# Supplementary material for: Metabolite annotation from knowns to unknowns through knowledge-guided multi-layer metabolic networking
Source: Nat Commun. 2022 Nov 4;13:6656. doi: 10.1038/s41467-022-34537-6 (PMC9636193; doi:10.1038/s41467-022-34537-6)
Supplement: Supplementary file 4 — Supplementary Data 1 [file 41467_2022_34537_MOESM4_ESM.xlsx]

## Sheet: Manual_curated_table (Positive)
peak_name	mz	rt	isotope	adduct	compound_id	compound_name	inchikey	inchikey1	id_label	data_set
M60T643	60.0804	643.204	[M]	ISF	S0060	L-Carnitine	PHIQHXFUZVPYII-ZCFIWIBFSA-N	PHIQHXFUZVPYII	M60T643_PHIQHXFUZVPYII	NIST_urine_pos
M60T551	60.0807	550.974	[M]	ISF	L0133	Acetylcarnitine	RDHQFKQIGNGIED-MRVPVSSYSA-N	RDHQFKQIGNGIED	M60T551_RDHQFKQIGNGIED	NIST_urine_pos
M61T171	61.0404	171.382	[M]	[M+H]+	S0035	Urea	XSQUKJJJFZCRTK-UHFFFAOYSA-N	XSQUKJJJFZCRTK	M61T171_XSQUKJJJFZCRTK	NIST_urine_pos
M62T172	62.043	172.287	[M+1]	[M+1]	S0035	Urea	XSQUKJJJFZCRTK-UHFFFAOYSA-N	XSQUKJJJFZCRTK	M62T172_XSQUKJJJFZCRTK	NIST_urine_pos
M63T171	63.0439	171.101	[M+2]	[M+2]	S0035	Urea	XSQUKJJJFZCRTK-UHFFFAOYSA-N	XSQUKJJJFZCRTK	M63T171_XSQUKJJJFZCRTK	NIST_urine_pos
M69T107	69.0445	107.26	[M]	[M+H]+	S0037	Imidazole	RAXXELZNTBOGNW-UHFFFAOYSA-N	RAXXELZNTBOGNW	M69T107_RAXXELZNTBOGNW	NIST_urine_pos
M70T713	70.0287	712.857	[M]	ISF	S0246	N-Acetyl-L-aspartic acid	OTCCIMWXFLJLIA-BYPYZUCNSA-N	OTCCIMWXFLJLIA	M70T713_OTCCIMWXFLJLIA	NIST_urine_pos
M70T494	70.0289	493.668	[M]	ISF	S0254	1-Methyluric acid	QFDRTQONISXGJA-UHFFFAOYSA-N	QFDRTQONISXGJA	M70T494_QFDRTQONISXGJA	NIST_urine_pos
M72T289	72.0441	289.38	[M]	ISF	S0042	Creatinine	DDRJAANPRJIHGJ-UHFFFAOYSA-N	DDRJAANPRJIHGJ	M72T289_DDRJAANPRJIHGJ	NIST_urine_pos
M72T638	72.0557	638.039	[M]	ISF	S0005	Guanidoacetic acid	BPMFZUMJYQTVII-UHFFFAOYSA-N	BPMFZUMJYQTVII	M72T638_BPMFZUMJYQTVII	NIST_urine_pos
M74T713	74.0233	713.162	[M]	ISF	S0246	N-Acetyl-L-aspartic acid	OTCCIMWXFLJLIA-BYPYZUCNSA-N	OTCCIMWXFLJLIA	M74T713_OTCCIMWXFLJLIA	NIST_urine_pos
M74T462	74.0713	461.949	[M]	[M+H]+	S0188	Methylguanidine	CHJJGSNFBQVOTG-UHFFFAOYSA-N	CHJJGSNFBQVOTG	M74T462_CHJJGSNFBQVOTG	NIST_urine_pos
M76T638	76.0393	638.039	[M]	ISF	S0005	Guanidoacetic acid	BPMFZUMJYQTVII-UHFFFAOYSA-N	BPMFZUMJYQTVII	M76T638_BPMFZUMJYQTVII	NIST_urine_pos
M77T336_2	77.0388	336.482	[M]	ISF	S0171	Hippuric acid	QIAFMBKCNZACKA-UHFFFAOYSA-N	QIAFMBKCNZACKA	M77T336_2_QIAFMBKCNZACKA	NIST_urine_pos
M78T336	78.0418	336.482	[M+1]	[M+1]	S0171	Hippuric acid	QIAFMBKCNZACKA-UHFFFAOYSA-N	QIAFMBKCNZACKA	M78T336_QIAFMBKCNZACKA	NIST_urine_pos
M78T170	78.0664	169.507	[M]	[M+NH4]+	S0035	Urea	XSQUKJJJFZCRTK-UHFFFAOYSA-N	XSQUKJJJFZCRTK	M78T170_XSQUKJJJFZCRTK	NIST_urine_pos
M81T574	81.0445	574.067	[M]	ISF	S0186	Imidazoleacetic acid	PRJKNHOMHKJCEJ-UHFFFAOYSA-N	PRJKNHOMHKJCEJ	M81T574_PRJKNHOMHKJCEJ	NIST_urine_pos
M83T392	83.0602	391.672	[M]	ISF	L0217	Alpha-N-Phenylacetyl-L-glutamine	JFLIEFSWGNOPJJ-JTQLQIEISA-N	JFLIEFSWGNOPJJ	M83T392_JFLIEFSWGNOPJJ	NIST_urine_pos
M84T392	84.0441	392.261	[M]	ISF	L0217	Alpha-N-Phenylacetyl-L-glutamine	JFLIEFSWGNOPJJ-JTQLQIEISA-N	JFLIEFSWGNOPJJ	M84T392_JFLIEFSWGNOPJJ	NIST_urine_pos
M84T557	84.0442	557.301	[M]	ISF	S0066	alpha-N-Acetyl-L-glutamine	KSMRODHGGIIXDV-YFKPBYRVSA-N	KSMRODHGGIIXDV	M84T557_KSMRODHGGIIXDV	NIST_urine_pos
M84T725	84.0442	724.981	[M]	ISF	S0056	L-Glutamate	WHUUTDBJXJRKMK-VKHMYHEASA-N	WHUUTDBJXJRKMK	M84T725_WHUUTDBJXJRKMK	NIST_urine_pos
M84T531	84.0442	531.086	[M]	ISF	S0010	L-Pyroglutamic acid	ODHCTXKNWHHXJC-VKHMYHEASA-N	ODHCTXKNWHHXJC	M84T531_ODHCTXKNWHHXJC	NIST_urine_pos
M84T681	84.0443	681.451	[M]	ISF	S0055	L-Glutamine	ZDXPYRJPNDTMRX-VKHMYHEASA-N	ZDXPYRJPNDTMRX	M84T681_ZDXPYRJPNDTMRX	NIST_urine_pos
M84T640	84.0804	639.697	[M]	ISF	L0011	N6-Acetyl-L-lysine	DTERQYGMUDWYAZ-ZETCQYMHSA-N	DTERQYGMUDWYAZ	M84T640_DTERQYGMUDWYAZ	NIST_urine_pos
M85T550	85.0281	550.342	[M]	ISF	L0133	Acetylcarnitine	RDHQFKQIGNGIED-MRVPVSSYSA-N	RDHQFKQIGNGIED	M85T550_RDHQFKQIGNGIED	NIST_urine_pos
M85T644	85.0282	644.398	[M]	ISF	S0060	L-Carnitine	PHIQHXFUZVPYII-ZCFIWIBFSA-N	PHIQHXFUZVPYII	M85T644_PHIQHXFUZVPYII	NIST_urine_pos
M85T530	85.0472	530.463	[M+1]	[M+1]	S0010	L-Pyroglutamic acid	ODHCTXKNWHHXJC-VKHMYHEASA-N	ODHCTXKNWHHXJC	M85T530_ODHCTXKNWHHXJC	NIST_urine_pos
M85T558	85.0478	557.832	[M+1]	[M+1]	S0066	alpha-N-Acetyl-L-glutamine	KSMRODHGGIIXDV-YFKPBYRVSA-N	KSMRODHGGIIXDV	M85T558_KSMRODHGGIIXDV	NIST_urine_pos
M86T552	86.0316	551.532	[M+1]	[M+1]	L0133	Acetylcarnitine	RDHQFKQIGNGIED-MRVPVSSYSA-N	RDHQFKQIGNGIED	M86T552_RDHQFKQIGNGIED	NIST_urine_pos
M86T649	86.0599	648.597	[M]	ISF	L0158	4-Guanidinobutyric acid	TUHVEAJXIMEOSA-UHFFFAOYSA-N	TUHVEAJXIMEOSA	M86T649_TUHVEAJXIMEOSA	NIST_urine_pos
M86T189_2	86.0606	189.44	[M]	ISF	L0216	1-Methylxanthine	MVOYJPOZRLFTCP-UHFFFAOYSA-N	MVOYJPOZRLFTCP	M86T189_2_MVOYJPOZRLFTCP	NIST_urine_pos
M86T289	86.0712	289.37	[M]	[M-CO+H]+	S0042	Creatinine	DDRJAANPRJIHGJ-UHFFFAOYSA-N	DDRJAANPRJIHGJ	M86T289_DDRJAANPRJIHGJ	NIST_urine_pos
M87T648	87.0442	647.997	[M]	ISF	L0158	4-Guanidinobutyric acid	TUHVEAJXIMEOSA-UHFFFAOYSA-N	TUHVEAJXIMEOSA	M87T648_TUHVEAJXIMEOSA	NIST_urine_pos
M87T504	87.0634	503.687	[M]	[M-CHO2+H]+	L0467	N-Acetyl-beta-alanine	LJLLAWRMBZNPMO-UHFFFAOYSA-N	LJLLAWRMBZNPMO	M87T504_LJLLAWRMBZNPMO	NIST_urine_pos
M87T289	87.0743	289.374	[M+1]	[M+1]	S0042	Creatinine	DDRJAANPRJIHGJ-UHFFFAOYSA-N	DDRJAANPRJIHGJ	M87T289_DDRJAANPRJIHGJ	NIST_urine_pos
M88T713	88.0389	712.532	[M]	ISF	S0246	N-Acetyl-L-aspartic acid	OTCCIMWXFLJLIA-BYPYZUCNSA-N	OTCCIMWXFLJLIA	M88T713_OTCCIMWXFLJLIA	NIST_urine_pos
M88T504	88.0643	503.57	[M+1]	[M+1]	L0467	N-Acetyl-beta-alanine	LJLLAWRMBZNPMO-UHFFFAOYSA-N	LJLLAWRMBZNPMO	M88T504_LJLLAWRMBZNPMO	NIST_urine_pos
M89T334	89.0387	334.287	[M]	ISF	S0079	Kynurenic acid	HCZHHEIFKROPDY-UHFFFAOYSA-N	HCZHHEIFKROPDY	M89T334_HCZHHEIFKROPDY	NIST_urine_pos
M91T392	91.054	392.264	[M]	ISF	L0217	Alpha-N-Phenylacetyl-L-glutamine	JFLIEFSWGNOPJJ-JTQLQIEISA-N	JFLIEFSWGNOPJJ	M91T392_JFLIEFSWGNOPJJ	NIST_urine_pos
M92T511	92.0491	510.552	[M]	ISF	L0464	Trigonelline	WWNNZCOKKKDOPX-UHFFFAOYSA-N	WWNNZCOKKKDOPX	M92T511_WWNNZCOKKKDOPX	NIST_urine_pos
M93T511	93.0439	510.552	[M+1]	[M+1]	L0464	Trigonelline	WWNNZCOKKKDOPX-UHFFFAOYSA-N	WWNNZCOKKKDOPX	M93T511_WWNNZCOKKKDOPX	NIST_urine_pos
M94T511	94.0649	510.555	[M]	ISF	L0464	Trigonelline	WWNNZCOKKKDOPX-UHFFFAOYSA-N	WWNNZCOKKKDOPX	M94T511_WWNNZCOKKKDOPX	NIST_urine_pos
M94T454_2	94.0654	454.397	[M]	ISF	L0150	Biopterin	LHQIJBMDNUYRAM-DZSWIPIPSA-N	LHQIJBMDNUYRAM	M94T454_2_LHQIJBMDNUYRAM	NIST_urine_pos
M95T339	95.0237	339.336	[M]	ISF	S0041	Cytosine	OPTASPLRGRRNAP-UHFFFAOYSA-N	OPTASPLRGRRNAP	M95T339_OPTASPLRGRRNAP	NIST_urine_pos
M95T510	95.0681	509.927	[M+1]	[M+1]	L0464	Trigonelline	WWNNZCOKKKDOPX-UHFFFAOYSA-N	WWNNZCOKKKDOPX	M95T510_WWNNZCOKKKDOPX	NIST_urine_pos
M95T454	95.0682	453.981	[M+1]	[M+1]	L0150	Biopterin	LHQIJBMDNUYRAM-DZSWIPIPSA-N	LHQIJBMDNUYRAM	M95T454_LHQIJBMDNUYRAM	NIST_urine_pos
M96T280	96.008	279.92	[M]	ISF	S0031	Uridine	DRTQHJPVMGBUCF-AYZDMWBASA-N	DRTQHJPVMGBUCF	M96T280_DRTQHJPVMGBUCF	NIST_urine_pos
M96T302	96.044	302.496	[M]	[M-C6H10O5+H]+	L0188	2'-O-methylcytidine	RFCQJGFZUQFYRF-ZOQUXTDFSA-N	RFCQJGFZUQFYRF	M96T302_RFCQJGFZUQFYRF	NIST_urine_pos
M96T698	96.068	697.574	[M]	ISF	S0081	3-Methylhistidine	JDHILDINMRGULE-LURJTMIESA-N	JDHILDINMRGULE	M96T698_JDHILDINMRGULE	NIST_urine_pos
M96T455	96.0718	454.885	[M+2]	[M+2]	L0150	Biopterin	LHQIJBMDNUYRAM-DZSWIPIPSA-N	LHQIJBMDNUYRAM	M96T455_LHQIJBMDNUYRAM	NIST_urine_pos
M97T302	97.0471	302.409	[M+1]	[M+1]	L0188	2'-O-methylcytidine	RFCQJGFZUQFYRF-ZOQUXTDFSA-N	RFCQJGFZUQFYRF	M97T302_RFCQJGFZUQFYRF	NIST_urine_pos
M98T745	98.0599	744.64	[M]	ISF	L0090	DL-2-Aminoadipic acid	OYIFNHCXNCRBQI-UHFFFAOYSA-N	OYIFNHCXNCRBQI	M98T745_OYIFNHCXNCRBQI	NIST_urine_pos
M99T317	99.0196	317.066	[M]	ISF	L0004	Allantoin	POJWUDADGALRAB-UHFFFAOYSA-N	POJWUDADGALRAB	M99T317_POJWUDADGALRAB	NIST_urine_pos
M101T638	101.034	638.039	[M]	[M-NH3+H]+	S0005	Guanidoacetic acid	BPMFZUMJYQTVII-UHFFFAOYSA-N	BPMFZUMJYQTVII	M101T638_BPMFZUMJYQTVII	NIST_urine_pos
M102T638	102.037	638.036	[M+1]	[M+1]	S0005	Guanidoacetic acid	BPMFZUMJYQTVII-UHFFFAOYSA-N	BPMFZUMJYQTVII	M102T638_BPMFZUMJYQTVII	NIST_urine_pos
M102T645	102.091	644.997	[M]	ISF	S0060	L-Carnitine	PHIQHXFUZVPYII-ZCFIWIBFSA-N	PHIQHXFUZVPYII	M102T645_PHIQHXFUZVPYII	NIST_urine_pos
M103T645	103.039	644.997	[M]	ISF	S0060	L-Carnitine	PHIQHXFUZVPYII-ZCFIWIBFSA-N	PHIQHXFUZVPYII	M103T645_PHIQHXFUZVPYII	NIST_urine_pos
M104T646	104.042	645.563	[M+1]	[M+1]	S0060	L-Carnitine	PHIQHXFUZVPYII-ZCFIWIBFSA-N	PHIQHXFUZVPYII	M104T646_PHIQHXFUZVPYII	NIST_urine_pos
M105T336_2	105.034	336.482	[M]	ISF	S0171	Hippuric acid	QIAFMBKCNZACKA-UHFFFAOYSA-N	QIAFMBKCNZACKA	M105T336_2_QIAFMBKCNZACKA	NIST_urine_pos
M106T337	106.036	336.685	[M+1]	[M+1]	S0171	Hippuric acid	QIAFMBKCNZACKA-UHFFFAOYSA-N	QIAFMBKCNZACKA	M106T337_QIAFMBKCNZACKA	NIST_urine_pos
M106T131	106.065	131.099	[M]	ISF	S0395	Nicotine	SNICXCGAKADSCV-JTQLQIEISA-N	SNICXCGAKADSCV	M106T131_SNICXCGAKADSCV	NIST_urine_pos
M109T441	109.039	441.471	[M]	ISF	S0230	5-Methylcytidine	ZAYHVCMSTBRABG-JXOAFFINSA-N	ZAYHVCMSTBRABG	M109T441_ZAYHVCMSTBRABG	NIST_urine_pos
M109T575	109.039	574.606	[M]	[M-H2O+H]+	S0186	Imidazoleacetic acid	PRJKNHOMHKJCEJ-UHFFFAOYSA-N	PRJKNHOMHKJCEJ	M109T575_PRJKNHOMHKJCEJ	NIST_urine_pos
M109T698	109.076	698.204	[M]	ISF	S0081	3-Methylhistidine	JDHILDINMRGULE-LURJTMIESA-N	JDHILDINMRGULE	M109T698_JDHILDINMRGULE	NIST_urine_pos
M110T376	110.034	376.052	[M]	ISF	S0078	Xanthine	LRFVTYWOQMYALW-UHFFFAOYSA-N	LRFVTYWOQMYALW	M110T376_LRFVTYWOQMYALW	NIST_urine_pos
M110T187	110.034	186.836	[M]	ISF	L0216	1-Methylxanthine	MVOYJPOZRLFTCP-UHFFFAOYSA-N	MVOYJPOZRLFTCP	M110T187_MVOYJPOZRLFTCP	NIST_urine_pos
M110T133	110.06	133.193	[M]	ISF	L0355	N1-Methyl-2-pyridone-5-carboxamide	JLQSXXWTCJPCBC-UHFFFAOYSA-N	JLQSXXWTCJPCBC	M110T133_JLQSXXWTCJPCBC	NIST_urine_pos
M112T339	112.05	339.424	[M]	[M+H]+	S0041	Cytosine	OPTASPLRGRRNAP-UHFFFAOYSA-N	OPTASPLRGRRNAP	M112T339_OPTASPLRGRRNAP	NIST_urine_pos
M112T302	112.05	302.124	[M]	ISF	L0188	2'-O-methylcytidine	RFCQJGFZUQFYRF-ZOQUXTDFSA-N	RFCQJGFZUQFYRF	M112T302_RFCQJGFZUQFYRF	NIST_urine_pos
M112T282	112.05	281.91	[M]	ISF	L0237	N4-Acetylcytidine	NIDVTARKFBZMOT-PEBGCTIMSA-N	NIDVTARKFBZMOT	M112T282_NIDVTARKFBZMOT	NIST_urine_pos
M113T279	113.034	279.237	[M]	ISF	S0031	Uridine	DRTQHJPVMGBUCF-AYZDMWBASA-N	DRTQHJPVMGBUCF	M113T279_DRTQHJPVMGBUCF	NIST_urine_pos
M113T283	113.053	282.575	[M+1]	[M+1]	L0237	N4-Acetylcytidine	NIDVTARKFBZMOT-PEBGCTIMSA-N	NIDVTARKFBZMOT	M113T283_NIDVTARKFBZMOT	NIST_urine_pos
M113T339	113.053	339.277	[M+1]	[M+1]	S0041	Cytosine	OPTASPLRGRRNAP-UHFFFAOYSA-N	OPTASPLRGRRNAP	M113T339_OPTASPLRGRRNAP	NIST_urine_pos
M114T504	114.055	504.327	[M]	[M-H2O+H]+	L0467	N-Acetyl-beta-alanine	LJLLAWRMBZNPMO-UHFFFAOYSA-N	LJLLAWRMBZNPMO	M114T504_LJLLAWRMBZNPMO	NIST_urine_pos
M114T289_2	114.067	289.37	[M]	[M+H]+	S0042	Creatinine	DDRJAANPRJIHGJ-UHFFFAOYSA-N	DDRJAANPRJIHGJ	M114T289_2_DDRJAANPRJIHGJ	NIST_urine_pos
M115T289_5	115.069	289.37	[M+1]	[M+1]	S0042	Creatinine	DDRJAANPRJIHGJ-UHFFFAOYSA-N	DDRJAANPRJIHGJ	M115T289_5_DDRJAANPRJIHGJ	NIST_urine_pos
M116T335	116.049	334.612	[M]	ISF	S0079	Kynurenic acid	HCZHHEIFKROPDY-UHFFFAOYSA-N	HCZHHEIFKROPDY	M116T335_HCZHHEIFKROPDY	NIST_urine_pos
M116T289	116.07	289.37	[M+2]	[M+2]	S0042	Creatinine	DDRJAANPRJIHGJ-UHFFFAOYSA-N	DDRJAANPRJIHGJ	M116T289_DDRJAANPRJIHGJ	NIST_urine_pos
M117T131	117.057	130.764	[M]	ISF	S0395	Nicotine	SNICXCGAKADSCV-JTQLQIEISA-N	SNICXCGAKADSCV	M117T131_SNICXCGAKADSCV	NIST_urine_pos
M118T638_2	118.061	638.039	[M]	[M+H]+	S0005	Guanidoacetic acid	BPMFZUMJYQTVII-UHFFFAOYSA-N	BPMFZUMJYQTVII	M118T638_2_BPMFZUMJYQTVII	NIST_urine_pos
M118T463	118.065	462.559	[M]	ISF	S0067	L-Tryptophan	QIVBCDIJIAJPQS-UHFFFAOYSA-N	QIVBCDIJIAJPQS	M118T463_QIVBCDIJIAJPQS	NIST_urine_pos
M118T485_2	118.087	485.395	[M]	[M+H]+	L0010	Betaine	KWIUHFFTVRNATP-UHFFFAOYSA-N	KWIUHFFTVRNATP	M118T485_2_KWIUHFFTVRNATP	NIST_urine_pos
M119T638	119.064	638.039	[M+1]	[M+1]	S0005	Guanidoacetic acid	BPMFZUMJYQTVII-UHFFFAOYSA-N	BPMFZUMJYQTVII	M119T638_BPMFZUMJYQTVII	NIST_urine_pos
M119T485	119.089	485.395	[M+1]	[M+1]	L0010	Betaine	KWIUHFFTVRNATP-UHFFFAOYSA-N	KWIUHFFTVRNATP	M119T485_KWIUHFFTVRNATP	NIST_urine_pos
M123T88_2	123.055	87.796	[M]	[M+H]+	S0048	Nicotinamide	DFPAKSUCGFBDDF-UHFFFAOYSA-N	DFPAKSUCGFBDDF	M123T88_2_DFPAKSUCGFBDDF	NIST_urine_pos
M124T215_2	124.05	214.682	[M]	ISF	S0225	7-Methylxanthine	PFWLFWPASULGAN-UHFFFAOYSA-N	PFWLFWPASULGAN	M124T215_2_PFWLFWPASULGAN	NIST_urine_pos
M124T81	124.05	81.17	[M]	ISF	S0370	1,7-Dimethylxanthine	QUNWUDVFRNGTCO-UHFFFAOYSA-N	QUNWUDVFRNGTCO	M124T81_QUNWUDVFRNGTCO	NIST_urine_pos
M125T429	125.034	428.942	[M]	ISF	L0244	Pseudouridine	PTJWIQPHWPFNBW-GBNDHIKLSA-N	PTJWIQPHWPFNBW	M125T429_PTJWIQPHWPFNBW	NIST_urine_pos
M126T527_2	126.023	527.296	[M]	[M+H]+	S0009	Taurine	XOAAWQZATWQOTB-UHFFFAOYSA-N	XOAAWQZATWQOTB	M126T527_2_XOAAWQZATWQOTB	NIST_urine_pos
M126T428	126.037	427.94	[M+1]	[M+1]	L0244	Pseudouridine	PTJWIQPHWPFNBW-GBNDHIKLSA-N	PTJWIQPHWPFNBW	M126T428_PTJWIQPHWPFNBW	NIST_urine_pos
M126T442	126.065	441.729	[M]	ISF	S0230	5-Methylcytidine	ZAYHVCMSTBRABG-JXOAFFINSA-N	ZAYHVCMSTBRABG	M126T442_ZAYHVCMSTBRABG	NIST_urine_pos
M126T698	126.102	697.78	[M]	[M-CO2+H]+	S0081	3-Methylhistidine	JDHILDINMRGULE-LURJTMIESA-N	JDHILDINMRGULE	M126T698_JDHILDINMRGULE	NIST_urine_pos
M127T527	127.024	527.296	[M+1]	[M+1]	S0009	Taurine	XOAAWQZATWQOTB-UHFFFAOYSA-N	XOAAWQZATWQOTB	M127T527_XOAAWQZATWQOTB	NIST_urine_pos
M127T574	127.049	573.967	[M]	[M+H]+	S0186	Imidazoleacetic acid	PRJKNHOMHKJCEJ-UHFFFAOYSA-N	PRJKNHOMHKJCEJ	M127T574_PRJKNHOMHKJCEJ	NIST_urine_pos
M127T442	127.069	441.755	[M+1]	[M+1]	S0230	5-Methylcytidine	ZAYHVCMSTBRABG-JXOAFFINSA-N	ZAYHVCMSTBRABG	M127T442_ZAYHVCMSTBRABG	NIST_urine_pos
M128T574	128.053	574.073	[M+1]	[M+1]	S0186	Imidazoleacetic acid	PRJKNHOMHKJCEJ-UHFFFAOYSA-N	PRJKNHOMHKJCEJ	M128T574_PRJKNHOMHKJCEJ	NIST_urine_pos
M128T649	128.081	648.589	[M]	[M-H2O+H]+	L0158	4-Guanidinobutyric acid	TUHVEAJXIMEOSA-UHFFFAOYSA-N	TUHVEAJXIMEOSA	M128T649_TUHVEAJXIMEOSA	NIST_urine_pos
M129T557	129.066	557.317	[M]	[M-C2H4O2+H]+	S0066	alpha-N-Acetyl-L-glutamine	KSMRODHGGIIXDV-YFKPBYRVSA-N	KSMRODHGGIIXDV	M129T557_KSMRODHGGIIXDV	NIST_urine_pos
M129T714	129.102	714.493	[M]	[M-C2H4O2+H]+	L0882	N-alpha-Acetyl-L-lysine	VEYYWZRYIYDQJM-ZETCQYMHSA-N	VEYYWZRYIYDQJM	M129T714_VEYYWZRYIYDQJM	NIST_urine_pos
M130T557	130.049	557.334	[M]	ISF	S0066	alpha-N-Acetyl-L-glutamine	KSMRODHGGIIXDV-YFKPBYRVSA-N	KSMRODHGGIIXDV	M130T557_KSMRODHGGIIXDV	NIST_urine_pos
M130T682	130.05	681.907	[M]	[M-C6H12O6+H]+	L0104	N-Acetylneuraminic acid	SQVRNKJHWKZAKO-HRCOWIFUSA-N	SQVRNKJHWKZAKO	M130T682_SQVRNKJHWKZAKO	NIST_urine_pos
M130T725	130.05	724.689	[M]	[M-H2O+H]+	S0056	L-Glutamate	WHUUTDBJXJRKMK-VKHMYHEASA-N	WHUUTDBJXJRKMK	M130T725_WHUUTDBJXJRKMK	NIST_urine_pos
M130T531	130.05	531.086	[M]	[M+H]+	S0010	L-Pyroglutamic acid	ODHCTXKNWHHXJC-VKHMYHEASA-N	ODHCTXKNWHHXJC	M130T531_ODHCTXKNWHHXJC	NIST_urine_pos
M130T392_2	130.05	391.674	[M]	ISF	L0217	Alpha-N-Phenylacetyl-L-glutamine	JFLIEFSWGNOPJJ-JTQLQIEISA-N	JFLIEFSWGNOPJJ	M130T392_2_JFLIEFSWGNOPJJ	NIST_urine_pos
M130T1010	130.086	1009.64	[M]	ISF	L0190	N6,N6,N6-Trimethyl-L-lysine	MXNRLFUSFKVQSK-QMMMGPOBSA-N	MXNRLFUSFKVQSK	M130T1010_MXNRLFUSFKVQSK	NIST_urine_pos
M131T392	131.052	392.264	[M+1]	[M+1]	L0217	Alpha-N-Phenylacetyl-L-glutamine	JFLIEFSWGNOPJJ-JTQLQIEISA-N	JFLIEFSWGNOPJJ	M131T392_JFLIEFSWGNOPJJ	NIST_urine_pos
M131T531	131.052	531.086	[M+1]	[M+1]	S0010	L-Pyroglutamic acid	ODHCTXKNWHHXJC-VKHMYHEASA-N	ODHCTXKNWHHXJC	M131T531_ODHCTXKNWHHXJC	NIST_urine_pos
M131T557	131.052	557.301	[M+1]	[M+1]	S0066	alpha-N-Acetyl-L-glutamine	KSMRODHGGIIXDV-YFKPBYRVSA-N	KSMRODHGGIIXDV	M131T557_KSMRODHGGIIXDV	NIST_urine_pos
M132T392	132.054	391.966	[M+2]	[M+2]	L0217	Alpha-N-Phenylacetyl-L-glutamine	JFLIEFSWGNOPJJ-JTQLQIEISA-N	JFLIEFSWGNOPJJ	M132T392_JFLIEFSWGNOPJJ	NIST_urine_pos
M132T504	132.065	504.214	[M]	[M+H]+	L0467	N-Acetyl-beta-alanine	LJLLAWRMBZNPMO-UHFFFAOYSA-N	LJLLAWRMBZNPMO	M132T504_LJLLAWRMBZNPMO	NIST_urine_pos
M132T630_2	132.077	630.13	[M]	[M+H]+	S0047	Creatine	CVSVTCORWBXHQV-UHFFFAOYSA-N	CVSVTCORWBXHQV	M132T630_2_CVSVTCORWBXHQV	NIST_urine_pos
M132T132	132.08	131.709	[M]	ISF	S0395	Nicotine	SNICXCGAKADSCV-JTQLQIEISA-N	SNICXCGAKADSCV	M132T132_SNICXCGAKADSCV	NIST_urine_pos
M133T630	133.08	630.13	[M+1]	[M+1]	S0047	Creatine	CVSVTCORWBXHQV-UHFFFAOYSA-N	CVSVTCORWBXHQV	M133T630_CVSVTCORWBXHQV	NIST_urine_pos
M133T133	133.084	132.907	[M+1]	[M+1]	S0395	Nicotine	SNICXCGAKADSCV-JTQLQIEISA-N	SNICXCGAKADSCV	M133T133_SNICXCGAKADSCV	NIST_urine_pos
M134T630	134.08	630.138	[M+2]	[M+2]	S0047	Creatine	CVSVTCORWBXHQV-UHFFFAOYSA-N	CVSVTCORWBXHQV	M134T630_CVSVTCORWBXHQV	NIST_urine_pos
M135T279	135.029	279.24	[M]	ISF	S0165	Oxypurinol	HXNFUBHNUDHIGC-UHFFFAOYSA-N	HXNFUBHNUDHIGC	M135T279_HXNFUBHNUDHIGC	NIST_urine_pos
M135T639	135.08	638.767	[M]	[M+NH4]+	S0005	Guanidoacetic acid	BPMFZUMJYQTVII-UHFFFAOYSA-N	BPMFZUMJYQTVII	M135T639_BPMFZUMJYQTVII	NIST_urine_pos
M136T280_2	136.013	279.92	[M]	[M-NH3+H]+	S0165	Oxypurinol	HXNFUBHNUDHIGC-UHFFFAOYSA-N	HXNFUBHNUDHIGC	M136T280_2_HXNFUBHNUDHIGC	NIST_urine_pos
M136T555	136.014	555.339	[M]	ISF	S0118	Xanthosine	UBORTCNDUKBEOP-UUOKFMHZSA-N	UBORTCNDUKBEOP	M136T555_UBORTCNDUKBEOP	NIST_urine_pos
M136T527	136.075	527.283	[M]	ISF	S0064	L-Tyrosine	OUYCCCASQSFEME-QMMMGPOBSA-N	OUYCCCASQSFEME	M136T527_OUYCCCASQSFEME	NIST_urine_pos
M136T392	136.075	392.264	[M]	ISF	L0217	Alpha-N-Phenylacetyl-L-glutamine	JFLIEFSWGNOPJJ-JTQLQIEISA-N	JFLIEFSWGNOPJJ	M136T392_JFLIEFSWGNOPJJ	NIST_urine_pos
M137T280	137.017	279.917	[M+1]	[M+1]	S0165	Oxypurinol	HXNFUBHNUDHIGC-UHFFFAOYSA-N	HXNFUBHNUDHIGC	M137T280_HXNFUBHNUDHIGC	NIST_urine_pos
M137T294	137.045	293.734	[M]	[M+H]+	S0012	Hypoxanthine	FDGQSTZJBFJUBT-UHFFFAOYSA-N	FDGQSTZJBFJUBT	M137T294_FDGQSTZJBFJUBT	NIST_urine_pos
M137T393	137.07	392.858	[M+1]	[M+1]	L0217	Alpha-N-Phenylacetyl-L-glutamine	JFLIEFSWGNOPJJ-JTQLQIEISA-N	JFLIEFSWGNOPJJ	M137T393_JFLIEFSWGNOPJJ	NIST_urine_pos
M138T294	138.048	294.06	[M+1]	[M+1]	S0012	Hypoxanthine	FDGQSTZJBFJUBT-UHFFFAOYSA-N	FDGQSTZJBFJUBT	M138T294_FDGQSTZJBFJUBT	NIST_urine_pos
M138T68	138.054	67.617	[M]	ISF	L0261	4-Pyridoxic acid	HXACOUQIXZGNBF-UHFFFAOYSA-N	HXACOUQIXZGNBF	M138T68_HXACOUQIXZGNBF	NIST_urine_pos
M138T511_2	138.055	510.552	[M]	[M+H]+	L0464	Trigonelline	WWNNZCOKKKDOPX-UHFFFAOYSA-N	WWNNZCOKKKDOPX	M138T511_2_WWNNZCOKKKDOPX	NIST_urine_pos
M139T511	139.058	510.557	[M+1]	[M+1]	L0464	Trigonelline	WWNNZCOKKKDOPX-UHFFFAOYSA-N	WWNNZCOKKKDOPX	M139T511_WWNNZCOKKKDOPX	NIST_urine_pos
M141T586	141.04	585.967	[M]	[M-CO+H]+	S0020	Uric acid	LEHOTFFKMJEONL-UHFFFAOYSA-N	LEHOTFFKMJEONL	M141T586_LEHOTFFKMJEONL	NIST_urine_pos
M144T712	144.028	711.554	[M]	[M-CH4O+H]+	S0246	N-Acetyl-L-aspartic acid	OTCCIMWXFLJLIA-BYPYZUCNSA-N	OTCCIMWXFLJLIA	M144T712_OTCCIMWXFLJLIA	NIST_urine_pos
M144T335	144.044	334.835	[M]	ISF	S0079	Kynurenic acid	HCZHHEIFKROPDY-UHFFFAOYSA-N	HCZHHEIFKROPDY	M144T335_HCZHHEIFKROPDY	NIST_urine_pos
M144T551	144.101	550.934	[M]	ISF	L0133	Acetylcarnitine	RDHQFKQIGNGIED-MRVPVSSYSA-N	RDHQFKQIGNGIED	M144T551_RDHQFKQIGNGIED	NIST_urine_pos
M146T745	146.052	744.703	[M]	[M-CH4+H]+	L0090	DL-2-Aminoadipic acid	OYIFNHCXNCRBQI-UHFFFAOYSA-N	OYIFNHCXNCRBQI	M146T745_OYIFNHCXNCRBQI	NIST_urine_pos
M146T372	146.059	371.829	[M]	ISF	L0141	5-Hydroxyindoleacetate	DUUGKQCEGZLZNO-UHFFFAOYSA-N	DUUGKQCEGZLZNO	M146T372_DUUGKQCEGZLZNO	NIST_urine_pos
M146T463	146.059	463.017	[M]	ISF	S0067	L-Tryptophan	QIVBCDIJIAJPQS-UHFFFAOYSA-N	QIVBCDIJIAJPQS	M146T463_QIVBCDIJIAJPQS	NIST_urine_pos
M146T648	146.092	647.997	[M]	[M+H]+	L0158	4-Guanidinobutyric acid	TUHVEAJXIMEOSA-UHFFFAOYSA-N	TUHVEAJXIMEOSA	M146T648_TUHVEAJXIMEOSA	NIST_urine_pos
M147T453	147.058	453.3	[M]	ISF	L0150	Biopterin	LHQIJBMDNUYRAM-DZSWIPIPSA-N	LHQIJBMDNUYRAM	M147T453_LHQIJBMDNUYRAM	NIST_urine_pos
M147T681	147.076	680.867	[M]	[M+H]+	S0055	L-Glutamine	ZDXPYRJPNDTMRX-VKHMYHEASA-N	ZDXPYRJPNDTMRX	M147T681_ZDXPYRJPNDTMRX	NIST_urine_pos
M147T649	147.095	648.596	[M+1]	[M+1]	L0158	4-Guanidinobutyric acid	TUHVEAJXIMEOSA-UHFFFAOYSA-N	TUHVEAJXIMEOSA	M147T649_TUHVEAJXIMEOSA	NIST_urine_pos
M147T1003	147.112	1003.08	[M]	[M+H]+	S0105	L-Lysine	KDXKERNSBIXSRK-YFKPBYRVSA-N	KDXKERNSBIXSRK	M147T1003_KDXKERNSBIXSRK	NIST_urine_pos
M148T527	148.003	527.296	[M]	[M+Na]+	S0009	Taurine	XOAAWQZATWQOTB-UHFFFAOYSA-N	XOAAWQZATWQOTB	M148T527_XOAAWQZATWQOTB	NIST_urine_pos
M148T429	148.039	428.919	[M]	ISF	L0244	Pseudouridine	PTJWIQPHWPFNBW-GBNDHIKLSA-N	PTJWIQPHWPFNBW	M148T429_PTJWIQPHWPFNBW	NIST_urine_pos
M148T68	148.039	67.617	[M]	ISF	L0261	4-Pyridoxic acid	HXACOUQIXZGNBF-UHFFFAOYSA-N	HXACOUQIXZGNBF	M148T68_HXACOUQIXZGNBF	NIST_urine_pos
M148T723	148.06	722.742	[M]	[M+H]+	S0056	L-Glutamate	WHUUTDBJXJRKMK-VKHMYHEASA-N	WHUUTDBJXJRKMK	M148T723_WHUUTDBJXJRKMK	NIST_urine_pos
M148T807	148.06	806.537	[M]	ISF	L0177	N-Acetylaspartylglutamate (NAAG)	OPVPGKGADVGKTG-BQBZGAKWSA-N	OPVPGKGADVGKTG	M148T807_OPVPGKGADVGKTG	NIST_urine_pos
M149T68	149.042	67.6235	[M+1]	[M+1]	L0261	4-Pyridoxic acid	HXACOUQIXZGNBF-UHFFFAOYSA-N	HXACOUQIXZGNBF	M149T68_HXACOUQIXZGNBF	NIST_urine_pos
M149T404	149.044	404.012	[M]	ISF	L0297	2-Methylguanosine	SLEHROROQDYRAW-KQYNXXCUSA-N	SLEHROROQDYRAW	M149T404_SLEHROROQDYRAW	NIST_urine_pos
M149T212	149.044	212.112	[M]	[M-H2O+H]+	S0225	7-Methylxanthine	PFWLFWPASULGAN-UHFFFAOYSA-N	PFWLFWPASULGAN	M149T212_PFWLFWPASULGAN	NIST_urine_pos
M149T807	149.061	806.536	[M+1]	[M+1]	L0177	N-Acetylaspartylglutamate (NAAG)	OPVPGKGADVGKTG-BQBZGAKWSA-N	OPVPGKGADVGKTG	M149T807_OPVPGKGADVGKTG	NIST_urine_pos
M151T587	151.026	586.587	[M]	[M-H2O+H]+	S0020	Uric acid	LEHOTFFKMJEONL-UHFFFAOYSA-N	LEHOTFFKMJEONL	M151T587_LEHOTFFKMJEONL	NIST_urine_pos
M152T586	152.008	585.972	[M]	ISF	S0020	Uric acid	LEHOTFFKMJEONL-UHFFFAOYSA-N	LEHOTFFKMJEONL	M152T586_LEHOTFFKMJEONL	NIST_urine_pos
M152T346	152.055	345.516	[M]	ISF	L0254	1-methylguanosine	UTAIYTHAJQNQDW-KQYNXXCUSA-N	UTAIYTHAJQNQDW	M152T346_UTAIYTHAJQNQDW	NIST_urine_pos
M153T374	153.04	374.275	[M]	[M+H]+	S0078	Xanthine	LRFVTYWOQMYALW-UHFFFAOYSA-N	LRFVTYWOQMYALW	M153T374_LRFVTYWOQMYALW	NIST_urine_pos
M153T555	153.04	555.321	[M]	ISF	S0118	Xanthosine	UBORTCNDUKBEOP-UUOKFMHZSA-N	UBORTCNDUKBEOP	M153T555_UBORTCNDUKBEOP	NIST_urine_pos
M153T280_2	153.041	279.905	[M]	[M+H]+	S0165	Oxypurinol	HXNFUBHNUDHIGC-UHFFFAOYSA-N	HXNFUBHNUDHIGC	M153T280_2_HXNFUBHNUDHIGC	NIST_urine_pos
M153T135	153.066	134.866	[M]	[M+H]+	L0355	N1-Methyl-2-pyridone-5-carboxamide	JLQSXXWTCJPCBC-UHFFFAOYSA-N	JLQSXXWTCJPCBC	M153T135_JLQSXXWTCJPCBC	NIST_urine_pos
M154T277	154.043	277.131	[M+1]	[M+1]	S0165	Oxypurinol	HXNFUBHNUDHIGC-UHFFFAOYSA-N	HXNFUBHNUDHIGC	M154T277_HXNFUBHNUDHIGC	NIST_urine_pos
M154T555	154.043	555.339	[M+1]	[M+1]	S0118	Xanthosine	UBORTCNDUKBEOP-UUOKFMHZSA-N	UBORTCNDUKBEOP	M154T555_UBORTCNDUKBEOP	NIST_urine_pos
M154T283	154.061	282.57	[M]	ISF	L0237	N4-Acetylcytidine	NIDVTARKFBZMOT-PEBGCTIMSA-N	NIDVTARKFBZMOT	M154T283_NIDVTARKFBZMOT	NIST_urine_pos
M154T136	154.068	135.512	[M+1]	[M+1]	L0355	N1-Methyl-2-pyridone-5-carboxamide	JLQSXXWTCJPCBC-UHFFFAOYSA-N	JLQSXXWTCJPCBC	M154T136_JLQSXXWTCJPCBC	NIST_urine_pos
M155T429	155.044	428.942	[M]	ISF	L0244	Pseudouridine	PTJWIQPHWPFNBW-GBNDHIKLSA-N	PTJWIQPHWPFNBW	M155T429_PTJWIQPHWPFNBW	NIST_urine_pos
M155T494	155.055	494.185	[M]	ISF	S0254	1-Methyluric acid	QFDRTQONISXGJA-UHFFFAOYSA-N	QFDRTQONISXGJA	M155T494_QFDRTQONISXGJA	NIST_urine_pos
M155T282	155.064	281.98	[M+1]	[M+1]	L0237	N4-Acetylcytidine	NIDVTARKFBZMOT-PEBGCTIMSA-N	NIDVTARKFBZMOT	M155T282_NIDVTARKFBZMOT	NIST_urine_pos
M156T429	156.048	428.919	[M+1]	[M+1]	L0244	Pseudouridine	PTJWIQPHWPFNBW-GBNDHIKLSA-N	PTJWIQPHWPFNBW	M156T429_PTJWIQPHWPFNBW	NIST_urine_pos
M157T346_2	157.071	346.313	[M]	ISF	L0015	Acadesine (Drug)	RTRQQBHATOEIAF-GIMIYPNGSA-N	RTRQQBHATOEIAF	M157T346_2_RTRQQBHATOEIAF	NIST_urine_pos
M158T713	158.044	712.549	[M]	[M-H2O+H]+	S0246	N-Acetyl-L-aspartic acid	OTCCIMWXFLJLIA-BYPYZUCNSA-N	OTCCIMWXFLJLIA	M158T713_OTCCIMWXFLJLIA	NIST_urine_pos
M158T346	158.074	346.176	[M+1]	[M+1]	L0015	Acadesine (Drug)	RTRQQBHATOEIAF-GIMIYPNGSA-N	RTRQQBHATOEIAF	M158T346_RTRQQBHATOEIAF	NIST_urine_pos
M159T713	159.047	712.532	[M+1]	[M+1]	S0246	N-Acetyl-L-aspartic acid	OTCCIMWXFLJLIA-BYPYZUCNSA-N	OTCCIMWXFLJLIA	M159T713_OTCCIMWXFLJLIA	NIST_urine_pos
M159T318	159.05	317.503	[M]	[M+H]+	L0004	Allantoin	POJWUDADGALRAB-UHFFFAOYSA-N	POJWUDADGALRAB	M159T318_POJWUDADGALRAB	NIST_urine_pos
M159T635	159.12	635.31	[M]	[M-CH2O+H]+	L0011	N6-Acetyl-L-lysine	DTERQYGMUDWYAZ-ZETCQYMHSA-N	DTERQYGMUDWYAZ	M159T635_DTERQYGMUDWYAZ	NIST_urine_pos
M160T317	160.054	316.863	[M+1]	[M+1]	L0004	Allantoin	POJWUDADGALRAB-UHFFFAOYSA-N	POJWUDADGALRAB	M160T317_POJWUDADGALRAB	NIST_urine_pos
M160T235	160.074	234.638	[M]	[M-O+H]+	S0136	Indoleacetic acid	SEOVTRFCIGRIMH-UHFFFAOYSA-N	SEOVTRFCIGRIMH	M160T235_SEOVTRFCIGRIMH	NIST_urine_pos
M160T639	160.133	639.379	[M+1]	[M+1]	L0011	N6-Acetyl-L-lysine	DTERQYGMUDWYAZ-ZETCQYMHSA-N	DTERQYGMUDWYAZ	M160T639_DTERQYGMUDWYAZ	NIST_urine_pos
M162T337	162.054	336.685	[M]	[M-H2O+H]+	S0171	Hippuric acid	QIAFMBKCNZACKA-UHFFFAOYSA-N	QIAFMBKCNZACKA	M162T337_QIAFMBKCNZACKA	NIST_urine_pos
M162T745	162.075	745.29	[M]	[M+H]+	L0090	DL-2-Aminoadipic acid	OYIFNHCXNCRBQI-UHFFFAOYSA-N	OYIFNHCXNCRBQI	M162T745_OYIFNHCXNCRBQI	NIST_urine_pos
M162T549	162.112	548.545	[M]	[M-C2H2O+H]+	L0133	Acetylcarnitine	RDHQFKQIGNGIED-MRVPVSSYSA-N	RDHQFKQIGNGIED	M162T549_RDHQFKQIGNGIED	NIST_urine_pos
M162T645_2	162.113	644.997	[M]	[M+H]+	S0060	L-Carnitine	PHIQHXFUZVPYII-ZCFIWIBFSA-N	PHIQHXFUZVPYII	M162T645_2_PHIQHXFUZVPYII	NIST_urine_pos
M163T429	163.039	429.279	[M]	ISF	L0244	Pseudouridine	PTJWIQPHWPFNBW-GBNDHIKLSA-N	PTJWIQPHWPFNBW	M163T429_PTJWIQPHWPFNBW	NIST_urine_pos
M163T338	163.05	338.238	[M+1]	[M+1]	S0171	Hippuric acid	QIAFMBKCNZACKA-UHFFFAOYSA-N	QIAFMBKCNZACKA	M163T338_QIAFMBKCNZACKA	NIST_urine_pos
M163T645_2	163.115	644.997	[M+1]	[M+1]	S0060	L-Carnitine	PHIQHXFUZVPYII-ZCFIWIBFSA-N	PHIQHXFUZVPYII	M163T645_2_PHIQHXFUZVPYII	NIST_urine_pos
M163T131	163.122	131.459	[M]	[M+H]+	S0395	Nicotine	SNICXCGAKADSCV-JTQLQIEISA-N	SNICXCGAKADSCV	M163T131_SNICXCGAKADSCV	NIST_urine_pos
M164T645_2	164.117	644.997	[M+2]	[M+2]	S0060	L-Carnitine	PHIQHXFUZVPYII-ZCFIWIBFSA-N	PHIQHXFUZVPYII	M164T645_2_PHIQHXFUZVPYII	NIST_urine_pos
M164T131	164.125	131.306	[M+1]	[M+1]	S0395	Nicotine	SNICXCGAKADSCV-JTQLQIEISA-N	SNICXCGAKADSCV	M164T131_SNICXCGAKADSCV	NIST_urine_pos
M165T645	165.119	644.996	[M+3]	[M+3]	S0060	L-Carnitine	PHIQHXFUZVPYII-ZCFIWIBFSA-N	PHIQHXFUZVPYII	M165T645_PHIQHXFUZVPYII	NIST_urine_pos
M166T68_2	166.05	67.617	[M]	[M-H2O+H]+	L0261	4-Pyridoxic acid	HXACOUQIXZGNBF-UHFFFAOYSA-N	HXACOUQIXZGNBF	M166T68_2_HXACOUQIXZGNBF	NIST_urine_pos
M166T404	166.071	403.958	[M]	ISF	L0297	2-Methylguanosine	SLEHROROQDYRAW-KQYNXXCUSA-N	SLEHROROQDYRAW	M166T404_SLEHROROQDYRAW	NIST_urine_pos
M166T345	166.071	344.764	[M]	ISF	L0254	1-methylguanosine	UTAIYTHAJQNQDW-KQYNXXCUSA-N	UTAIYTHAJQNQDW	M166T345_UTAIYTHAJQNQDW	NIST_urine_pos
M167T68_1	167.052	67.617	[M+1]	[M+1]	L0261	4-Pyridoxic acid	HXACOUQIXZGNBF-UHFFFAOYSA-N	HXACOUQIXZGNBF	M167T68_1_HXACOUQIXZGNBF	NIST_urine_pos
M167T187	167.056	186.836	[M]	[M+H]+	L0216	1-Methylxanthine	MVOYJPOZRLFTCP-UHFFFAOYSA-N	MVOYJPOZRLFTCP	M167T187_MVOYJPOZRLFTCP	NIST_urine_pos
M167T213	167.057	213.248	[M]	[M+H]+	S0225	7-Methylxanthine	PFWLFWPASULGAN-UHFFFAOYSA-N	PFWLFWPASULGAN	M167T213_PFWLFWPASULGAN	NIST_urine_pos
M168T187	168.059	186.654	[M+1]	[M+1]	L0216	1-Methylxanthine	MVOYJPOZRLFTCP-UHFFFAOYSA-N	MVOYJPOZRLFTCP	M168T187_MVOYJPOZRLFTCP	NIST_urine_pos
M168T214	168.059	214.052	[M+1]	[M+1]	S0225	7-Methylxanthine	PFWLFWPASULGAN-UHFFFAOYSA-N	PFWLFWPASULGAN	M168T214_PFWLFWPASULGAN	NIST_urine_pos
M169T586_2	169.035	585.972	[M]	[M+H]+	S0020	Uric acid	LEHOTFFKMJEONL-UHFFFAOYSA-N	LEHOTFFKMJEONL	M169T586_2_LEHOTFFKMJEONL	NIST_urine_pos
M169T681	169.057	680.517	[M]	[M+Na]+	S0055	L-Glutamine	ZDXPYRJPNDTMRX-VKHMYHEASA-N	ZDXPYRJPNDTMRX	M169T681_ZDXPYRJPNDTMRX	NIST_urine_pos
M169T215	169.06	214.724	[M+2]	[M+2]	S0225	7-Methylxanthine	PFWLFWPASULGAN-UHFFFAOYSA-N	PFWLFWPASULGAN	M169T215_PFWLFWPASULGAN	NIST_urine_pos
M170T586	170.038	585.972	[M+1]	[M+1]	S0020	Uric acid	LEHOTFFKMJEONL-UHFFFAOYSA-N	LEHOTFFKMJEONL	M170T586_LEHOTFFKMJEONL	NIST_urine_pos
M170T280	170.067	279.905	[M]	[M+NH4]+	S0165	Oxypurinol	HXNFUBHNUDHIGC-UHFFFAOYSA-N	HXNFUBHNUDHIGC	M170T280_HXNFUBHNUDHIGC	NIST_urine_pos
M170T699	170.093	698.653	[M]	[M+H]+	S0081	3-Methylhistidine	JDHILDINMRGULE-LURJTMIESA-N	JDHILDINMRGULE	M170T699_JDHILDINMRGULE	NIST_urine_pos
M171T586	171.039	585.972	[M+2]	[M+2]	S0020	Uric acid	LEHOTFFKMJEONL-UHFFFAOYSA-N	LEHOTFFKMJEONL	M171T586_LEHOTFFKMJEONL	NIST_urine_pos
M171T698	171.095	698.458	[M+1]	[M+1]	S0081	3-Methylhistidine	JDHILDINMRGULE-LURJTMIESA-N	JDHILDINMRGULE	M171T698_JDHILDINMRGULE	NIST_urine_pos
M172T557	172.06	557.334	[M]	[M-NH3+H]+	S0066	alpha-N-Acetyl-L-glutamine	KSMRODHGGIIXDV-YFKPBYRVSA-N	KSMRODHGGIIXDV	M172T557_KSMRODHGGIIXDV	NIST_urine_pos
M173T334	173.042	334.454	[M]	[M-HO+H]+	S0079	Kynurenic acid	HCZHHEIFKROPDY-UHFFFAOYSA-N	HCZHHEIFKROPDY	M173T334_HCZHHEIFKROPDY	NIST_urine_pos
M173T557	173.063	557.317	[M+1]	[M+1]	S0066	alpha-N-Acetyl-L-glutamine	KSMRODHGGIIXDV-YFKPBYRVSA-N	KSMRODHGGIIXDV	M173T557_KSMRODHGGIIXDV	NIST_urine_pos
M173T555_1	173.091	555.334	[M+2]	[M+2]	S0066	alpha-N-Acetyl-L-glutamine	KSMRODHGGIIXDV-YFKPBYRVSA-N	KSMRODHGGIIXDV	M173T555_1_KSMRODHGGIIXDV	NIST_urine_pos
M175T279	175.021	278.531	[M]	[M+Na]+	S0165	Oxypurinol	HXNFUBHNUDHIGC-UHFFFAOYSA-N	HXNFUBHNUDHIGC	M175T279_HXNFUBHNUDHIGC	NIST_urine_pos
M176T713	176.054	712.515	[M]	[M+H]+	S0246	N-Acetyl-L-aspartic acid	OTCCIMWXFLJLIA-BYPYZUCNSA-N	OTCCIMWXFLJLIA	M176T713_OTCCIMWXFLJLIA	NIST_urine_pos
M176T237	176.07	236.571	[M]	[M+H]+	S0136	Indoleacetic acid	SEOVTRFCIGRIMH-UHFFFAOYSA-N	SEOVTRFCIGRIMH	M176T237_SEOVTRFCIGRIMH	NIST_urine_pos
M180T336	180.066	336.482	[M]	[M+H]+	S0171	Hippuric acid	QIAFMBKCNZACKA-UHFFFAOYSA-N	QIAFMBKCNZACKA	M180T336_QIAFMBKCNZACKA	NIST_urine_pos
M181T346	181.072	346.156	[M]	ISF	L0015	Acadesine (Drug)	RTRQQBHATOEIAF-GIMIYPNGSA-N	RTRQQBHATOEIAF	M181T346_RTRQQBHATOEIAF	NIST_urine_pos
M181T81_2	181.072	81.352	[M]	[M+H]+	S0370	1,7-Dimethylxanthine	QUNWUDVFRNGTCO-UHFFFAOYSA-N	QUNWUDVFRNGTCO	M181T81_2_QUNWUDVFRNGTCO	NIST_urine_pos
M182T336	182.07	336.237	[M+2]	[M+2]	S0171	Hippuric acid	QIAFMBKCNZACKA-UHFFFAOYSA-N	QIAFMBKCNZACKA	M182T336_QIAFMBKCNZACKA	NIST_urine_pos
M182T346	182.074	346.245	[M+1]	[M+1]	L0015	Acadesine (Drug)	RTRQQBHATOEIAF-GIMIYPNGSA-N	RTRQQBHATOEIAF	M182T346_RTRQQBHATOEIAF	NIST_urine_pos
M182T81	182.076	81.352	[M+1]	[M+1]	S0370	1,7-Dimethylxanthine	QUNWUDVFRNGTCO-UHFFFAOYSA-N	QUNWUDVFRNGTCO	M182T81_QUNWUDVFRNGTCO	NIST_urine_pos
M182T527	182.08	526.67	[M]	[M+H]+	S0064	L-Tyrosine	OUYCCCASQSFEME-QMMMGPOBSA-N	OUYCCCASQSFEME	M182T527_OUYCCCASQSFEME	NIST_urine_pos
M183T494	183.051	493.668	[M]	[M+H]+	S0254	1-Methyluric acid	QFDRTQONISXGJA-UHFFFAOYSA-N	QFDRTQONISXGJA	M183T494_QFDRTQONISXGJA	NIST_urine_pos
M183T339	183.082	338.728	[M+3]	[M+3]	S0171	Hippuric acid	QIAFMBKCNZACKA-UHFFFAOYSA-N	QIAFMBKCNZACKA	M183T339_QIAFMBKCNZACKA	NIST_urine_pos
M184T68	184.06	67.617	[M]	[M+H]+	L0261	4-Pyridoxic acid	HXACOUQIXZGNBF-UHFFFAOYSA-N	HXACOUQIXZGNBF	M184T68_HXACOUQIXZGNBF	NIST_urine_pos
M185T494	185.055	493.602	[M+2]	[M+2]	S0254	1-Methyluric acid	QFDRTQONISXGJA-UHFFFAOYSA-N	QFDRTQONISXGJA	M185T494_QFDRTQONISXGJA	NIST_urine_pos
M185T68	185.063	67.617	[M+1]	[M+1]	L0261	4-Pyridoxic acid	HXACOUQIXZGNBF-UHFFFAOYSA-N	HXACOUQIXZGNBF	M185T68_HXACOUQIXZGNBF	NIST_urine_pos
M186T586	186.061	585.992	[M]	[M+NH4]+	S0020	Uric acid	LEHOTFFKMJEONL-UHFFFAOYSA-N	LEHOTFFKMJEONL	M186T586_LEHOTFFKMJEONL	NIST_urine_pos
M186T68	186.064	67.617	[M+2]	[M+2]	L0261	4-Pyridoxic acid	HXACOUQIXZGNBF-UHFFFAOYSA-N	HXACOUQIXZGNBF	M186T68_HXACOUQIXZGNBF	NIST_urine_pos
M188T462	188.069	461.764	[M]	[M-NH3+H]+	S0067	L-Tryptophan	QIVBCDIJIAJPQS-UHFFFAOYSA-N	QIVBCDIJIAJPQS	M188T462_QIVBCDIJIAJPQS	NIST_urine_pos
M189T462	189.073	461.747	[M+1]	[M+1]	S0067	L-Tryptophan	QIVBCDIJIAJPQS-UHFFFAOYSA-N	QIVBCDIJIAJPQS	M189T462_QIVBCDIJIAJPQS	NIST_urine_pos
M189T558	189.086	557.583	[M]	[M+H]+	S0066	alpha-N-Acetyl-L-glutamine	KSMRODHGGIIXDV-YFKPBYRVSA-N	KSMRODHGGIIXDV	M189T558_KSMRODHGGIIXDV	NIST_urine_pos
M189T638	189.122	638.039	[M]	[M+H]+	L0011	N6-Acetyl-L-lysine	DTERQYGMUDWYAZ-ZETCQYMHSA-N	DTERQYGMUDWYAZ	M189T638_DTERQYGMUDWYAZ	NIST_urine_pos
M189T714_2	189.123	714.464	[M]	[M+H]+	L0882	N-alpha-Acetyl-L-lysine	VEYYWZRYIYDQJM-ZETCQYMHSA-N	VEYYWZRYIYDQJM	M189T714_2_VEYYWZRYIYDQJM	NIST_urine_pos
M189T1011	189.16	1010.54	[M]	[M+H]+	L0190	N6,N6,N6-Trimethyl-L-lysine	MXNRLFUSFKVQSK-QMMMGPOBSA-N	MXNRLFUSFKVQSK	M189T1011_MXNRLFUSFKVQSK	NIST_urine_pos
M190T335	190.05	334.835	[M]	[M+H]+	S0079	Kynurenic acid	HCZHHEIFKROPDY-UHFFFAOYSA-N	HCZHHEIFKROPDY	M190T335_HCZHHEIFKROPDY	NIST_urine_pos
M190T557	190.089	557.301	[M+1]	[M+1]	S0066	alpha-N-Acetyl-L-glutamine	KSMRODHGGIIXDV-YFKPBYRVSA-N	KSMRODHGGIIXDV	M190T557_KSMRODHGGIIXDV	NIST_urine_pos
M190T638_2	190.125	638.06	[M+1]	[M+1]	L0011	N6-Acetyl-L-lysine	DTERQYGMUDWYAZ-ZETCQYMHSA-N	DTERQYGMUDWYAZ	M190T638_2_DTERQYGMUDWYAZ	NIST_urine_pos
M190T714	190.125	714.493	[M+1]	[M+1]	L0882	N-alpha-Acetyl-L-lysine	VEYYWZRYIYDQJM-ZETCQYMHSA-N	VEYYWZRYIYDQJM	M190T714_VEYYWZRYIYDQJM	NIST_urine_pos
M190T1010	190.163	1010.25	[M+1]	[M+1]	L0190	N6,N6,N6-Trimethyl-L-lysine	MXNRLFUSFKVQSK-QMMMGPOBSA-N	MXNRLFUSFKVQSK	M190T1010_MXNRLFUSFKVQSK	NIST_urine_pos
M191T335	191.052	335.074	[M+1]	[M+1]	S0079	Kynurenic acid	HCZHHEIFKROPDY-UHFFFAOYSA-N	HCZHHEIFKROPDY	M191T335_HCZHHEIFKROPDY	NIST_urine_pos
M191T714	191.127	714.149	[M+2]	[M+2]	L0882	N-alpha-Acetyl-L-lysine	VEYYWZRYIYDQJM-ZETCQYMHSA-N	VEYYWZRYIYDQJM	M191T714_VEYYWZRYIYDQJM	NIST_urine_pos
M192T372	192.064	371.565	[M]	[M+H]+	L0141	5-Hydroxyindoleacetate	DUUGKQCEGZLZNO-UHFFFAOYSA-N	DUUGKQCEGZLZNO	M192T372_DUUGKQCEGZLZNO	NIST_urine_pos
M193T371	193.064	370.864	[M+1]	[M+1]	L0141	5-Hydroxyindoleacetate	DUUGKQCEGZLZNO-UHFFFAOYSA-N	DUUGKQCEGZLZNO	M193T371_DUUGKQCEGZLZNO	NIST_urine_pos
M195T69	195.088	68.933	[M]	[M+H]+	S0354	Caffeine	RYYVLZVUVIJVGH-UHFFFAOYSA-N	RYYVLZVUVIJVGH	M195T69_RYYVLZVUVIJVGH	NIST_urine_pos
M196T69	196.091	68.933	[M+1]	[M+1]	S0354	Caffeine	RYYVLZVUVIJVGH-UHFFFAOYSA-N	RYYVLZVUVIJVGH	M196T69_RYYVLZVUVIJVGH	NIST_urine_pos
M197T395	197.066	394.671	[M]	[M+H]+	L0214	1,7-Dimethyluric acid	NOFNCLGCUJJPKU-UHFFFAOYSA-N	NOFNCLGCUJJPKU	M197T395_NOFNCLGCUJJPKU	NIST_urine_pos
M199T346	199.082	346.176	[M]	[M-C2H4O2+H]+	L0015	Acadesine (Drug)	RTRQQBHATOEIAF-GIMIYPNGSA-N	RTRQQBHATOEIAF	M199T346_RTRQQBHATOEIAF	NIST_urine_pos
M200T346	200.085	346.313	[M+1]	[M+1]	L0015	Acadesine (Drug)	RTRQQBHATOEIAF-GIMIYPNGSA-N	RTRQQBHATOEIAF	M200T346_RTRQQBHATOEIAF	NIST_urine_pos
M202T337	202.046	336.934	[M]	[M+Na]+	S0171	Hippuric acid	QIAFMBKCNZACKA-UHFFFAOYSA-N	QIAFMBKCNZACKA	M202T337_QIAFMBKCNZACKA	NIST_urine_pos
M203T339	203.042	339.419	[M+1]	[M+1]	S0171	Hippuric acid	QIAFMBKCNZACKA-UHFFFAOYSA-N	QIAFMBKCNZACKA	M203T339_QIAFMBKCNZACKA	NIST_urine_pos
M204T550	204.123	550.342	[M]	[M+H]+	L0133	Acetylcarnitine	RDHQFKQIGNGIED-MRVPVSSYSA-N	RDHQFKQIGNGIED	M204T550_RDHQFKQIGNGIED	NIST_urine_pos
M205T462	205.095	461.757	[M]	[M+H]+	S0067	L-Tryptophan	QIVBCDIJIAJPQS-UHFFFAOYSA-N	QIVBCDIJIAJPQS	M205T462_QIVBCDIJIAJPQS	NIST_urine_pos
M205T550	205.125	550.342	[M+1]	[M+1]	L0133	Acetylcarnitine	RDHQFKQIGNGIED-MRVPVSSYSA-N	RDHQFKQIGNGIED	M205T550_RDHQFKQIGNGIED	NIST_urine_pos
M206T68_2	206.041	67.605	[M]	[M+Na]+	L0261	4-Pyridoxic acid	HXACOUQIXZGNBF-UHFFFAOYSA-N	HXACOUQIXZGNBF	M206T68_2_HXACOUQIXZGNBF	NIST_urine_pos
M206T550	206.127	550.342	[M+2]	[M+2]	L0133	Acetylcarnitine	RDHQFKQIGNGIED-MRVPVSSYSA-N	RDHQFKQIGNGIED	M206T550_RDHQFKQIGNGIED	NIST_urine_pos
M207T550	207.13	550.342	[M+3]	[M+3]	L0133	Acetylcarnitine	RDHQFKQIGNGIED-MRVPVSSYSA-N	RDHQFKQIGNGIED	M207T550_RDHQFKQIGNGIED	NIST_urine_pos
M209T776	209.102	776.201	[M]	[M-H2O+H]+	S0154	L-Carnosine	CQOVPNPJLQNMDC-ZETCQYMHSA-N	CQOVPNPJLQNMDC	M209T776_CQOVPNPJLQNMDC	NIST_urine_pos
M210T776	210.086	776.201	[M]	[M-NH3+H]+	S0154	L-Carnosine	CQOVPNPJLQNMDC-ZETCQYMHSA-N	CQOVPNPJLQNMDC	M210T776_CQOVPNPJLQNMDC	NIST_urine_pos
M211T557	211.068	557.301	[M]	[M+Na]+	S0066	alpha-N-Acetyl-L-glutamine	KSMRODHGGIIXDV-YFKPBYRVSA-N	KSMRODHGGIIXDV	M211T557_KSMRODHGGIIXDV	NIST_urine_pos
M211T776	211.089	776.201	[M+1]	[M+1]	S0154	L-Carnosine	CQOVPNPJLQNMDC-ZETCQYMHSA-N	CQOVPNPJLQNMDC	M211T776_CQOVPNPJLQNMDC	NIST_urine_pos
M212T557	212.071	557.334	[M+1]	[M+1]	S0066	alpha-N-Acetyl-L-glutamine	KSMRODHGGIIXDV-YFKPBYRVSA-N	KSMRODHGGIIXDV	M212T557_KSMRODHGGIIXDV	NIST_urine_pos
M213T557	213.073	557.301	[M+2]	[M+2]	S0066	alpha-N-Acetyl-L-glutamine	KSMRODHGGIIXDV-YFKPBYRVSA-N	KSMRODHGGIIXDV	M213T557_KSMRODHGGIIXDV	NIST_urine_pos
M215T712	215.09	712.482	[M]	[M-C2H3O+H]+	S0106	Glycerophosphocholine	SUHOQUVVVLNYQR-MRVPVSSYSA-N	SUHOQUVVVLNYQR	M215T712_SUHOQUVVVLNYQR	NIST_urine_pos
M216T723	216.062	722.732	[M]	[M+H]+	S0362	sn-Glycerol 3-phosphoethanolamine	JZNWSCPGTDBMEW-YFKPBYRVSA-N	JZNWSCPGTDBMEW	M216T723_JZNWSCPGTDBMEW	NIST_urine_pos
M220T484	220.116	484.248	[M]	[M+H]+	L0174	Pantothenate	GHOKWGTUZJEAQD-ZETCQYMHSA-N	GHOKWGTUZJEAQD	M220T484_GHOKWGTUZJEAQD	NIST_urine_pos
M221T455	221.066	454.89	[M]	[M-NH3+H]+	L0150	Biopterin	LHQIJBMDNUYRAM-DZSWIPIPSA-N	LHQIJBMDNUYRAM	M221T455_LHQIJBMDNUYRAM	NIST_urine_pos
M221T484	221.12	484.258	[M+1]	[M+1]	L0174	Pantothenate	GHOKWGTUZJEAQD-ZETCQYMHSA-N	GHOKWGTUZJEAQD	M221T484_GHOKWGTUZJEAQD	NIST_urine_pos
M222T459	222.096	458.627	[M]	[M-O+H]+	L0150	Biopterin	LHQIJBMDNUYRAM-DZSWIPIPSA-N	LHQIJBMDNUYRAM	M222T459_LHQIJBMDNUYRAM	NIST_urine_pos
M222T484	222.121	484.175	[M+2]	[M+2]	L0174	Pantothenate	GHOKWGTUZJEAQD-ZETCQYMHSA-N	GHOKWGTUZJEAQD	M222T484_GHOKWGTUZJEAQD	NIST_urine_pos
M227T557	227.042	557.334	[M]	[M+K]+	S0066	alpha-N-Acetyl-L-glutamine	KSMRODHGGIIXDV-YFKPBYRVSA-N	KSMRODHGGIIXDV	M227T557_KSMRODHGGIIXDV	NIST_urine_pos
M227T776	227.114	776.201	[M]	[M+H]+	S0154	L-Carnosine	CQOVPNPJLQNMDC-ZETCQYMHSA-N	CQOVPNPJLQNMDC	M227T776_CQOVPNPJLQNMDC	NIST_urine_pos
M227T289	227.124	288.807	[M]	[2M+H]+	S0042	Creatinine	DDRJAANPRJIHGJ-UHFFFAOYSA-N	DDRJAANPRJIHGJ	M227T289_DDRJAANPRJIHGJ	NIST_urine_pos
M228T427	228.067	427.057	[M]	[M-HO+H]+	L0244	Pseudouridine	PTJWIQPHWPFNBW-GBNDHIKLSA-N	PTJWIQPHWPFNBW	M228T427_PTJWIQPHWPFNBW	NIST_urine_pos
M228T776	228.116	776.201	[M+1]	[M+1]	S0154	L-Carnosine	CQOVPNPJLQNMDC-ZETCQYMHSA-N	CQOVPNPJLQNMDC	M228T776_CQOVPNPJLQNMDC	NIST_urine_pos
M228T289	228.126	289.374	[M+1]	[M+1]	S0042	Creatinine	DDRJAANPRJIHGJ-UHFFFAOYSA-N	DDRJAANPRJIHGJ	M228T289_DDRJAANPRJIHGJ	NIST_urine_pos
M229T557	229.041	557.274	[M+2]	[M+2]	S0066	alpha-N-Acetyl-L-glutamine	KSMRODHGGIIXDV-YFKPBYRVSA-N	KSMRODHGGIIXDV	M229T557_KSMRODHGGIIXDV	NIST_urine_pos
M229T289	229.129	288.795	[M+2]	[M+2]	S0042	Creatinine	DDRJAANPRJIHGJ-UHFFFAOYSA-N	DDRJAANPRJIHGJ	M229T289_DDRJAANPRJIHGJ	NIST_urine_pos
M231T277	231.059	277.158	[M]	[M-CH2+H]+	S0031	Uridine	DRTQHJPVMGBUCF-AYZDMWBASA-N	DRTQHJPVMGBUCF	M231T277_DRTQHJPVMGBUCF	NIST_urine_pos
M235T638	235.114	638.164	[M]	[2M+H]+	S0005	Guanidoacetic acid	BPMFZUMJYQTVII-UHFFFAOYSA-N	BPMFZUMJYQTVII	M235T638_BPMFZUMJYQTVII	NIST_urine_pos
M236T638	236.116	638.049	[M+1]	[M+1]	S0005	Guanidoacetic acid	BPMFZUMJYQTVII-UHFFFAOYSA-N	BPMFZUMJYQTVII	M236T638_BPMFZUMJYQTVII	NIST_urine_pos
M238T456	238.092	455.76	[M]	[M+H]+	L0150	Biopterin	LHQIJBMDNUYRAM-DZSWIPIPSA-N	LHQIJBMDNUYRAM	M238T456_LHQIJBMDNUYRAM	NIST_urine_pos
M240T492	240.108	491.768	[M]	[M+H]+	L0223	7,8-Dihydrobiopterin	FEMXZDUTFRTWPE-UHFFFAOYSA-N	FEMXZDUTFRTWPE	M240T492_FEMXZDUTFRTWPE	NIST_urine_pos
M241T492	241.111	491.768	[M+1]	[M+1]	L0223	7,8-Dihydrobiopterin	FEMXZDUTFRTWPE-UHFFFAOYSA-N	FEMXZDUTFRTWPE	M241T492_FEMXZDUTFRTWPE	NIST_urine_pos
M241T760_1	241.129	759.89	[M]	[M+H]+	L0301	L-Anserine	MYYIAHXIVFADCU-QMMMGPOBSA-N	MYYIAHXIVFADCU	M241T760_1_MYYIAHXIVFADCU	NIST_urine_pos
M242T346	242.076	345.613	[M]	[M-NH3+H]+	L0015	Acadesine (Drug)	RTRQQBHATOEIAF-GIMIYPNGSA-N	RTRQQBHATOEIAF	M242T346_RTRQQBHATOEIAF	NIST_urine_pos
M242T484	242.098	484.175	[M]	[M+Na]+	L0174	Pantothenate	GHOKWGTUZJEAQD-ZETCQYMHSA-N	GHOKWGTUZJEAQD	M242T484_GHOKWGTUZJEAQD	NIST_urine_pos
M242T760	242.132	759.89	[M+1]	[M+1]	L0301	L-Anserine	MYYIAHXIVFADCU-QMMMGPOBSA-N	MYYIAHXIVFADCU	M242T760_MYYIAHXIVFADCU	NIST_urine_pos
M243T760	243.133	759.89	[M+2]	[M+2]	L0301	L-Anserine	MYYIAHXIVFADCU-QMMMGPOBSA-N	MYYIAHXIVFADCU	M243T760_MYYIAHXIVFADCU	NIST_urine_pos
M245T278	245.075	278.46	[M]	[M+H]+	S0031	Uridine	DRTQHJPVMGBUCF-AYZDMWBASA-N	DRTQHJPVMGBUCF	M245T278_DRTQHJPVMGBUCF	NIST_urine_pos
M245T429_1	245.076	428.942	[M]	[M+H]+	L0244	Pseudouridine	PTJWIQPHWPFNBW-GBNDHIKLSA-N	PTJWIQPHWPFNBW	M245T429_1_PTJWIQPHWPFNBW	NIST_urine_pos
M245T347	245.093	346.806	[M]	[M-CH2+H]+	L0015	Acadesine (Drug)	RTRQQBHATOEIAF-GIMIYPNGSA-N	RTRQQBHATOEIAF	M245T347_RTRQQBHATOEIAF	NIST_urine_pos
M246T430	246.079	429.561	[M+1]	[M+1]	L0244	Pseudouridine	PTJWIQPHWPFNBW-GBNDHIKLSA-N	PTJWIQPHWPFNBW	M246T430_PTJWIQPHWPFNBW	NIST_urine_pos
M247T429_1	247.079	428.942	[M+2]	[M+2]	L0244	Pseudouridine	PTJWIQPHWPFNBW-GBNDHIKLSA-N	PTJWIQPHWPFNBW	M247T429_1_PTJWIQPHWPFNBW	NIST_urine_pos
M247T392_1	247.106	392.264	[M]	[M-H2O+H]+	L0217	Alpha-N-Phenylacetyl-L-glutamine	JFLIEFSWGNOPJJ-JTQLQIEISA-N	JFLIEFSWGNOPJJ	M247T392_1_JFLIEFSWGNOPJJ	NIST_urine_pos
M247T689	247.127	689.207	[M]	[M+H]+	L0410	gamma-L-Glutamyl-L-valine	AQAKHZVPOOGUCK-UHFFFAOYSA-N	AQAKHZVPOOGUCK	M247T689_AQAKHZVPOOGUCK	NIST_urine_pos
M248T392	248.09	392.264	[M]	[M-NH3+H]+	L0217	Alpha-N-Phenylacetyl-L-glutamine	JFLIEFSWGNOPJJ-JTQLQIEISA-N	JFLIEFSWGNOPJJ	M248T392_JFLIEFSWGNOPJJ	NIST_urine_pos
M248T689	248.131	688.794	[M+1]	[M+1]	L0410	gamma-L-Glutamyl-L-valine	AQAKHZVPOOGUCK-UHFFFAOYSA-N	AQAKHZVPOOGUCK	M248T689_AQAKHZVPOOGUCK	NIST_urine_pos
M249T392	249.093	392.264	[M+1]	[M+1]	L0217	Alpha-N-Phenylacetyl-L-glutamine	JFLIEFSWGNOPJJ-JTQLQIEISA-N	JFLIEFSWGNOPJJ	M249T392_JFLIEFSWGNOPJJ	NIST_urine_pos
M250T392	250.095	391.674	[M+2]	[M+2]	L0217	Alpha-N-Phenylacetyl-L-glutamine	JFLIEFSWGNOPJJ-JTQLQIEISA-N	JFLIEFSWGNOPJJ	M250T392_JFLIEFSWGNOPJJ	NIST_urine_pos
M252T739	252.071	738.92	[M]	ISF	L0866	Succinyladenosine	VKGZCEJTCKHMRL-VWJPMABRSA-N	VKGZCEJTCKHMRL	M252T739_VKGZCEJTCKHMRL	NIST_urine_pos
M254T723	254.017	722.733	[M]	[M+K]+	S0362	sn-Glycerol 3-phosphoethanolamine	JZNWSCPGTDBMEW-YFKPBYRVSA-N	JZNWSCPGTDBMEW	M254T723_JZNWSCPGTDBMEW	NIST_urine_pos
M258T302	258.106	301.789	[M]	[M+H]+	L0188	2'-O-methylcytidine	RFCQJGFZUQFYRF-ZOQUXTDFSA-N	RFCQJGFZUQFYRF	M258T302_RFCQJGFZUQFYRF	NIST_urine_pos
M258T441	258.107	441.075	[M]	[M+H]+	S0230	5-Methylcytidine	ZAYHVCMSTBRABG-JXOAFFINSA-N	ZAYHVCMSTBRABG	M258T441_ZAYHVCMSTBRABG	NIST_urine_pos
M258T713_2	258.108	712.515	[M]	[M+H]+	S0106	Glycerophosphocholine	SUHOQUVVVLNYQR-MRVPVSSYSA-N	SUHOQUVVVLNYQR	M258T713_2_SUHOQUVVVLNYQR	NIST_urine_pos
M258T283	258.115	282.57	[M]	[M-CO+H]+	L0237	N4-Acetylcytidine	NIDVTARKFBZMOT-PEBGCTIMSA-N	NIDVTARKFBZMOT	M258T283_NIDVTARKFBZMOT	NIST_urine_pos
M259T346_2	259.102	346.156	[M]	[M+H]+	L0015	Acadesine (Drug)	RTRQQBHATOEIAF-GIMIYPNGSA-N	RTRQQBHATOEIAF	M259T346_2_RTRQQBHATOEIAF	NIST_urine_pos
M259T302	259.11	301.789	[M+1]	[M+1]	L0188	2'-O-methylcytidine	RFCQJGFZUQFYRF-ZOQUXTDFSA-N	RFCQJGFZUQFYRF	M259T302_RFCQJGFZUQFYRF	NIST_urine_pos
M259T713	259.112	712.515	[M+1]	[M+1]	S0106	Glycerophosphocholine	SUHOQUVVVLNYQR-MRVPVSSYSA-N	SUHOQUVVVLNYQR	M259T713_SUHOQUVVVLNYQR	NIST_urine_pos
M259T282_2	259.116	281.98	[M+1]	[M+1]	L0237	N4-Acetylcytidine	NIDVTARKFBZMOT-PEBGCTIMSA-N	NIDVTARKFBZMOT	M259T282_2_NIDVTARKFBZMOT	NIST_urine_pos
M260T346	260.105	346.245	[M+1]	[M+1]	L0015	Acadesine (Drug)	RTRQQBHATOEIAF-GIMIYPNGSA-N	RTRQQBHATOEIAF	M260T346_RTRQQBHATOEIAF	NIST_urine_pos
M260T302	260.112	302.409	[M+2]	[M+2]	L0188	2'-O-methylcytidine	RFCQJGFZUQFYRF-ZOQUXTDFSA-N	RFCQJGFZUQFYRF	M260T302_RFCQJGFZUQFYRF	NIST_urine_pos
M263T760	263.109	759.89	[M]	[M+Na]+	L0301	L-Anserine	MYYIAHXIVFADCU-QMMMGPOBSA-N	MYYIAHXIVFADCU	M263T760_MYYIAHXIVFADCU	NIST_urine_pos
M265T392_1	265.117	392.264	[M]	[M+H]+	L0217	Alpha-N-Phenylacetyl-L-glutamine	JFLIEFSWGNOPJJ-JTQLQIEISA-N	JFLIEFSWGNOPJJ	M265T392_1_JFLIEFSWGNOPJJ	NIST_urine_pos
M266T392_4	266.121	392.264	[M+1]	[M+1]	L0217	Alpha-N-Phenylacetyl-L-glutamine	JFLIEFSWGNOPJJ-JTQLQIEISA-N	JFLIEFSWGNOPJJ	M266T392_4_JFLIEFSWGNOPJJ	NIST_urine_pos
M267T429	267.057	428.942	[M]	[M+Na]+	L0244	Pseudouridine	PTJWIQPHWPFNBW-GBNDHIKLSA-N	PTJWIQPHWPFNBW	M267T429_PTJWIQPHWPFNBW	NIST_urine_pos
M267T278	267.059	278.495	[M]	[M+Na]+	S0031	Uridine	DRTQHJPVMGBUCF-AYZDMWBASA-N	DRTQHJPVMGBUCF	M267T278_DRTQHJPVMGBUCF	NIST_urine_pos
M267T392	267.122	392.264	[M+2]	[M+2]	L0217	Alpha-N-Phenylacetyl-L-glutamine	JFLIEFSWGNOPJJ-JTQLQIEISA-N	JFLIEFSWGNOPJJ	M267T392_JFLIEFSWGNOPJJ	NIST_urine_pos
M268T429	268.06	428.942	[M+1]	[M+1]	L0244	Pseudouridine	PTJWIQPHWPFNBW-GBNDHIKLSA-N	PTJWIQPHWPFNBW	M268T429_PTJWIQPHWPFNBW	NIST_urine_pos
M268T298_1	268.102	297.899	[M]	[M+H]+	L0016	Adenosine	OIRDTQYFTABQOQ-UHFFFAOYSA-N	OIRDTQYFTABQOQ	M268T298_1_OIRDTQYFTABQOQ	NIST_urine_pos
M268T392	268.124	392.264	[M+3]	[M+3]	L0217	Alpha-N-Phenylacetyl-L-glutamine	JFLIEFSWGNOPJJ-JTQLQIEISA-N	JFLIEFSWGNOPJJ	M268T392_JFLIEFSWGNOPJJ	NIST_urine_pos
M269T807	269.074	807.141	[M]	[M-2H2O+H]+	L0177	N-Acetylaspartylglutamate (NAAG)	OPVPGKGADVGKTG-BQBZGAKWSA-N	OPVPGKGADVGKTG	M269T807_OPVPGKGADVGKTG	NIST_urine_pos
M269T298	269.106	298.351	[M+1]	[M+1]	L0016	Adenosine	OIRDTQYFTABQOQ-UHFFFAOYSA-N	OIRDTQYFTABQOQ	M269T298_OIRDTQYFTABQOQ	NIST_urine_pos
M275T511	275.101	510.552	[M]	[2M+H]+	L0464	Trigonelline	WWNNZCOKKKDOPX-UHFFFAOYSA-N	WWNNZCOKKKDOPX	M275T511_WWNNZCOKKKDOPX	NIST_urine_pos
M276T511	276.104	510.552	[M+1]	[M+1]	L0464	Trigonelline	WWNNZCOKKKDOPX-UHFFFAOYSA-N	WWNNZCOKKKDOPX	M276T511_WWNNZCOKKKDOPX	NIST_urine_pos
M277T511	277.104	510.552	[M+2]	[M+2]	L0464	Trigonelline	WWNNZCOKKKDOPX-UHFFFAOYSA-N	WWNNZCOKKKDOPX	M277T511_WWNNZCOKKKDOPX	NIST_urine_pos
M277T827	277.137	826.746	[M]	[M+H]+	L0155	L-Saccharopine	ZDGJAHTZVHVLOT-YUMQZZPRSA-N	ZDGJAHTZVHVLOT	M277T827_ZDGJAHTZVHVLOT	NIST_urine_pos
M278T492_1	278.064	491.768	[M]	[M+K]+	L0223	7,8-Dihydrobiopterin	FEMXZDUTFRTWPE-UHFFFAOYSA-N	FEMXZDUTFRTWPE	M278T492_1_FEMXZDUTFRTWPE	NIST_urine_pos
M278T827	278.14	826.746	[M+1]	[M+1]	L0155	L-Saccharopine	ZDGJAHTZVHVLOT-YUMQZZPRSA-N	ZDGJAHTZVHVLOT	M278T827_ZDGJAHTZVHVLOT	NIST_urine_pos
M285T555	285.081	555.321	[M]	[M+H]+	S0118	Xanthosine	UBORTCNDUKBEOP-UUOKFMHZSA-N	UBORTCNDUKBEOP	M285T555_UBORTCNDUKBEOP	NIST_urine_pos
M286T283	286.102	283.275	[M]	[M+H]+	L0237	N4-Acetylcytidine	NIDVTARKFBZMOT-PEBGCTIMSA-N	NIDVTARKFBZMOT	M286T283_NIDVTARKFBZMOT	NIST_urine_pos
M287T807	287.085	807.167	[M]	[M-H2O+H]+	L0177	N-Acetylaspartylglutamate (NAAG)	OPVPGKGADVGKTG-BQBZGAKWSA-N	OPVPGKGADVGKTG	M287T807_OPVPGKGADVGKTG	NIST_urine_pos
M287T392	287.098	392.264	[M]	[M+Na]+	L0217	Alpha-N-Phenylacetyl-L-glutamine	JFLIEFSWGNOPJJ-JTQLQIEISA-N	JFLIEFSWGNOPJJ	M287T392_JFLIEFSWGNOPJJ	NIST_urine_pos
M287T283_1	287.104	283.27	[M+1]	[M+1]	L0237	N4-Acetylcytidine	NIDVTARKFBZMOT-PEBGCTIMSA-N	NIDVTARKFBZMOT	M287T283_1_NIDVTARKFBZMOT	NIST_urine_pos
M288T392	288.101	392.264	[M+1]	[M+1]	L0217	Alpha-N-Phenylacetyl-L-glutamine	JFLIEFSWGNOPJJ-JTQLQIEISA-N	JFLIEFSWGNOPJJ	M288T392_JFLIEFSWGNOPJJ	NIST_urine_pos
M289T392	289.103	392.264	[M+2]	[M+2]	L0217	Alpha-N-Phenylacetyl-L-glutamine	JFLIEFSWGNOPJJ-JTQLQIEISA-N	JFLIEFSWGNOPJJ	M289T392_JFLIEFSWGNOPJJ	NIST_urine_pos
M298T145	298.094	144.554	[M]	[M+H]+	L0036	S-Methyl-5'-thioadenosine	WUUGFSXJNOTRMR-IOSLPCCCSA-N	WUUGFSXJNOTRMR	M298T145_WUUGFSXJNOTRMR	NIST_urine_pos
M298T403	298.112	403.36	[M]	[M+H]+	L0297	2-Methylguanosine	SLEHROROQDYRAW-KQYNXXCUSA-N	SLEHROROQDYRAW	M298T403_SLEHROROQDYRAW	NIST_urine_pos
M298T345	298.113	344.764	[M]	[M+H]+	L0254	1-methylguanosine	UTAIYTHAJQNQDW-KQYNXXCUSA-N	UTAIYTHAJQNQDW	M298T345_UTAIYTHAJQNQDW	NIST_urine_pos
M299T145	299.098	144.573	[M+1]	[M+1]	L0036	S-Methyl-5'-thioadenosine	WUUGFSXJNOTRMR-IOSLPCCCSA-N	WUUGFSXJNOTRMR	M299T145_WUUGFSXJNOTRMR	NIST_urine_pos
M299T404	299.115	403.958	[M+1]	[M+1]	L0297	2-Methylguanosine	SLEHROROQDYRAW-KQYNXXCUSA-N	SLEHROROQDYRAW	M299T404_SLEHROROQDYRAW	NIST_urine_pos
M305T281	305.074	281.267	[M]	[2M+H]+	S0165	Oxypurinol	HXNFUBHNUDHIGC-UHFFFAOYSA-N	HXNFUBHNUDHIGC	M305T281_HXNFUBHNUDHIGC	NIST_urine_pos
M305T807	305.096	807.167	[M]	[M+H]+	L0177	N-Acetylaspartylglutamate (NAAG)	OPVPGKGADVGKTG-BQBZGAKWSA-N	OPVPGKGADVGKTG	M305T807_OPVPGKGADVGKTG	NIST_urine_pos
M307T555	307.062	555.321	[M]	[M+Na]+	S0118	Xanthosine	UBORTCNDUKBEOP-UUOKFMHZSA-N	UBORTCNDUKBEOP	M307T555_UBORTCNDUKBEOP	NIST_urine_pos
M308T555	308.066	555.334	[M+1]	[M+1]	S0118	Xanthosine	UBORTCNDUKBEOP-UUOKFMHZSA-N	UBORTCNDUKBEOP	M308T555_UBORTCNDUKBEOP	NIST_urine_pos
M308T649	308.198	648.596	[M]	[2M+NH4]+	L0158	4-Guanidinobutyric acid	TUHVEAJXIMEOSA-UHFFFAOYSA-N	TUHVEAJXIMEOSA	M308T649_TUHVEAJXIMEOSA	NIST_urine_pos
M310T681	310.111	681.201	[M]	[M+H]+	L0104	N-Acetylneuraminic acid	SQVRNKJHWKZAKO-HRCOWIFUSA-N	SQVRNKJHWKZAKO	M310T681_SQVRNKJHWKZAKO	NIST_urine_pos
M321T55	321.312	54.838	[M]	[M-NH3+H]+	L0202	Erucamide	UAUDZVJPLUQNMU-KTKRTIGZSA-N	UAUDZVJPLUQNMU	M321T55_UAUDZVJPLUQNMU	NIST_urine_pos
M322T55	322.315	54.9315	[M+1]	[M+1]	L0202	Erucamide	UAUDZVJPLUQNMU-KTKRTIGZSA-N	UAUDZVJPLUQNMU	M322T55_UAUDZVJPLUQNMU	NIST_urine_pos
M323T555	323.035	555.321	[M]	[M+K]+	S0118	Xanthosine	UBORTCNDUKBEOP-UUOKFMHZSA-N	UBORTCNDUKBEOP	M323T555_UBORTCNDUKBEOP	NIST_urine_pos
M324T555	324.04	555.339	[M+1]	[M+1]	S0118	Xanthosine	UBORTCNDUKBEOP-UUOKFMHZSA-N	UBORTCNDUKBEOP	M324T555_UBORTCNDUKBEOP	NIST_urine_pos
M324T55	324.322	55.4225	[M]	[M-CH2+H]+	L0202	Erucamide	UAUDZVJPLUQNMU-KTKRTIGZSA-N	UAUDZVJPLUQNMU	M324T55_UAUDZVJPLUQNMU	NIST_urine_pos
M330T509	330.057	508.755	[M]	[M+H]+	L0007	Adenosine 3',5'-cyclic phosphate (cAMP)	IVOMOUWHDPKRLL-PKJMTWSGSA-N	IVOMOUWHDPKRLL	M330T509_IVOMOUWHDPKRLL	NIST_urine_pos
M331T509	331.059	508.755	[M+1]	[M+1]	L0007	Adenosine 3',5'-cyclic phosphate (cAMP)	IVOMOUWHDPKRLL-PKJMTWSGSA-N	IVOMOUWHDPKRLL	M331T509_IVOMOUWHDPKRLL	NIST_urine_pos
M332T508	332.063	508.137	[M+2]	[M+2]	L0007	Adenosine 3',5'-cyclic phosphate (cAMP)	IVOMOUWHDPKRLL-PKJMTWSGSA-N	IVOMOUWHDPKRLL	M332T508_IVOMOUWHDPKRLL	NIST_urine_pos
M332T680	332.093	679.804	[M]	[M+Na]+	L0104	N-Acetylneuraminic acid	SQVRNKJHWKZAKO-HRCOWIFUSA-N	SQVRNKJHWKZAKO	M332T680_SQVRNKJHWKZAKO	NIST_urine_pos
M333T680	333.096	679.851	[M+1]	[M+1]	L0104	N-Acetylneuraminic acid	SQVRNKJHWKZAKO-HRCOWIFUSA-N	SQVRNKJHWKZAKO	M333T680_SQVRNKJHWKZAKO	NIST_urine_pos
M333T213	333.102	213.429	[M]	[2M+H]+	S0225	7-Methylxanthine	PFWLFWPASULGAN-UHFFFAOYSA-N	PFWLFWPASULGAN	M333T213_PFWLFWPASULGAN	NIST_urine_pos
M334T213	334.105	213.392	[M+1]	[M+1]	S0225	7-Methylxanthine	PFWLFWPASULGAN-UHFFFAOYSA-N	PFWLFWPASULGAN	M334T213_PFWLFWPASULGAN	NIST_urine_pos
M338T55	338.34	54.838	[M]	[M+H]+	L0202	Erucamide	UAUDZVJPLUQNMU-KTKRTIGZSA-N	UAUDZVJPLUQNMU	M338T55_UAUDZVJPLUQNMU	NIST_urine_pos
M339T55	339.342	54.838	[M+1]	[M+1]	L0202	Erucamide	UAUDZVJPLUQNMU-KTKRTIGZSA-N	UAUDZVJPLUQNMU	M339T55_UAUDZVJPLUQNMU	NIST_urine_pos
M340T55	340.347	54.838	[M+2]	[M+2]	L0202	Erucamide	UAUDZVJPLUQNMU-KTKRTIGZSA-N	UAUDZVJPLUQNMU	M340T55_UAUDZVJPLUQNMU	NIST_urine_pos
M341T55	341.353	54.838	[M+3]	[M+3]	L0202	Erucamide	UAUDZVJPLUQNMU-KTKRTIGZSA-N	UAUDZVJPLUQNMU	M341T55_UAUDZVJPLUQNMU	NIST_urine_pos
M343T670	343.12	669.714	[M]	[M+H]+	S0033	Sucrose	CZMRCDWAGMRECN-IZUPKFJOSA-N	CZMRCDWAGMRECN	M343T670_CZMRCDWAGMRECN	NIST_urine_pos
M344T670	344.123	670.027	[M+1]	[M+1]	S0033	Sucrose	CZMRCDWAGMRECN-IZUPKFJOSA-N	CZMRCDWAGMRECN	M344T670_CZMRCDWAGMRECN	NIST_urine_pos
M355T55	355.365	54.731	[M]	[M+NH4]+	L0202	Erucamide	UAUDZVJPLUQNMU-KTKRTIGZSA-N	UAUDZVJPLUQNMU	M355T55_UAUDZVJPLUQNMU	NIST_urine_pos
M360T670	360.146	669.714	[M]	[M+NH4]+	S0033	Sucrose	CZMRCDWAGMRECN-IZUPKFJOSA-N	CZMRCDWAGMRECN	M360T670_CZMRCDWAGMRECN	NIST_urine_pos
M361T69	361.197	69.37	[M]	[M+H]+	S0359	Cortisone	MFYSYFVPBJMHGN-ZPOLXVRWSA-N	MFYSYFVPBJMHGN	M361T69_MFYSYFVPBJMHGN	NIST_urine_pos
M362T70	362.2	69.563	[M+1]	[M+1]	S0359	Cortisone	MFYSYFVPBJMHGN-ZPOLXVRWSA-N	MFYSYFVPBJMHGN	M362T70_MFYSYFVPBJMHGN	NIST_urine_pos
M365T494	365.093	493.626	[M]	[2M+H]+	S0254	1-Methyluric acid	QFDRTQONISXGJA-UHFFFAOYSA-N	QFDRTQONISXGJA	M365T494_QFDRTQONISXGJA	NIST_urine_pos
M365T669	365.103	669.142	[M]	[M+Na]+	S0033	Sucrose	CZMRCDWAGMRECN-IZUPKFJOSA-N	CZMRCDWAGMRECN	M365T669_CZMRCDWAGMRECN	NIST_urine_pos
M366T494	366.095	493.545	[M+1]	[M+1]	S0254	1-Methyluric acid	QFDRTQONISXGJA-UHFFFAOYSA-N	QFDRTQONISXGJA	M366T494_QFDRTQONISXGJA	NIST_urine_pos
M366T737	366.105	737.013	[M+1]	[M+1]	L0866	Succinyladenosine	VKGZCEJTCKHMRL-VWJPMABRSA-N	VKGZCEJTCKHMRL	M366T737_VKGZCEJTCKHMRL	NIST_urine_pos
M366T669	366.105	669.142	[M+1]	[M+1]	S0033	Sucrose	CZMRCDWAGMRECN-IZUPKFJOSA-N	CZMRCDWAGMRECN	M366T669_CZMRCDWAGMRECN	NIST_urine_pos
M367T669	367.107	669.142	[M+2]	[M+2]	S0033	Sucrose	CZMRCDWAGMRECN-IZUPKFJOSA-N	CZMRCDWAGMRECN	M367T669_CZMRCDWAGMRECN	NIST_urine_pos
M368T669	368.11	669.123	[M+3]	[M+3]	S0033	Sucrose	CZMRCDWAGMRECN-IZUPKFJOSA-N	CZMRCDWAGMRECN	M368T669_CZMRCDWAGMRECN	NIST_urine_pos
M377T376	377.142	376.052	[M]	[M+H]+	S0072	Riboflavin	AUNGANRZJHBGPY-SCRDCRAPSA-N	AUNGANRZJHBGPY	M377T376_AUNGANRZJHBGPY	NIST_urine_pos
M378T377	378.144	376.652	[M+1]	[M+1]	S0072	Riboflavin	AUNGANRZJHBGPY-SCRDCRAPSA-N	AUNGANRZJHBGPY	M378T377_AUNGANRZJHBGPY	NIST_urine_pos
M379T377	379.146	376.652	[M+2]	[M+2]	S0072	Riboflavin	AUNGANRZJHBGPY-SCRDCRAPSA-N	AUNGANRZJHBGPY	M379T377_AUNGANRZJHBGPY	NIST_urine_pos
M381T669	381.075	669.187	[M]	[M+K]+	S0033	Sucrose	CZMRCDWAGMRECN-IZUPKFJOSA-N	CZMRCDWAGMRECN	M381T669_CZMRCDWAGMRECN	NIST_urine_pos
M382T669	382.079	669.205	[M+1]	[M+1]	S0033	Sucrose	CZMRCDWAGMRECN-IZUPKFJOSA-N	CZMRCDWAGMRECN	M382T669_CZMRCDWAGMRECN	NIST_urine_pos
M384T739	384.112	738.914	[M]	[M+H]+	L0866	Succinyladenosine	VKGZCEJTCKHMRL-VWJPMABRSA-N	VKGZCEJTCKHMRL	M384T739_VKGZCEJTCKHMRL	NIST_urine_pos
M385T739	385.114	738.914	[M+1]	[M+1]	L0866	Succinyladenosine	VKGZCEJTCKHMRL-VWJPMABRSA-N	VKGZCEJTCKHMRL	M385T739_VKGZCEJTCKHMRL	NIST_urine_pos
M386T739	386.116	739.026	[M+2]	[M+2]	L0866	Succinyladenosine	VKGZCEJTCKHMRL-VWJPMABRSA-N	VKGZCEJTCKHMRL	M386T739_VKGZCEJTCKHMRL	NIST_urine_pos
M387T670	387.083	669.762	[M]	[M-H+2Na]+	S0033	Sucrose	CZMRCDWAGMRECN-IZUPKFJOSA-N	CZMRCDWAGMRECN	M387T670_CZMRCDWAGMRECN	NIST_urine_pos
M388T670	388.088	669.812	[M+1]	[M+1]	S0033	Sucrose	CZMRCDWAGMRECN-IZUPKFJOSA-N	CZMRCDWAGMRECN	M388T670_CZMRCDWAGMRECN	NIST_urine_pos
M398T55_2	398.369	55.05	[M]	[M+CH3COO+2H]+	L0202	Erucamide	UAUDZVJPLUQNMU-KTKRTIGZSA-N	UAUDZVJPLUQNMU	M398T55_2_UAUDZVJPLUQNMU	NIST_urine_pos
M399T557	399.145	557.301	[M]	[2M+Na]+	S0066	alpha-N-Acetyl-L-glutamine	KSMRODHGGIIXDV-YFKPBYRVSA-N	KSMRODHGGIIXDV	M399T557_KSMRODHGGIIXDV	NIST_urine_pos
M412T449	412.28	449.11	[M]	ISF	L0225	Glycocholic acid	RFDAIACWWDREDC-FRVQLJSFSA-N	RFDAIACWWDREDC	M412T449_RFDAIACWWDREDC	NIST_urine_pos
M413T449	413.282	449.085	[M+1]	[M+1]	L0225	Glycocholic acid	RFDAIACWWDREDC-FRVQLJSFSA-N	RFDAIACWWDREDC	M413T449_RFDAIACWWDREDC	NIST_urine_pos
M415T378	415.097	377.563	[M]	[M+K]+	S0072	Riboflavin	AUNGANRZJHBGPY-SCRDCRAPSA-N	AUNGANRZJHBGPY	M415T378_AUNGANRZJHBGPY	NIST_urine_pos
M422T739	422.066	738.92	[M]	[M+K]+	L0866	Succinyladenosine	VKGZCEJTCKHMRL-VWJPMABRSA-N	VKGZCEJTCKHMRL	M422T739_VKGZCEJTCKHMRL	NIST_urine_pos
M430T449	430.291	449.183	[M]	ISF	L0225	Glycocholic acid	RFDAIACWWDREDC-FRVQLJSFSA-N	RFDAIACWWDREDC	M430T449_RFDAIACWWDREDC	NIST_urine_pos
M483T449	483.337	449.085	[M]	[M+NH4]+	L0225	Glycocholic acid	RFDAIACWWDREDC-FRVQLJSFSA-N	RFDAIACWWDREDC	M483T449_RFDAIACWWDREDC	NIST_urine_pos
M484T449	484.341	449.11	[M+1]	[M+1]	L0225	Glycocholic acid	RFDAIACWWDREDC-FRVQLJSFSA-N	RFDAIACWWDREDC	M484T449_RFDAIACWWDREDC	NIST_urine_pos
M488T449	488.292	449.085	[M]	[M+Na]+	L0225	Glycocholic acid	RFDAIACWWDREDC-FRVQLJSFSA-N	RFDAIACWWDREDC	M488T449_RFDAIACWWDREDC	NIST_urine_pos
M503T760	503.228	759.819	[M]	[2M+Na]+	L0301	L-Anserine	MYYIAHXIVFADCU-QMMMGPOBSA-N	MYYIAHXIVFADCU	M503T760_MYYIAHXIVFADCU	NIST_urine_pos
M515T302	515.204	301.876	[M]	[2M+H]+	L0188	2'-O-methylcytidine	RFCQJGFZUQFYRF-ZOQUXTDFSA-N	RFCQJGFZUQFYRF	M515T302_RFCQJGFZUQFYRF	NIST_urine_pos
M516T302	516.206	302.179	[M+1]	[M+1]	L0188	2'-O-methylcytidine	RFCQJGFZUQFYRF-ZOQUXTDFSA-N	RFCQJGFZUQFYRF	M516T302_RFCQJGFZUQFYRF	NIST_urine_pos
M529T392	529.223	392.264	[M]	[2M+H]+	L0217	Alpha-N-Phenylacetyl-L-glutamine	JFLIEFSWGNOPJJ-JTQLQIEISA-N	JFLIEFSWGNOPJJ	M529T392_JFLIEFSWGNOPJJ	NIST_urine_pos
M530T392	530.226	392.264	[M+1]	[M+1]	L0217	Alpha-N-Phenylacetyl-L-glutamine	JFLIEFSWGNOPJJ-JTQLQIEISA-N	JFLIEFSWGNOPJJ	M530T392_JFLIEFSWGNOPJJ	NIST_urine_pos
M531T392	531.228	392.264	[M+2]	[M+2]	L0217	Alpha-N-Phenylacetyl-L-glutamine	JFLIEFSWGNOPJJ-JTQLQIEISA-N	JFLIEFSWGNOPJJ	M531T392_JFLIEFSWGNOPJJ	NIST_urine_pos
M551T392	551.205	392.264	[M]	[2M+Na]+	L0217	Alpha-N-Phenylacetyl-L-glutamine	JFLIEFSWGNOPJJ-JTQLQIEISA-N	JFLIEFSWGNOPJJ	M551T392_JFLIEFSWGNOPJJ	NIST_urine_pos
M552T392	552.207	392.264	[M+1]	[M+1]	L0217	Alpha-N-Phenylacetyl-L-glutamine	JFLIEFSWGNOPJJ-JTQLQIEISA-N	JFLIEFSWGNOPJJ	M552T392_JFLIEFSWGNOPJJ	NIST_urine_pos
M553T392	553.209	392.264	[M+2]	[M+2]	L0217	Alpha-N-Phenylacetyl-L-glutamine	JFLIEFSWGNOPJJ-JTQLQIEISA-N	JFLIEFSWGNOPJJ	M553T392_JFLIEFSWGNOPJJ	NIST_urine_pos
M554T392	554.21	391.967	[M+3]	[M+3]	L0217	Alpha-N-Phenylacetyl-L-glutamine	JFLIEFSWGNOPJJ-JTQLQIEISA-N	JFLIEFSWGNOPJJ	M554T392_JFLIEFSWGNOPJJ	NIST_urine_pos
M569T556	569.152	555.872	[M]	[2M+H]+	S0118	Xanthosine	UBORTCNDUKBEOP-UUOKFMHZSA-N	UBORTCNDUKBEOP	M569T556_UBORTCNDUKBEOP	NIST_urine_pos
M570T555	570.156	555.334	[M+1]	[M+1]	S0118	Xanthosine	UBORTCNDUKBEOP-UUOKFMHZSA-N	UBORTCNDUKBEOP	M570T555_UBORTCNDUKBEOP	NIST_urine_pos
M591T555	591.134	555.321	[M]	[2M+Na]+	S0118	Xanthosine	UBORTCNDUKBEOP-UUOKFMHZSA-N	UBORTCNDUKBEOP	M591T555_UBORTCNDUKBEOP	NIST_urine_pos
M592T555_1	592.135	555.321	[M+1]	[M+1]	S0118	Xanthosine	UBORTCNDUKBEOP-UUOKFMHZSA-N	UBORTCNDUKBEOP	M592T555_1_UBORTCNDUKBEOP	NIST_urine_pos
M593T555	593.141	555.339	[M+2]	[M+2]	S0118	Xanthosine	UBORTCNDUKBEOP-UUOKFMHZSA-N	UBORTCNDUKBEOP	M593T555_UBORTCNDUKBEOP	NIST_urine_pos
M595T346	595.219	345.516	[M]	[2M+H]+	L0254	1-methylguanosine	UTAIYTHAJQNQDW-KQYNXXCUSA-N	UTAIYTHAJQNQDW	M595T346_UTAIYTHAJQNQDW	NIST_urine_pos
M596T345	596.221	345.496	[M+1]	[M+1]	L0254	1-methylguanosine	UTAIYTHAJQNQDW-KQYNXXCUSA-N	UTAIYTHAJQNQDW	M596T345_UTAIYTHAJQNQDW	NIST_urine_pos
M607T556	607.11	555.944	[M]	[2M+K]+	S0118	Xanthosine	UBORTCNDUKBEOP-UUOKFMHZSA-N	UBORTCNDUKBEOP	M607T556_UBORTCNDUKBEOP	NIST_urine_pos
M615T805	615.15	805.277	[M]	[M+H]+	L0294	Cytidine monophosphate N-acetylneuraminic acid	TXCIAUNLDRJGJZ-BILDWYJOSA-N	TXCIAUNLDRJGJZ	M615T805_TXCIAUNLDRJGJZ	NIST_urine_pos
M617T345	617.196	344.876	[M]	[2M+Na]+	L0254	1-methylguanosine	UTAIYTHAJQNQDW-KQYNXXCUSA-N	UTAIYTHAJQNQDW	M617T345_UTAIYTHAJQNQDW	NIST_urine_pos
M618T345	618.199	344.876	[M+1]	[M+1]	L0254	1-methylguanosine	UTAIYTHAJQNQDW-KQYNXXCUSA-N	UTAIYTHAJQNQDW	M618T345_UTAIYTHAJQNQDW	NIST_urine_pos
M619T346	619.198	345.674	[M+2]	[M+2]	L0254	1-methylguanosine	UTAIYTHAJQNQDW-KQYNXXCUSA-N	UTAIYTHAJQNQDW	M619T346_UTAIYTHAJQNQDW	NIST_urine_pos
M633T345	633.17	345.151	[M]	[2M+K]+	L0254	1-methylguanosine	UTAIYTHAJQNQDW-KQYNXXCUSA-N	UTAIYTHAJQNQDW	M633T345_UTAIYTHAJQNQDW	NIST_urine_pos
M634T345	634.174	345.151	[M+1]	[M+1]	L0254	1-methylguanosine	UTAIYTHAJQNQDW-KQYNXXCUSA-N	UTAIYTHAJQNQDW	M634T345_UTAIYTHAJQNQDW	NIST_urine_pos
M649T937	649.21	936.939	[M]	[M-H2O+H]+	L0322	Stachyose	UQZIYBXSHAGNOE-XNSRJBNMSA-N	UQZIYBXSHAGNOE	M649T937_UQZIYBXSHAGNOE	NIST_urine_pos
M667T937	667.222	936.939	[M]	[M+H]+	L0322	Stachyose	UQZIYBXSHAGNOE-XNSRJBNMSA-N	UQZIYBXSHAGNOE	M667T937_UQZIYBXSHAGNOE	NIST_urine_pos
M668T937	668.225	936.952	[M+1]	[M+1]	L0322	Stachyose	UQZIYBXSHAGNOE-XNSRJBNMSA-N	UQZIYBXSHAGNOE	M668T937_UQZIYBXSHAGNOE	NIST_urine_pos
M669T937	669.226	936.939	[M+2]	[M+2]	L0322	Stachyose	UQZIYBXSHAGNOE-XNSRJBNMSA-N	UQZIYBXSHAGNOE	M669T937_UQZIYBXSHAGNOE	NIST_urine_pos
M684T938	684.247	937.569	[M]	[M+NH4]+	L0322	Stachyose	UQZIYBXSHAGNOE-XNSRJBNMSA-N	UQZIYBXSHAGNOE	M684T938_UQZIYBXSHAGNOE	NIST_urine_pos
M685T938	685.251	937.569	[M+1]	[M+1]	L0322	Stachyose	UQZIYBXSHAGNOE-XNSRJBNMSA-N	UQZIYBXSHAGNOE	M685T938_UQZIYBXSHAGNOE	NIST_urine_pos
M686T937	686.253	936.996	[M+2]	[M+2]	L0322	Stachyose	UQZIYBXSHAGNOE-XNSRJBNMSA-N	UQZIYBXSHAGNOE	M686T937_UQZIYBXSHAGNOE	NIST_urine_pos
M689T937	689.204	937.49	[M]	[M+Na]+	L0322	Stachyose	UQZIYBXSHAGNOE-XNSRJBNMSA-N	UQZIYBXSHAGNOE	M689T937_UQZIYBXSHAGNOE	NIST_urine_pos
M690T938	690.206	937.569	[M+1]	[M+1]	L0322	Stachyose	UQZIYBXSHAGNOE-XNSRJBNMSA-N	UQZIYBXSHAGNOE	M690T938_UQZIYBXSHAGNOE	NIST_urine_pos
M691T937	691.21	936.952	[M+2]	[M+2]	L0322	Stachyose	UQZIYBXSHAGNOE-XNSRJBNMSA-N	UQZIYBXSHAGNOE	M691T937_UQZIYBXSHAGNOE	NIST_urine_pos
M705T937	705.176	937.49	[M]	[M+K]+	L0322	Stachyose	UQZIYBXSHAGNOE-XNSRJBNMSA-N	UQZIYBXSHAGNOE	M705T937_UQZIYBXSHAGNOE	NIST_urine_pos
M706T937	706.18	937.49	[M+1]	[M+1]	L0322	Stachyose	UQZIYBXSHAGNOE-XNSRJBNMSA-N	UQZIYBXSHAGNOE	M706T937_UQZIYBXSHAGNOE	NIST_urine_pos
M707T670	707.212	669.714	[M]	[2M+Na]+	S0033	Sucrose	CZMRCDWAGMRECN-IZUPKFJOSA-N	CZMRCDWAGMRECN	M707T670_CZMRCDWAGMRECN	NIST_urine_pos
M60T696	60.0443	696.018	[M]	ISF	S0090	L-Serine	MTCFGRXMJLQNBG-REOHCLBHSA-N	MTCFGRXMJLQNBG	M60T696_MTCFGRXMJLQNBG	NIST_plasma_pos
M60T552	60.0811	551.799	[M]	ISF	L0133	Acetylcarnitine	RDHQFKQIGNGIED-MRVPVSSYSA-N	RDHQFKQIGNGIED	M60T552_RDHQFKQIGNGIED	NIST_plasma_pos
M65T512	65.0383	512.181	[M]	ISF	L0464	Trigonelline	WWNNZCOKKKDOPX-UHFFFAOYSA-N	WWNNZCOKKKDOPX	M65T512_WWNNZCOKKKDOPX	NIST_plasma_pos
M68T562	68.0497	561.842	[M]	ISF	S0088	L-Proline	ONIBWKKTOPOVIA-BYPYZUCNSA-N	ONIBWKKTOPOVIA	M68T562_ONIBWKKTOPOVIA	NIST_plasma_pos
M69T83	69.045	82.736	[M]	ISF	S0370	1,7-Dimethylxanthine	QUNWUDVFRNGTCO-UHFFFAOYSA-N	QUNWUDVFRNGTCO	M69T83_QUNWUDVFRNGTCO	NIST_plasma_pos
M70T979	70.0652	978.732	[M]	ISF	S0062	L-Arginine	ODKSFYDXXFIFQN-BYPYZUCNSA-N	ODKSFYDXXFIFQN	M70T979_ODKSFYDXXFIFQN	NIST_plasma_pos
M70T720	70.0653	719.533	[M]	ISF	S0063	L-Citrulline	RHGKLRLOHDJJDR-BYPYZUCNSA-N	RHGKLRLOHDJJDR	M70T720_RHGKLRLOHDJJDR	NIST_plasma_pos
M70T561	70.0662	561.233	[M]	ISF	S0088	L-Proline	ONIBWKKTOPOVIA-BYPYZUCNSA-N	ONIBWKKTOPOVIA	M70T561_ONIBWKKTOPOVIA	NIST_plasma_pos
M71T720	71.0684	719.886	[M+1]	[M+1]	S0063	L-Citrulline	RHGKLRLOHDJJDR-BYPYZUCNSA-N	RHGKLRLOHDJJDR	M71T720_RHGKLRLOHDJJDR	NIST_plasma_pos
M71T561	71.0688	561.486	[M+1]	[M+1]	S0088	L-Proline	ONIBWKKTOPOVIA-BYPYZUCNSA-N	ONIBWKKTOPOVIA	M71T561_ONIBWKKTOPOVIA	NIST_plasma_pos
M72T540	72.0816	540.44	[M]	ISF	S0091	L-Valine	KZSNJWFQEVHDMF-BYPYZUCNSA-N	KZSNJWFQEVHDMF	M72T540_KZSNJWFQEVHDMF	NIST_plasma_pos
M73T541	73.0844	541.07	[M+1]	[M+1]	S0091	L-Valine	KZSNJWFQEVHDMF-BYPYZUCNSA-N	KZSNJWFQEVHDMF	M73T541_KZSNJWFQEVHDMF	NIST_plasma_pos
M77T460	77.0386	460.011	[M]	ISF	S0061	L-Phenylalanine	COLNVLDHVKWLRT-QMMMGPOBSA-N	COLNVLDHVKWLRT	M77T460_COLNVLDHVKWLRT	NIST_plasma_pos
M78T513	78.0337	512.555	[M]	ISF	L0464	Trigonelline	WWNNZCOKKKDOPX-UHFFFAOYSA-N	WWNNZCOKKKDOPX	M78T513_WWNNZCOKKKDOPX	NIST_plasma_pos
M79T460	79.0542	460.011	[M]	ISF	S0061	L-Phenylalanine	COLNVLDHVKWLRT-QMMMGPOBSA-N	COLNVLDHVKWLRT	M79T460_COLNVLDHVKWLRT	NIST_plasma_pos
M81T54	81.0698	54.192	[M]	ISF	L0470	11-cis-Retinol	FPIPGXGPPPQFEQ-IOUUIBBYSA-N	FPIPGXGPPPQFEQ	M81T54_FPIPGXGPPPQFEQ	NIST_plasma_pos
M81T76	81.07	76.451	[M]	ISF	L0126	Linoleic acid	OYHQOLUKZRVURQ-HZJYTTRNSA-N	OYHQOLUKZRVURQ	M81T76_OYHQOLUKZRVURQ	NIST_plasma_pos
M83T75	83.0857	75.4135	[M]	ISF	L0126	Linoleic acid	OYHQOLUKZRVURQ-HZJYTTRNSA-N	OYHQOLUKZRVURQ	M83T75_OYHQOLUKZRVURQ	NIST_plasma_pos
M84T393	84.0443	392.658	[M]	ISF	L0217	Alpha-N-Phenylacetyl-L-glutamine	JFLIEFSWGNOPJJ-JTQLQIEISA-N	JFLIEFSWGNOPJJ	M84T393_JFLIEFSWGNOPJJ	NIST_plasma_pos
M84T726	84.0445	725.666	[M]	ISF	S0056	L-Glutamate	WHUUTDBJXJRKMK-VKHMYHEASA-N	WHUUTDBJXJRKMK	M84T726_WHUUTDBJXJRKMK	NIST_plasma_pos
M84T682	84.0447	682.101	[M]	ISF	S0055	L-Glutamine	ZDXPYRJPNDTMRX-VKHMYHEASA-N	ZDXPYRJPNDTMRX	M84T682_ZDXPYRJPNDTMRX	NIST_plasma_pos
M84T1000	84.0806	1000.4	[M]	ISF	S0105	L-Lysine	KDXKERNSBIXSRK-YFKPBYRVSA-N	KDXKERNSBIXSRK	M84T1000_KDXKERNSBIXSRK	NIST_plasma_pos
M84T556	84.0807	555.935	[M]	ISF	S0050	L-Pipecolic acid	HXEACLLIILLPRG-YFKPBYRVSA-N	HXEACLLIILLPRG	M84T556_HXEACLLIILLPRG	NIST_plasma_pos
M85T552	85.0283	551.779	[M]	ISF	L0133	Acetylcarnitine	RDHQFKQIGNGIED-MRVPVSSYSA-N	RDHQFKQIGNGIED	M85T552_RDHQFKQIGNGIED	NIST_plasma_pos
M85T680	85.0288	680.215	[M]	ISF	S0055	L-Glutamine	ZDXPYRJPNDTMRX-VKHMYHEASA-N	ZDXPYRJPNDTMRX	M85T680_ZDXPYRJPNDTMRX	NIST_plasma_pos
M86T551	86.0315	551.197	[M+1]	[M+1]	L0133	Acetylcarnitine	RDHQFKQIGNGIED-MRVPVSSYSA-N	RDHQFKQIGNGIED	M86T551_RDHQFKQIGNGIED	NIST_plasma_pos
M86T547	86.0601	546.827	[M]	[M-H2O+H]+	L0268	Dimethylglycine	FFDGPVCHZBVARC-UHFFFAOYSA-N	FFDGPVCHZBVARC	M86T547_FFDGPVCHZBVARC	NIST_plasma_pos
M87T632	87.0552	632.182	[M]	ISF	S0047	Creatine	CVSVTCORWBXHQV-UHFFFAOYSA-N	CVSVTCORWBXHQV	M87T632_CVSVTCORWBXHQV	NIST_plasma_pos
M90T453	90.0549	453.381	[M]	[M-C2H2O+H]+	S0203	N-Acetyl-L-alanine	KTHDTJVBEPMMGL-UHFFFAOYSA-N	KTHDTJVBEPMMGL	M90T453_KTHDTJVBEPMMGL	NIST_plasma_pos
M90T632_2	90.0551	631.591	[M]	ISF	S0047	Creatine	CVSVTCORWBXHQV-UHFFFAOYSA-N	CVSVTCORWBXHQV	M90T632_2_CVSVTCORWBXHQV	NIST_plasma_pos
M91T545	91.0539	544.917	[M]	ISF	S0064	L-Tyrosine	OUYCCCASQSFEME-QMMMGPOBSA-N	OUYCCCASQSFEME	M91T545_OUYCCCASQSFEME	NIST_plasma_pos
M91T632	91.0583	631.591	[M+1]	[M+1]	S0047	Creatine	CVSVTCORWBXHQV-UHFFFAOYSA-N	CVSVTCORWBXHQV	M91T632_CVSVTCORWBXHQV	NIST_plasma_pos
M92T512	92.0492	512.241	[M]	ISF	L0464	Trigonelline	WWNNZCOKKKDOPX-UHFFFAOYSA-N	WWNNZCOKKKDOPX	M92T512_WWNNZCOKKKDOPX	NIST_plasma_pos
M92T544	92.0577	544.303	[M+1]	[M+1]	S0064	L-Tyrosine	OUYCCCASQSFEME-QMMMGPOBSA-N	OUYCCCASQSFEME	M92T544_OUYCCCASQSFEME	NIST_plasma_pos
M92T632	92.059	631.582	[M+2]	[M+2]	S0047	Creatine	CVSVTCORWBXHQV-UHFFFAOYSA-N	CVSVTCORWBXHQV	M92T632_CVSVTCORWBXHQV	NIST_plasma_pos
M93T513	93.0573	512.791	[M+1]	[M+1]	L0464	Trigonelline	WWNNZCOKKKDOPX-UHFFFAOYSA-N	WWNNZCOKKKDOPX	M93T513_WWNNZCOKKKDOPX	NIST_plasma_pos
M93T462	93.0694	462.062	[M]	ISF	S0061	L-Phenylalanine	COLNVLDHVKWLRT-QMMMGPOBSA-N	COLNVLDHVKWLRT	M93T462_COLNVLDHVKWLRT	NIST_plasma_pos
M93T55	93.0694	54.516	[M]	ISF	L0470	11-cis-Retinol	FPIPGXGPPPQFEQ-IOUUIBBYSA-N	FPIPGXGPPPQFEQ	M93T55_FPIPGXGPPPQFEQ	NIST_plasma_pos
M94T512	94.065	512.259	[M]	[M-CO2+H]+	L0464	Trigonelline	WWNNZCOKKKDOPX-UHFFFAOYSA-N	WWNNZCOKKKDOPX	M94T512_WWNNZCOKKKDOPX	NIST_plasma_pos
M95T545	95.0488	544.919	[M]	ISF	S0064	L-Tyrosine	OUYCCCASQSFEME-QMMMGPOBSA-N	OUYCCCASQSFEME	M95T545_OUYCCCASQSFEME	NIST_plasma_pos
M95T704	95.0603	703.861	[M]	ISF	S0081	3-Methylhistidine	JDHILDINMRGULE-LURJTMIESA-N	JDHILDINMRGULE	M95T704_JDHILDINMRGULE	NIST_plasma_pos
M95T513	95.0679	512.861	[M+1]	[M+1]	L0464	Trigonelline	WWNNZCOKKKDOPX-UHFFFAOYSA-N	WWNNZCOKKKDOPX	M95T513_WWNNZCOKKKDOPX	NIST_plasma_pos
M95T77	95.085	76.535	[M]	ISF	L0126	Linoleic acid	OYHQOLUKZRVURQ-HZJYTTRNSA-N	OYHQOLUKZRVURQ	M95T77_OYHQOLUKZRVURQ	NIST_plasma_pos
M95T55	95.0852	54.516	[M]	ISF	L0470	11-cis-Retinol	FPIPGXGPPPQFEQ-IOUUIBBYSA-N	FPIPGXGPPPQFEQ	M95T55_FPIPGXGPPPQFEQ	NIST_plasma_pos
M96T279	96.0079	278.942	[M]	ISF	S0031	Uridine	DRTQHJPVMGBUCF-AYZDMWBASA-N	DRTQHJPVMGBUCF	M96T279_DRTQHJPVMGBUCF	NIST_plasma_pos
M96T705	96.068	705.03	[M]	ISF	S0081	3-Methylhistidine	JDHILDINMRGULE-LURJTMIESA-N	JDHILDINMRGULE	M96T705_JDHILDINMRGULE	NIST_plasma_pos
M96T76	96.0806	76.1855	[M+1]	[M+1]	L0126	Linoleic acid	OYHQOLUKZRVURQ-HZJYTTRNSA-N	OYHQOLUKZRVURQ	M96T76_OYHQOLUKZRVURQ	NIST_plasma_pos
M97T76	97.1012	75.82	[M]	ISF	L0126	Linoleic acid	OYHQOLUKZRVURQ-HZJYTTRNSA-N	OYHQOLUKZRVURQ	M97T76_OYHQOLUKZRVURQ	NIST_plasma_pos
M99T75	98.9838	75.023	[M]	ISF	S0281	Hydrocortisone (Cortisol)	JYGXADMDTFJGBT-VWUMJDOOSA-N	JYGXADMDTFJGBT	M99T75_JYGXADMDTFJGBT	NIST_plasma_pos
M101T75	100.988	75.0355	[M+2]	[M+2]	S0281	Hydrocortisone (Cortisol)	JYGXADMDTFJGBT-VWUMJDOOSA-N	JYGXADMDTFJGBT	M101T75_JYGXADMDTFJGBT	NIST_plasma_pos
M102T486	102.055	485.987	[M]	[M-CH4+H]+	L0010	Betaine	KWIUHFFTVRNATP-UHFFFAOYSA-N	KWIUHFFTVRNATP	M102T486_KWIUHFFTVRNATP	NIST_plasma_pos
M102T683	102.074	683.431	[M]	[M-CHO2+H]+	S0055	L-Glutamine	ZDXPYRJPNDTMRX-VKHMYHEASA-N	ZDXPYRJPNDTMRX	M102T683_ZDXPYRJPNDTMRX	NIST_plasma_pos
M103T460	103.054	460.002	[M]	ISF	S0061	L-Phenylalanine	COLNVLDHVKWLRT-QMMMGPOBSA-N	COLNVLDHVKWLRT	M103T460_COLNVLDHVKWLRT	NIST_plasma_pos
M103T727	103.058	727.029	[M]	[M-CHO2+H]+	S0056	L-Glutamate	WHUUTDBJXJRKMK-VKHMYHEASA-N	WHUUTDBJXJRKMK	M103T727_WHUUTDBJXJRKMK	NIST_plasma_pos
M104T461	104.057	460.682	[M+1]	[M+1]	S0061	L-Phenylalanine	COLNVLDHVKWLRT-QMMMGPOBSA-N	COLNVLDHVKWLRT	M104T461_COLNVLDHVKWLRT	NIST_plasma_pos
M104T544	104.07	544.267	[M]	[M+H]+	L0268	Dimethylglycine	FFDGPVCHZBVARC-UHFFFAOYSA-N	FFDGPVCHZBVARC	M104T544_FFDGPVCHZBVARC	NIST_plasma_pos
M105T544	105.074	543.649	[M+1]	[M+1]	L0268	Dimethylglycine	FFDGPVCHZBVARC-UHFFFAOYSA-N	FFDGPVCHZBVARC	M105T544_FFDGPVCHZBVARC	NIST_plasma_pos
M106T694	106.05	693.657	[M]	[M+H]+	S0090	L-Serine	MTCFGRXMJLQNBG-REOHCLBHSA-N	MTCFGRXMJLQNBG	M106T694_MTCFGRXMJLQNBG	NIST_plasma_pos
M109T706	109.076	706.41	[M]	ISF	S0081	3-Methylhistidine	JDHILDINMRGULE-LURJTMIESA-N	JDHILDINMRGULE	M109T706_JDHILDINMRGULE	NIST_plasma_pos
M110T139	110.059	139.381	[M]	ISF	L0355	N1-Methyl-2-pyridone-5-carboxamide	JLQSXXWTCJPCBC-UHFFFAOYSA-N	JLQSXXWTCJPCBC	M110T139_JLQSXXWTCJPCBC	NIST_plasma_pos
M110T706	110.071	706.124	[M+1]	[M+1]	S0081	3-Methylhistidine	JDHILDINMRGULE-LURJTMIESA-N	JDHILDINMRGULE	M110T706_JDHILDINMRGULE	NIST_plasma_pos
M112T282	112.05	282.464	[M]	ISF	L0237	N4-Acetylcytidine	NIDVTARKFBZMOT-PEBGCTIMSA-N	NIDVTARKFBZMOT	M112T282_NIDVTARKFBZMOT	NIST_plasma_pos
M113T279	113.035	278.905	[M]	ISF	S0031	Uridine	DRTQHJPVMGBUCF-AYZDMWBASA-N	DRTQHJPVMGBUCF	M113T279_DRTQHJPVMGBUCF	NIST_plasma_pos
M113T720	113.07	719.533	[M]	ISF	S0063	L-Citrulline	RHGKLRLOHDJJDR-BYPYZUCNSA-N	RHGKLRLOHDJJDR	M113T720_RHGKLRLOHDJJDR	NIST_plasma_pos
M114T279	114.037	278.905	[M+1]	[M+1]	S0031	Uridine	DRTQHJPVMGBUCF-AYZDMWBASA-N	DRTQHJPVMGBUCF	M114T279_DRTQHJPVMGBUCF	NIST_plasma_pos
M114T720	114.055	719.533	[M]	ISF	S0063	L-Citrulline	RHGKLRLOHDJJDR-BYPYZUCNSA-N	RHGKLRLOHDJJDR	M114T720_RHGKLRLOHDJJDR	NIST_plasma_pos
M114T290	114.066	290.452	[M]	[M+H]+	S0042	Creatinine	DDRJAANPRJIHGJ-UHFFFAOYSA-N	DDRJAANPRJIHGJ	M114T290_DDRJAANPRJIHGJ	NIST_plasma_pos
M114T721	114.074	720.853	[M+1]	[M+1]	S0063	L-Citrulline	RHGKLRLOHDJJDR-BYPYZUCNSA-N	RHGKLRLOHDJJDR	M114T721_RHGKLRLOHDJJDR	NIST_plasma_pos
M115T291	115.069	291.072	[M+1]	[M+1]	S0042	Creatinine	DDRJAANPRJIHGJ-UHFFFAOYSA-N	DDRJAANPRJIHGJ	M115T291_DDRJAANPRJIHGJ	NIST_plasma_pos
M115T632_2	115.069	631.844	[M]	[M-HO+H]+	S0047	Creatine	CVSVTCORWBXHQV-UHFFFAOYSA-N	CVSVTCORWBXHQV	M115T632_2_CVSVTCORWBXHQV	NIST_plasma_pos
M116T978	116.07	977.868	[M]	ISF	S0062	L-Arginine	ODKSFYDXXFIFQN-BYPYZUCNSA-N	ODKSFYDXXFIFQN	M116T978_ODKSFYDXXFIFQN	NIST_plasma_pos
M116T291	116.07	290.734	[M+2]	[M+2]	S0042	Creatinine	DDRJAANPRJIHGJ-UHFFFAOYSA-N	DDRJAANPRJIHGJ	M116T291_DDRJAANPRJIHGJ	NIST_plasma_pos
M116T561_2	116.071	561.233	[M]	[M+H]+	S0088	L-Proline	ONIBWKKTOPOVIA-BYPYZUCNSA-N	ONIBWKKTOPOVIA	M116T561_2_ONIBWKKTOPOVIA	NIST_plasma_pos
M117T561	117.074	561.233	[M+1]	[M+1]	S0088	L-Proline	ONIBWKKTOPOVIA-BYPYZUCNSA-N	ONIBWKKTOPOVIA	M117T561_ONIBWKKTOPOVIA	NIST_plasma_pos
M118T540	118.086	540.44	[M]	[M+H]+	S0091	L-Valine	KZSNJWFQEVHDMF-BYPYZUCNSA-N	KZSNJWFQEVHDMF	M118T540_KZSNJWFQEVHDMF	NIST_plasma_pos
M118T487_2	118.086	486.562	[M]	[M+H]+	L0010	Betaine	KWIUHFFTVRNATP-UHFFFAOYSA-N	KWIUHFFTVRNATP	M118T487_2_KWIUHFFTVRNATP	NIST_plasma_pos
M119T55	119.049	55.205	[M]	[M-CH2O+H]+	S0215	trans-cinnamate	WBYWAXJHAXSJNI-VOTSOKGWSA-N	WBYWAXJHAXSJNI	M119T55_WBYWAXJHAXSJNI	NIST_plasma_pos
M119T544	119.049	544.267	[M]	ISF	S0064	L-Tyrosine	OUYCCCASQSFEME-QMMMGPOBSA-N	OUYCCCASQSFEME	M119T544_OUYCCCASQSFEME	NIST_plasma_pos
M119T540	119.089	540.388	[M+1]	[M+1]	S0091	L-Valine	KZSNJWFQEVHDMF-BYPYZUCNSA-N	KZSNJWFQEVHDMF	M119T540_KZSNJWFQEVHDMF	NIST_plasma_pos
M119T487	119.09	486.562	[M+1]	[M+1]	L0010	Betaine	KWIUHFFTVRNATP-UHFFFAOYSA-N	KWIUHFFTVRNATP	M119T487_KWIUHFFTVRNATP	NIST_plasma_pos
M120T547	120.054	547.413	[M+1]	[M+1]	S0064	L-Tyrosine	OUYCCCASQSFEME-QMMMGPOBSA-N	OUYCCCASQSFEME	M120T547_OUYCCCASQSFEME	NIST_plasma_pos
M120T460_2	120.081	460.002	[M]	ISF	S0061	L-Phenylalanine	COLNVLDHVKWLRT-QMMMGPOBSA-N	COLNVLDHVKWLRT	M120T460_2_COLNVLDHVKWLRT	NIST_plasma_pos
M121T460	121.084	460.002	[M+1]	[M+1]	S0061	L-Phenylalanine	COLNVLDHVKWLRT-QMMMGPOBSA-N	COLNVLDHVKWLRT	M121T460_COLNVLDHVKWLRT	NIST_plasma_pos
M122T460	122.087	460.343	[M+2]	[M+2]	S0061	L-Phenylalanine	COLNVLDHVKWLRT-QMMMGPOBSA-N	COLNVLDHVKWLRT	M122T460_COLNVLDHVKWLRT	NIST_plasma_pos
M123T544	123.044	544.28	[M]	ISF	S0064	L-Tyrosine	OUYCCCASQSFEME-QMMMGPOBSA-N	OUYCCCASQSFEME	M123T544_OUYCCCASQSFEME	NIST_plasma_pos
M123T87	123.055	87.006	[M]	[M+H]+	S0048	Nicotinamide	DFPAKSUCGFBDDF-UHFFFAOYSA-N	DFPAKSUCGFBDDF	M123T87_DFPAKSUCGFBDDF	NIST_plasma_pos
M124T545	124.047	544.919	[M+1]	[M+1]	S0064	L-Tyrosine	OUYCCCASQSFEME-QMMMGPOBSA-N	OUYCCCASQSFEME	M124T545_OUYCCCASQSFEME	NIST_plasma_pos
M124T87	124.058	87.454	[M+1]	[M+1]	S0048	Nicotinamide	DFPAKSUCGFBDDF-UHFFFAOYSA-N	DFPAKSUCGFBDDF	M124T87_DFPAKSUCGFBDDF	NIST_plasma_pos
M125T714	124.999	713.857	[M]	ISF	S0106	Glycerophosphocholine	SUHOQUVVVLNYQR-MRVPVSSYSA-N	SUHOQUVVVLNYQR	M125T714_SUHOQUVVVLNYQR	NIST_plasma_pos
M126T528_2	126.022	528.06	[M]	[M+H]+	S0009	Taurine	XOAAWQZATWQOTB-UHFFFAOYSA-N	XOAAWQZATWQOTB	M126T528_2_XOAAWQZATWQOTB	NIST_plasma_pos
M126T706	126.102	706.24	[M]	[M-CO2+H]+	S0081	3-Methylhistidine	JDHILDINMRGULE-LURJTMIESA-N	JDHILDINMRGULE	M126T706_JDHILDINMRGULE	NIST_plasma_pos
M129T393	129.065	392.506	[M]	ISF	L0217	Alpha-N-Phenylacetyl-L-glutamine	JFLIEFSWGNOPJJ-JTQLQIEISA-N	JFLIEFSWGNOPJJ	M129T393_JFLIEFSWGNOPJJ	NIST_plasma_pos
M130T393	130.049	392.658	[M]	ISF	L0217	Alpha-N-Phenylacetyl-L-glutamine	JFLIEFSWGNOPJJ-JTQLQIEISA-N	JFLIEFSWGNOPJJ	M130T393_JFLIEFSWGNOPJJ	NIST_plasma_pos
M130T556	130.085	555.769	[M]	[M+H]+	S0050	L-Pipecolic acid	HXEACLLIILLPRG-YFKPBYRVSA-N	HXEACLLIILLPRG	M130T556_HXEACLLIILLPRG	NIST_plasma_pos
M130T999	130.086	998.736	[M]	[M-H3N+H]+	S0105	L-Lysine	KDXKERNSBIXSRK-YFKPBYRVSA-N	KDXKERNSBIXSRK	M130T999_KDXKERNSBIXSRK	NIST_plasma_pos
M131T728	131.034	728.366	[M]	[M-H3N+H]+	S0056	L-Glutamate	WHUUTDBJXJRKMK-VKHMYHEASA-N	WHUUTDBJXJRKMK	M131T728_WHUUTDBJXJRKMK	NIST_plasma_pos
M131T393	131.052	392.658	[M+1]	[M+1]	L0217	Alpha-N-Phenylacetyl-L-glutamine	JFLIEFSWGNOPJJ-JTQLQIEISA-N	JFLIEFSWGNOPJJ	M131T393_JFLIEFSWGNOPJJ	NIST_plasma_pos
M131T726	131.053	725.699	[M]	[M-HO+H]+	S0056	L-Glutamate	WHUUTDBJXJRKMK-VKHMYHEASA-N	WHUUTDBJXJRKMK	M131T726_WHUUTDBJXJRKMK	NIST_plasma_pos
M131T999	131.089	999.254	[M+1]	[M+1]	S0105	L-Lysine	KDXKERNSBIXSRK-YFKPBYRVSA-N	KDXKERNSBIXSRK	M131T999_KDXKERNSBIXSRK	NIST_plasma_pos
M131T556	131.089	556.213	[M+1]	[M+1]	S0050	L-Pipecolic acid	HXEACLLIILLPRG-YFKPBYRVSA-N	HXEACLLIILLPRG	M131T556_HXEACLLIILLPRG	NIST_plasma_pos
M131T977	131.129	976.822	[M]	[M-CO2+H]+	S0062	L-Arginine	ODKSFYDXXFIFQN-BYPYZUCNSA-N	ODKSFYDXXFIFQN	M131T977_ODKSFYDXXFIFQN	NIST_plasma_pos
M132T453	132.065	453.372	[M]	[M+H]+	S0203	N-Acetyl-L-alanine	KTHDTJVBEPMMGL-UHFFFAOYSA-N	KTHDTJVBEPMMGL	M132T453_KTHDTJVBEPMMGL	NIST_plasma_pos
M132T632_2	132.077	631.591	[M]	[M+H]+	S0047	Creatine	CVSVTCORWBXHQV-UHFFFAOYSA-N	CVSVTCORWBXHQV	M132T632_2_CVSVTCORWBXHQV	NIST_plasma_pos
M133T632_2	133.08	631.594	[M+1]	[M+1]	S0047	Creatine	CVSVTCORWBXHQV-UHFFFAOYSA-N	CVSVTCORWBXHQV	M133T632_2_CVSVTCORWBXHQV	NIST_plasma_pos
M134T632	134.081	631.594	[M+2]	[M+2]	S0047	Creatine	CVSVTCORWBXHQV-UHFFFAOYSA-N	CVSVTCORWBXHQV	M134T632_CVSVTCORWBXHQV	NIST_plasma_pos
M135T55	135.043	55.328	[M]	[M-CH2+H]+	S0215	trans-cinnamate	WBYWAXJHAXSJNI-VOTSOKGWSA-N	WBYWAXJHAXSJNI	M135T55_WBYWAXJHAXSJNI	NIST_plasma_pos
M136T290	136.047	290.452	[M]	[M+Na]+	S0042	Creatinine	DDRJAANPRJIHGJ-UHFFFAOYSA-N	DDRJAANPRJIHGJ	M136T290_DDRJAANPRJIHGJ	NIST_plasma_pos
M136T272	136.061	271.793	[M]	[M+H]+	S0054	Adenine	GFFGJBXGBJISGV-UHFFFAOYSA-N	GFFGJBXGBJISGV	M136T272_GFFGJBXGBJISGV	NIST_plasma_pos
M136T393	136.075	392.878	[M]	ISF	L0217	Alpha-N-Phenylacetyl-L-glutamine	JFLIEFSWGNOPJJ-JTQLQIEISA-N	JFLIEFSWGNOPJJ	M136T393_JFLIEFSWGNOPJJ	NIST_plasma_pos
M136T544	136.075	543.649	[M]	ISF	S0064	L-Tyrosine	OUYCCCASQSFEME-QMMMGPOBSA-N	OUYCCCASQSFEME	M136T544_OUYCCCASQSFEME	NIST_plasma_pos
M138T512_2	138.055	512.241	[M]	[M+H]+	L0464	Trigonelline	WWNNZCOKKKDOPX-UHFFFAOYSA-N	WWNNZCOKKKDOPX	M138T512_2_WWNNZCOKKKDOPX	NIST_plasma_pos
M139T512_2	139.057	512.241	[M+1]	[M+1]	L0464	Trigonelline	WWNNZCOKKKDOPX-UHFFFAOYSA-N	WWNNZCOKKKDOPX	M139T512_2_WWNNZCOKKKDOPX	NIST_plasma_pos
M140T512	140.06	512.241	[M+2]	[M+2]	L0464	Trigonelline	WWNNZCOKKKDOPX-UHFFFAOYSA-N	WWNNZCOKKKDOPX	M140T512_WWNNZCOKKKDOPX	NIST_plasma_pos
M140T487	140.068	486.562	[M]	[M+Na]+	L0010	Betaine	KWIUHFFTVRNATP-UHFFFAOYSA-N	KWIUHFFTVRNATP	M140T487_KWIUHFFTVRNATP	NIST_plasma_pos
M141T487	141.071	486.562	[M+1]	[M+1]	L0010	Betaine	KWIUHFFTVRNATP-UHFFFAOYSA-N	KWIUHFFTVRNATP	M141T487_KWIUHFFTVRNATP	NIST_plasma_pos
M142T508	142.061	508.342	[M]	ISF	L0264	5-Hydroxymethylcytidine	NFEXJLMYXXIWPI-JXOAFFINSA-N	NFEXJLMYXXIWPI	M142T508_NFEXJLMYXXIWPI	NIST_plasma_pos
M143T529	143.048	529.408	[M]	[M+NH4]+	S0009	Taurine	XOAAWQZATWQOTB-UHFFFAOYSA-N	XOAAWQZATWQOTB	M143T529_XOAAWQZATWQOTB	NIST_plasma_pos
M144T552	144.101	551.788	[M]	ISF	L0133	Acetylcarnitine	RDHQFKQIGNGIED-MRVPVSSYSA-N	RDHQFKQIGNGIED	M144T552_RDHQFKQIGNGIED	NIST_plasma_pos
M147T682	147.077	681.511	[M]	[M+H]+	S0055	L-Glutamine	ZDXPYRJPNDTMRX-VKHMYHEASA-N	ZDXPYRJPNDTMRX	M147T682_ZDXPYRJPNDTMRX	NIST_plasma_pos
M147T999	147.112	999.155	[M]	[M+H]+	S0105	L-Lysine	KDXKERNSBIXSRK-YFKPBYRVSA-N	KDXKERNSBIXSRK	M147T999_KDXKERNSBIXSRK	NIST_plasma_pos
M148T69	148.039	68.714	[M]	ISF	L0261	4-Pyridoxic acid	HXACOUQIXZGNBF-UHFFFAOYSA-N	HXACOUQIXZGNBF	M148T69_HXACOUQIXZGNBF	NIST_plasma_pos
M148T726_2	148.06	726.143	[M]	[M+H]+	S0056	L-Glutamate	WHUUTDBJXJRKMK-VKHMYHEASA-N	WHUUTDBJXJRKMK	M148T726_2_WHUUTDBJXJRKMK	NIST_plasma_pos
M148T682	148.079	682.101	[M+1]	[M+1]	S0055	L-Glutamine	ZDXPYRJPNDTMRX-VKHMYHEASA-N	ZDXPYRJPNDTMRX	M148T682_ZDXPYRJPNDTMRX	NIST_plasma_pos
M148T998	148.115	998.413	[M+1]	[M+1]	S0105	L-Lysine	KDXKERNSBIXSRK-YFKPBYRVSA-N	KDXKERNSBIXSRK	M148T998_KDXKERNSBIXSRK	NIST_plasma_pos
M149T57	149.059	57.318	[M]	[M+H]+	S0215	trans-cinnamate	WBYWAXJHAXSJNI-VOTSOKGWSA-N	WBYWAXJHAXSJNI	M149T57_WBYWAXJHAXSJNI	NIST_plasma_pos
M149T726	149.062	726.336	[M+1]	[M+1]	S0056	L-Glutamate	WHUUTDBJXJRKMK-VKHMYHEASA-N	WHUUTDBJXJRKMK	M149T726_WHUUTDBJXJRKMK	NIST_plasma_pos
M149T681	149.08	681.495	[M+2]	[M+2]	S0055	L-Glutamine	ZDXPYRJPNDTMRX-VKHMYHEASA-N	ZDXPYRJPNDTMRX	M149T681_ZDXPYRJPNDTMRX	NIST_plasma_pos
M150T59	150.054	58.604	[M+1]	[M+1]	S0215	trans-cinnamate	WBYWAXJHAXSJNI-VOTSOKGWSA-N	WBYWAXJHAXSJNI	M150T59_WBYWAXJHAXSJNI	NIST_plasma_pos
M150T726	150.064	725.666	[M+2]	[M+2]	S0056	L-Glutamate	WHUUTDBJXJRKMK-VKHMYHEASA-N	WHUUTDBJXJRKMK	M150T726_WHUUTDBJXJRKMK	NIST_plasma_pos
M152T290	152.02	290.452	[M]	[M+K]+	S0042	Creatinine	DDRJAANPRJIHGJ-UHFFFAOYSA-N	DDRJAANPRJIHGJ	M152T290_DDRJAANPRJIHGJ	NIST_plasma_pos
M153T140	153.065	140.312	[M]	[M+H]+	L0355	N1-Methyl-2-pyridone-5-carboxamide	JLQSXXWTCJPCBC-UHFFFAOYSA-N	JLQSXXWTCJPCBC	M153T140_JLQSXXWTCJPCBC	NIST_plasma_pos
M154T632	154.058	631.591	[M]	[M+Na]+	S0047	Creatine	CVSVTCORWBXHQV-UHFFFAOYSA-N	CVSVTCORWBXHQV	M154T632_CVSVTCORWBXHQV	NIST_plasma_pos
M154T283	154.06	283.154	[M]	ISF	L0237	N4-Acetylcytidine	NIDVTARKFBZMOT-PEBGCTIMSA-N	NIDVTARKFBZMOT	M154T283_NIDVTARKFBZMOT	NIST_plasma_pos
M154T139	154.068	139.381	[M+1]	[M+1]	L0355	N1-Methyl-2-pyridone-5-carboxamide	JLQSXXWTCJPCBC-UHFFFAOYSA-N	JLQSXXWTCJPCBC	M154T139_JLQSXXWTCJPCBC	NIST_plasma_pos
M155T429	155.044	428.975	[M]	ISF	L0244	Pseudouridine	PTJWIQPHWPFNBW-GBNDHIKLSA-N	PTJWIQPHWPFNBW	M155T429_PTJWIQPHWPFNBW	NIST_plasma_pos
M157T980	157.107	979.734	[M]	[M-H2O+H]+	S0062	L-Arginine	ODKSFYDXXFIFQN-BYPYZUCNSA-N	ODKSFYDXXFIFQN	M157T980_ODKSFYDXXFIFQN	NIST_plasma_pos
M159T720	159.076	719.769	[M]	[M-H3N+H]+	S0063	L-Citrulline	RHGKLRLOHDJJDR-BYPYZUCNSA-N	RHGKLRLOHDJJDR	M159T720_RHGKLRLOHDJJDR	NIST_plasma_pos
M160T818	160.059	818.471	[M]	ISF	S0347	EDTA	KCXVZYZYPLLWCC-UHFFFAOYSA-N	KCXVZYZYPLLWCC	M160T818_KCXVZYZYPLLWCC	NIST_plasma_pos
M160T719	160.079	719.216	[M+1]	[M+1]	S0063	L-Citrulline	RHGKLRLOHDJJDR-BYPYZUCNSA-N	RHGKLRLOHDJJDR	M160T719_RHGKLRLOHDJJDR	NIST_plasma_pos
M161T1022	161.128	1022.3	[M]	[M+H]+	L0208	N6-Methyl-L-lysine	PQNASZJZHFPQLE-LURJTMIESA-N	PQNASZJZHFPQLE	M161T1022_PQNASZJZHFPQLE	NIST_plasma_pos
M162T647	162.112	647.038	[M]	[M+H]+	S0060	L-Carnitine	PHIQHXFUZVPYII-ZCFIWIBFSA-N	PHIQHXFUZVPYII	M162T647_PHIQHXFUZVPYII	NIST_plasma_pos
M162T1022	162.131	1022.22	[M+1]	[M+1]	L0208	N6-Methyl-L-lysine	PQNASZJZHFPQLE-LURJTMIESA-N	PQNASZJZHFPQLE	M162T1022_PQNASZJZHFPQLE	NIST_plasma_pos
M163T647	163.115	646.833	[M+1]	[M+1]	S0060	L-Carnitine	PHIQHXFUZVPYII-ZCFIWIBFSA-N	PHIQHXFUZVPYII	M163T647_PHIQHXFUZVPYII	NIST_plasma_pos
M165T544	165.054	544.156	[M]	[M-H3N+H]+	S0064	L-Tyrosine	OUYCCCASQSFEME-QMMMGPOBSA-N	OUYCCCASQSFEME	M165T544_OUYCCCASQSFEME	NIST_plasma_pos
M166T68_2	166.049	67.865	[M]	ISF	L0261	4-Pyridoxic acid	HXACOUQIXZGNBF-UHFFFAOYSA-N	HXACOUQIXZGNBF	M166T68_2_HXACOUQIXZGNBF	NIST_plasma_pos
M166T544	166.057	543.649	[M+1]	[M+1]	S0064	L-Tyrosine	OUYCCCASQSFEME-QMMMGPOBSA-N	OUYCCCASQSFEME	M166T544_OUYCCCASQSFEME	NIST_plasma_pos
M166T60	166.085	59.847	[M]	[M+NH4]+	S0215	trans-cinnamate	WBYWAXJHAXSJNI-VOTSOKGWSA-N	WBYWAXJHAXSJNI	M166T60_WBYWAXJHAXSJNI	NIST_plasma_pos
M166T460_2	166.086	460.002	[M]	[M+H]+	S0061	L-Phenylalanine	COLNVLDHVKWLRT-QMMMGPOBSA-N	COLNVLDHVKWLRT	M166T460_2_COLNVLDHVKWLRT	NIST_plasma_pos
M167T215	167.055	214.869	[M]	[M+H]+	S0225	7-Methylxanthine	PFWLFWPASULGAN-UHFFFAOYSA-N	PFWLFWPASULGAN	M167T215_PFWLFWPASULGAN	NIST_plasma_pos
M167T544	167.058	543.639	[M+2]	[M+2]	S0064	L-Tyrosine	OUYCCCASQSFEME-QMMMGPOBSA-N	OUYCCCASQSFEME	M167T544_OUYCCCASQSFEME	NIST_plasma_pos
M167T460	167.089	460.002	[M+1]	[M+1]	S0061	L-Phenylalanine	COLNVLDHVKWLRT-QMMMGPOBSA-N	COLNVLDHVKWLRT	M167T460_COLNVLDHVKWLRT	NIST_plasma_pos
M168T217	168.059	216.909	[M+1]	[M+1]	S0225	7-Methylxanthine	PFWLFWPASULGAN-UHFFFAOYSA-N	PFWLFWPASULGAN	M168T217_PFWLFWPASULGAN	NIST_plasma_pos
M169T681	169.058	681.451	[M]	[M+Na]+	S0055	L-Glutamine	ZDXPYRJPNDTMRX-VKHMYHEASA-N	ZDXPYRJPNDTMRX	M169T681_ZDXPYRJPNDTMRX	NIST_plasma_pos
M170T725	170.041	725.473	[M]	[M+Na]+	S0056	L-Glutamate	WHUUTDBJXJRKMK-VKHMYHEASA-N	WHUUTDBJXJRKMK	M170T725_WHUUTDBJXJRKMK	NIST_plasma_pos
M170T681	170.06	681.178	[M+1]	[M+1]	S0055	L-Glutamine	ZDXPYRJPNDTMRX-VKHMYHEASA-N	ZDXPYRJPNDTMRX	M170T681_ZDXPYRJPNDTMRX	NIST_plasma_pos
M170T706	170.092	706.226	[M]	[M+H]+	S0081	3-Methylhistidine	JDHILDINMRGULE-LURJTMIESA-N	JDHILDINMRGULE	M170T706_JDHILDINMRGULE	NIST_plasma_pos
M171T706	171.095	705.653	[M+1]	[M+1]	S0081	3-Methylhistidine	JDHILDINMRGULE-LURJTMIESA-N	JDHILDINMRGULE	M171T706_JDHILDINMRGULE	NIST_plasma_pos
M175T980	175.119	979.669	[M]	[M+H]+	S0062	L-Arginine	ODKSFYDXXFIFQN-BYPYZUCNSA-N	ODKSFYDXXFIFQN	M175T980_ODKSFYDXXFIFQN	NIST_plasma_pos
M176T512	176.009	512.181	[M]	[M+K]+	L0464	Trigonelline	WWNNZCOKKKDOPX-UHFFFAOYSA-N	WWNNZCOKKKDOPX	M176T512_WWNNZCOKKKDOPX	NIST_plasma_pos
M176T632	176.039	632.182	[M]	[M-H+2Na]+	S0047	Creatine	CVSVTCORWBXHQV-UHFFFAOYSA-N	CVSVTCORWBXHQV	M176T632_CVSVTCORWBXHQV	NIST_plasma_pos
M176T720	176.102	719.637	[M]	[M+H]+	S0063	L-Citrulline	RHGKLRLOHDJJDR-BYPYZUCNSA-N	RHGKLRLOHDJJDR	M176T720_RHGKLRLOHDJJDR	NIST_plasma_pos
M176T979	176.121	979.008	[M+1]	[M+1]	S0062	L-Arginine	ODKSFYDXXFIFQN-BYPYZUCNSA-N	ODKSFYDXXFIFQN	M176T979_ODKSFYDXXFIFQN	NIST_plasma_pos
M177T719	177.105	719.216	[M+1]	[M+1]	S0063	L-Citrulline	RHGKLRLOHDJJDR-BYPYZUCNSA-N	RHGKLRLOHDJJDR	M177T719_RHGKLRLOHDJJDR	NIST_plasma_pos
M177T981	177.124	980.514	[M+2]	[M+2]	S0062	L-Arginine	ODKSFYDXXFIFQN-BYPYZUCNSA-N	ODKSFYDXXFIFQN	M177T981_ODKSFYDXXFIFQN	NIST_plasma_pos
M181T82	181.071	82.116	[M]	[M+H]+	S0370	1,7-Dimethylxanthine	QUNWUDVFRNGTCO-UHFFFAOYSA-N	QUNWUDVFRNGTCO	M181T82_QUNWUDVFRNGTCO	NIST_plasma_pos
M182T83	182.074	82.993	[M+1]	[M+1]	S0370	1,7-Dimethylxanthine	QUNWUDVFRNGTCO-UHFFFAOYSA-N	QUNWUDVFRNGTCO	M182T83_QUNWUDVFRNGTCO	NIST_plasma_pos
M182T545	182.081	544.796	[M]	[M+H]+	S0064	L-Tyrosine	OUYCCCASQSFEME-QMMMGPOBSA-N	OUYCCCASQSFEME	M182T545_OUYCCCASQSFEME	NIST_plasma_pos
M183T545	183.083	544.919	[M+1]	[M+1]	S0064	L-Tyrosine	OUYCCCASQSFEME-QMMMGPOBSA-N	OUYCCCASQSFEME	M183T545_OUYCCCASQSFEME	NIST_plasma_pos
M184T68	184.059	67.865	[M]	[M+H]+	L0261	4-Pyridoxic acid	HXACOUQIXZGNBF-UHFFFAOYSA-N	HXACOUQIXZGNBF	M184T68_HXACOUQIXZGNBF	NIST_plasma_pos
M184T714	184.072	713.863	[M]	ISF	S0106	Glycerophosphocholine	SUHOQUVVVLNYQR-MRVPVSSYSA-N	SUHOQUVVVLNYQR	M184T714_SUHOQUVVVLNYQR	NIST_plasma_pos
M184T545	184.086	544.796	[M+2]	[M+2]	S0064	L-Tyrosine	OUYCCCASQSFEME-QMMMGPOBSA-N	OUYCCCASQSFEME	M184T545_OUYCCCASQSFEME	NIST_plasma_pos
M185T682	185.031	681.965	[M]	[M+K]+	S0055	L-Glutamine	ZDXPYRJPNDTMRX-VKHMYHEASA-N	ZDXPYRJPNDTMRX	M185T682_ZDXPYRJPNDTMRX	NIST_plasma_pos
M185T68	185.063	67.867	[M+1]	[M+1]	L0261	4-Pyridoxic acid	HXACOUQIXZGNBF-UHFFFAOYSA-N	HXACOUQIXZGNBF	M185T68_HXACOUQIXZGNBF	NIST_plasma_pos
M188T461	188.071	461.382	[M]	[M+Na]+	S0061	L-Phenylalanine	COLNVLDHVKWLRT-QMMMGPOBSA-N	COLNVLDHVKWLRT	M188T461_COLNVLDHVKWLRT	NIST_plasma_pos
M189T461	189.073	461.382	[M+1]	[M+1]	S0061	L-Phenylalanine	COLNVLDHVKWLRT-QMMMGPOBSA-N	COLNVLDHVKWLRT	M189T461_COLNVLDHVKWLRT	NIST_plasma_pos
M189T636	189.122	636.334	[M]	[M+H]+	L0011	N6-Acetyl-L-lysine	DTERQYGMUDWYAZ-ZETCQYMHSA-N	DTERQYGMUDWYAZ	M189T636_DTERQYGMUDWYAZ	NIST_plasma_pos
M189T1012	189.158	1012.01	[M]	[M+H]+	L0190	N6,N6,N6-Trimethyl-L-lysine	MXNRLFUSFKVQSK-QMMMGPOBSA-N	MXNRLFUSFKVQSK	M189T1012_MXNRLFUSFKVQSK	NIST_plasma_pos
M190T461	190.075	461.382	[M+2]	[M+2]	S0061	L-Phenylalanine	COLNVLDHVKWLRT-QMMMGPOBSA-N	COLNVLDHVKWLRT	M190T461_COLNVLDHVKWLRT	NIST_plasma_pos
M190T1013	190.162	1012.54	[M+1]	[M+1]	L0190	N6,N6,N6-Trimethyl-L-lysine	MXNRLFUSFKVQSK-QMMMGPOBSA-N	MXNRLFUSFKVQSK	M190T1013_MXNRLFUSFKVQSK	NIST_plasma_pos
M191T680	191.039	680.171	[M]	[M-H+2Na]+	S0055	L-Glutamine	ZDXPYRJPNDTMRX-VKHMYHEASA-N	ZDXPYRJPNDTMRX	M191T680_ZDXPYRJPNDTMRX	NIST_plasma_pos
M191T461	191.08	460.683	[M+3]	[M+3]	S0061	L-Phenylalanine	COLNVLDHVKWLRT-QMMMGPOBSA-N	COLNVLDHVKWLRT	M191T461_COLNVLDHVKWLRT	NIST_plasma_pos
M192T726	192.023	725.728	[M]	[M-H+2Na]+	S0056	L-Glutamate	WHUUTDBJXJRKMK-VKHMYHEASA-N	WHUUTDBJXJRKMK	M192T726_WHUUTDBJXJRKMK	NIST_plasma_pos
M192T680	192.043	680.215	[M+1]	[M+1]	S0055	L-Glutamine	ZDXPYRJPNDTMRX-VKHMYHEASA-N	ZDXPYRJPNDTMRX	M192T680_ZDXPYRJPNDTMRX	NIST_plasma_pos
M193T726	193.026	725.728	[M+1]	[M+1]	S0056	L-Glutamate	WHUUTDBJXJRKMK-VKHMYHEASA-N	WHUUTDBJXJRKMK	M193T726_WHUUTDBJXJRKMK	NIST_plasma_pos
M197T979	197.1	979.056	[M]	[M+Na]+	S0062	L-Arginine	ODKSFYDXXFIFQN-BYPYZUCNSA-N	ODKSFYDXXFIFQN	M197T979_ODKSFYDXXFIFQN	NIST_plasma_pos
M198T633	198.02	633.294	[M]	[M-2H+3Na]+	S0047	Creatine	CVSVTCORWBXHQV-UHFFFAOYSA-N	CVSVTCORWBXHQV	M198T633_CVSVTCORWBXHQV	NIST_plasma_pos
M198T721	198.084	720.576	[M]	[M+Na]+	S0063	L-Citrulline	RHGKLRLOHDJJDR-BYPYZUCNSA-N	RHGKLRLOHDJJDR	M198T721_RHGKLRLOHDJJDR	NIST_plasma_pos
M199T721	199.087	720.977	[M+1]	[M+1]	S0063	L-Citrulline	RHGKLRLOHDJJDR-BYPYZUCNSA-N	RHGKLRLOHDJJDR	M199T721_RHGKLRLOHDJJDR	NIST_plasma_pos
M200T721	200.089	721.089	[M+2]	[M+2]	S0063	L-Citrulline	RHGKLRLOHDJJDR-BYPYZUCNSA-N	RHGKLRLOHDJJDR	M200T721_RHGKLRLOHDJJDR	NIST_plasma_pos
M203T943	203.149	943.001	[M]	[M+H]+	S0113	NG,NG-dimethyl-L-arginine(ADMA)	YDGMGEXADBMOMJ-LURJTMIESA-N	YDGMGEXADBMOMJ	M203T943_YDGMGEXADBMOMJ	NIST_plasma_pos
M204T552_1	204.123	551.797	[M]	[M+H]+	L0133	Acetylcarnitine	RDHQFKQIGNGIED-MRVPVSSYSA-N	RDHQFKQIGNGIED	M204T552_1_RDHQFKQIGNGIED	NIST_plasma_pos
M204T944	204.152	944.175	[M+1]	[M+1]	S0113	NG,NG-dimethyl-L-arginine(ADMA)	YDGMGEXADBMOMJ-LURJTMIESA-N	YDGMGEXADBMOMJ	M204T944_YDGMGEXADBMOMJ	NIST_plasma_pos
M205T552	205.125	551.797	[M+1]	[M+1]	L0133	Acetylcarnitine	RDHQFKQIGNGIED-MRVPVSSYSA-N	RDHQFKQIGNGIED	M205T552_RDHQFKQIGNGIED	NIST_plasma_pos
M206T552	206.127	551.797	[M+2]	[M+2]	L0133	Acetylcarnitine	RDHQFKQIGNGIED-MRVPVSSYSA-N	RDHQFKQIGNGIED	M206T552_RDHQFKQIGNGIED	NIST_plasma_pos
M207T552	207.13	551.773	[M+3]	[M+3]	L0133	Acetylcarnitine	RDHQFKQIGNGIED-MRVPVSSYSA-N	RDHQFKQIGNGIED	M207T552_RDHQFKQIGNGIED	NIST_plasma_pos
M213T680	213.02	679.521	[M]	[M-2H+3Na]+	S0055	L-Glutamine	ZDXPYRJPNDTMRX-VKHMYHEASA-N	ZDXPYRJPNDTMRX	M213T680_ZDXPYRJPNDTMRX	NIST_plasma_pos
M214T726	214.005	725.891	[M]	[M-2H+3Na]+	S0056	L-Glutamate	WHUUTDBJXJRKMK-VKHMYHEASA-N	WHUUTDBJXJRKMK	M214T726_WHUUTDBJXJRKMK	NIST_plasma_pos
M214T679	214.024	679.472	[M+1]	[M+1]	S0055	L-Glutamine	ZDXPYRJPNDTMRX-VKHMYHEASA-N	ZDXPYRJPNDTMRX	M214T679_ZDXPYRJPNDTMRX	NIST_plasma_pos
M215T726	215.008	726.336	[M+1]	[M+1]	S0056	L-Glutamate	WHUUTDBJXJRKMK-VKHMYHEASA-N	WHUUTDBJXJRKMK	M215T726_WHUUTDBJXJRKMK	NIST_plasma_pos
M227T429	227.065	429.063	[M]	[M-H2O+H]+	L0244	Pseudouridine	PTJWIQPHWPFNBW-GBNDHIKLSA-N	PTJWIQPHWPFNBW	M227T429_PTJWIQPHWPFNBW	NIST_plasma_pos
M227T278	227.065	278.415	[M]	[M-H2O+H]+	S0031	Uridine	DRTQHJPVMGBUCF-AYZDMWBASA-N	DRTQHJPVMGBUCF	M227T278_DRTQHJPVMGBUCF	NIST_plasma_pos
M227T291	227.124	290.734	[M]	[2M+H]+	S0042	Creatinine	DDRJAANPRJIHGJ-UHFFFAOYSA-N	DDRJAANPRJIHGJ	M227T291_DDRJAANPRJIHGJ	NIST_plasma_pos
M228T290	228.127	290.464	[M+1]	[M+1]	S0042	Creatinine	DDRJAANPRJIHGJ-UHFFFAOYSA-N	DDRJAANPRJIHGJ	M228T290_DDRJAANPRJIHGJ	NIST_plasma_pos
M229T290_2	229.129	290.438	[M+2]	[M+2]	S0042	Creatinine	DDRJAANPRJIHGJ-UHFFFAOYSA-N	DDRJAANPRJIHGJ	M229T290_2_DDRJAANPRJIHGJ	NIST_plasma_pos
M235T487	235.164	486.553	[M]	[2M+H]+	L0010	Betaine	KWIUHFFTVRNATP-UHFFFAOYSA-N	KWIUHFFTVRNATP	M235T487_KWIUHFFTVRNATP	NIST_plasma_pos
M236T487	236.167	486.553	[M+1]	[M+1]	L0010	Betaine	KWIUHFFTVRNATP-UHFFFAOYSA-N	KWIUHFFTVRNATP	M236T487_KWIUHFFTVRNATP	NIST_plasma_pos
M237T487	237.169	486.562	[M+2]	[M+2]	L0010	Betaine	KWIUHFFTVRNATP-UHFFFAOYSA-N	KWIUHFFTVRNATP	M237T487_KWIUHFFTVRNATP	NIST_plasma_pos
M240T714	240.097	713.863	[M]	[M-H2O+H]+	S0106	Glycerophosphocholine	SUHOQUVVVLNYQR-MRVPVSSYSA-N	SUHOQUVVVLNYQR	M240T714_SUHOQUVVVLNYQR	NIST_plasma_pos
M242T55	242.246	54.638	[M]	[M-CHO2+H]+	L0470	11-cis-Retinol	FPIPGXGPPPQFEQ-IOUUIBBYSA-N	FPIPGXGPPPQFEQ	M242T55_FPIPGXGPPPQFEQ	NIST_plasma_pos
M244T712	244.103	711.937	[M]	[M-CH2+H]+	S0106	Glycerophosphocholine	SUHOQUVVVLNYQR-MRVPVSSYSA-N	SUHOQUVVVLNYQR	M244T712_SUHOQUVVVLNYQR	NIST_plasma_pos
M245T279	245.075	278.942	[M]	[M+H]+	S0031	Uridine	DRTQHJPVMGBUCF-AYZDMWBASA-N	DRTQHJPVMGBUCF	M245T279_DRTQHJPVMGBUCF	NIST_plasma_pos
M245T429	245.075	428.936	[M]	[M+H]+	L0244	Pseudouridine	PTJWIQPHWPFNBW-GBNDHIKLSA-N	PTJWIQPHWPFNBW	M245T429_PTJWIQPHWPFNBW	NIST_plasma_pos
M245T509	245.09	508.568	[M]	[M-CHO+H]+	L0264	5-Hydroxymethylcytidine	NFEXJLMYXXIWPI-JXOAFFINSA-N	NFEXJLMYXXIWPI	M245T509_NFEXJLMYXXIWPI	NIST_plasma_pos
M246T279	246.078	278.942	[M+1]	[M+1]	S0031	Uridine	DRTQHJPVMGBUCF-AYZDMWBASA-N	DRTQHJPVMGBUCF	M246T279_DRTQHJPVMGBUCF	NIST_plasma_pos
M246T429_1	246.079	429.063	[M+1]	[M+1]	L0244	Pseudouridine	PTJWIQPHWPFNBW-GBNDHIKLSA-N	PTJWIQPHWPFNBW	M246T429_1_PTJWIQPHWPFNBW	NIST_plasma_pos
M248T393	248.09	392.658	[M]	[M-H3N+H]+	L0217	Alpha-N-Phenylacetyl-L-glutamine	JFLIEFSWGNOPJJ-JTQLQIEISA-N	JFLIEFSWGNOPJJ	M248T393_JFLIEFSWGNOPJJ	NIST_plasma_pos
M249T393	249.093	393.125	[M+1]	[M+1]	L0217	Alpha-N-Phenylacetyl-L-glutamine	JFLIEFSWGNOPJJ-JTQLQIEISA-N	JFLIEFSWGNOPJJ	M249T393_JFLIEFSWGNOPJJ	NIST_plasma_pos
M249T290	249.105	290.452	[M]	[2M+Na]+	S0042	Creatinine	DDRJAANPRJIHGJ-UHFFFAOYSA-N	DDRJAANPRJIHGJ	M249T290_DDRJAANPRJIHGJ	NIST_plasma_pos
M250T392	250.095	392.499	[M+2]	[M+2]	L0217	Alpha-N-Phenylacetyl-L-glutamine	JFLIEFSWGNOPJJ-JTQLQIEISA-N	JFLIEFSWGNOPJJ	M250T392_JFLIEFSWGNOPJJ	NIST_plasma_pos
M251T528	251.035	528.06	[M]	[2M+H]+	S0009	Taurine	XOAAWQZATWQOTB-UHFFFAOYSA-N	XOAAWQZATWQOTB	M251T528_XOAAWQZATWQOTB	NIST_plasma_pos
M252T76	252.237	75.823	[M+1]	[M+1]	L0126	Linoleic acid	OYHQOLUKZRVURQ-HZJYTTRNSA-N	OYHQOLUKZRVURQ	M252T76_OYHQOLUKZRVURQ	NIST_plasma_pos
M253T77_2	253.25	76.576	[M]	[M-CO+H]+	L0126	Linoleic acid	OYHQOLUKZRVURQ-HZJYTTRNSA-N	OYHQOLUKZRVURQ	M253T77_2_OYHQOLUKZRVURQ	NIST_plasma_pos
M254T77	254.254	76.713	[M+1]	[M+1]	L0126	Linoleic acid	OYHQOLUKZRVURQ-HZJYTTRNSA-N	OYHQOLUKZRVURQ	M254T77_OYHQOLUKZRVURQ	NIST_plasma_pos
M256T52	256.212	52.195	[M]	[M-CH3O+H]+	L0470	11-cis-Retinol	FPIPGXGPPPQFEQ-IOUUIBBYSA-N	FPIPGXGPPPQFEQ	M256T52_FPIPGXGPPPQFEQ	NIST_plasma_pos
M258T714	258.11	713.51	[M]	[M+H]+	S0106	Glycerophosphocholine	SUHOQUVVVLNYQR-MRVPVSSYSA-N	SUHOQUVVVLNYQR	M258T714_SUHOQUVVVLNYQR	NIST_plasma_pos
M259T714	259.112	713.857	[M+1]	[M+1]	S0106	Glycerophosphocholine	SUHOQUVVVLNYQR-MRVPVSSYSA-N	SUHOQUVVVLNYQR	M259T714_SUHOQUVVVLNYQR	NIST_plasma_pos
M259T55	259.241	54.516	[M]	[M-CO+H]+	L0470	11-cis-Retinol	FPIPGXGPPPQFEQ-IOUUIBBYSA-N	FPIPGXGPPPQFEQ	M259T55_FPIPGXGPPPQFEQ	NIST_plasma_pos
M260T714	260.113	713.857	[M+2]	[M+2]	S0106	Glycerophosphocholine	SUHOQUVVVLNYQR-MRVPVSSYSA-N	SUHOQUVVVLNYQR	M260T714_SUHOQUVVVLNYQR	NIST_plasma_pos
M261T714	261.115	713.863	[M+3]	[M+3]	S0106	Glycerophosphocholine	SUHOQUVVVLNYQR-MRVPVSSYSA-N	SUHOQUVVVLNYQR	M261T714_SUHOQUVVVLNYQR	NIST_plasma_pos
M263T632	263.144	631.582	[M]	[2M+H]+	S0047	Creatine	CVSVTCORWBXHQV-UHFFFAOYSA-N	CVSVTCORWBXHQV	M263T632_CVSVTCORWBXHQV	NIST_plasma_pos
M264T632	264.147	631.582	[M+1]	[M+1]	S0047	Creatine	CVSVTCORWBXHQV-UHFFFAOYSA-N	CVSVTCORWBXHQV	M264T632_CVSVTCORWBXHQV	NIST_plasma_pos
M265T393	265.117	392.658	[M]	[M+H]+	L0217	Alpha-N-Phenylacetyl-L-glutamine	JFLIEFSWGNOPJJ-JTQLQIEISA-N	JFLIEFSWGNOPJJ	M265T393_JFLIEFSWGNOPJJ	NIST_plasma_pos
M266T393	266.12	392.878	[M+1]	[M+1]	L0217	Alpha-N-Phenylacetyl-L-glutamine	JFLIEFSWGNOPJJ-JTQLQIEISA-N	JFLIEFSWGNOPJJ	M266T393_JFLIEFSWGNOPJJ	NIST_plasma_pos
M267T429	267.057	428.936	[M]	[M+Na]+	L0244	Pseudouridine	PTJWIQPHWPFNBW-GBNDHIKLSA-N	PTJWIQPHWPFNBW	M267T429_PTJWIQPHWPFNBW	NIST_plasma_pos
M267T393	267.121	392.506	[M+2]	[M+2]	L0217	Alpha-N-Phenylacetyl-L-glutamine	JFLIEFSWGNOPJJ-JTQLQIEISA-N	JFLIEFSWGNOPJJ	M267T393_JFLIEFSWGNOPJJ	NIST_plasma_pos
M267T73	267.17	72.957	[M]	ISF	S0281	Hydrocortisone (Cortisol)	JYGXADMDTFJGBT-VWUMJDOOSA-N	JYGXADMDTFJGBT	M267T73_JYGXADMDTFJGBT	NIST_plasma_pos
M267T76_1	267.23	75.661	[M]	[M-CH2+H]+	L0126	Linoleic acid	OYHQOLUKZRVURQ-HZJYTTRNSA-N	OYHQOLUKZRVURQ	M267T76_1_OYHQOLUKZRVURQ	NIST_plasma_pos
M268T429	268.06	428.936	[M+1]	[M+1]	L0244	Pseudouridine	PTJWIQPHWPFNBW-GBNDHIKLSA-N	PTJWIQPHWPFNBW	M268T429_PTJWIQPHWPFNBW	NIST_plasma_pos
M268T393	268.123	393.152	[M+3]	[M+3]	L0217	Alpha-N-Phenylacetyl-L-glutamine	JFLIEFSWGNOPJJ-JTQLQIEISA-N	JFLIEFSWGNOPJJ	M268T393_JFLIEFSWGNOPJJ	NIST_plasma_pos
M268T75	268.174	75.023	[M+1]	[M+1]	S0281	Hydrocortisone (Cortisol)	JYGXADMDTFJGBT-VWUMJDOOSA-N	JYGXADMDTFJGBT	M268T75_JYGXADMDTFJGBT	NIST_plasma_pos
M268T52	268.213	52.348	[M]	[M-H3O+H]+	L0470	11-cis-Retinol	FPIPGXGPPPQFEQ-IOUUIBBYSA-N	FPIPGXGPPPQFEQ	M268T52_FPIPGXGPPPQFEQ	NIST_plasma_pos
M269T429	269.062	429.063	[M+2]	[M+2]	L0244	Pseudouridine	PTJWIQPHWPFNBW-GBNDHIKLSA-N	PTJWIQPHWPFNBW	M269T429_PTJWIQPHWPFNBW	NIST_plasma_pos
M269T54	269.224	53.706	[M]	[M-H2O+H]+	L0470	11-cis-Retinol	FPIPGXGPPPQFEQ-IOUUIBBYSA-N	FPIPGXGPPPQFEQ	M269T54_FPIPGXGPPPQFEQ	NIST_plasma_pos
M270T53_1	270.227	53.452	[M+1]	[M+1]	L0470	11-cis-Retinol	FPIPGXGPPPQFEQ-IOUUIBBYSA-N	FPIPGXGPPPQFEQ	M270T53_1_FPIPGXGPPPQFEQ	NIST_plasma_pos
M274T508	274.102	508.399	[M]	[M+H]+	L0264	5-Hydroxymethylcytidine	NFEXJLMYXXIWPI-JXOAFFINSA-N	NFEXJLMYXXIWPI	M274T508_NFEXJLMYXXIWPI	NIST_plasma_pos
M275T512	275.103	511.631	[M]	[2M+H]+	L0464	Trigonelline	WWNNZCOKKKDOPX-UHFFFAOYSA-N	WWNNZCOKKKDOPX	M275T512_WWNNZCOKKKDOPX	NIST_plasma_pos
M280T714	280.09	713.857	[M]	[M+Na]+	S0106	Glycerophosphocholine	SUHOQUVVVLNYQR-MRVPVSSYSA-N	SUHOQUVVVLNYQR	M280T714_SUHOQUVVVLNYQR	NIST_plasma_pos
M281T714	281.093	713.863	[M+1]	[M+1]	S0106	Glycerophosphocholine	SUHOQUVVVLNYQR-MRVPVSSYSA-N	SUHOQUVVVLNYQR	M281T714_SUHOQUVVVLNYQR	NIST_plasma_pos
M281T77	281.245	76.576	[M]	[M+H]+	L0126	Linoleic acid	OYHQOLUKZRVURQ-HZJYTTRNSA-N	OYHQOLUKZRVURQ	M281T77_OYHQOLUKZRVURQ	NIST_plasma_pos
M282T714	282.095	713.857	[M+2]	[M+2]	S0106	Glycerophosphocholine	SUHOQUVVVLNYQR-MRVPVSSYSA-N	SUHOQUVVVLNYQR	M282T714_SUHOQUVVVLNYQR	NIST_plasma_pos
M282T77	282.248	76.576	[M+1]	[M+1]	L0126	Linoleic acid	OYHQOLUKZRVURQ-HZJYTTRNSA-N	OYHQOLUKZRVURQ	M282T77_OYHQOLUKZRVURQ	NIST_plasma_pos
M283T77_2	283.26	76.527	[M+2]	[M+2]	L0126	Linoleic acid	OYHQOLUKZRVURQ-HZJYTTRNSA-N	OYHQOLUKZRVURQ	M283T77_2_OYHQOLUKZRVURQ	NIST_plasma_pos
M286T285	286.101	284.825	[M]	[M+H]+	L0237	N4-Acetylcytidine	NIDVTARKFBZMOT-PEBGCTIMSA-N	NIDVTARKFBZMOT	M286T285_NIDVTARKFBZMOT	NIST_plasma_pos
M287T393	287.098	392.658	[M]	[M+Na]+	L0217	Alpha-N-Phenylacetyl-L-glutamine	JFLIEFSWGNOPJJ-JTQLQIEISA-N	JFLIEFSWGNOPJJ	M287T393_JFLIEFSWGNOPJJ	NIST_plasma_pos
M287T283	287.105	283.208	[M+1]	[M+1]	L0237	N4-Acetylcytidine	NIDVTARKFBZMOT-PEBGCTIMSA-N	NIDVTARKFBZMOT	M287T283_NIDVTARKFBZMOT	NIST_plasma_pos
M288T393	288.101	392.658	[M+1]	[M+1]	L0217	Alpha-N-Phenylacetyl-L-glutamine	JFLIEFSWGNOPJJ-JTQLQIEISA-N	JFLIEFSWGNOPJJ	M288T393_JFLIEFSWGNOPJJ	NIST_plasma_pos
M289T429	289.038	428.936	[M]	[M-H+2Na]+	L0244	Pseudouridine	PTJWIQPHWPFNBW-GBNDHIKLSA-N	PTJWIQPHWPFNBW	M289T429_PTJWIQPHWPFNBW	NIST_plasma_pos
M289T393	289.103	393.125	[M+2]	[M+2]	L0217	Alpha-N-Phenylacetyl-L-glutamine	JFLIEFSWGNOPJJ-JTQLQIEISA-N	JFLIEFSWGNOPJJ	M289T393_JFLIEFSWGNOPJJ	NIST_plasma_pos
M293T819	293.095	818.724	[M]	[M+H]+	S0347	EDTA	KCXVZYZYPLLWCC-UHFFFAOYSA-N	KCXVZYZYPLLWCC	M293T819_KCXVZYZYPLLWCC	NIST_plasma_pos
M294T819	294.099	818.724	[M+1]	[M+1]	S0347	EDTA	KCXVZYZYPLLWCC-UHFFFAOYSA-N	KCXVZYZYPLLWCC	M294T819_KCXVZYZYPLLWCC	NIST_plasma_pos
M295T432	295.105	432.276	[M]	ISF	L0333	Biliverdin	QBUVFDKTZJNUPP-UHFFFAOYSA-N	QBUVFDKTZJNUPP	M295T432_QBUVFDKTZJNUPP	NIST_plasma_pos
M296T713	296.063	713.409	[M]	[M+K]+	S0106	Glycerophosphocholine	SUHOQUVVVLNYQR-MRVPVSSYSA-N	SUHOQUVVVLNYQR	M296T713_SUHOQUVVVLNYQR	NIST_plasma_pos
M296T508_1	296.082	508.399	[M]	[M+Na]+	L0264	5-Hydroxymethylcytidine	NFEXJLMYXXIWPI-JXOAFFINSA-N	NFEXJLMYXXIWPI	M296T508_1_NFEXJLMYXXIWPI	NIST_plasma_pos
M298T714	298.062	713.635	[M+2]	[M+2]	S0106	Glycerophosphocholine	SUHOQUVVVLNYQR-MRVPVSSYSA-N	SUHOQUVVVLNYQR	M298T714_SUHOQUVVVLNYQR	NIST_plasma_pos
M302T714	302.071	713.863	[M]	[M-H+2Na]+	S0106	Glycerophosphocholine	SUHOQUVVVLNYQR-MRVPVSSYSA-N	SUHOQUVVVLNYQR	M302T714_SUHOQUVVVLNYQR	NIST_plasma_pos
M303T393	303.071	392.506	[M]	[M+K]+	L0217	Alpha-N-Phenylacetyl-L-glutamine	JFLIEFSWGNOPJJ-JTQLQIEISA-N	JFLIEFSWGNOPJJ	M303T393_JFLIEFSWGNOPJJ	NIST_plasma_pos
M303T76	303.229	76.451	[M]	[M+Na]+	L0126	Linoleic acid	OYHQOLUKZRVURQ-HZJYTTRNSA-N	OYHQOLUKZRVURQ	M303T76_OYHQOLUKZRVURQ	NIST_plasma_pos
M304T393	304.075	392.506	[M+1]	[M+1]	L0217	Alpha-N-Phenylacetyl-L-glutamine	JFLIEFSWGNOPJJ-JTQLQIEISA-N	JFLIEFSWGNOPJJ	M304T393_JFLIEFSWGNOPJJ	NIST_plasma_pos
M305T393	305.071	393.125	[M+2]	[M+2]	L0217	Alpha-N-Phenylacetyl-L-glutamine	JFLIEFSWGNOPJJ-JTQLQIEISA-N	JFLIEFSWGNOPJJ	M305T393_JFLIEFSWGNOPJJ	NIST_plasma_pos
M309T393	309.079	392.658	[M]	[M-H+2Na]+	L0217	Alpha-N-Phenylacetyl-L-glutamine	JFLIEFSWGNOPJJ-JTQLQIEISA-N	JFLIEFSWGNOPJJ	M309T393_JFLIEFSWGNOPJJ	NIST_plasma_pos
M309T76_2	309.181	76.1815	[M]	ISF	S0281	Hydrocortisone (Cortisol)	JYGXADMDTFJGBT-VWUMJDOOSA-N	JYGXADMDTFJGBT	M309T76_2_JYGXADMDTFJGBT	NIST_plasma_pos
M310T393_1	310.082	392.808	[M+1]	[M+1]	L0217	Alpha-N-Phenylacetyl-L-glutamine	JFLIEFSWGNOPJJ-JTQLQIEISA-N	JFLIEFSWGNOPJJ	M310T393_1_JFLIEFSWGNOPJJ	NIST_plasma_pos
M315T818	315.077	818.471	[M]	[M+Na]+	S0347	EDTA	KCXVZYZYPLLWCC-UHFFFAOYSA-N	KCXVZYZYPLLWCC	M315T818_KCXVZYZYPLLWCC	NIST_plasma_pos
M315T681	315.125	681.451	[M]	[2M+Na]+	S0055	L-Glutamine	ZDXPYRJPNDTMRX-VKHMYHEASA-N	ZDXPYRJPNDTMRX	M315T681_ZDXPYRJPNDTMRX	NIST_plasma_pos
M316T818	316.08	818.213	[M+1]	[M+1]	S0347	EDTA	KCXVZYZYPLLWCC-UHFFFAOYSA-N	KCXVZYZYPLLWCC	M316T818_KCXVZYZYPLLWCC	NIST_plasma_pos
M317T819	317.083	819.223	[M+2]	[M+2]	S0347	EDTA	KCXVZYZYPLLWCC-UHFFFAOYSA-N	KCXVZYZYPLLWCC	M317T819_KCXVZYZYPLLWCC	NIST_plasma_pos
M321T367	321.255	367.157	[M]	ISF	L0371	Glycodeoxycholic acid	WVULKSPCQVQLCU-BUXLTGKBSA-N	WVULKSPCQVQLCU	M321T367_WVULKSPCQVQLCU	NIST_plasma_pos
M321T54_3	321.312	54.192	[M]	[M-H3N+H]+	L0202	Erucamide	UAUDZVJPLUQNMU-KTKRTIGZSA-N	UAUDZVJPLUQNMU	M321T54_3_UAUDZVJPLUQNMU	NIST_plasma_pos
M324T714	324.054	713.863	[M]	[M-2H+3Na]+	S0106	Glycerophosphocholine	SUHOQUVVVLNYQR-MRVPVSSYSA-N	SUHOQUVVVLNYQR	M324T714_SUHOQUVVVLNYQR	NIST_plasma_pos
M331T819	331.042	818.82	[M]	[M+K]+	S0347	EDTA	KCXVZYZYPLLWCC-UHFFFAOYSA-N	KCXVZYZYPLLWCC	M331T819_KCXVZYZYPLLWCC	NIST_plasma_pos
M331T462	331.162	461.628	[M]	[2M+H]+	S0061	L-Phenylalanine	COLNVLDHVKWLRT-QMMMGPOBSA-N	COLNVLDHVKWLRT	M331T462_COLNVLDHVKWLRT	NIST_plasma_pos
M332T819	332.045	818.977	[M+1]	[M+1]	S0347	EDTA	KCXVZYZYPLLWCC-UHFFFAOYSA-N	KCXVZYZYPLLWCC	M332T819_KCXVZYZYPLLWCC	NIST_plasma_pos
M333T819	333.045	818.977	[M+2]	[M+2]	S0347	EDTA	KCXVZYZYPLLWCC-UHFFFAOYSA-N	KCXVZYZYPLLWCC	M333T819_KCXVZYZYPLLWCC	NIST_plasma_pos
M334T75	334.205	75.024	[M+1]	[M+1]	S0281	Hydrocortisone (Cortisol)	JYGXADMDTFJGBT-VWUMJDOOSA-N	JYGXADMDTFJGBT	M334T75_JYGXADMDTFJGBT	NIST_plasma_pos
M337T450	337.249	449.752	[M]	ISF	L0225	Glycocholic acid	RFDAIACWWDREDC-FRVQLJSFSA-N	RFDAIACWWDREDC	M337T450_RFDAIACWWDREDC	NIST_plasma_pos
M338T55	338.339	54.558	[M]	[M+H]+	L0202	Erucamide	UAUDZVJPLUQNMU-KTKRTIGZSA-N	UAUDZVJPLUQNMU	M338T55_UAUDZVJPLUQNMU	NIST_plasma_pos
M339T367	339.265	367.249	[M]	ISF	L0371	Glycodeoxycholic acid	WVULKSPCQVQLCU-BUXLTGKBSA-N	WVULKSPCQVQLCU	M339T367_WVULKSPCQVQLCU	NIST_plasma_pos
M339T55	339.342	54.516	[M+1]	[M+1]	L0202	Erucamide	UAUDZVJPLUQNMU-KTKRTIGZSA-N	UAUDZVJPLUQNMU	M339T55_UAUDZVJPLUQNMU	NIST_plasma_pos
M340T368	340.268	367.618	[M+1]	[M+1]	L0371	Glycodeoxycholic acid	WVULKSPCQVQLCU-BUXLTGKBSA-N	WVULKSPCQVQLCU	M340T368_WVULKSPCQVQLCU	NIST_plasma_pos
M340T55	340.345	54.516	[M+2]	[M+2]	L0202	Erucamide	UAUDZVJPLUQNMU-KTKRTIGZSA-N	UAUDZVJPLUQNMU	M340T55_UAUDZVJPLUQNMU	NIST_plasma_pos
M341T54	341.35	53.838	[M+3]	[M+3]	L0202	Erucamide	UAUDZVJPLUQNMU-KTKRTIGZSA-N	UAUDZVJPLUQNMU	M341T54_UAUDZVJPLUQNMU	NIST_plasma_pos
M345T76	345.212	75.661	[M]	[M-H2O+H]+	S0281	Hydrocortisone (Cortisol)	JYGXADMDTFJGBT-VWUMJDOOSA-N	JYGXADMDTFJGBT	M345T76_JYGXADMDTFJGBT	NIST_plasma_pos
M346T75	346.217	75.023	[M+1]	[M+1]	S0281	Hydrocortisone (Cortisol)	JYGXADMDTFJGBT-VWUMJDOOSA-N	JYGXADMDTFJGBT	M346T75_JYGXADMDTFJGBT	NIST_plasma_pos
M355T54	355.363	53.579	[M]	[M+NH4]+	L0202	Erucamide	UAUDZVJPLUQNMU-KTKRTIGZSA-N	UAUDZVJPLUQNMU	M355T54_UAUDZVJPLUQNMU	NIST_plasma_pos
M363T545_2	363.145	544.919	[M]	[2M+H]+	S0064	L-Tyrosine	OUYCCCASQSFEME-QMMMGPOBSA-N	OUYCCCASQSFEME	M363T545_2_OUYCCCASQSFEME	NIST_plasma_pos
M363T76_1	363.214	75.823	[M]	[M+H]+	S0281	Hydrocortisone (Cortisol)	JYGXADMDTFJGBT-VWUMJDOOSA-N	JYGXADMDTFJGBT	M363T76_1_JYGXADMDTFJGBT	NIST_plasma_pos
M364T76	364.216	75.823	[M+1]	[M+1]	S0281	Hydrocortisone (Cortisol)	JYGXADMDTFJGBT-VWUMJDOOSA-N	JYGXADMDTFJGBT	M364T76_JYGXADMDTFJGBT	NIST_plasma_pos
M400T281	400.338	281.014	[M]	[M+H]+	L0151	L-Palmitoylcarnitine	XOMRRQXKHMYMOC-OAQYLSRUSA-N	XOMRRQXKHMYMOC	M400T281_XOMRRQXKHMYMOC	NIST_plasma_pos
M401T281	401.341	281.014	[M+1]	[M+1]	L0151	L-Palmitoylcarnitine	XOMRRQXKHMYMOC-OAQYLSRUSA-N	XOMRRQXKHMYMOC	M401T281_XOMRRQXKHMYMOC	NIST_plasma_pos
M402T281	402.344	281.014	[M+2]	[M+2]	L0151	L-Palmitoylcarnitine	XOMRRQXKHMYMOC-OAQYLSRUSA-N	XOMRRQXKHMYMOC	M402T281_XOMRRQXKHMYMOC	NIST_plasma_pos
M412T450	412.28	450.005	[M]	ISF	L0225	Glycocholic acid	RFDAIACWWDREDC-FRVQLJSFSA-N	RFDAIACWWDREDC	M412T450_RFDAIACWWDREDC	NIST_plasma_pos
M414T367	414.296	367.157	[M]	ISF	L0371	Glycodeoxycholic acid	WVULKSPCQVQLCU-BUXLTGKBSA-N	WVULKSPCQVQLCU	M414T367_WVULKSPCQVQLCU	NIST_plasma_pos
M415T367	415.298	366.994	[M+1]	[M+1]	L0371	Glycodeoxycholic acid	WVULKSPCQVQLCU-BUXLTGKBSA-N	WVULKSPCQVQLCU	M415T367_WVULKSPCQVQLCU	NIST_plasma_pos
M416T367	416.302	366.72	[M+2]	[M+2]	L0371	Glycodeoxycholic acid	WVULKSPCQVQLCU-BUXLTGKBSA-N	WVULKSPCQVQLCU	M416T367_WVULKSPCQVQLCU	NIST_plasma_pos
M417T368	417.301	367.684	[M+3]	[M+3]	L0371	Glycodeoxycholic acid	WVULKSPCQVQLCU-BUXLTGKBSA-N	WVULKSPCQVQLCU	M417T368_WVULKSPCQVQLCU	NIST_plasma_pos
M422T281	422.322	281.014	[M]	[M+Na]+	L0151	L-Palmitoylcarnitine	XOMRRQXKHMYMOC-OAQYLSRUSA-N	XOMRRQXKHMYMOC	M422T281_XOMRRQXKHMYMOC	NIST_plasma_pos
M423T280	423.325	280.324	[M+1]	[M+1]	L0151	L-Palmitoylcarnitine	XOMRRQXKHMYMOC-OAQYLSRUSA-N	XOMRRQXKHMYMOC	M423T280_XOMRRQXKHMYMOC	NIST_plasma_pos
M428T296	428.368	295.683	[M]	[M+H]+	L0423	Stearoylcarnitine	FNPHNLNTJNMAEE-HSZRJFAPSA-N	FNPHNLNTJNMAEE	M428T296_FNPHNLNTJNMAEE	NIST_plasma_pos
M429T296	429.371	295.709	[M+1]	[M+1]	L0423	Stearoylcarnitine	FNPHNLNTJNMAEE-HSZRJFAPSA-N	FNPHNLNTJNMAEE	M429T296_FNPHNLNTJNMAEE	NIST_plasma_pos
M430T296	430.375	296.098	[M+2]	[M+2]	L0423	Stearoylcarnitine	FNPHNLNTJNMAEE-HSZRJFAPSA-N	FNPHNLNTJNMAEE	M430T296_FNPHNLNTJNMAEE	NIST_plasma_pos
M432T367	432.306	366.994	[M]	[M-H2O+H]+	L0371	Glycodeoxycholic acid	WVULKSPCQVQLCU-BUXLTGKBSA-N	WVULKSPCQVQLCU	M432T367_WVULKSPCQVQLCU	NIST_plasma_pos
M433T367	433.309	367.157	[M+1]	[M+1]	L0371	Glycodeoxycholic acid	WVULKSPCQVQLCU-BUXLTGKBSA-N	WVULKSPCQVQLCU	M433T367_WVULKSPCQVQLCU	NIST_plasma_pos
M434T367	434.313	367.157	[M+2]	[M+2]	L0371	Glycodeoxycholic acid	WVULKSPCQVQLCU-BUXLTGKBSA-N	WVULKSPCQVQLCU	M434T367_WVULKSPCQVQLCU	NIST_plasma_pos
M435T366	435.312	366.03	[M+3]	[M+3]	L0371	Glycodeoxycholic acid	WVULKSPCQVQLCU-BUXLTGKBSA-N	WVULKSPCQVQLCU	M435T366_WVULKSPCQVQLCU	NIST_plasma_pos
M448T450	448.3	450.005	[M]	[M-H2O+H]+	L0225	Glycocholic acid	RFDAIACWWDREDC-FRVQLJSFSA-N	RFDAIACWWDREDC	M448T450_RFDAIACWWDREDC	NIST_plasma_pos
M449T449	449.303	449.475	[M+1]	[M+1]	L0225	Glycocholic acid	RFDAIACWWDREDC-FRVQLJSFSA-N	RFDAIACWWDREDC	M449T449_RFDAIACWWDREDC	NIST_plasma_pos
M450T367	450.317	367.249	[M]	[M+H]+	L0371	Glycodeoxycholic acid	WVULKSPCQVQLCU-BUXLTGKBSA-N	WVULKSPCQVQLCU	M450T367_WVULKSPCQVQLCU	NIST_plasma_pos
M451T367	451.32	367.249	[M+1]	[M+1]	L0371	Glycodeoxycholic acid	WVULKSPCQVQLCU-BUXLTGKBSA-N	WVULKSPCQVQLCU	M451T367_WVULKSPCQVQLCU	NIST_plasma_pos
M452T367	452.322	367.38	[M+2]	[M+2]	L0371	Glycodeoxycholic acid	WVULKSPCQVQLCU-BUXLTGKBSA-N	WVULKSPCQVQLCU	M452T367_WVULKSPCQVQLCU	NIST_plasma_pos
M453T367	453.324	366.994	[M+3]	[M+3]	L0371	Glycodeoxycholic acid	WVULKSPCQVQLCU-BUXLTGKBSA-N	WVULKSPCQVQLCU	M453T367_WVULKSPCQVQLCU	NIST_plasma_pos
M466T450	466.311	450.005	[M]	[M+H]+	L0225	Glycocholic acid	RFDAIACWWDREDC-FRVQLJSFSA-N	RFDAIACWWDREDC	M466T450_RFDAIACWWDREDC	NIST_plasma_pos
M467T450	467.313	450.005	[M+1]	[M+1]	L0225	Glycocholic acid	RFDAIACWWDREDC-FRVQLJSFSA-N	RFDAIACWWDREDC	M467T450_RFDAIACWWDREDC	NIST_plasma_pos
M468T450	468.316	450.005	[M+2]	[M+2]	L0225	Glycocholic acid	RFDAIACWWDREDC-FRVQLJSFSA-N	RFDAIACWWDREDC	M468T450_RFDAIACWWDREDC	NIST_plasma_pos
M472T366	472.297	366.477	[M]	[M+Na]+	L0371	Glycodeoxycholic acid	WVULKSPCQVQLCU-BUXLTGKBSA-N	WVULKSPCQVQLCU	M472T366_WVULKSPCQVQLCU	NIST_plasma_pos
M473T367	473.3	366.549	[M+1]	[M+1]	L0371	Glycodeoxycholic acid	WVULKSPCQVQLCU-BUXLTGKBSA-N	WVULKSPCQVQLCU	M473T367_WVULKSPCQVQLCU	NIST_plasma_pos
M474T366	474.303	365.767	[M+2]	[M+2]	L0371	Glycodeoxycholic acid	WVULKSPCQVQLCU-BUXLTGKBSA-N	WVULKSPCQVQLCU	M474T366_WVULKSPCQVQLCU	NIST_plasma_pos
M475T366_2	475.298	365.624	[M+3]	[M+3]	L0371	Glycodeoxycholic acid	WVULKSPCQVQLCU-BUXLTGKBSA-N	WVULKSPCQVQLCU	M475T366_2_WVULKSPCQVQLCU	NIST_plasma_pos
M483T449	483.337	449.491	[M]	[M+NH4]+	L0225	Glycocholic acid	RFDAIACWWDREDC-FRVQLJSFSA-N	RFDAIACWWDREDC	M483T449_RFDAIACWWDREDC	NIST_plasma_pos
M484T450	484.34	449.748	[M+1]	[M+1]	L0225	Glycocholic acid	RFDAIACWWDREDC-FRVQLJSFSA-N	RFDAIACWWDREDC	M484T450_RFDAIACWWDREDC	NIST_plasma_pos
M488T367	488.27	366.72	[M]	[M+K]+	L0371	Glycodeoxycholic acid	WVULKSPCQVQLCU-BUXLTGKBSA-N	WVULKSPCQVQLCU	M488T367_WVULKSPCQVQLCU	NIST_plasma_pos
M488T450	488.291	449.748	[M]	[M+Na]+	L0225	Glycocholic acid	RFDAIACWWDREDC-FRVQLJSFSA-N	RFDAIACWWDREDC	M488T450_RFDAIACWWDREDC	NIST_plasma_pos
M489T367	489.273	366.72	[M+1]	[M+1]	L0371	Glycodeoxycholic acid	WVULKSPCQVQLCU-BUXLTGKBSA-N	WVULKSPCQVQLCU	M489T367_WVULKSPCQVQLCU	NIST_plasma_pos
M489T450	489.294	450.005	[M+1]	[M+1]	L0225	Glycocholic acid	RFDAIACWWDREDC-FRVQLJSFSA-N	RFDAIACWWDREDC	M489T450_RFDAIACWWDREDC	NIST_plasma_pos
M494T367	494.28	367.38	[M]	[M-H+2Na]+	L0371	Glycodeoxycholic acid	WVULKSPCQVQLCU-BUXLTGKBSA-N	WVULKSPCQVQLCU	M494T367_WVULKSPCQVQLCU	NIST_plasma_pos
M495T367_1	495.283	366.549	[M+1]	[M+1]	L0371	Glycodeoxycholic acid	WVULKSPCQVQLCU-BUXLTGKBSA-N	WVULKSPCQVQLCU	M495T367_1_WVULKSPCQVQLCU	NIST_plasma_pos
M504T449	504.261	448.655	[M]	[M+K]+	L0225	Glycocholic acid	RFDAIACWWDREDC-FRVQLJSFSA-N	RFDAIACWWDREDC	M504T449_RFDAIACWWDREDC	NIST_plasma_pos
M510T449	510.271	449.491	[M]	[M-H+2Na]+	L0225	Glycocholic acid	RFDAIACWWDREDC-FRVQLJSFSA-N	RFDAIACWWDREDC	M510T449_RFDAIACWWDREDC	NIST_plasma_pos
M515T713	515.207	713.409	[M]	[2M+H]+	S0106	Glycerophosphocholine	SUHOQUVVVLNYQR-MRVPVSSYSA-N	SUHOQUVVVLNYQR	M515T713_SUHOQUVVVLNYQR	NIST_plasma_pos
M516T715	516.204	715.094	[M+1]	[M+1]	S0106	Glycerophosphocholine	SUHOQUVVVLNYQR-MRVPVSSYSA-N	SUHOQUVVVLNYQR	M516T715_SUHOQUVVVLNYQR	NIST_plasma_pos
M524T323_3	524.367	322.57	[M]	[M+H]+	L0412	1-Stearoyl-sn-glycerol 3-phosphocholine	IHNKQIMGVNPMTC-RUZDIDTESA-N	IHNKQIMGVNPMTC	M524T323_3_IHNKQIMGVNPMTC	NIST_plasma_pos
M525T323	525.368	322.57	[M+1]	[M+1]	L0412	1-Stearoyl-sn-glycerol 3-phosphocholine	IHNKQIMGVNPMTC-RUZDIDTESA-N	IHNKQIMGVNPMTC	M525T323_IHNKQIMGVNPMTC	NIST_plasma_pos
M526T323	526.371	322.57	[M+2]	[M+2]	L0412	1-Stearoyl-sn-glycerol 3-phosphocholine	IHNKQIMGVNPMTC-RUZDIDTESA-N	IHNKQIMGVNPMTC	M526T323_IHNKQIMGVNPMTC	NIST_plasma_pos
M527T323_3	527.373	323.17	[M+3]	[M+3]	L0412	1-Stearoyl-sn-glycerol 3-phosphocholine	IHNKQIMGVNPMTC-RUZDIDTESA-N	IHNKQIMGVNPMTC	M527T323_3_IHNKQIMGVNPMTC	NIST_plasma_pos
M529T393	529.221	393.139	[M]	[2M+H]+	L0217	Alpha-N-Phenylacetyl-L-glutamine	JFLIEFSWGNOPJJ-JTQLQIEISA-N	JFLIEFSWGNOPJJ	M529T393_JFLIEFSWGNOPJJ	NIST_plasma_pos
M537T713	537.187	713.409	[M]	[2M+Na]+	S0106	Glycerophosphocholine	SUHOQUVVVLNYQR-MRVPVSSYSA-N	SUHOQUVVVLNYQR	M537T713_SUHOQUVVVLNYQR	NIST_plasma_pos
M538T714	538.19	713.51	[M+1]	[M+1]	S0106	Glycerophosphocholine	SUHOQUVVVLNYQR-MRVPVSSYSA-N	SUHOQUVVVLNYQR	M538T714_SUHOQUVVVLNYQR	NIST_plasma_pos
M539T713	539.193	713.335	[M+2]	[M+2]	S0106	Glycerophosphocholine	SUHOQUVVVLNYQR-MRVPVSSYSA-N	SUHOQUVVVLNYQR	M539T713_SUHOQUVVVLNYQR	NIST_plasma_pos
M551T393	551.205	392.658	[M]	[2M+Na]+	L0217	Alpha-N-Phenylacetyl-L-glutamine	JFLIEFSWGNOPJJ-JTQLQIEISA-N	JFLIEFSWGNOPJJ	M551T393_JFLIEFSWGNOPJJ	NIST_plasma_pos
M552T393	552.206	392.692	[M+1]	[M+1]	L0217	Alpha-N-Phenylacetyl-L-glutamine	JFLIEFSWGNOPJJ-JTQLQIEISA-N	JFLIEFSWGNOPJJ	M552T393_JFLIEFSWGNOPJJ	NIST_plasma_pos
M553T714	553.165	713.863	[M]	[2M+K]+	S0106	Glycerophosphocholine	SUHOQUVVVLNYQR-MRVPVSSYSA-N	SUHOQUVVVLNYQR	M553T714_SUHOQUVVVLNYQR	NIST_plasma_pos
M561T78	561.48	78.453	[M]	[2M+H]+	L0126	Linoleic acid	OYHQOLUKZRVURQ-HZJYTTRNSA-N	OYHQOLUKZRVURQ	M561T78_OYHQOLUKZRVURQ	NIST_plasma_pos
M562T322_1	562.319	322.412	[M]	[M+K]+	L0412	1-Stearoyl-sn-glycerol 3-phosphocholine	IHNKQIMGVNPMTC-RUZDIDTESA-N	IHNKQIMGVNPMTC	M562T322_1_IHNKQIMGVNPMTC	NIST_plasma_pos
M562T78	562.483	78.247	[M+1]	[M+1]	L0126	Linoleic acid	OYHQOLUKZRVURQ-HZJYTTRNSA-N	OYHQOLUKZRVURQ	M562T78_OYHQOLUKZRVURQ	NIST_plasma_pos
M563T78_2	563.493	78.211	[M+2]	[M+2]	L0126	Linoleic acid	OYHQOLUKZRVURQ-HZJYTTRNSA-N	OYHQOLUKZRVURQ	M563T78_2_OYHQOLUKZRVURQ	NIST_plasma_pos
M564T77_2	564.497	77.426	[M+3]	[M+3]	L0126	Linoleic acid	OYHQOLUKZRVURQ-HZJYTTRNSA-N	OYHQOLUKZRVURQ	M564T77_2_OYHQOLUKZRVURQ	NIST_plasma_pos
M567T393	567.171	392.658	[M]	[2M+K]+	L0217	Alpha-N-Phenylacetyl-L-glutamine	JFLIEFSWGNOPJJ-JTQLQIEISA-N	JFLIEFSWGNOPJJ	M567T393_JFLIEFSWGNOPJJ	NIST_plasma_pos
M583T431	583.248	430.774	[M]	[M+H]+	L0333	Biliverdin	QBUVFDKTZJNUPP-UHFFFAOYSA-N	QBUVFDKTZJNUPP	M583T431_QBUVFDKTZJNUPP	NIST_plasma_pos
M584T431	584.251	431.196	[M+1]	[M+1]	L0333	Biliverdin	QBUVFDKTZJNUPP-UHFFFAOYSA-N	QBUVFDKTZJNUPP	M584T431_QBUVFDKTZJNUPP	NIST_plasma_pos
M585T432	585.255	432.104	[M+2]	[M+2]	L0333	Biliverdin	QBUVFDKTZJNUPP-UHFFFAOYSA-N	QBUVFDKTZJNUPP	M585T432_QBUVFDKTZJNUPP	NIST_plasma_pos
M586T433	586.26	432.773	[M+3]	[M+3]	L0333	Biliverdin	QBUVFDKTZJNUPP-UHFFFAOYSA-N	QBUVFDKTZJNUPP	M586T433_QBUVFDKTZJNUPP	NIST_plasma_pos
M621T431	621.203	430.956	[M]	[M+K]+	L0333	Biliverdin	QBUVFDKTZJNUPP-UHFFFAOYSA-N	QBUVFDKTZJNUPP	M621T431_QBUVFDKTZJNUPP	NIST_plasma_pos
M676T54	675.667	53.706	[M]	[2M+H]+	L0202	Erucamide	UAUDZVJPLUQNMU-KTKRTIGZSA-N	UAUDZVJPLUQNMU	M676T54_UAUDZVJPLUQNMU	NIST_plasma_pos
M677T54	676.669	53.706	[M+1]	[M+1]	L0202	Erucamide	UAUDZVJPLUQNMU-KTKRTIGZSA-N	UAUDZVJPLUQNMU	M677T54_UAUDZVJPLUQNMU	NIST_plasma_pos
M678T53	677.671	53.452	[M+2]	[M+2]	L0202	Erucamide	UAUDZVJPLUQNMU-KTKRTIGZSA-N	UAUDZVJPLUQNMU	M678T53_UAUDZVJPLUQNMU	NIST_plasma_pos
M900T367	899.623	367.157	[M]	[2M+H]+	L0371	Glycodeoxycholic acid	WVULKSPCQVQLCU-BUXLTGKBSA-N	WVULKSPCQVQLCU	M900T367_WVULKSPCQVQLCU	NIST_plasma_pos
M901T367	900.626	366.857	[M+1]	[M+1]	L0371	Glycodeoxycholic acid	WVULKSPCQVQLCU-BUXLTGKBSA-N	WVULKSPCQVQLCU	M901T367_WVULKSPCQVQLCU	NIST_plasma_pos
M922T367	921.599	366.994	[M]	[2M+Na]+	L0371	Glycodeoxycholic acid	WVULKSPCQVQLCU-BUXLTGKBSA-N	WVULKSPCQVQLCU	M922T367_WVULKSPCQVQLCU	NIST_plasma_pos
M923T367	922.602	366.994	[M+1]	[M+1]	L0371	Glycodeoxycholic acid	WVULKSPCQVQLCU-BUXLTGKBSA-N	WVULKSPCQVQLCU	M923T367_WVULKSPCQVQLCU	NIST_plasma_pos
M60T368_1	60.0451	367.538	[M]	ISF	S0090	L-Serine	MTCFGRXMJLQNBG-REOHCLBHSA-N	MTCFGRXMJLQNBG	M60T368_1_MTCFGRXMJLQNBG	lps_cell_pos
M60T296	60.0814	296.187	[M]	ISF	L0133	Acetylcarnitine	RDHQFKQIGNGIED-MRVPVSSYSA-N	RDHQFKQIGNGIED	M60T296_RDHQFKQIGNGIED	lps_cell_pos
M62T387	62.0605	386.521	[M]	ISF	S0362	sn-Glycerol 3-phosphoethanolamine	JZNWSCPGTDBMEW-YFKPBYRVSA-N	JZNWSCPGTDBMEW	M62T387_JZNWSCPGTDBMEW	lps_cell_pos
M68T300	68.0501	300.37	[M]	ISF	S0088	L-Proline	ONIBWKKTOPOVIA-BYPYZUCNSA-N	ONIBWKKTOPOVIA	M68T300_ONIBWKKTOPOVIA	lps_cell_pos
M69T362	69.0341	361.632	[M]	ISF	S0298	4-Aminobutyric acid	BTCSSZJGUNDROE-UHFFFAOYSA-N	BTCSSZJGUNDROE	M69T362_BTCSSZJGUNDROE	lps_cell_pos
M70T397	70.0293	397.21	[M]	ISF	S0352	D-Aspartic acid	CKLJMWTZIZZHCS-UHFFFAOYSA-N	CKLJMWTZIZZHCS	M70T397_CKLJMWTZIZZHCS	lps_cell_pos
M70T382	70.0657	382.355	[M]	ISF	S0063	L-Citrulline	RHGKLRLOHDJJDR-BYPYZUCNSA-N	RHGKLRLOHDJJDR	M70T382_RHGKLRLOHDJJDR	lps_cell_pos
M70T302	70.0662	302.085	[M]	ISF	S0088	L-Proline	ONIBWKKTOPOVIA-BYPYZUCNSA-N	ONIBWKKTOPOVIA	M70T302_ONIBWKKTOPOVIA	lps_cell_pos
M71T302	71.0691	302.085	[M+1]	[M+1]	S0088	L-Proline	ONIBWKKTOPOVIA-BYPYZUCNSA-N	ONIBWKKTOPOVIA	M71T302_ONIBWKKTOPOVIA	lps_cell_pos
M72T291	72.0823	291.028	[M]	ISF	S0091	L-Valine	KZSNJWFQEVHDMF-BYPYZUCNSA-N	KZSNJWFQEVHDMF	M72T291_KZSNJWFQEVHDMF	lps_cell_pos
M73T291	73.0849	290.849	[M+1]	[M+1]	S0091	L-Valine	KZSNJWFQEVHDMF-BYPYZUCNSA-N	KZSNJWFQEVHDMF	M73T291_KZSNJWFQEVHDMF	lps_cell_pos
M74T397	74.0241	396.724	[M]	[M-C2H4O2+H]+	S0352	D-Aspartic acid	CKLJMWTZIZZHCS-UHFFFAOYSA-N	CKLJMWTZIZZHCS	M74T397_CKLJMWTZIZZHCS	lps_cell_pos
M77T248	77.0392	247.963	[M]	ISF	S0061	L-Phenylalanine	COLNVLDHVKWLRT-QMMMGPOBSA-N	COLNVLDHVKWLRT	M77T248_COLNVLDHVKWLRT	lps_cell_pos
M78T248	78.0421	248.305	[M+1]	[M+1]	S0061	L-Phenylalanine	COLNVLDHVKWLRT-QMMMGPOBSA-N	COLNVLDHVKWLRT	M78T248_COLNVLDHVKWLRT	lps_cell_pos
M83T30	83.0862	30.0985	[M]	ISF	L0202	Erucamide	UAUDZVJPLUQNMU-KTKRTIGZSA-N	UAUDZVJPLUQNMU	M83T30_UAUDZVJPLUQNMU	lps_cell_pos
M84T292	84.0456	291.668	[M]	ISF	S0010	L-Pyroglutamic acid	ODHCTXKNWHHXJC-VKHMYHEASA-N	ODHCTXKNWHHXJC	M84T292_ODHCTXKNWHHXJC	lps_cell_pos
M84T364_2	84.0457	364.201	[M]	ISF	S0055	L-Glutamine	ZDXPYRJPNDTMRX-VKHMYHEASA-N	ZDXPYRJPNDTMRX	M84T364_2_ZDXPYRJPNDTMRX	lps_cell_pos
M84T391_2	84.0457	391.072	[M]	ISF	S0056	L-Glutamate	WHUUTDBJXJRKMK-VKHMYHEASA-N	WHUUTDBJXJRKMK	M84T391_2_WHUUTDBJXJRKMK	lps_cell_pos
M85T296	85.0288	295.668	[M]	ISF	L0133	Acetylcarnitine	RDHQFKQIGNGIED-MRVPVSSYSA-N	RDHQFKQIGNGIED	M85T296_RDHQFKQIGNGIED	lps_cell_pos
M85T391_2	85.0481	391.116	[M+1]	[M+1]	S0056	L-Glutamate	WHUUTDBJXJRKMK-VKHMYHEASA-N	WHUUTDBJXJRKMK	M85T391_2_WHUUTDBJXJRKMK	lps_cell_pos
M85T291	85.0481	291.29	[M+1]	[M+1]	S0010	L-Pyroglutamic acid	ODHCTXKNWHHXJC-VKHMYHEASA-N	ODHCTXKNWHHXJC	M85T291_ODHCTXKNWHHXJC	lps_cell_pos
M85T364_2	85.0482	364.264	[M+1]	[M+1]	S0055	L-Glutamine	ZDXPYRJPNDTMRX-VKHMYHEASA-N	ZDXPYRJPNDTMRX	M85T364_2_ZDXPYRJPNDTMRX	lps_cell_pos
M86T296	86.0323	295.788	[M+1]	[M+1]	L0133	Acetylcarnitine	RDHQFKQIGNGIED-MRVPVSSYSA-N	RDHQFKQIGNGIED	M86T296_RDHQFKQIGNGIED	lps_cell_pos
M86T391	86.0496	390.913	[M+2]	[M+2]	S0056	L-Glutamate	WHUUTDBJXJRKMK-VKHMYHEASA-N	WHUUTDBJXJRKMK	M86T391_WHUUTDBJXJRKMK	lps_cell_pos
M86T165	86.0718	164.555	[M]	[M-CO+H]+	S0042	Creatinine	DDRJAANPRJIHGJ-UHFFFAOYSA-N	DDRJAANPRJIHGJ	M86T165_DDRJAANPRJIHGJ	lps_cell_pos
M86T482	86.0969	481.582	[M]	ISF	L0132	Phosphorylcholine	YHHSONZFOIEMCP-UHFFFAOYSA-O	YHHSONZFOIEMCP	M86T482_YHHSONZFOIEMCP	lps_cell_pos
M87T363	87.0446	363.029	[M]	[M-H3N+H]+	S0298	4-Aminobutyric acid	BTCSSZJGUNDROE-UHFFFAOYSA-N	BTCSSZJGUNDROE	M87T363_BTCSSZJGUNDROE	lps_cell_pos
M88T367	88.0399	367.42	[M]	[M-H2O+H]+	S0090	L-Serine	MTCFGRXMJLQNBG-REOHCLBHSA-N	MTCFGRXMJLQNBG	M88T367_MTCFGRXMJLQNBG	lps_cell_pos
M88T465	88.0399	464.68	[M]	ISF	S0065	3-Phosphoserine	BZQFBWGGLXLEPQ-REOHCLBHSA-N	BZQFBWGGLXLEPQ	M88T465_BZQFBWGGLXLEPQ	lps_cell_pos
M88T397	88.04	396.848	[M]	ISF	S0352	D-Aspartic acid	CKLJMWTZIZZHCS-UHFFFAOYSA-N	CKLJMWTZIZZHCS	M88T397_CKLJMWTZIZZHCS	lps_cell_pos
M90T438	90.0554	437.993	[M]	ISF	L0135	Phosphocreatine	DRBBFCLWYRJSJZ-UHFFFAOYSA-N	DRBBFCLWYRJSJZ	M90T438_DRBBFCLWYRJSJZ	lps_cell_pos
M93T372	93.0452	371.599	[M]	ISF	S0059	L-Histidine	HNDVDQJCIGZPNO-YFKPBYRVSA-N	HNDVDQJCIGZPNO	M93T372_HNDVDQJCIGZPNO	lps_cell_pos
M93T280	93.0454	279.96	[M]	ISF	S0242	Urocanic acid	LOIYMIARKYCTBW-OWOJBTEDSA-N	LOIYMIARKYCTBW	M93T280_LOIYMIARKYCTBW	lps_cell_pos
M93T248	93.0703	247.629	[M]	ISF	S0061	L-Phenylalanine	COLNVLDHVKWLRT-QMMMGPOBSA-N	COLNVLDHVKWLRT	M93T248_COLNVLDHVKWLRT	lps_cell_pos
M94T156	94.0406	155.541	[M]	ISF	S0054	Adenine	GFFGJBXGBJISGV-UHFFFAOYSA-N	GFFGJBXGBJISGV	M94T156_GFFGJBXGBJISGV	lps_cell_pos
M95T290	95.0497	290.373	[M]	ISF	S0064	L-Tyrosine	OUYCCCASQSFEME-QMMMGPOBSA-N	OUYCCCASQSFEME	M95T290_OUYCCCASQSFEME	lps_cell_pos
M95T372	95.0608	371.555	[M]	ISF	S0081	3-Methylhistidine	JDHILDINMRGULE-LURJTMIESA-N	JDHILDINMRGULE	M95T372_JDHILDINMRGULE	lps_cell_pos
M95T30	95.0863	30.335	[M]	ISF	L0202	Erucamide	UAUDZVJPLUQNMU-KTKRTIGZSA-N	UAUDZVJPLUQNMU	M95T30_UAUDZVJPLUQNMU	lps_cell_pos
M97T30_2	97.1018	29.825	[M]	ISF	L0202	Erucamide	UAUDZVJPLUQNMU-KTKRTIGZSA-N	UAUDZVJPLUQNMU	M97T30_2_UAUDZVJPLUQNMU	lps_cell_pos
M98T403	98.0605	402.756	[M]	ISF	L0090	DL-2-Aminoadipic acid	OYIFNHCXNCRBQI-UHFFFAOYSA-N	OYIFNHCXNCRBQI	M98T403_OYIFNHCXNCRBQI	lps_cell_pos
M99T431	98.9846	430.926	[M]	ISF	L0137	Glycerol 3-phosphate	AWUCVROLDVIAJX-GSVOUGTGSA-N	AWUCVROLDVIAJX	M99T431_AWUCVROLDVIAJX	lps_cell_pos
M100T300	100.04	300.188	[M]	[M-CH4+H]+	S0088	L-Proline	ONIBWKKTOPOVIA-BYPYZUCNSA-N	ONIBWKKTOPOVIA	M100T300_ONIBWKKTOPOVIA	lps_cell_pos
M102T364_2	102.075	364.226	[M]	[M-CHO2+H]+	S0055	L-Glutamine	ZDXPYRJPNDTMRX-VKHMYHEASA-N	ZDXPYRJPNDTMRX	M102T364_2_ZDXPYRJPNDTMRX	lps_cell_pos
M103T347	103.039	347.007	[M]	ISF	S0060	L-Carnitine	PHIQHXFUZVPYII-ZCFIWIBFSA-N	PHIQHXFUZVPYII	M103T347_PHIQHXFUZVPYII	lps_cell_pos
M103T248	103.055	247.931	[M]	ISF	S0061	L-Phenylalanine	COLNVLDHVKWLRT-QMMMGPOBSA-N	COLNVLDHVKWLRT	M103T248_COLNVLDHVKWLRT	lps_cell_pos
M103T391	103.059	391.072	[M]	[M-CHO2+H]+	S0056	L-Glutamate	WHUUTDBJXJRKMK-VKHMYHEASA-N	WHUUTDBJXJRKMK	M103T391_WHUUTDBJXJRKMK	lps_cell_pos
M104T248	104.058	248.006	[M+1]	[M+1]	S0061	L-Phenylalanine	COLNVLDHVKWLRT-QMMMGPOBSA-N	COLNVLDHVKWLRT	M104T248_COLNVLDHVKWLRT	lps_cell_pos
M104T391	104.06	390.913	[M+1]	[M+1]	S0056	L-Glutamate	WHUUTDBJXJRKMK-VKHMYHEASA-N	WHUUTDBJXJRKMK	M104T391_WHUUTDBJXJRKMK	lps_cell_pos
M104T362	104.071	362.007	[M]	[M+H]+	S0298	4-Aminobutyric acid	BTCSSZJGUNDROE-UHFFFAOYSA-N	BTCSSZJGUNDROE	M104T362_BTCSSZJGUNDROE	lps_cell_pos
M104T377	104.107	377.138	[M]	ISF	S0106	Glycerophosphocholine	SUHOQUVVVLNYQR-MRVPVSSYSA-N	SUHOQUVVVLNYQR	M104T377_SUHOQUVVVLNYQR	lps_cell_pos
M105T377	105.111	376.92	[M+1]	[M+1]	S0106	Glycerophosphocholine	SUHOQUVVVLNYQR-MRVPVSSYSA-N	SUHOQUVVVLNYQR	M105T377_SUHOQUVVVLNYQR	lps_cell_pos
M106T368	106.05	367.55	[M]	[M+H]+	S0090	L-Serine	MTCFGRXMJLQNBG-REOHCLBHSA-N	MTCFGRXMJLQNBG	M106T368_MTCFGRXMJLQNBG	lps_cell_pos
M107T368	107.054	367.563	[M+1]	[M+1]	S0090	L-Serine	MTCFGRXMJLQNBG-REOHCLBHSA-N	MTCFGRXMJLQNBG	M107T368_MTCFGRXMJLQNBG	lps_cell_pos
M108T287	108.012	286.626	[M]	[M-H2O+H]+	S0009	Taurine	XOAAWQZATWQOTB-UHFFFAOYSA-N	XOAAWQZATWQOTB	M108T287_XOAAWQZATWQOTB	lps_cell_pos
M109T287_1	108.996	286.769	[M]	[M-H3N+H]+	S0009	Taurine	XOAAWQZATWQOTB-UHFFFAOYSA-N	XOAAWQZATWQOTB	M109T287_1_XOAAWQZATWQOTB	lps_cell_pos
M109T287_2	109.015	286.829	[M+1]	[M+1]	S0009	Taurine	XOAAWQZATWQOTB-UHFFFAOYSA-N	XOAAWQZATWQOTB	M109T287_2_XOAAWQZATWQOTB	lps_cell_pos
M109T371	109.076	370.96	[M]	ISF	S0081	3-Methylhistidine	JDHILDINMRGULE-LURJTMIESA-N	JDHILDINMRGULE	M109T371_JDHILDINMRGULE	lps_cell_pos
M112T436	112.051	436.46	[M]	ISF	L0294	Cytidine monophosphate N-acetylneuraminic acid	TXCIAUNLDRJGJZ-BILDWYJOSA-N	TXCIAUNLDRJGJZ	M112T436_TXCIAUNLDRJGJZ	lps_cell_pos
M113T382	113.071	381.803	[M]	ISF	S0063	L-Citrulline	RHGKLRLOHDJJDR-BYPYZUCNSA-N	RHGKLRLOHDJJDR	M113T382_RHGKLRLOHDJJDR	lps_cell_pos
M114T382	114.055	382.358	[M]	ISF	S0063	L-Citrulline	RHGKLRLOHDJJDR-BYPYZUCNSA-N	RHGKLRLOHDJJDR	M114T382_RHGKLRLOHDJJDR	lps_cell_pos
M114T438	114.067	437.995	[M]	ISF	L0135	Phosphocreatine	DRBBFCLWYRJSJZ-UHFFFAOYSA-N	DRBBFCLWYRJSJZ	M114T438_DRBBFCLWYRJSJZ	lps_cell_pos
M114T164	114.067	164.364	[M]	[M+H]+	S0042	Creatinine	DDRJAANPRJIHGJ-UHFFFAOYSA-N	DDRJAANPRJIHGJ	M114T164_DDRJAANPRJIHGJ	lps_cell_pos
M115T438	115.069	437.992	[M+1]	[M+1]	L0135	Phosphocreatine	DRBBFCLWYRJSJZ-UHFFFAOYSA-N	DRBBFCLWYRJSJZ	M115T438_DRBBFCLWYRJSJZ	lps_cell_pos
M115T165	115.07	164.555	[M+1]	[M+1]	S0042	Creatinine	DDRJAANPRJIHGJ-UHFFFAOYSA-N	DDRJAANPRJIHGJ	M115T165_DDRJAANPRJIHGJ	lps_cell_pos
M116T397	116.035	396.808	[M]	[M-H2O+H]+	S0352	D-Aspartic acid	CKLJMWTZIZZHCS-UHFFFAOYSA-N	CKLJMWTZIZZHCS	M116T397_CKLJMWTZIZZHCS	lps_cell_pos
M116T164	116.071	164.364	[M+2]	[M+2]	S0042	Creatinine	DDRJAANPRJIHGJ-UHFFFAOYSA-N	DDRJAANPRJIHGJ	M116T164_DDRJAANPRJIHGJ	lps_cell_pos
M116T302	116.072	302.085	[M]	[M+H]+	S0088	L-Proline	ONIBWKKTOPOVIA-BYPYZUCNSA-N	ONIBWKKTOPOVIA	M116T302_ONIBWKKTOPOVIA	lps_cell_pos
M117T397	117.038	397.207	[M+1]	[M+1]	S0352	D-Aspartic acid	CKLJMWTZIZZHCS-UHFFFAOYSA-N	CKLJMWTZIZZHCS	M117T397_CKLJMWTZIZZHCS	lps_cell_pos
M117T300	117.075	300.196	[M+1]	[M+1]	S0088	L-Proline	ONIBWKKTOPOVIA-BYPYZUCNSA-N	ONIBWKKTOPOVIA	M117T300_ONIBWKKTOPOVIA	lps_cell_pos
M118T249	118.065	248.571	[M]	ISF	S0067	L-Tryptophan	QIVBCDIJIAJPQS-UHFFFAOYSA-N	QIVBCDIJIAJPQS	M118T249_QIVBCDIJIAJPQS	lps_cell_pos
M118T373	118.087	373.454	[M]	[M+H]+	S0248	5-Aminopentanoic acid	JJMDCOVWQOJGCB-UHFFFAOYSA-N	JJMDCOVWQOJGCB	M118T373_JJMDCOVWQOJGCB	lps_cell_pos
M118T291	118.087	291.028	[M]	[M+H]+	S0091	L-Valine	KZSNJWFQEVHDMF-BYPYZUCNSA-N	KZSNJWFQEVHDMF	M118T291_KZSNJWFQEVHDMF	lps_cell_pos
M118T264	118.088	264.474	[M]	[M+H]+	L0010	Betaine	KWIUHFFTVRNATP-UHFFFAOYSA-N	KWIUHFFTVRNATP	M118T264_KWIUHFFTVRNATP	lps_cell_pos
M119T155	119.035	154.774	[M]	ISF	S0054	Adenine	GFFGJBXGBJISGV-UHFFFAOYSA-N	GFFGJBXGBJISGV	M119T155_GFFGJBXGBJISGV	lps_cell_pos
M119T290	119.05	290.289	[M]	ISF	S0064	L-Tyrosine	OUYCCCASQSFEME-QMMMGPOBSA-N	OUYCCCASQSFEME	M119T290_OUYCCCASQSFEME	lps_cell_pos
M119T248	119.073	248.078	[M+1]	[M+1]	S0067	L-Tryptophan	QIVBCDIJIAJPQS-UHFFFAOYSA-N	QIVBCDIJIAJPQS	M119T248_QIVBCDIJIAJPQS	lps_cell_pos
M119T291	119.09	290.65	[M+1]	[M+1]	S0091	L-Valine	KZSNJWFQEVHDMF-BYPYZUCNSA-N	KZSNJWFQEVHDMF	M119T291_KZSNJWFQEVHDMF	lps_cell_pos
M119T265	119.09	264.811	[M+1]	[M+1]	L0010	Betaine	KWIUHFFTVRNATP-UHFFFAOYSA-N	KWIUHFFTVRNATP	M119T265_KWIUHFFTVRNATP	lps_cell_pos
M120T155	120.039	155.152	[M+1]	[M+1]	S0054	Adenine	GFFGJBXGBJISGV-UHFFFAOYSA-N	GFFGJBXGBJISGV	M120T155_GFFGJBXGBJISGV	lps_cell_pos
M120T291	120.053	291.218	[M+1]	[M+1]	S0064	L-Tyrosine	OUYCCCASQSFEME-QMMMGPOBSA-N	OUYCCCASQSFEME	M120T291_OUYCCCASQSFEME	lps_cell_pos
M120T248_2	120.082	247.963	[M]	ISF	S0061	L-Phenylalanine	COLNVLDHVKWLRT-QMMMGPOBSA-N	COLNVLDHVKWLRT	M120T248_2_COLNVLDHVKWLRT	lps_cell_pos
M120T265	120.091	264.81	[M+2]	[M+2]	L0010	Betaine	KWIUHFFTVRNATP-UHFFFAOYSA-N	KWIUHFFTVRNATP	M120T265_KWIUHFFTVRNATP	lps_cell_pos
M121T280	121.04	280.143	[M]	[M-H2O+H]+	S0242	Urocanic acid	LOIYMIARKYCTBW-OWOJBTEDSA-N	LOIYMIARKYCTBW	M121T280_LOIYMIARKYCTBW	lps_cell_pos
M121T248_3	121.085	247.963	[M+1]	[M+1]	S0061	L-Phenylalanine	COLNVLDHVKWLRT-QMMMGPOBSA-N	COLNVLDHVKWLRT	M121T248_3_COLNVLDHVKWLRT	lps_cell_pos
M122T248	122.088	247.963	[M+2]	[M+2]	S0061	L-Phenylalanine	COLNVLDHVKWLRT-QMMMGPOBSA-N	COLNVLDHVKWLRT	M122T248_COLNVLDHVKWLRT	lps_cell_pos
M123T438	122.995	437.998	[M]	ISF	L0135	Phosphocreatine	DRBBFCLWYRJSJZ-UHFFFAOYSA-N	DRBBFCLWYRJSJZ	M123T438_DRBBFCLWYRJSJZ	lps_cell_pos
M123T290	123.044	290.317	[M]	ISF	S0064	L-Tyrosine	OUYCCCASQSFEME-QMMMGPOBSA-N	OUYCCCASQSFEME	M123T290_OUYCCCASQSFEME	lps_cell_pos
M123T38	123.056	38.492	[M]	[M+H]+	S0048	Nicotinamide	DFPAKSUCGFBDDF-UHFFFAOYSA-N	DFPAKSUCGFBDDF	M123T38_DFPAKSUCGFBDDF	lps_cell_pos
M124T438	123.98	437.998	[M]	ISF	L0135	Phosphocreatine	DRBBFCLWYRJSJZ-UHFFFAOYSA-N	DRBBFCLWYRJSJZ	M124T438_DRBBFCLWYRJSJZ	lps_cell_pos
M124T109	124.076	109.382	[M]	ISF	S0080	Pyridoxine	LXNHXLLTXMVWPM-UHFFFAOYSA-N	LXNHXLLTXMVWPM	M124T109_LXNHXLLTXMVWPM	lps_cell_pos
M125T377	125	376.724	[M]	ISF	S0106	Glycerophosphocholine	SUHOQUVVVLNYQR-MRVPVSSYSA-N	SUHOQUVVVLNYQR	M125T377_SUHOQUVVVLNYQR	lps_cell_pos
M125T481	125	481.344	[M]	ISF	L0132	Phosphorylcholine	YHHSONZFOIEMCP-UHFFFAOYSA-O	YHHSONZFOIEMCP	M125T481_YHHSONZFOIEMCP	lps_cell_pos
M126T287	126.023	286.626	[M]	[M+H]+	S0009	Taurine	XOAAWQZATWQOTB-UHFFFAOYSA-N	XOAAWQZATWQOTB	M126T287_XOAAWQZATWQOTB	lps_cell_pos
M126T372	126.102	371.556	[M]	[M-CO2+H]+	S0081	3-Methylhistidine	JDHILDINMRGULE-LURJTMIESA-N	JDHILDINMRGULE	M126T372_JDHILDINMRGULE	lps_cell_pos
M127T287	127.025	286.626	[M+1]	[M+1]	S0009	Taurine	XOAAWQZATWQOTB-UHFFFAOYSA-N	XOAAWQZATWQOTB	M127T287_XOAAWQZATWQOTB	lps_cell_pos
M128T368	128.033	367.994	[M]	[M+Na]+	S0090	L-Serine	MTCFGRXMJLQNBG-REOHCLBHSA-N	MTCFGRXMJLQNBG	M128T368_MTCFGRXMJLQNBG	lps_cell_pos
M130T391_2	130.051	391.032	[M]	[M-H2O+H]+	S0056	L-Glutamate	WHUUTDBJXJRKMK-VKHMYHEASA-N	WHUUTDBJXJRKMK	M130T391_2_WHUUTDBJXJRKMK	lps_cell_pos
M130T291	130.051	291.348	[M]	[M+H]+	S0010	L-Pyroglutamic acid	ODHCTXKNWHHXJC-VKHMYHEASA-N	ODHCTXKNWHHXJC	M130T291_ODHCTXKNWHHXJC	lps_cell_pos
M130T364_2	130.051	364.264	[M]	[M-H3N+H]+	S0055	L-Glutamine	ZDXPYRJPNDTMRX-VKHMYHEASA-N	ZDXPYRJPNDTMRX	M130T364_2_ZDXPYRJPNDTMRX	lps_cell_pos
M131T391_1	131.035	391.038	[M]	[M-H3N+H]+	S0056	L-Glutamate	WHUUTDBJXJRKMK-VKHMYHEASA-N	WHUUTDBJXJRKMK	M131T391_1_WHUUTDBJXJRKMK	lps_cell_pos
M131T291	131.054	290.65	[M+1]	[M+1]	S0010	L-Pyroglutamic acid	ODHCTXKNWHHXJC-VKHMYHEASA-N	ODHCTXKNWHHXJC	M131T291_ODHCTXKNWHHXJC	lps_cell_pos
M131T391_2	131.054	390.962	[M+1]	[M+1]	S0056	L-Glutamate	WHUUTDBJXJRKMK-VKHMYHEASA-N	WHUUTDBJXJRKMK	M131T391_2_WHUUTDBJXJRKMK	lps_cell_pos
M131T364_2	131.054	364.264	[M+1]	[M+1]	S0055	L-Glutamine	ZDXPYRJPNDTMRX-VKHMYHEASA-N	ZDXPYRJPNDTMRX	M131T364_2_ZDXPYRJPNDTMRX	lps_cell_pos
M132T391_1	132.038	390.903	[M+1]	[M+1]	S0056	L-Glutamate	WHUUTDBJXJRKMK-VKHMYHEASA-N	WHUUTDBJXJRKMK	M132T391_1_WHUUTDBJXJRKMK	lps_cell_pos
M132T391_2	132.055	391.054	[M+2]	[M+2]	S0056	L-Glutamate	WHUUTDBJXJRKMK-VKHMYHEASA-N	WHUUTDBJXJRKMK	M132T391_2_WHUUTDBJXJRKMK	lps_cell_pos
M132T292	132.055	292.263	[M+2]	[M+2]	S0010	L-Pyroglutamic acid	ODHCTXKNWHHXJC-VKHMYHEASA-N	ODHCTXKNWHHXJC	M132T292_ODHCTXKNWHHXJC	lps_cell_pos
M132T364	132.055	364.287	[M+2]	[M+2]	S0055	L-Glutamine	ZDXPYRJPNDTMRX-VKHMYHEASA-N	ZDXPYRJPNDTMRX	M132T364_ZDXPYRJPNDTMRX	lps_cell_pos
M132T350	132.077	350.432	[M]	[M+H]+	S0047	Creatine	CVSVTCORWBXHQV-UHFFFAOYSA-N	CVSVTCORWBXHQV	M132T350_CVSVTCORWBXHQV	lps_cell_pos
M132T249	132.081	248.708	[M]	ISF	S0067	L-Tryptophan	QIVBCDIJIAJPQS-UHFFFAOYSA-N	QIVBCDIJIAJPQS	M132T249_QIVBCDIJIAJPQS	lps_cell_pos
M134T397	134.045	396.656	[M]	[M+H]+	S0352	D-Aspartic acid	CKLJMWTZIZZHCS-UHFFFAOYSA-N	CKLJMWTZIZZHCS	M134T397_CKLJMWTZIZZHCS	lps_cell_pos
M134T110	134.061	110	[M]	ISF	S0080	Pyridoxine	LXNHXLLTXMVWPM-UHFFFAOYSA-N	LXNHXLLTXMVWPM	M134T110_LXNHXLLTXMVWPM	lps_cell_pos
M135T397	135.049	396.808	[M+1]	[M+1]	S0352	D-Aspartic acid	CKLJMWTZIZZHCS-UHFFFAOYSA-N	CKLJMWTZIZZHCS	M135T397_CKLJMWTZIZZHCS	lps_cell_pos
M135T110	135.064	109.549	[M+1]	[M+1]	S0080	Pyridoxine	LXNHXLLTXMVWPM-UHFFFAOYSA-N	LXNHXLLTXMVWPM	M135T110_LXNHXLLTXMVWPM	lps_cell_pos
M136T103	136.062	102.681	[M]	ISF	L0036	S-Methyl-5'-thioadenosine	WUUGFSXJNOTRMR-IOSLPCCCSA-N	WUUGFSXJNOTRMR	M136T103_WUUGFSXJNOTRMR	lps_cell_pos
M136T155_2	136.063	155.476	[M]	[M+H]+	S0054	Adenine	GFFGJBXGBJISGV-UHFFFAOYSA-N	GFFGJBXGBJISGV	M136T155_2_GFFGJBXGBJISGV	lps_cell_pos
M136T290	136.076	290.006	[M]	ISF	S0064	L-Tyrosine	OUYCCCASQSFEME-QMMMGPOBSA-N	OUYCCCASQSFEME	M136T290_OUYCCCASQSFEME	lps_cell_pos
M137T154	137.065	154.3	[M+1]	[M+1]	S0054	Adenine	GFFGJBXGBJISGV-UHFFFAOYSA-N	GFFGJBXGBJISGV	M137T154_GFFGJBXGBJISGV	lps_cell_pos
M137T290_2	137.079	290.373	[M+1]	[M+1]	S0064	L-Tyrosine	OUYCCCASQSFEME-QMMMGPOBSA-N	OUYCCCASQSFEME	M137T290_2_OUYCCCASQSFEME	lps_cell_pos
M138T428	138.055	427.529	[M]	ISF	L0303	UDP-N-acetylglucosamine	LFTYTUAZOPRMMI-CFRASDGPSA-N	LFTYTUAZOPRMMI	M138T428_LFTYTUAZOPRMMI	lps_cell_pos
M138T154	138.067	154.4	[M+2]	[M+2]	S0054	Adenine	GFFGJBXGBJISGV-UHFFFAOYSA-N	GFFGJBXGBJISGV	M138T154_GFFGJBXGBJISGV	lps_cell_pos
M138T290	138.082	290.233	[M+2]	[M+2]	S0064	L-Tyrosine	OUYCCCASQSFEME-QMMMGPOBSA-N	OUYCCCASQSFEME	M138T290_OUYCCCASQSFEME	lps_cell_pos
M139T280	139.051	280.127	[M]	[M+H]+	S0242	Urocanic acid	LOIYMIARKYCTBW-OWOJBTEDSA-N	LOIYMIARKYCTBW	M139T280_LOIYMIARKYCTBW	lps_cell_pos
M140T280	140.054	279.805	[M+1]	[M+1]	S0242	Urocanic acid	LOIYMIARKYCTBW-OWOJBTEDSA-N	LOIYMIARKYCTBW	M140T280_LOIYMIARKYCTBW	lps_cell_pos
M142T466	142.027	466.106	[M]	[M-CO2+H]+	S0065	3-Phosphoserine	BZQFBWGGLXLEPQ-REOHCLBHSA-N	BZQFBWGGLXLEPQ	M142T466_BZQFBWGGLXLEPQ	lps_cell_pos
M143T249	143.073	249.2	[M]	ISF	S0067	L-Tryptophan	QIVBCDIJIAJPQS-UHFFFAOYSA-N	QIVBCDIJIAJPQS	M143T249_QIVBCDIJIAJPQS	lps_cell_pos
M144T403	144.066	402.784	[M]	[M-H2O+H]+	L0090	DL-2-Aminoadipic acid	OYIFNHCXNCRBQI-UHFFFAOYSA-N	OYIFNHCXNCRBQI	M144T403_OYIFNHCXNCRBQI	lps_cell_pos
M144T249	144.081	248.595	[M]	ISF	S0067	L-Tryptophan	QIVBCDIJIAJPQS-UHFFFAOYSA-N	QIVBCDIJIAJPQS	M144T249_QIVBCDIJIAJPQS	lps_cell_pos
M144T295	144.102	295.481	[M]	[M-C2H4O2+H]+	L0133	Acetylcarnitine	RDHQFKQIGNGIED-MRVPVSSYSA-N	RDHQFKQIGNGIED	M144T295_RDHQFKQIGNGIED	lps_cell_pos
M144T348	144.102	348.079	[M]	[M-H2O+H]+	S0060	L-Carnitine	PHIQHXFUZVPYII-ZCFIWIBFSA-N	PHIQHXFUZVPYII	M144T348_PHIQHXFUZVPYII	lps_cell_pos
M145T249	145.084	248.516	[M+1]	[M+1]	S0067	L-Tryptophan	QIVBCDIJIAJPQS-UHFFFAOYSA-N	QIVBCDIJIAJPQS	M145T249_QIVBCDIJIAJPQS	lps_cell_pos
M145T348	145.106	347.732	[M+1]	[M+1]	S0060	L-Carnitine	PHIQHXFUZVPYII-ZCFIWIBFSA-N	PHIQHXFUZVPYII	M145T348_PHIQHXFUZVPYII	lps_cell_pos
M146T249	146.06	248.612	[M]	ISF	S0067	L-Tryptophan	QIVBCDIJIAJPQS-UHFFFAOYSA-N	QIVBCDIJIAJPQS	M146T249_QIVBCDIJIAJPQS	lps_cell_pos
M147T249	147.065	248.571	[M+1]	[M+1]	S0067	L-Tryptophan	QIVBCDIJIAJPQS-UHFFFAOYSA-N	QIVBCDIJIAJPQS	M147T249_QIVBCDIJIAJPQS	lps_cell_pos
M147T364_2	147.078	364.038	[M]	[M+H]+	S0055	L-Glutamine	ZDXPYRJPNDTMRX-VKHMYHEASA-N	ZDXPYRJPNDTMRX	M147T364_2_ZDXPYRJPNDTMRX	lps_cell_pos
M148T287	148.004	286.626	[M]	[M+Na]+	S0009	Taurine	XOAAWQZATWQOTB-UHFFFAOYSA-N	XOAAWQZATWQOTB	M148T287_XOAAWQZATWQOTB	lps_cell_pos
M148T391_2	148.062	391.032	[M]	[M+H]+	S0056	L-Glutamate	WHUUTDBJXJRKMK-VKHMYHEASA-N	WHUUTDBJXJRKMK	M148T391_2_WHUUTDBJXJRKMK	lps_cell_pos
M148T364	148.08	364.201	[M+1]	[M+1]	S0055	L-Glutamine	ZDXPYRJPNDTMRX-VKHMYHEASA-N	ZDXPYRJPNDTMRX	M148T364_ZDXPYRJPNDTMRX	lps_cell_pos
M149T248	149.06	248.006	[M]	[M-H3N+H]+	S0061	L-Phenylalanine	COLNVLDHVKWLRT-QMMMGPOBSA-N	COLNVLDHVKWLRT	M149T248_COLNVLDHVKWLRT	lps_cell_pos
M149T391	149.064	391.032	[M+1]	[M+1]	S0056	L-Glutamate	WHUUTDBJXJRKMK-VKHMYHEASA-N	WHUUTDBJXJRKMK	M149T391_WHUUTDBJXJRKMK	lps_cell_pos
M149T364	149.081	364.137	[M+2]	[M+2]	S0055	L-Glutamine	ZDXPYRJPNDTMRX-VKHMYHEASA-N	ZDXPYRJPNDTMRX	M149T364_ZDXPYRJPNDTMRX	lps_cell_pos
M150T248	150.063	247.931	[M+1]	[M+1]	S0061	L-Phenylalanine	COLNVLDHVKWLRT-QMMMGPOBSA-N	COLNVLDHVKWLRT	M150T248_COLNVLDHVKWLRT	lps_cell_pos
M150T391	150.065	391.032	[M+2]	[M+2]	S0056	L-Glutamate	WHUUTDBJXJRKMK-VKHMYHEASA-N	WHUUTDBJXJRKMK	M150T391_WHUUTDBJXJRKMK	lps_cell_pos
M151T391	151.069	390.839	[M+3]	[M+3]	S0056	L-Glutamate	WHUUTDBJXJRKMK-VKHMYHEASA-N	WHUUTDBJXJRKMK	M151T391_WHUUTDBJXJRKMK	lps_cell_pos
M152T292	152.032	291.565	[M]	[M+Na]+	S0010	L-Pyroglutamic acid	ODHCTXKNWHHXJC-VKHMYHEASA-N	ODHCTXKNWHHXJC	M152T292_ODHCTXKNWHHXJC	lps_cell_pos
M152T109_2	152.071	108.764	[M]	ISF	S0080	Pyridoxine	LXNHXLLTXMVWPM-UHFFFAOYSA-N	LXNHXLLTXMVWPM	M152T109_2_LXNHXLLTXMVWPM	lps_cell_pos
M153T289	153.034	289.436	[M+1]	[M+1]	S0010	L-Pyroglutamic acid	ODHCTXKNWHHXJC-VKHMYHEASA-N	ODHCTXKNWHHXJC	M153T289_ODHCTXKNWHHXJC	lps_cell_pos
M153T109	153.075	108.875	[M+1]	[M+1]	S0080	Pyridoxine	LXNHXLLTXMVWPM-UHFFFAOYSA-N	LXNHXLLTXMVWPM	M153T109_LXNHXLLTXMVWPM	lps_cell_pos
M154T108	154.076	108.439	[M+1]	[M+1]	S0080	Pyridoxine	LXNHXLLTXMVWPM-UHFFFAOYSA-N	LXNHXLLTXMVWPM	M154T108_LXNHXLLTXMVWPM	lps_cell_pos
M156T397	156.027	397.314	[M]	[M+Na]+	S0352	D-Aspartic acid	CKLJMWTZIZZHCS-UHFFFAOYSA-N	CKLJMWTZIZZHCS	M156T397_CKLJMWTZIZZHCS	lps_cell_pos
M156T290	156.033	289.956	[M]	[M+K]+	S0091	L-Valine	KZSNJWFQEVHDMF-BYPYZUCNSA-N	KZSNJWFQEVHDMF	M156T290_KZSNJWFQEVHDMF	lps_cell_pos
M157T398	157.03	397.77	[M+1]	[M+1]	S0352	D-Aspartic acid	CKLJMWTZIZZHCS-UHFFFAOYSA-N	CKLJMWTZIZZHCS	M157T398_CKLJMWTZIZZHCS	lps_cell_pos
M158T156	158.045	156.245	[M]	[M+Na]+	S0054	Adenine	GFFGJBXGBJISGV-UHFFFAOYSA-N	GFFGJBXGBJISGV	M158T156_GFFGJBXGBJISGV	lps_cell_pos
M159T382	159.077	381.707	[M]	[M-H3N+H]+	S0063	L-Citrulline	RHGKLRLOHDJJDR-BYPYZUCNSA-N	RHGKLRLOHDJJDR	M159T382_RHGKLRLOHDJJDR	lps_cell_pos
M160T382	160.08	381.951	[M+1]	[M+1]	S0063	L-Citrulline	RHGKLRLOHDJJDR-BYPYZUCNSA-N	RHGKLRLOHDJJDR	M160T382_RHGKLRLOHDJJDR	lps_cell_pos
M162T403	162.077	402.841	[M]	[M+H]+	L0090	DL-2-Aminoadipic acid	OYIFNHCXNCRBQI-UHFFFAOYSA-N	OYIFNHCXNCRBQI	M162T403_OYIFNHCXNCRBQI	lps_cell_pos
M162T347_2	162.113	347.279	[M]	[M+H]+	S0060	L-Carnitine	PHIQHXFUZVPYII-ZCFIWIBFSA-N	PHIQHXFUZVPYII	M162T347_2_PHIQHXFUZVPYII	lps_cell_pos
M163T403	163.079	402.977	[M+1]	[M+1]	L0090	DL-2-Aminoadipic acid	OYIFNHCXNCRBQI-UHFFFAOYSA-N	OYIFNHCXNCRBQI	M163T403_OYIFNHCXNCRBQI	lps_cell_pos
M163T347	163.116	347.279	[M+1]	[M+1]	S0060	L-Carnitine	PHIQHXFUZVPYII-ZCFIWIBFSA-N	PHIQHXFUZVPYII	M163T347_PHIQHXFUZVPYII	lps_cell_pos
M164T347	164.118	347.404	[M+2]	[M+2]	S0060	L-Carnitine	PHIQHXFUZVPYII-ZCFIWIBFSA-N	PHIQHXFUZVPYII	M164T347_PHIQHXFUZVPYII	lps_cell_pos
M165T290	165.055	290.209	[M]	[M-H3N+H]+	S0064	L-Tyrosine	OUYCCCASQSFEME-QMMMGPOBSA-N	OUYCCCASQSFEME	M165T290_OUYCCCASQSFEME	lps_cell_pos
M166T359	166.054	359.185	[M]	[M+H]+	S0102	DL-Methionine sulfoxide	QEFRNWWLZKMPFJ-UHFFFAOYSA-N	QEFRNWWLZKMPFJ	M166T359_QEFRNWWLZKMPFJ	lps_cell_pos
M166T290	166.058	290.317	[M+1]	[M+1]	S0064	L-Tyrosine	OUYCCCASQSFEME-QMMMGPOBSA-N	OUYCCCASQSFEME	M166T290_OUYCCCASQSFEME	lps_cell_pos
M166T482	166.063	481.639	[M]	[M-H3O+H]+	L0132	Phosphorylcholine	YHHSONZFOIEMCP-UHFFFAOYSA-O	YHHSONZFOIEMCP	M166T482_YHHSONZFOIEMCP	lps_cell_pos
M166T248_2	166.088	247.963	[M]	[M+H]+	S0061	L-Phenylalanine	COLNVLDHVKWLRT-QMMMGPOBSA-N	COLNVLDHVKWLRT	M166T248_2_COLNVLDHVKWLRT	lps_cell_pos
M167T359	167.057	358.996	[M+1]	[M+1]	S0102	DL-Methionine sulfoxide	QEFRNWWLZKMPFJ-UHFFFAOYSA-N	QEFRNWWLZKMPFJ	M167T359_QEFRNWWLZKMPFJ	lps_cell_pos
M167T291	167.06	290.736	[M+2]	[M+2]	S0064	L-Tyrosine	OUYCCCASQSFEME-QMMMGPOBSA-N	OUYCCCASQSFEME	M167T291_OUYCCCASQSFEME	lps_cell_pos
M167T248_2	167.09	247.963	[M+1]	[M+1]	S0061	L-Phenylalanine	COLNVLDHVKWLRT-QMMMGPOBSA-N	COLNVLDHVKWLRT	M167T248_2_COLNVLDHVKWLRT	lps_cell_pos
M168T291	167.997	290.616	[M]	[M+K]+	S0010	L-Pyroglutamic acid	ODHCTXKNWHHXJC-VKHMYHEASA-N	ODHCTXKNWHHXJC	M168T291_ODHCTXKNWHHXJC	lps_cell_pos
M168T427	168.066	427.245	[M]	ISF	L0303	UDP-N-acetylglucosamine	LFTYTUAZOPRMMI-CFRASDGPSA-N	LFTYTUAZOPRMMI	M168T427_LFTYTUAZOPRMMI	lps_cell_pos
M168T248	168.092	247.758	[M+2]	[M+2]	S0061	L-Phenylalanine	COLNVLDHVKWLRT-QMMMGPOBSA-N	COLNVLDHVKWLRT	M168T248_COLNVLDHVKWLRT	lps_cell_pos
M169T364_2	169.059	364.166	[M]	[M+Na]+	S0055	L-Glutamine	ZDXPYRJPNDTMRX-VKHMYHEASA-N	ZDXPYRJPNDTMRX	M169T364_2_ZDXPYRJPNDTMRX	lps_cell_pos
M169T247	169.095	247.266	[M+3]	[M+3]	S0061	L-Phenylalanine	COLNVLDHVKWLRT-QMMMGPOBSA-N	COLNVLDHVKWLRT	M169T247_COLNVLDHVKWLRT	lps_cell_pos
M170T364	170.062	364.173	[M+1]	[M+1]	S0055	L-Glutamine	ZDXPYRJPNDTMRX-VKHMYHEASA-N	ZDXPYRJPNDTMRX	M170T364_ZDXPYRJPNDTMRX	lps_cell_pos
M170T108	170.082	108.439	[M]	[M+H]+	S0080	Pyridoxine	LXNHXLLTXMVWPM-UHFFFAOYSA-N	LXNHXLLTXMVWPM	M170T108_LXNHXLLTXMVWPM	lps_cell_pos
M170T371	170.093	371.454	[M]	[M+H]+	S0081	3-Methylhistidine	JDHILDINMRGULE-LURJTMIESA-N	JDHILDINMRGULE	M170T371_JDHILDINMRGULE	lps_cell_pos
M171T364	171.064	364.147	[M+2]	[M+2]	S0055	L-Glutamine	ZDXPYRJPNDTMRX-VKHMYHEASA-N	ZDXPYRJPNDTMRX	M171T364_ZDXPYRJPNDTMRX	lps_cell_pos
M171T109	171.085	108.518	[M+1]	[M+1]	S0080	Pyridoxine	LXNHXLLTXMVWPM-UHFFFAOYSA-N	LXNHXLLTXMVWPM	M171T109_LXNHXLLTXMVWPM	lps_cell_pos
M171T372	171.088	371.596	[M+1]	[M+1]	S0081	3-Methylhistidine	JDHILDINMRGULE-LURJTMIESA-N	JDHILDINMRGULE	M171T372_JDHILDINMRGULE	lps_cell_pos
M172T398	172.001	398.157	[M]	[M+K]+	S0352	D-Aspartic acid	CKLJMWTZIZZHCS-UHFFFAOYSA-N	CKLJMWTZIZZHCS	M172T398_CKLJMWTZIZZHCS	lps_cell_pos
M172T108	172.087	108.439	[M+2]	[M+2]	S0080	Pyridoxine	LXNHXLLTXMVWPM-UHFFFAOYSA-N	LXNHXLLTXMVWPM	M172T108_LXNHXLLTXMVWPM	lps_cell_pos
M172T471	172.108	470.839	[M]	[M-CH5N+H]+	S0113	NG,NG-dimethyl-L-arginine(ADMA)	YDGMGEXADBMOMJ-LURJTMIESA-N	YDGMGEXADBMOMJ	M172T471_YDGMGEXADBMOMJ	lps_cell_pos
M173T431	173.021	430.949	[M]	[M+H]+	L0137	Glycerol 3-phosphate	AWUCVROLDVIAJX-GSVOUGTGSA-N	AWUCVROLDVIAJX	M173T431_AWUCVROLDVIAJX	lps_cell_pos
M174T290	174.014	290.483	[M]	[M-H+2Na]+	S0010	L-Pyroglutamic acid	ODHCTXKNWHHXJC-VKHMYHEASA-N	ODHCTXKNWHHXJC	M174T290_ODHCTXKNWHHXJC	lps_cell_pos
M176T382	176.103	381.719	[M]	[M+H]+	S0063	L-Citrulline	RHGKLRLOHDJJDR-BYPYZUCNSA-N	RHGKLRLOHDJJDR	M176T382_RHGKLRLOHDJJDR	lps_cell_pos
M177T382	177.108	381.971	[M+1]	[M+1]	S0063	L-Citrulline	RHGKLRLOHDJJDR-BYPYZUCNSA-N	RHGKLRLOHDJJDR	M177T382_RHGKLRLOHDJJDR	lps_cell_pos
M178T371	178.059	370.788	[M]	[M+Na]+	S0059	L-Histidine	HNDVDQJCIGZPNO-YFKPBYRVSA-N	HNDVDQJCIGZPNO	M178T371_HNDVDQJCIGZPNO	lps_cell_pos
M179T371	179.062	370.861	[M+1]	[M+1]	S0059	L-Histidine	HNDVDQJCIGZPNO-YFKPBYRVSA-N	HNDVDQJCIGZPNO	M179T371_HNDVDQJCIGZPNO	lps_cell_pos
M182T290	182.082	290.317	[M]	[M+H]+	S0064	L-Tyrosine	OUYCCCASQSFEME-QMMMGPOBSA-N	OUYCCCASQSFEME	M182T290_OUYCCCASQSFEME	lps_cell_pos
M183T290	183.086	290.006	[M+1]	[M+1]	S0064	L-Tyrosine	OUYCCCASQSFEME-QMMMGPOBSA-N	OUYCCCASQSFEME	M183T290_OUYCCCASQSFEME	lps_cell_pos
M184T403	184.058	402.736	[M]	[M+Na]+	L0090	DL-2-Aminoadipic acid	OYIFNHCXNCRBQI-UHFFFAOYSA-N	OYIFNHCXNCRBQI	M184T403_OYIFNHCXNCRBQI	lps_cell_pos
M184T439	184.074	438.617	[M]	ISF	S0241	Cytidine 5'-diphosphocholine (CDP-choline)	RZZPDXZPRHQOCG-OJAKKHQRSA-N	RZZPDXZPRHQOCG	M184T439_RZZPDXZPRHQOCG	lps_cell_pos
M184T377	184.074	377.138	[M]	ISF	S0106	Glycerophosphocholine	SUHOQUVVVLNYQR-MRVPVSSYSA-N	SUHOQUVVVLNYQR	M184T377_SUHOQUVVVLNYQR	lps_cell_pos
M184T482_2	184.074	481.68	[M]	M+	L0132	Phosphorylcholine	YHHSONZFOIEMCP-UHFFFAOYSA-O	YHHSONZFOIEMCP	M184T482_2_YHHSONZFOIEMCP	lps_cell_pos
M184T290	184.087	290.373	[M+2]	[M+2]	S0064	L-Tyrosine	OUYCCCASQSFEME-QMMMGPOBSA-N	OUYCCCASQSFEME	M184T290_OUYCCCASQSFEME	lps_cell_pos
M185T482	185.077	481.688	[M+1]	[M+1]	L0132	Phosphorylcholine	YHHSONZFOIEMCP-UHFFFAOYSA-O	YHHSONZFOIEMCP	M185T482_YHHSONZFOIEMCP	lps_cell_pos
M186T465	186.017	464.765	[M]	[M+H]+	S0065	3-Phosphoserine	BZQFBWGGLXLEPQ-REOHCLBHSA-N	BZQFBWGGLXLEPQ	M186T465_BZQFBWGGLXLEPQ	lps_cell_pos
M186T482	186.078	482.355	[M+2]	[M+2]	L0132	Phosphorylcholine	YHHSONZFOIEMCP-UHFFFAOYSA-O	YHHSONZFOIEMCP	M186T482_YHHSONZFOIEMCP	lps_cell_pos
M187T482	187.081	481.775	[M+3]	[M+3]	L0132	Phosphorylcholine	YHHSONZFOIEMCP-UHFFFAOYSA-O	YHHSONZFOIEMCP	M187T482_YHHSONZFOIEMCP	lps_cell_pos
M188T359	188.035	359.375	[M]	[M+Na]+	S0102	DL-Methionine sulfoxide	QEFRNWWLZKMPFJ-UHFFFAOYSA-N	QEFRNWWLZKMPFJ	M188T359_QEFRNWWLZKMPFJ	lps_cell_pos
M191T364	191.041	364.287	[M]	[M-H+2Na]+	S0055	L-Glutamine	ZDXPYRJPNDTMRX-VKHMYHEASA-N	ZDXPYRJPNDTMRX	M191T364_ZDXPYRJPNDTMRX	lps_cell_pos
M192T365	192.044	364.643	[M+1]	[M+1]	S0055	L-Glutamine	ZDXPYRJPNDTMRX-VKHMYHEASA-N	ZDXPYRJPNDTMRX	M192T365_ZDXPYRJPNDTMRX	lps_cell_pos
M193T365	193.045	364.57	[M+2]	[M+2]	S0055	L-Glutamine	ZDXPYRJPNDTMRX-VKHMYHEASA-N	ZDXPYRJPNDTMRX	M193T365_ZDXPYRJPNDTMRX	lps_cell_pos
M194T438	194.033	437.995	[M]	[M-H2O+H]+	L0135	Phosphocreatine	DRBBFCLWYRJSJZ-UHFFFAOYSA-N	DRBBFCLWYRJSJZ	M194T438_DRBBFCLWYRJSJZ	lps_cell_pos
M195T438	195.017	437.995	[M]	[M-H3N+H]+	L0135	Phosphocreatine	DRBBFCLWYRJSJZ-UHFFFAOYSA-N	DRBBFCLWYRJSJZ	M195T438_DRBBFCLWYRJSJZ	lps_cell_pos
M196T438	196.02	437.998	[M+1]	[M+1]	L0135	Phosphocreatine	DRBBFCLWYRJSJZ-UHFFFAOYSA-N	DRBBFCLWYRJSJZ	M196T438_DRBBFCLWYRJSJZ	lps_cell_pos
M198T386	198.053	386.394	[M]	[M-H2O+H]+	S0362	sn-Glycerol 3-phosphoethanolamine	JZNWSCPGTDBMEW-YFKPBYRVSA-N	JZNWSCPGTDBMEW	M198T386_JZNWSCPGTDBMEW	lps_cell_pos
M199T386	199.056	386.329	[M+1]	[M+1]	S0362	sn-Glycerol 3-phosphoethanolamine	JZNWSCPGTDBMEW-YFKPBYRVSA-N	JZNWSCPGTDBMEW	M199T386_JZNWSCPGTDBMEW	lps_cell_pos
M199T382	199.09	381.736	[M+1]	[M+1]	S0063	L-Citrulline	RHGKLRLOHDJJDR-BYPYZUCNSA-N	RHGKLRLOHDJJDR	M199T382_RHGKLRLOHDJJDR	lps_cell_pos
M200T403	200.032	402.756	[M]	[M+K]+	L0090	DL-2-Aminoadipic acid	OYIFNHCXNCRBQI-UHFFFAOYSA-N	OYIFNHCXNCRBQI	M200T403_OYIFNHCXNCRBQI	lps_cell_pos
M200T372	200.041	372.101	[M]	[M-H+2Na]+	S0059	L-Histidine	HNDVDQJCIGZPNO-YFKPBYRVSA-N	HNDVDQJCIGZPNO	M200T372_HNDVDQJCIGZPNO	lps_cell_pos
M203T473	203.151	472.948	[M]	[M+H]+	S0113	NG,NG-dimethyl-L-arginine(ADMA)	YDGMGEXADBMOMJ-LURJTMIESA-N	YDGMGEXADBMOMJ	M203T473_YDGMGEXADBMOMJ	lps_cell_pos
M204T248_1	204.034	247.982	[M]	[M+K]+	S0061	L-Phenylalanine	COLNVLDHVKWLRT-QMMMGPOBSA-N	COLNVLDHVKWLRT	M204T248_1_COLNVLDHVKWLRT	lps_cell_pos
M204T428	204.087	427.724	[M]	ISF	L0303	UDP-N-acetylglucosamine	LFTYTUAZOPRMMI-CFRASDGPSA-N	LFTYTUAZOPRMMI	M204T428_LFTYTUAZOPRMMI	lps_cell_pos
M204T296	204.125	295.74	[M]	[M+H]+	L0133	Acetylcarnitine	RDHQFKQIGNGIED-MRVPVSSYSA-N	RDHQFKQIGNGIED	M204T296_RDHQFKQIGNGIED	lps_cell_pos
M204T473	204.154	472.916	[M+1]	[M+1]	S0113	NG,NG-dimethyl-L-arginine(ADMA)	YDGMGEXADBMOMJ-LURJTMIESA-N	YDGMGEXADBMOMJ	M204T473_YDGMGEXADBMOMJ	lps_cell_pos
M205T248_1	205.037	247.516	[M+1]	[M+1]	S0061	L-Phenylalanine	COLNVLDHVKWLRT-QMMMGPOBSA-N	COLNVLDHVKWLRT	M205T248_1_COLNVLDHVKWLRT	lps_cell_pos
M205T248_2	205.097	248.175	[M]	[M+H]+	S0067	L-Tryptophan	QIVBCDIJIAJPQS-UHFFFAOYSA-N	QIVBCDIJIAJPQS	M205T248_2_QIVBCDIJIAJPQS	lps_cell_pos
M205T296	205.127	295.74	[M+1]	[M+1]	L0133	Acetylcarnitine	RDHQFKQIGNGIED-MRVPVSSYSA-N	RDHQFKQIGNGIED	M205T296_RDHQFKQIGNGIED	lps_cell_pos
M206T403	206.04	402.942	[M]	[M-H+2Na]+	L0090	DL-2-Aminoadipic acid	OYIFNHCXNCRBQI-UHFFFAOYSA-N	OYIFNHCXNCRBQI	M206T403_OYIFNHCXNCRBQI	lps_cell_pos
M206T248_1	206.041	247.572	[M+2]	[M+2]	S0061	L-Phenylalanine	COLNVLDHVKWLRT-QMMMGPOBSA-N	COLNVLDHVKWLRT	M206T248_1_COLNVLDHVKWLRT	lps_cell_pos
M206T248_2	206.101	247.861	[M+1]	[M+1]	S0067	L-Tryptophan	QIVBCDIJIAJPQS-UHFFFAOYSA-N	QIVBCDIJIAJPQS	M206T248_2_QIVBCDIJIAJPQS	lps_cell_pos
M206T296	206.128	295.74	[M+2]	[M+2]	L0133	Acetylcarnitine	RDHQFKQIGNGIED-MRVPVSSYSA-N	RDHQFKQIGNGIED	M206T296_RDHQFKQIGNGIED	lps_cell_pos
M206T75	206.139	75.331	[M]	[M+H]+	S0314	Pantothenol	SNPLKNRPJHDVJA-UHFFFAOYSA-N	SNPLKNRPJHDVJA	M206T75_SNPLKNRPJHDVJA	lps_cell_pos
M207T482	207.059	482.054	[M]	[M+Na]+	L0132	Phosphorylcholine	YHHSONZFOIEMCP-UHFFFAOYSA-O	YHHSONZFOIEMCP	M207T482_YHHSONZFOIEMCP	lps_cell_pos
M207T295	207.131	295.08	[M+3]	[M+3]	L0133	Acetylcarnitine	RDHQFKQIGNGIED-MRVPVSSYSA-N	RDHQFKQIGNGIED	M207T295_RDHQFKQIGNGIED	lps_cell_pos
M208T465	207.999	464.778	[M]	[M+Na]+	S0065	3-Phosphoserine	BZQFBWGGLXLEPQ-REOHCLBHSA-N	BZQFBWGGLXLEPQ	M208T465_BZQFBWGGLXLEPQ	lps_cell_pos
M209T412	209.103	411.933	[M]	[M-H2O+H]+	S0154	L-Carnosine	CQOVPNPJLQNMDC-ZETCQYMHSA-N	CQOVPNPJLQNMDC	M209T412_CQOVPNPJLQNMDC	lps_cell_pos
M210T359	210.017	359.492	[M]	[M-H+2Na]+	S0102	DL-Methionine sulfoxide	QEFRNWWLZKMPFJ-UHFFFAOYSA-N	QEFRNWWLZKMPFJ	M210T359_QEFRNWWLZKMPFJ	lps_cell_pos
M210T412	210.088	411.956	[M]	[M-H3N+H]+	S0154	L-Carnosine	CQOVPNPJLQNMDC-ZETCQYMHSA-N	CQOVPNPJLQNMDC	M210T412_CQOVPNPJLQNMDC	lps_cell_pos
M211T412	211.092	412.089	[M+1]	[M+1]	S0154	L-Carnosine	CQOVPNPJLQNMDC-ZETCQYMHSA-N	CQOVPNPJLQNMDC	M211T412_CQOVPNPJLQNMDC	lps_cell_pos
M212T438	212.045	437.995	[M]	[M+H]+	L0135	Phosphocreatine	DRBBFCLWYRJSJZ-UHFFFAOYSA-N	DRBBFCLWYRJSJZ	M212T438_DRBBFCLWYRJSJZ	lps_cell_pos
M213T438	213.046	437.993	[M+1]	[M+1]	L0135	Phosphocreatine	DRBBFCLWYRJSJZ-UHFFFAOYSA-N	DRBBFCLWYRJSJZ	M213T438_DRBBFCLWYRJSJZ	lps_cell_pos
M214T438	214.048	437.997	[M+2]	[M+2]	L0135	Phosphocreatine	DRBBFCLWYRJSJZ-UHFFFAOYSA-N	DRBBFCLWYRJSJZ	M214T438_DRBBFCLWYRJSJZ	lps_cell_pos
M214T382	214.059	381.951	[M]	[M+K]+	S0063	L-Citrulline	RHGKLRLOHDJJDR-BYPYZUCNSA-N	RHGKLRLOHDJJDR	M214T382_RHGKLRLOHDJJDR	lps_cell_pos
M215T437	215.051	437.364	[M+3]	[M+3]	L0135	Phosphocreatine	DRBBFCLWYRJSJZ-UHFFFAOYSA-N	DRBBFCLWYRJSJZ	M215T437_DRBBFCLWYRJSJZ	lps_cell_pos
M216T386	216.064	386.478	[M]	[M+H]+	S0362	sn-Glycerol 3-phosphoethanolamine	JZNWSCPGTDBMEW-YFKPBYRVSA-N	JZNWSCPGTDBMEW	M216T386_JZNWSCPGTDBMEW	lps_cell_pos
M217T387	217.067	386.543	[M+1]	[M+1]	S0362	sn-Glycerol 3-phosphoethanolamine	JZNWSCPGTDBMEW-YFKPBYRVSA-N	JZNWSCPGTDBMEW	M217T387_JZNWSCPGTDBMEW	lps_cell_pos
M218T386	218.068	386.462	[M+2]	[M+2]	S0362	sn-Glycerol 3-phosphoethanolamine	JZNWSCPGTDBMEW-YFKPBYRVSA-N	JZNWSCPGTDBMEW	M218T386_JZNWSCPGTDBMEW	lps_cell_pos
M219T412	219.098	412.388	[M]	[M+H]+	S0346	5-L-Glutamyl-L-alanine	WQXXXVRAFAKQJM-WHFBIAKZSA-N	WQXXXVRAFAKQJM	M219T412_WQXXXVRAFAKQJM	lps_cell_pos
M220T382	220.068	381.707	[M]	[M-H+2Na]+	S0063	L-Citrulline	RHGKLRLOHDJJDR-BYPYZUCNSA-N	RHGKLRLOHDJJDR	M220T382_RHGKLRLOHDJJDR	lps_cell_pos
M220T412	220.101	412.499	[M+1]	[M+1]	S0346	5-L-Glutamyl-L-alanine	WQXXXVRAFAKQJM-WHFBIAKZSA-N	WQXXXVRAFAKQJM	M220T412_WQXXXVRAFAKQJM	lps_cell_pos
M226T295	226.105	294.796	[M]	[M+Na]+	L0133	Acetylcarnitine	RDHQFKQIGNGIED-MRVPVSSYSA-N	RDHQFKQIGNGIED	M226T295_RDHQFKQIGNGIED	lps_cell_pos
M227T249	227.079	248.612	[M]	[M+Na]+	S0067	L-Tryptophan	QIVBCDIJIAJPQS-UHFFFAOYSA-N	QIVBCDIJIAJPQS	M227T249_QIVBCDIJIAJPQS	lps_cell_pos
M227T412	227.115	411.961	[M]	[M+H]+	S0154	L-Carnosine	CQOVPNPJLQNMDC-ZETCQYMHSA-N	CQOVPNPJLQNMDC	M227T412_CQOVPNPJLQNMDC	lps_cell_pos
M227T163	227.126	163.448	[M]	[2M+H]+	S0042	Creatinine	DDRJAANPRJIHGJ-UHFFFAOYSA-N	DDRJAANPRJIHGJ	M227T163_DDRJAANPRJIHGJ	lps_cell_pos
M228T403	228.022	402.784	[M]	[M-2H+3Na]+	L0090	DL-2-Aminoadipic acid	OYIFNHCXNCRBQI-UHFFFAOYSA-N	OYIFNHCXNCRBQI	M228T403_OYIFNHCXNCRBQI	lps_cell_pos
M228T412	228.118	411.994	[M+1]	[M+1]	S0154	L-Carnosine	CQOVPNPJLQNMDC-ZETCQYMHSA-N	CQOVPNPJLQNMDC	M228T412_CQOVPNPJLQNMDC	lps_cell_pos
M230T372	230.103	372.161	[M]	[M-H3N+H]+	L0410	gamma-L-Glutamyl-L-valine	AQAKHZVPOOGUCK-UHFFFAOYSA-N	AQAKHZVPOOGUCK	M230T372_AQAKHZVPOOGUCK	lps_cell_pos
M235T264	235.166	264.242	[M]	[2M+H]+	L0010	Betaine	KWIUHFFTVRNATP-UHFFFAOYSA-N	KWIUHFFTVRNATP	M235T264_KWIUHFFTVRNATP	lps_cell_pos
M236T264	236.169	264.281	[M+1]	[M+1]	L0010	Betaine	KWIUHFFTVRNATP-UHFFFAOYSA-N	KWIUHFFTVRNATP	M236T264_KWIUHFFTVRNATP	lps_cell_pos
M237T264	237.171	264.198	[M+2]	[M+2]	L0010	Betaine	KWIUHFFTVRNATP-UHFFFAOYSA-N	KWIUHFFTVRNATP	M237T264_KWIUHFFTVRNATP	lps_cell_pos
M238T386_1	238.046	386.379	[M]	[M+Na]+	S0362	sn-Glycerol 3-phosphoethanolamine	JZNWSCPGTDBMEW-YFKPBYRVSA-N	JZNWSCPGTDBMEW	M238T386_1_JZNWSCPGTDBMEW	lps_cell_pos
M239T386	239.049	386.478	[M+1]	[M+1]	S0362	sn-Glycerol 3-phosphoethanolamine	JZNWSCPGTDBMEW-YFKPBYRVSA-N	JZNWSCPGTDBMEW	M239T386_JZNWSCPGTDBMEW	lps_cell_pos
M239T30	239.237	29.952	[M]	[M-C2H7N+H]+	S0286	Stearamide	LYRFLYHAGKPMFH-UHFFFAOYSA-N	LYRFLYHAGKPMFH	M239T30_LYRFLYHAGKPMFH	lps_cell_pos
M240T386	240.05	386.26	[M+2]	[M+2]	S0362	sn-Glycerol 3-phosphoethanolamine	JZNWSCPGTDBMEW-YFKPBYRVSA-N	JZNWSCPGTDBMEW	M240T386_JZNWSCPGTDBMEW	lps_cell_pos
M240T30	240.236	30.313	[M+1]	[M+1]	S0286	Stearamide	LYRFLYHAGKPMFH-UHFFFAOYSA-N	LYRFLYHAGKPMFH	M240T30_LYRFLYHAGKPMFH	lps_cell_pos
M242T382	242.049	381.661	[M]	[M-2H+3Na]+	S0063	L-Citrulline	RHGKLRLOHDJJDR-BYPYZUCNSA-N	RHGKLRLOHDJJDR	M242T382_RHGKLRLOHDJJDR	lps_cell_pos
M243T249	243.052	248.583	[M]	[M+K]+	S0067	L-Tryptophan	QIVBCDIJIAJPQS-UHFFFAOYSA-N	QIVBCDIJIAJPQS	M243T249_QIVBCDIJIAJPQS	lps_cell_pos
M244T249	244.057	248.674	[M+1]	[M+1]	S0067	L-Tryptophan	QIVBCDIJIAJPQS-UHFFFAOYSA-N	QIVBCDIJIAJPQS	M244T249_QIVBCDIJIAJPQS	lps_cell_pos
M247T373	247.129	372.834	[M]	[M+H]+	L0410	gamma-L-Glutamyl-L-valine	AQAKHZVPOOGUCK-UHFFFAOYSA-N	AQAKHZVPOOGUCK	M247T373_AQAKHZVPOOGUCK	lps_cell_pos
M248T373	248.133	372.851	[M+1]	[M+1]	L0410	gamma-L-Glutamyl-L-valine	AQAKHZVPOOGUCK-UHFFFAOYSA-N	AQAKHZVPOOGUCK	M248T373_AQAKHZVPOOGUCK	lps_cell_pos
M249T249	249.062	249.282	[M]	[M-H+2Na]+	S0067	L-Tryptophan	QIVBCDIJIAJPQS-UHFFFAOYSA-N	QIVBCDIJIAJPQS	M249T249_QIVBCDIJIAJPQS	lps_cell_pos
M249T372	249.134	372.336	[M+2]	[M+2]	L0410	gamma-L-Glutamyl-L-valine	AQAKHZVPOOGUCK-UHFFFAOYSA-N	AQAKHZVPOOGUCK	M249T372_AQAKHZVPOOGUCK	lps_cell_pos
M250T438_1	249.999	437.995	[M]	[M+K]+	L0135	Phosphocreatine	DRBBFCLWYRJSJZ-UHFFFAOYSA-N	DRBBFCLWYRJSJZ	M250T438_1_DRBBFCLWYRJSJZ	lps_cell_pos
M251T287_1	251.037	286.626	[M]	[2M+H]+	S0009	Taurine	XOAAWQZATWQOTB-UHFFFAOYSA-N	XOAAWQZATWQOTB	M251T287_1_XOAAWQZATWQOTB	lps_cell_pos
M251T385	251.07	385.139	[M]	[M+H]+	L0138	Gamma-Glutamylcysteine	RITKHVBHSGLULN-WHFBIAKZSA-N	RITKHVBHSGLULN	M251T385_RITKHVBHSGLULN	lps_cell_pos
M252T287	252.039	286.889	[M+1]	[M+1]	S0009	Taurine	XOAAWQZATWQOTB-UHFFFAOYSA-N	XOAAWQZATWQOTB	M252T287_XOAAWQZATWQOTB	lps_cell_pos
M252T385_1	252.073	385.034	[M+1]	[M+1]	L0138	Gamma-Glutamylcysteine	RITKHVBHSGLULN-WHFBIAKZSA-N	RITKHVBHSGLULN	M252T385_1_RITKHVBHSGLULN	lps_cell_pos
M253T29	253.253	29.1445	[M]	[M-CH5N+H]+	S0286	Stearamide	LYRFLYHAGKPMFH-UHFFFAOYSA-N	LYRFLYHAGKPMFH	M253T29_LYRFLYHAGKPMFH	lps_cell_pos
M254T386	254.019	386.434	[M]	[M+K]+	S0362	sn-Glycerol 3-phosphoethanolamine	JZNWSCPGTDBMEW-YFKPBYRVSA-N	JZNWSCPGTDBMEW	M254T386_JZNWSCPGTDBMEW	lps_cell_pos
M257T413	257.054	412.592	[M]	[M+K]+	S0346	5-L-Glutamyl-L-alanine	WQXXXVRAFAKQJM-WHFBIAKZSA-N	WQXXXVRAFAKQJM	M257T413_WQXXXVRAFAKQJM	lps_cell_pos
M258T377_1	258.111	376.931	[M]	[M+H]+	S0106	Glycerophosphocholine	SUHOQUVVVLNYQR-MRVPVSSYSA-N	SUHOQUVVVLNYQR	M258T377_1_SUHOQUVVVLNYQR	lps_cell_pos
M259T377	259.114	376.931	[M+1]	[M+1]	S0106	Glycerophosphocholine	SUHOQUVVVLNYQR-MRVPVSSYSA-N	SUHOQUVVVLNYQR	M259T377_SUHOQUVVVLNYQR	lps_cell_pos
M260T386	260.028	386.394	[M]	[M-H+2Na]+	S0362	sn-Glycerol 3-phosphoethanolamine	JZNWSCPGTDBMEW-YFKPBYRVSA-N	JZNWSCPGTDBMEW	M260T386_JZNWSCPGTDBMEW	lps_cell_pos
M260T377	260.115	376.931	[M+2]	[M+2]	S0106	Glycerophosphocholine	SUHOQUVVVLNYQR-MRVPVSSYSA-N	SUHOQUVVVLNYQR	M260T377_SUHOQUVVVLNYQR	lps_cell_pos
M261T386	261.031	386.449	[M+1]	[M+1]	S0362	sn-Glycerol 3-phosphoethanolamine	JZNWSCPGTDBMEW-YFKPBYRVSA-N	JZNWSCPGTDBMEW	M261T386_JZNWSCPGTDBMEW	lps_cell_pos
M261T377	261.118	377.027	[M+3]	[M+3]	S0106	Glycerophosphocholine	SUHOQUVVVLNYQR-MRVPVSSYSA-N	SUHOQUVVVLNYQR	M261T377_SUHOQUVVVLNYQR	lps_cell_pos
M264T437	264.04	436.702	[M]	ISF	S0241	Cytidine 5'-diphosphocholine (CDP-choline)	RZZPDXZPRHQOCG-OJAKKHQRSA-N	RZZPDXZPRHQOCG	M264T437_RZZPDXZPRHQOCG	lps_cell_pos
M265T412	265.07	411.961	[M]	[M+K]+	S0154	L-Carnosine	CQOVPNPJLQNMDC-ZETCQYMHSA-N	CQOVPNPJLQNMDC	M265T412_CQOVPNPJLQNMDC	lps_cell_pos
M265T339	265.112	338.787	[M]	M+	S0085	Thiamine	JZRWCGZRTZMZEH-UHFFFAOYSA-N	JZRWCGZRTZMZEH	M265T339_JZRWCGZRTZMZEH	lps_cell_pos
M266T339	266.115	338.587	[M+1]	[M+1]	S0085	Thiamine	JZRWCGZRTZMZEH-UHFFFAOYSA-N	JZRWCGZRTZMZEH	M266T339_JZRWCGZRTZMZEH	lps_cell_pos
M267T397	267.083	396.57	[M]	[2M+H]+	S0352	D-Aspartic acid	CKLJMWTZIZZHCS-UHFFFAOYSA-N	CKLJMWTZIZZHCS	M267T397_CKLJMWTZIZZHCS	lps_cell_pos
M269T373	269.111	372.834	[M]	[M+Na]+	L0410	gamma-L-Glutamyl-L-valine	AQAKHZVPOOGUCK-UHFFFAOYSA-N	AQAKHZVPOOGUCK	M269T373_AQAKHZVPOOGUCK	lps_cell_pos
M270T27	270.28	27.248	[M]	[M-CH2+H]+	S0286	Stearamide	LYRFLYHAGKPMFH-UHFFFAOYSA-N	LYRFLYHAGKPMFH	M270T27_LYRFLYHAGKPMFH	lps_cell_pos
M271T28	271.282	28.021	[M+1]	[M+1]	S0286	Stearamide	LYRFLYHAGKPMFH-UHFFFAOYSA-N	LYRFLYHAGKPMFH	M271T28_LYRFLYHAGKPMFH	lps_cell_pos
M273T287	273.019	286.626	[M]	[2M+Na]+	S0009	Taurine	XOAAWQZATWQOTB-UHFFFAOYSA-N	XOAAWQZATWQOTB	M273T287_XOAAWQZATWQOTB	lps_cell_pos
M273T385	273.052	384.567	[M]	[M+Na]+	L0138	Gamma-Glutamylcysteine	RITKHVBHSGLULN-WHFBIAKZSA-N	RITKHVBHSGLULN	M273T385_RITKHVBHSGLULN	lps_cell_pos
M280T377	280.093	376.938	[M]	[M+Na]+	S0106	Glycerophosphocholine	SUHOQUVVVLNYQR-MRVPVSSYSA-N	SUHOQUVVVLNYQR	M280T377_SUHOQUVVVLNYQR	lps_cell_pos
M281T292	281.074	291.942	[M]	[2M+Na]+	S0010	L-Pyroglutamic acid	ODHCTXKNWHHXJC-VKHMYHEASA-N	ODHCTXKNWHHXJC	M281T292_ODHCTXKNWHHXJC	lps_cell_pos
M281T377	281.095	377.138	[M+1]	[M+1]	S0106	Glycerophosphocholine	SUHOQUVVVLNYQR-MRVPVSSYSA-N	SUHOQUVVVLNYQR	M281T377_SUHOQUVVVLNYQR	lps_cell_pos
M282T377	282.097	377.34	[M+2]	[M+2]	S0106	Glycerophosphocholine	SUHOQUVVVLNYQR-MRVPVSSYSA-N	SUHOQUVVVLNYQR	M282T377_SUHOQUVVVLNYQR	lps_cell_pos
M284T30_3	284.295	29.833	[M]	[M+H]+	S0286	Stearamide	LYRFLYHAGKPMFH-UHFFFAOYSA-N	LYRFLYHAGKPMFH	M284T30_3_LYRFLYHAGKPMFH	lps_cell_pos
M285T29_5	285.3	29.391	[M+1]	[M+1]	S0286	Stearamide	LYRFLYHAGKPMFH-UHFFFAOYSA-N	LYRFLYHAGKPMFH	M285T29_5_LYRFLYHAGKPMFH	lps_cell_pos
M289T397	289.064	397.295	[M]	[2M+Na]+	S0352	D-Aspartic acid	CKLJMWTZIZZHCS-UHFFFAOYSA-N	CKLJMWTZIZZHCS	M289T397_CKLJMWTZIZZHCS	lps_cell_pos
M291T373	291.092	372.816	[M]	[M-H+2Na]+	L0410	gamma-L-Glutamyl-L-valine	AQAKHZVPOOGUCK-UHFFFAOYSA-N	AQAKHZVPOOGUCK	M291T373_AQAKHZVPOOGUCK	lps_cell_pos
M291T463	291.13	462.816	[M]	[M+H]+	L0109	Argininosuccinic acid	KDZOASGQNOPSCU-WDSKDSINSA-N	KDZOASGQNOPSCU	M291T463_KDZOASGQNOPSCU	lps_cell_pos
M292T463	292.133	462.816	[M+1]	[M+1]	L0109	Argininosuccinic acid	KDZOASGQNOPSCU-WDSKDSINSA-N	KDZOASGQNOPSCU	M292T463_KDZOASGQNOPSCU	lps_cell_pos
M293T29_2	293.286	28.5515	[M]	[M-C2H7N+H]+	L0202	Erucamide	UAUDZVJPLUQNMU-KTKRTIGZSA-N	UAUDZVJPLUQNMU	M293T29_2_UAUDZVJPLUQNMU	lps_cell_pos
M295T422	295.094	422.172	[M]	ISF	S0086	Folate	OVBPIULPVIDEAO-LBPRGKRZSA-N	OVBPIULPVIDEAO	M295T422_OVBPIULPVIDEAO	lps_cell_pos
M295T391	295.114	391.072	[M]	[2M+H]+	S0056	L-Glutamate	WHUUTDBJXJRKMK-VKHMYHEASA-N	WHUUTDBJXJRKMK	M295T391_WHUUTDBJXJRKMK	lps_cell_pos
M296T377	296.066	376.938	[M]	[M+K]+	S0106	Glycerophosphocholine	SUHOQUVVVLNYQR-MRVPVSSYSA-N	SUHOQUVVVLNYQR	M296T377_SUHOQUVVVLNYQR	lps_cell_pos
M296T391	296.117	390.962	[M+1]	[M+1]	S0056	L-Glutamate	WHUUTDBJXJRKMK-VKHMYHEASA-N	WHUUTDBJXJRKMK	M296T391_WHUUTDBJXJRKMK	lps_cell_pos
M297T377	297.07	376.918	[M+1]	[M+1]	S0106	Glycerophosphocholine	SUHOQUVVVLNYQR-MRVPVSSYSA-N	SUHOQUVVVLNYQR	M297T377_SUHOQUVVVLNYQR	lps_cell_pos
M297T391	297.118	391.193	[M+2]	[M+2]	S0056	L-Glutamate	WHUUTDBJXJRKMK-VKHMYHEASA-N	WHUUTDBJXJRKMK	M297T391_WHUUTDBJXJRKMK	lps_cell_pos
M298T377	298.065	376.754	[M+2]	[M+2]	S0106	Glycerophosphocholine	SUHOQUVVVLNYQR-MRVPVSSYSA-N	SUHOQUVVVLNYQR	M298T377_SUHOQUVVVLNYQR	lps_cell_pos
M298T102	298.098	102.265	[M]	[M+H]+	L0036	S-Methyl-5'-thioadenosine	WUUGFSXJNOTRMR-IOSLPCCCSA-N	WUUGFSXJNOTRMR	M298T102_WUUGFSXJNOTRMR	lps_cell_pos
M299T103	299.1	102.595	[M+1]	[M+1]	L0036	S-Methyl-5'-thioadenosine	WUUGFSXJNOTRMR-IOSLPCCCSA-N	WUUGFSXJNOTRMR	M299T103_WUUGFSXJNOTRMR	lps_cell_pos
M302T377	302.074	377.138	[M]	[M-H+2Na]+	S0106	Glycerophosphocholine	SUHOQUVVVLNYQR-MRVPVSSYSA-N	SUHOQUVVVLNYQR	M302T377_SUHOQUVVVLNYQR	lps_cell_pos
M305T397	305.033	397.12	[M]	[2M+K]+	S0352	D-Aspartic acid	CKLJMWTZIZZHCS-UHFFFAOYSA-N	CKLJMWTZIZZHCS	M305T397_CKLJMWTZIZZHCS	lps_cell_pos
M306T28_2	306.269	28.3205	[M]	[M+Na]+	S0286	Stearamide	LYRFLYHAGKPMFH-UHFFFAOYSA-N	LYRFLYHAGKPMFH	M306T28_2_LYRFLYHAGKPMFH	lps_cell_pos
M307T440	307.032	440.493	[M]	ISF	L0152	UDP-D-Galactose	HSCJRCZFDFQWRP-ABVWGUQPSA-N	HSCJRCZFDFQWRP	M307T440_HSCJRCZFDFQWRP	lps_cell_pos
M307T28_2	307.264	27.8205	[M+1]	[M+1]	S0286	Stearamide	LYRFLYHAGKPMFH-UHFFFAOYSA-N	LYRFLYHAGKPMFH	M307T28_2_LYRFLYHAGKPMFH	lps_cell_pos
M310T29_4	310.311	29.375	[M]	[M-C2H4+H]+	L0202	Erucamide	UAUDZVJPLUQNMU-KTKRTIGZSA-N	UAUDZVJPLUQNMU	M310T29_4_UAUDZVJPLUQNMU	lps_cell_pos
M311T30_2	311.314	30.0775	[M+1]	[M+1]	L0202	Erucamide	UAUDZVJPLUQNMU-KTKRTIGZSA-N	UAUDZVJPLUQNMU	M311T30_2_UAUDZVJPLUQNMU	lps_cell_pos
M313T372	313.075	372.311	[M]	[M-2H+3Na]+	L0410	gamma-L-Glutamyl-L-valine	AQAKHZVPOOGUCK-UHFFFAOYSA-N	AQAKHZVPOOGUCK	M313T372_AQAKHZVPOOGUCK	lps_cell_pos
M315T364	315.128	364.058	[M]	[2M+Na]+	S0055	L-Glutamine	ZDXPYRJPNDTMRX-VKHMYHEASA-N	ZDXPYRJPNDTMRX	M315T364_ZDXPYRJPNDTMRX	lps_cell_pos
M316T364	316.13	364.058	[M+1]	[M+1]	S0055	L-Glutamine	ZDXPYRJPNDTMRX-VKHMYHEASA-N	ZDXPYRJPNDTMRX	M316T364_ZDXPYRJPNDTMRX	lps_cell_pos
M317T364	317.132	364.031	[M+2]	[M+2]	S0055	L-Glutamine	ZDXPYRJPNDTMRX-VKHMYHEASA-N	ZDXPYRJPNDTMRX	M317T364_ZDXPYRJPNDTMRX	lps_cell_pos
M321T30_2	321.316	29.8525	[M]	[M-H3N+H]+	L0202	Erucamide	UAUDZVJPLUQNMU-KTKRTIGZSA-N	UAUDZVJPLUQNMU	M321T30_2_UAUDZVJPLUQNMU	lps_cell_pos
M322T28_2	322.318	27.558	[M+1]	[M+1]	L0202	Erucamide	UAUDZVJPLUQNMU-KTKRTIGZSA-N	UAUDZVJPLUQNMU	M322T28_2_UAUDZVJPLUQNMU	lps_cell_pos
M323T27	323.328	27.241	[M+2]	[M+2]	L0202	Erucamide	UAUDZVJPLUQNMU-KTKRTIGZSA-N	UAUDZVJPLUQNMU	M323T27_UAUDZVJPLUQNMU	lps_cell_pos
M324T438	324.06	437.988	[M]	ISF	L0294	Cytidine monophosphate N-acetylneuraminic acid	TXCIAUNLDRJGJZ-BILDWYJOSA-N	TXCIAUNLDRJGJZ	M324T438_TXCIAUNLDRJGJZ	lps_cell_pos
M325T358	325.113	358.395	[M]	[M-H2O+H]+	S0033	Sucrose	CZMRCDWAGMRECN-IZUPKFJOSA-N	CZMRCDWAGMRECN	M325T358_CZMRCDWAGMRECN	lps_cell_pos
M331T247	331.165	247.496	[M]	[2M+H]+	S0061	L-Phenylalanine	COLNVLDHVKWLRT-QMMMGPOBSA-N	COLNVLDHVKWLRT	M331T247_COLNVLDHVKWLRT	lps_cell_pos
M332T247	332.168	247.494	[M+1]	[M+1]	S0061	L-Phenylalanine	COLNVLDHVKWLRT-QMMMGPOBSA-N	COLNVLDHVKWLRT	M332T247_COLNVLDHVKWLRT	lps_cell_pos
M333T247	333.171	246.722	[M+2]	[M+2]	S0061	L-Phenylalanine	COLNVLDHVKWLRT-QMMMGPOBSA-N	COLNVLDHVKWLRT	M333T247_COLNVLDHVKWLRT	lps_cell_pos
M338T30_2	338.342	29.608	[M]	[M+H]+	L0202	Erucamide	UAUDZVJPLUQNMU-KTKRTIGZSA-N	UAUDZVJPLUQNMU	M338T30_2_UAUDZVJPLUQNMU	lps_cell_pos
M339T30_3	339.346	29.608	[M+1]	[M+1]	L0202	Erucamide	UAUDZVJPLUQNMU-KTKRTIGZSA-N	UAUDZVJPLUQNMU	M339T30_3_UAUDZVJPLUQNMU	lps_cell_pos
M340T30_2	340.35	29.8525	[M+2]	[M+2]	L0202	Erucamide	UAUDZVJPLUQNMU-KTKRTIGZSA-N	UAUDZVJPLUQNMU	M340T30_2_UAUDZVJPLUQNMU	lps_cell_pos
M343T359	343.124	358.596	[M]	[M+H]+	S0033	Sucrose	CZMRCDWAGMRECN-IZUPKFJOSA-N	CZMRCDWAGMRECN	M343T359_CZMRCDWAGMRECN	lps_cell_pos
M349T428	349.073	427.608	[M+1]	[M+1]	L0018	Adenosine monophosphate (AMP)	UDMBCSSLTHHNCD-KQYNXXCUSA-N	UDMBCSSLTHHNCD	M349T428_UDMBCSSLTHHNCD	lps_cell_pos
M350T428	350.075	427.504	[M+2]	[M+2]	L0018	Adenosine monophosphate (AMP)	UDMBCSSLTHHNCD-KQYNXXCUSA-N	UDMBCSSLTHHNCD	M350T428_UDMBCSSLTHHNCD	lps_cell_pos
M353T247	353.146	247.494	[M]	[2M+Na]+	S0061	L-Phenylalanine	COLNVLDHVKWLRT-QMMMGPOBSA-N	COLNVLDHVKWLRT	M353T247_COLNVLDHVKWLRT	lps_cell_pos
M354T247	354.149	247.408	[M+1]	[M+1]	S0061	L-Phenylalanine	COLNVLDHVKWLRT-QMMMGPOBSA-N	COLNVLDHVKWLRT	M354T247_COLNVLDHVKWLRT	lps_cell_pos
M355T27	355.369	26.661	[M]	[M+NH4]+	L0202	Erucamide	UAUDZVJPLUQNMU-KTKRTIGZSA-N	UAUDZVJPLUQNMU	M355T27_UAUDZVJPLUQNMU	lps_cell_pos
M360T437	360.06	436.7	[M]	ISF	S0241	Cytidine 5'-diphosphocholine (CDP-choline)	RZZPDXZPRHQOCG-OJAKKHQRSA-N	RZZPDXZPRHQOCG	M360T437_RZZPDXZPRHQOCG	lps_cell_pos
M360T358	360.149	358.154	[M]	[M+NH4]+	S0033	Sucrose	CZMRCDWAGMRECN-IZUPKFJOSA-N	CZMRCDWAGMRECN	M360T358_CZMRCDWAGMRECN	lps_cell_pos
M361T27	361.324	27.0065	[M+1]	[M+1]	L0202	Erucamide	UAUDZVJPLUQNMU-KTKRTIGZSA-N	UAUDZVJPLUQNMU	M361T27_UAUDZVJPLUQNMU	lps_cell_pos
M362T31	362.326	30.985	[M+2]	[M+2]	L0202	Erucamide	UAUDZVJPLUQNMU-KTKRTIGZSA-N	UAUDZVJPLUQNMU	M362T31_UAUDZVJPLUQNMU	lps_cell_pos
M363T290	363.151	289.738	[M]	[2M+H]+	S0064	L-Tyrosine	OUYCCCASQSFEME-QMMMGPOBSA-N	OUYCCCASQSFEME	M363T290_OUYCCCASQSFEME	lps_cell_pos
M364T289	364.156	289.346	[M+1]	[M+1]	S0064	L-Tyrosine	OUYCCCASQSFEME-QMMMGPOBSA-N	OUYCCCASQSFEME	M364T289_OUYCCCASQSFEME	lps_cell_pos
M370T428	370.052	427.675	[M]	[M+Na]+	L0018	Adenosine monophosphate (AMP)	UDMBCSSLTHHNCD-KQYNXXCUSA-N	UDMBCSSLTHHNCD	M370T428_UDMBCSSLTHHNCD	lps_cell_pos
M377T209	377.145	209.406	[M]	[M+H]+	S0072	Riboflavin	AUNGANRZJHBGPY-SCRDCRAPSA-N	AUNGANRZJHBGPY	M377T209_AUNGANRZJHBGPY	lps_cell_pos
M378T437	378.07	436.706	[M]	ISF	S0241	Cytidine 5'-diphosphocholine (CDP-choline)	RZZPDXZPRHQOCG-OJAKKHQRSA-N	RZZPDXZPRHQOCG	M378T437_RZZPDXZPRHQOCG	lps_cell_pos
M378T209	378.148	209.422	[M+1]	[M+1]	S0072	Riboflavin	AUNGANRZJHBGPY-SCRDCRAPSA-N	AUNGANRZJHBGPY	M378T209_AUNGANRZJHBGPY	lps_cell_pos
M379T29_2	379.36	29.143	[M]	[M+CH3CN+H]+	L0202	Erucamide	UAUDZVJPLUQNMU-KTKRTIGZSA-N	UAUDZVJPLUQNMU	M379T29_2_UAUDZVJPLUQNMU	lps_cell_pos
M384T402	384.114	401.745	[M]	[M+H]+	L0866	Succinyladenosine	VKGZCEJTCKHMRL-VWJPMABRSA-N	VKGZCEJTCKHMRL	M384T402_VKGZCEJTCKHMRL	lps_cell_pos
M385T375	385.127	374.572	[M]	[M+H]+	L0040	S-Adenosyl-L-homocysteine	ZJUKTBDSGOFHSH-WFMPWKQPSA-N	ZJUKTBDSGOFHSH	M385T375_ZJUKTBDSGOFHSH	lps_cell_pos
M392T428	392.033	427.625	[M]	[M-H+2Na]+	L0018	Adenosine monophosphate (AMP)	UDMBCSSLTHHNCD-KQYNXXCUSA-N	UDMBCSSLTHHNCD	M392T428_UDMBCSSLTHHNCD	lps_cell_pos
M400T166	400.343	166.044	[M]	[M+H]+	L0151	L-Palmitoylcarnitine	XOMRRQXKHMYMOC-OAQYLSRUSA-N	XOMRRQXKHMYMOC	M400T166_XOMRRQXKHMYMOC	lps_cell_pos
M405T472	405.009	471.97	[M]	ISF	L0081	Uridine 5'-diphosphoglucuronic acid (UDP-D-glucuronate)	HDYANYHVCAPMJV-LXQIFKJMSA-N	HDYANYHVCAPMJV	M405T472_HDYANYHVCAPMJV	lps_cell_pos
M405T440	405.009	439.897	[M]	[M-C6H10O5+H]+	L0152	UDP-D-Galactose	HSCJRCZFDFQWRP-ABVWGUQPSA-N	HSCJRCZFDFQWRP	M405T440_HSCJRCZFDFQWRP	lps_cell_pos
M406T440	406.012	440.104	[M+1]	[M+1]	L0152	UDP-D-Galactose	HSCJRCZFDFQWRP-ABVWGUQPSA-N	HSCJRCZFDFQWRP	M406T440_HSCJRCZFDFQWRP	lps_cell_pos
M406T472	406.012	471.76	[M+1]	[M+1]	L0081	Uridine 5'-diphosphoglucuronic acid (UDP-D-glucuronate)	HDYANYHVCAPMJV-LXQIFKJMSA-N	HDYANYHVCAPMJV	M406T472_HDYANYHVCAPMJV	lps_cell_pos
M407T440	407.013	440.5	[M+2]	[M+2]	L0152	UDP-D-Galactose	HSCJRCZFDFQWRP-ABVWGUQPSA-N	HSCJRCZFDFQWRP	M407T440_HSCJRCZFDFQWRP	lps_cell_pos
M407T376	407.114	376.103	[M]	[M+Na]+	L0040	S-Adenosyl-L-homocysteine	ZJUKTBDSGOFHSH-WFMPWKQPSA-N	ZJUKTBDSGOFHSH	M407T376_ZJUKTBDSGOFHSH	lps_cell_pos
M409T249	409.186	248.612	[M]	[2M+H]+	S0067	L-Tryptophan	QIVBCDIJIAJPQS-UHFFFAOYSA-N	QIVBCDIJIAJPQS	M409T249_QIVBCDIJIAJPQS	lps_cell_pos
M410T248	410.191	247.922	[M+1]	[M+1]	S0067	L-Tryptophan	QIVBCDIJIAJPQS-UHFFFAOYSA-N	QIVBCDIJIAJPQS	M410T248_QIVBCDIJIAJPQS	lps_cell_pos
M411T248	411.191	247.843	[M+2]	[M+2]	S0067	L-Tryptophan	QIVBCDIJIAJPQS-UHFFFAOYSA-N	QIVBCDIJIAJPQS	M411T248_QIVBCDIJIAJPQS	lps_cell_pos
M423T438	423.079	437.992	[M]	[2M+H]+	L0135	Phosphocreatine	DRBBFCLWYRJSJZ-UHFFFAOYSA-N	DRBBFCLWYRJSJZ	M423T438_DRBBFCLWYRJSJZ	lps_cell_pos
M424T438	424.08	437.993	[M+1]	[M+1]	L0135	Phosphocreatine	DRBBFCLWYRJSJZ-UHFFFAOYSA-N	DRBBFCLWYRJSJZ	M424T438_DRBBFCLWYRJSJZ	lps_cell_pos
M425T438_2	425.082	437.993	[M+2]	[M+2]	L0135	Phosphocreatine	DRBBFCLWYRJSJZ-UHFFFAOYSA-N	DRBBFCLWYRJSJZ	M425T438_2_DRBBFCLWYRJSJZ	lps_cell_pos
M426T438	426.085	437.988	[M+3]	[M+3]	L0135	Phosphocreatine	DRBBFCLWYRJSJZ-UHFFFAOYSA-N	DRBBFCLWYRJSJZ	M426T438_DRBBFCLWYRJSJZ	lps_cell_pos
M428T163	428.372	162.933	[M]	[M+H]+	L0423	Stearoylcarnitine	FNPHNLNTJNMAEE-HSZRJFAPSA-N	FNPHNLNTJNMAEE	M428T163_FNPHNLNTJNMAEE	lps_cell_pos
M431T386	431.117	386.399	[M]	[2M+H]+	S0362	sn-Glycerol 3-phosphoethanolamine	JZNWSCPGTDBMEW-YFKPBYRVSA-N	JZNWSCPGTDBMEW	M431T386_JZNWSCPGTDBMEW	lps_cell_pos
M431T249	431.167	248.668	[M]	[2M+Na]+	S0067	L-Tryptophan	QIVBCDIJIAJPQS-UHFFFAOYSA-N	QIVBCDIJIAJPQS	M431T249_QIVBCDIJIAJPQS	lps_cell_pos
M432T386	432.122	386.205	[M+1]	[M+1]	S0362	sn-Glycerol 3-phosphoethanolamine	JZNWSCPGTDBMEW-YFKPBYRVSA-N	JZNWSCPGTDBMEW	M432T386_JZNWSCPGTDBMEW	lps_cell_pos
M439T392	439.1	392.082	[M]	ISF	L0043	Flavin adenine dinucleotide (FAD)	VWWQXMAJTJZDQX-UYBVJOGSSA-N	VWWQXMAJTJZDQX	M439T392_VWWQXMAJTJZDQX	lps_cell_pos
M442T422	442.146	422.172	[M]	[M+H]+	S0086	Folate	OVBPIULPVIDEAO-LBPRGKRZSA-N	OVBPIULPVIDEAO	M442T422_OVBPIULPVIDEAO	lps_cell_pos
M443T422	443.149	422.17	[M+1]	[M+1]	S0086	Folate	OVBPIULPVIDEAO-LBPRGKRZSA-N	OVBPIULPVIDEAO	M443T422_OVBPIULPVIDEAO	lps_cell_pos
M444T449	444.03	449.454	[M]	ISF	L0383	GDP-L-Fucose	LQEBEXMHBLQMDB-QIXZNPMTSA-N	LQEBEXMHBLQMDB	M444T449_LQEBEXMHBLQMDB	lps_cell_pos
M444T422	444.151	422.08	[M+2]	[M+2]	S0086	Folate	OVBPIULPVIDEAO-LBPRGKRZSA-N	OVBPIULPVIDEAO	M444T422_OVBPIULPVIDEAO	lps_cell_pos
M445T449	445.033	449.456	[M+1]	[M+1]	L0383	GDP-L-Fucose	LQEBEXMHBLQMDB-QIXZNPMTSA-N	LQEBEXMHBLQMDB	M445T449_LQEBEXMHBLQMDB	lps_cell_pos
M448T376	448.143	376.103	[M]	[M+CH3CN+Na]+	L0040	S-Adenosyl-L-homocysteine	ZJUKTBDSGOFHSH-WFMPWKQPSA-N	ZJUKTBDSGOFHSH	M448T376_ZJUKTBDSGOFHSH	lps_cell_pos
M453T386	453.1	386.329	[M]	[2M+Na]+	S0362	sn-Glycerol 3-phosphoethanolamine	JZNWSCPGTDBMEW-YFKPBYRVSA-N	JZNWSCPGTDBMEW	M453T386_JZNWSCPGTDBMEW	lps_cell_pos
M454T387	454.103	386.521	[M+1]	[M+1]	S0362	sn-Glycerol 3-phosphoethanolamine	JZNWSCPGTDBMEW-YFKPBYRVSA-N	JZNWSCPGTDBMEW	M454T387_JZNWSCPGTDBMEW	lps_cell_pos
M469T386	469.066	386.434	[M]	[2M+K]+	S0362	sn-Glycerol 3-phosphoethanolamine	JZNWSCPGTDBMEW-YFKPBYRVSA-N	JZNWSCPGTDBMEW	M469T386_JZNWSCPGTDBMEW	lps_cell_pos
M489T437	489.113	436.717	[M]	[M+H]+	S0241	Cytidine 5'-diphosphocholine (CDP-choline)	RZZPDXZPRHQOCG-OJAKKHQRSA-N	RZZPDXZPRHQOCG	M489T437_RZZPDXZPRHQOCG	lps_cell_pos
M490T437	490.116	436.709	[M+1]	[M+1]	S0241	Cytidine 5'-diphosphocholine (CDP-choline)	RZZPDXZPRHQOCG-OJAKKHQRSA-N	RZZPDXZPRHQOCG	M490T437_RZZPDXZPRHQOCG	lps_cell_pos
M511T436_1	511.096	436.067	[M]	[M+Na]+	S0241	Cytidine 5'-diphosphocholine (CDP-choline)	RZZPDXZPRHQOCG-OJAKKHQRSA-N	RZZPDXZPRHQOCG	M511T436_1_RZZPDXZPRHQOCG	lps_cell_pos
M515T377	515.212	376.931	[M]	[2M+H]+	S0106	Glycerophosphocholine	SUHOQUVVVLNYQR-MRVPVSSYSA-N	SUHOQUVVVLNYQR	M515T377_SUHOQUVVVLNYQR	lps_cell_pos
M516T377	516.215	376.919	[M+1]	[M+1]	S0106	Glycerophosphocholine	SUHOQUVVVLNYQR-MRVPVSSYSA-N	SUHOQUVVVLNYQR	M516T377_SUHOQUVVVLNYQR	lps_cell_pos
M517T377	517.217	376.733	[M+2]	[M+2]	S0106	Glycerophosphocholine	SUHOQUVVVLNYQR-MRVPVSSYSA-N	SUHOQUVVVLNYQR	M517T377_SUHOQUVVVLNYQR	lps_cell_pos
M522T420	522.202	420.457	[M]	[M+NH4]+	S0306	Raffinose	MUPFEKGTMRGPLJ-ZQSKZDJDSA-N	MUPFEKGTMRGPLJ	M522T420_MUPFEKGTMRGPLJ	lps_cell_pos
M524T185	524.37	185.31	[M]	[M+H]+	L0412	1-Stearoyl-sn-glycerol 3-phosphocholine	IHNKQIMGVNPMTC-RUZDIDTESA-N	IHNKQIMGVNPMTC	M524T185_IHNKQIMGVNPMTC	lps_cell_pos
M525T185	525.373	185.238	[M+1]	[M+1]	L0412	1-Stearoyl-sn-glycerol 3-phosphocholine	IHNKQIMGVNPMTC-RUZDIDTESA-N	IHNKQIMGVNPMTC	M525T185_IHNKQIMGVNPMTC	lps_cell_pos
M526T187	526.375	186.954	[M+2]	[M+2]	L0412	1-Stearoyl-sn-glycerol 3-phosphocholine	IHNKQIMGVNPMTC-RUZDIDTESA-N	IHNKQIMGVNPMTC	M526T187_IHNKQIMGVNPMTC	lps_cell_pos
M527T420	527.157	419.823	[M]	[M+Na]+	S0306	Raffinose	MUPFEKGTMRGPLJ-ZQSKZDJDSA-N	MUPFEKGTMRGPLJ	M527T420_MUPFEKGTMRGPLJ	lps_cell_pos
M537T377	537.193	377.138	[M]	[2M+Na]+	S0106	Glycerophosphocholine	SUHOQUVVVLNYQR-MRVPVSSYSA-N	SUHOQUVVVLNYQR	M537T377_SUHOQUVVVLNYQR	lps_cell_pos
M538T377	538.196	376.922	[M+1]	[M+1]	S0106	Glycerophosphocholine	SUHOQUVVVLNYQR-MRVPVSSYSA-N	SUHOQUVVVLNYQR	M538T377_SUHOQUVVVLNYQR	lps_cell_pos
M539T377	539.198	376.93	[M+2]	[M+2]	S0106	Glycerophosphocholine	SUHOQUVVVLNYQR-MRVPVSSYSA-N	SUHOQUVVVLNYQR	M539T377_SUHOQUVVVLNYQR	lps_cell_pos
M560T418	560.078	417.625	[M]	[M+H]+	L0442	ADP-ribose	PWJFNRJRHXWEPT-AOOZFPJJSA-N	PWJFNRJRHXWEPT	M560T418_PWJFNRJRHXWEPT	lps_cell_pos
M567T440	567.06	440.335	[M]	[M+H]+	L0152	UDP-D-Galactose	HSCJRCZFDFQWRP-ABVWGUQPSA-N	HSCJRCZFDFQWRP	M567T440_HSCJRCZFDFQWRP	lps_cell_pos
M568T440	568.067	439.876	[M+1]	[M+1]	L0152	UDP-D-Galactose	HSCJRCZFDFQWRP-ABVWGUQPSA-N	HSCJRCZFDFQWRP	M568T440_HSCJRCZFDFQWRP	lps_cell_pos
M569T440	569.066	439.908	[M+2]	[M+2]	L0152	UDP-D-Galactose	HSCJRCZFDFQWRP-ABVWGUQPSA-N	HSCJRCZFDFQWRP	M569T440_HSCJRCZFDFQWRP	lps_cell_pos
M569T183	569.341	183.225	[M+1]	[M+1]	L0412	1-Stearoyl-sn-glycerol 3-phosphocholine	IHNKQIMGVNPMTC-RUZDIDTESA-N	IHNKQIMGVNPMTC	M569T183_IHNKQIMGVNPMTC	lps_cell_pos
M580T430	580.014	430.25	[M]	[M+K]+	L0600	Cyclic adenosine diphosphate-ribose (cADPR)	BQOHYSXSASDCEA-KEOHHSTQSA-N	BQOHYSXSASDCEA	M580T430_BQOHYSXSASDCEA	lps_cell_pos
M581T432	581.015	431.543	[M+1]	[M+1]	L0600	Cyclic adenosine diphosphate-ribose (cADPR)	BQOHYSXSASDCEA-KEOHHSTQSA-N	BQOHYSXSASDCEA	M581T432_BQOHYSXSASDCEA	lps_cell_pos
M581T473	581.04	472.55	[M]	[M+H]+	L0081	Uridine 5'-diphosphoglucuronic acid (UDP-D-glucuronate)	HDYANYHVCAPMJV-LXQIFKJMSA-N	HDYANYHVCAPMJV	M581T473_HDYANYHVCAPMJV	lps_cell_pos
M582T472	582.044	472.435	[M+1]	[M+1]	L0081	Uridine 5'-diphosphoglucuronic acid (UDP-D-glucuronate)	HDYANYHVCAPMJV-LXQIFKJMSA-N	HDYANYHVCAPMJV	M582T472_HDYANYHVCAPMJV	lps_cell_pos
M582T417	582.061	417.362	[M]	[M+Na]+	L0442	ADP-ribose	PWJFNRJRHXWEPT-AOOZFPJJSA-N	PWJFNRJRHXWEPT	M582T417_PWJFNRJRHXWEPT	lps_cell_pos
M583T417	583.062	417.375	[M+1]	[M+1]	L0442	ADP-ribose	PWJFNRJRHXWEPT-AOOZFPJJSA-N	PWJFNRJRHXWEPT	M583T417_PWJFNRJRHXWEPT	lps_cell_pos
M584T440	584.087	439.897	[M]	[M+NH4]+	L0152	UDP-D-Galactose	HSCJRCZFDFQWRP-ABVWGUQPSA-N	HSCJRCZFDFQWRP	M584T440_HSCJRCZFDFQWRP	lps_cell_pos
M585T440	585.09	439.897	[M+1]	[M+1]	L0152	UDP-D-Galactose	HSCJRCZFDFQWRP-ABVWGUQPSA-N	HSCJRCZFDFQWRP	M585T440_HSCJRCZFDFQWRP	lps_cell_pos
M586T440	586.092	440.392	[M+2]	[M+2]	L0152	UDP-D-Galactose	HSCJRCZFDFQWRP-ABVWGUQPSA-N	HSCJRCZFDFQWRP	M586T440_HSCJRCZFDFQWRP	lps_cell_pos
M587T440	587.093	439.876	[M+3]	[M+3]	L0152	UDP-D-Galactose	HSCJRCZFDFQWRP-ABVWGUQPSA-N	HSCJRCZFDFQWRP	M587T440_HSCJRCZFDFQWRP	lps_cell_pos
M589T441	589.043	440.533	[M]	[M+Na]+	L0152	UDP-D-Galactose	HSCJRCZFDFQWRP-ABVWGUQPSA-N	HSCJRCZFDFQWRP	M589T441_HSCJRCZFDFQWRP	lps_cell_pos
M590T441	590.047	440.523	[M+1]	[M+1]	L0152	UDP-D-Galactose	HSCJRCZFDFQWRP-ABVWGUQPSA-N	HSCJRCZFDFQWRP	M590T441_HSCJRCZFDFQWRP	lps_cell_pos
M590T450	590.088	449.548	[M]	[M+H]+	L0383	GDP-L-Fucose	LQEBEXMHBLQMDB-QIXZNPMTSA-N	LQEBEXMHBLQMDB	M590T450_LQEBEXMHBLQMDB	lps_cell_pos
M591T441	591.046	440.895	[M+2]	[M+2]	L0152	UDP-D-Galactose	HSCJRCZFDFQWRP-ABVWGUQPSA-N	HSCJRCZFDFQWRP	M591T441_HSCJRCZFDFQWRP	lps_cell_pos
M591T450	591.092	449.531	[M+1]	[M+1]	L0383	GDP-L-Fucose	LQEBEXMHBLQMDB-QIXZNPMTSA-N	LQEBEXMHBLQMDB	M591T450_LQEBEXMHBLQMDB	lps_cell_pos
M598T473	598.066	472.55	[M]	[M+NH4]+	L0081	Uridine 5'-diphosphoglucuronic acid (UDP-D-glucuronate)	HDYANYHVCAPMJV-LXQIFKJMSA-N	HDYANYHVCAPMJV	M598T473_HDYANYHVCAPMJV	lps_cell_pos
M599T473	599.069	472.55	[M+1]	[M+1]	L0081	Uridine 5'-diphosphoglucuronic acid (UDP-D-glucuronate)	HDYANYHVCAPMJV-LXQIFKJMSA-N	HDYANYHVCAPMJV	M599T473_HDYANYHVCAPMJV	lps_cell_pos
M600T473	600.071	472.61	[M+2]	[M+2]	L0081	Uridine 5'-diphosphoglucuronic acid (UDP-D-glucuronate)	HDYANYHVCAPMJV-LXQIFKJMSA-N	HDYANYHVCAPMJV	M600T473_HDYANYHVCAPMJV	lps_cell_pos
M603T472	603.021	472.483	[M]	[M+Na]+	L0081	Uridine 5'-diphosphoglucuronic acid (UDP-D-glucuronate)	HDYANYHVCAPMJV-LXQIFKJMSA-N	HDYANYHVCAPMJV	M603T472_HDYANYHVCAPMJV	lps_cell_pos
M604T417	604.04	417.387	[M]	[M-H+2Na]+	L0442	ADP-ribose	PWJFNRJRHXWEPT-AOOZFPJJSA-N	PWJFNRJRHXWEPT	M604T417_PWJFNRJRHXWEPT	lps_cell_pos
M605T441	605.012	440.527	[M]	[M+K]+	L0152	UDP-D-Galactose	HSCJRCZFDFQWRP-ABVWGUQPSA-N	HSCJRCZFDFQWRP	M605T441_HSCJRCZFDFQWRP	lps_cell_pos
M608T428	608.088	427.654	[M]	[M+H]+	L0303	UDP-N-acetylglucosamine	LFTYTUAZOPRMMI-CFRASDGPSA-N	LFTYTUAZOPRMMI	M608T428_LFTYTUAZOPRMMI	lps_cell_pos
M609T427	609.093	427.245	[M+1]	[M+1]	L0303	UDP-N-acetylglucosamine	LFTYTUAZOPRMMI-CFRASDGPSA-N	LFTYTUAZOPRMMI	M609T427_LFTYTUAZOPRMMI	lps_cell_pos
M610T428	610.093	427.595	[M+2]	[M+2]	L0303	UDP-N-acetylglucosamine	LFTYTUAZOPRMMI-CFRASDGPSA-N	LFTYTUAZOPRMMI	M610T428_LFTYTUAZOPRMMI	lps_cell_pos
M611T427	611.096	427.146	[M+3]	[M+3]	L0303	UDP-N-acetylglucosamine	LFTYTUAZOPRMMI-CFRASDGPSA-N	LFTYTUAZOPRMMI	M611T427_LFTYTUAZOPRMMI	lps_cell_pos
M612T449	612.07	449.493	[M]	[M+Na]+	L0383	GDP-L-Fucose	LQEBEXMHBLQMDB-QIXZNPMTSA-N	LQEBEXMHBLQMDB	M612T449_LQEBEXMHBLQMDB	lps_cell_pos
M615T437	615.153	436.716	[M]	[M+H]+	L0294	Cytidine monophosphate N-acetylneuraminic acid	TXCIAUNLDRJGJZ-BILDWYJOSA-N	TXCIAUNLDRJGJZ	M615T437_TXCIAUNLDRJGJZ	lps_cell_pos
M616T437	616.155	436.713	[M+1]	[M+1]	L0294	Cytidine monophosphate N-acetylneuraminic acid	TXCIAUNLDRJGJZ-BILDWYJOSA-N	TXCIAUNLDRJGJZ	M616T437_TXCIAUNLDRJGJZ	lps_cell_pos
M617T437	617.157	436.596	[M+2]	[M+2]	L0294	Cytidine monophosphate N-acetylneuraminic acid	TXCIAUNLDRJGJZ-BILDWYJOSA-N	TXCIAUNLDRJGJZ	M617T437_TXCIAUNLDRJGJZ	lps_cell_pos
M621T397	621.082	397.328	[M]	[M-C2H7N+H]+	L0085	Reduced nicotinamide adenine dinucleotide (NADH)	BOPGDPNILDQYTO-NNYOXOHSSA-N	BOPGDPNILDQYTO	M621T397_BOPGDPNILDQYTO	lps_cell_pos
M625T428	625.113	427.608	[M]	[M+NH4]+	L0303	UDP-N-acetylglucosamine	LFTYTUAZOPRMMI-CFRASDGPSA-N	LFTYTUAZOPRMMI	M625T428_LFTYTUAZOPRMMI	lps_cell_pos
M626T417	626.023	417.488	[M]	[M-2H+3Na]+	L0442	ADP-ribose	PWJFNRJRHXWEPT-AOOZFPJJSA-N	PWJFNRJRHXWEPT	M626T417_PWJFNRJRHXWEPT	lps_cell_pos
M626T428	626.117	427.643	[M+1]	[M+1]	L0303	UDP-N-acetylglucosamine	LFTYTUAZOPRMMI-CFRASDGPSA-N	LFTYTUAZOPRMMI	M626T428_LFTYTUAZOPRMMI	lps_cell_pos
M627T428	627.119	427.625	[M+2]	[M+2]	L0303	UDP-N-acetylglucosamine	LFTYTUAZOPRMMI-CFRASDGPSA-N	LFTYTUAZOPRMMI	M627T428_LFTYTUAZOPRMMI	lps_cell_pos
M630T428	630.069	427.595	[M]	[M+Na]+	L0303	UDP-N-acetylglucosamine	LFTYTUAZOPRMMI-CFRASDGPSA-N	LFTYTUAZOPRMMI	M630T428_LFTYTUAZOPRMMI	lps_cell_pos
M631T427	631.074	427.39	[M+1]	[M+1]	L0303	UDP-N-acetylglucosamine	LFTYTUAZOPRMMI-CFRASDGPSA-N	LFTYTUAZOPRMMI	M631T427_LFTYTUAZOPRMMI	lps_cell_pos
M632T428	632.075	427.501	[M+2]	[M+2]	L0303	UDP-N-acetylglucosamine	LFTYTUAZOPRMMI-CFRASDGPSA-N	LFTYTUAZOPRMMI	M632T428_LFTYTUAZOPRMMI	lps_cell_pos
M633T427	633.078	427.04	[M+3]	[M+3]	L0303	UDP-N-acetylglucosamine	LFTYTUAZOPRMMI-CFRASDGPSA-N	LFTYTUAZOPRMMI	M633T427_LFTYTUAZOPRMMI	lps_cell_pos
M634T449	634.051	449.375	[M]	[M-H+2Na]+	L0383	GDP-L-Fucose	LQEBEXMHBLQMDB-QIXZNPMTSA-N	LQEBEXMHBLQMDB	M634T449_LQEBEXMHBLQMDB	lps_cell_pos
M637T437	637.133	436.71	[M]	[M+Na]+	L0294	Cytidine monophosphate N-acetylneuraminic acid	TXCIAUNLDRJGJZ-BILDWYJOSA-N	TXCIAUNLDRJGJZ	M637T437_TXCIAUNLDRJGJZ	lps_cell_pos
M646T428	646.04	427.723	[M]	[M+K]+	L0303	UDP-N-acetylglucosamine	LFTYTUAZOPRMMI-CFRASDGPSA-N	LFTYTUAZOPRMMI	M646T428_LFTYTUAZOPRMMI	lps_cell_pos
M647T428	647.045	427.519	[M+1]	[M+1]	L0303	UDP-N-acetylglucosamine	LFTYTUAZOPRMMI-CFRASDGPSA-N	LFTYTUAZOPRMMI	M647T428_LFTYTUAZOPRMMI	lps_cell_pos
M656T450	656.033	449.54	[M]	[M-2H+3Na]+	L0383	GDP-L-Fucose	LQEBEXMHBLQMDB-QIXZNPMTSA-N	LQEBEXMHBLQMDB	M656T450_LQEBEXMHBLQMDB	lps_cell_pos
M664T430	664.116	430.054	[M]	[M+H]+	L0009	Nicotinamide adenine dinucleotide (NAD)	BAWFJGJZGIEFAR-NNYOXOHSSA-N	BAWFJGJZGIEFAR	M664T430_BAWFJGJZGIEFAR	lps_cell_pos
M666T430	666.12	430.101	[M+2]	[M+2]	L0009	Nicotinamide adenine dinucleotide (NAD)	BAWFJGJZGIEFAR-NNYOXOHSSA-N	BAWFJGJZGIEFAR	M666T430_BAWFJGJZGIEFAR	lps_cell_pos
M666T397	666.13	396.644	[M]	[M+H]+	L0085	Reduced nicotinamide adenine dinucleotide (NADH)	BOPGDPNILDQYTO-NNYOXOHSSA-N	BOPGDPNILDQYTO	M666T397_BOPGDPNILDQYTO	lps_cell_pos
M667T430	667.122	430.158	[M+3]	[M+3]	L0009	Nicotinamide adenine dinucleotide (NAD)	BAWFJGJZGIEFAR-NNYOXOHSSA-N	BAWFJGJZGIEFAR	M667T430_BAWFJGJZGIEFAR	lps_cell_pos
M667T397	667.131	396.599	[M+1]	[M+1]	L0085	Reduced nicotinamide adenine dinucleotide (NADH)	BOPGDPNILDQYTO-NNYOXOHSSA-N	BOPGDPNILDQYTO	M667T397_BOPGDPNILDQYTO	lps_cell_pos
M668T430	668.12	430.068	[M]	[M+CH3COO+2H]+	L0303	UDP-N-acetylglucosamine	LFTYTUAZOPRMMI-CFRASDGPSA-N	LFTYTUAZOPRMMI	M668T430_LFTYTUAZOPRMMI	lps_cell_pos
M686T430	686.096	430.253	[M]	[M+Na]+	L0009	Nicotinamide adenine dinucleotide (NAD)	BAWFJGJZGIEFAR-NNYOXOHSSA-N	BAWFJGJZGIEFAR	M686T430_BAWFJGJZGIEFAR	lps_cell_pos
M687T430_2	687.099	430.25	[M+1]	[M+1]	L0009	Nicotinamide adenine dinucleotide (NAD)	BAWFJGJZGIEFAR-NNYOXOHSSA-N	BAWFJGJZGIEFAR	M687T430_2_BAWFJGJZGIEFAR	lps_cell_pos
M688T397	688.113	396.871	[M]	[M+Na]+	L0085	Reduced nicotinamide adenine dinucleotide (NADH)	BOPGDPNILDQYTO-NNYOXOHSSA-N	BOPGDPNILDQYTO	M688T397_BOPGDPNILDQYTO	lps_cell_pos
M689T397	689.115	396.569	[M+1]	[M+1]	L0085	Reduced nicotinamide adenine dinucleotide (NADH)	BOPGDPNILDQYTO-NNYOXOHSSA-N	BOPGDPNILDQYTO	M689T397_BOPGDPNILDQYTO	lps_cell_pos
M690T430	690.111	430.268	[M+2]	[M+2]	L0389	Nicotinic acid adenine dinucleotide (NAAD)	SENPVEZBRZQVST-HISDBWNOSA-O	SENPVEZBRZQVST	M690T430_SENPVEZBRZQVST	lps_cell_pos
M702T430	702.066	430.231	[M]	[M+K]+	L0009	Nicotinamide adenine dinucleotide (NAD)	BAWFJGJZGIEFAR-NNYOXOHSSA-N	BAWFJGJZGIEFAR	M702T430_BAWFJGJZGIEFAR	lps_cell_pos
M703T430	703.07	430.244	[M+1]	[M+1]	L0009	Nicotinamide adenine dinucleotide (NAD)	BAWFJGJZGIEFAR-NNYOXOHSSA-N	BAWFJGJZGIEFAR	M703T430_BAWFJGJZGIEFAR	lps_cell_pos
M710T430	710.081	430.304	[M]	[M-H+2Na]+	L0389	Nicotinic acid adenine dinucleotide (NAAD)	SENPVEZBRZQVST-HISDBWNOSA-O	SENPVEZBRZQVST	M710T430_SENPVEZBRZQVST	lps_cell_pos
M786T392	786.161	392.094	[M]	[M+H]+	L0043	Flavin adenine dinucleotide (FAD)	VWWQXMAJTJZDQX-UYBVJOGSSA-N	VWWQXMAJTJZDQX	M786T392_VWWQXMAJTJZDQX	lps_cell_pos
M787T392	787.164	392.111	[M+1]	[M+1]	L0043	Flavin adenine dinucleotide (FAD)	VWWQXMAJTJZDQX-UYBVJOGSSA-N	VWWQXMAJTJZDQX	M787T392_VWWQXMAJTJZDQX	lps_cell_pos
M788T392	788.166	392.111	[M+2]	[M+2]	L0043	Flavin adenine dinucleotide (FAD)	VWWQXMAJTJZDQX-UYBVJOGSSA-N	VWWQXMAJTJZDQX	M788T392_VWWQXMAJTJZDQX	lps_cell_pos
M808T392	808.144	392.178	[M]	[M+Na]+	L0043	Flavin adenine dinucleotide (FAD)	VWWQXMAJTJZDQX-UYBVJOGSSA-N	VWWQXMAJTJZDQX	M808T392_VWWQXMAJTJZDQX	lps_cell_pos
M810T421	810.13	420.604	[M]	[M+H]+	L0058	Acetyl coenzyme A (Acetyl-CoA)	ZSLZBFCDCINBPY-ZSJPKINUSA-N	ZSLZBFCDCINBPY	M810T421_ZSLZBFCDCINBPY	lps_cell_pos
M811T421	811.134	420.602	[M+1]	[M+1]	L0058	Acetyl coenzyme A (Acetyl-CoA)	ZSLZBFCDCINBPY-ZSJPKINUSA-N	ZSLZBFCDCINBPY	M811T421_ZSLZBFCDCINBPY	lps_cell_pos
M812T421	812.132	420.604	[M+2]	[M+2]	L0058	Acetyl coenzyme A (Acetyl-CoA)	ZSLZBFCDCINBPY-ZSJPKINUSA-N	ZSLZBFCDCINBPY	M812T421_ZSLZBFCDCINBPY	lps_cell_pos
M1150T440	1150.14	439.879	[M]	[2M+NH4]+	L0152	UDP-D-Galactose	HSCJRCZFDFQWRP-ABVWGUQPSA-N	HSCJRCZFDFQWRP	M1150T440_HSCJRCZFDFQWRP	lps_cell_pos
M1151T440	1151.14	439.884	[M+1]	[M+1]	L0152	UDP-D-Galactose	HSCJRCZFDFQWRP-ABVWGUQPSA-N	HSCJRCZFDFQWRP	M1151T440_HSCJRCZFDFQWRP	lps_cell_pos
M1155T441	1155.09	440.519	[M]	[2M+Na]+	L0152	UDP-D-Galactose	HSCJRCZFDFQWRP-ABVWGUQPSA-N	HSCJRCZFDFQWRP	M1155T441_HSCJRCZFDFQWRP	lps_cell_pos
M1156T440	1156.1	440.497	[M+1]	[M+1]	L0152	UDP-D-Galactose	HSCJRCZFDFQWRP-ABVWGUQPSA-N	HSCJRCZFDFQWRP	M1156T440_HSCJRCZFDFQWRP	lps_cell_pos
M58T493	58.0646	493.246	[M]	ISF	L0010	Betaine	KWIUHFFTVRNATP-UHFFFAOYSA-N	KWIUHFFTVRNATP	M58T493_KWIUHFFTVRNATP	AgingFly_pos
M60T650	60.0804	650.204	[M]	ISF	S0060	L-Carnitine	PHIQHXFUZVPYII-ZCFIWIBFSA-N	PHIQHXFUZVPYII	M60T650_PHIQHXFUZVPYII	AgingFly_pos
M62T729	62.0601	728.529	[M]	ISF	S0362	sn-Glycerol 3-phosphoethanolamine	JZNWSCPGTDBMEW-YFKPBYRVSA-N	JZNWSCPGTDBMEW	M62T729_JZNWSCPGTDBMEW	AgingFly_pos
M68T564	68.0494	564.363	[M]	ISF	S0088	L-Proline	ONIBWKKTOPOVIA-BYPYZUCNSA-N	ONIBWKKTOPOVIA	M68T564_ONIBWKKTOPOVIA	AgingFly_pos
M69T685	69.0334	685.115	[M]	ISF	S0298	4-Aminobutyric acid	BTCSSZJGUNDROE-UHFFFAOYSA-N	BTCSSZJGUNDROE	M69T685_BTCSSZJGUNDROE	AgingFly_pos
M70T686	70.0356	685.771	[M+1]	[M+1]	S0298	4-Aminobutyric acid	BTCSSZJGUNDROE-UHFFFAOYSA-N	BTCSSZJGUNDROE	M70T686_BTCSSZJGUNDROE	AgingFly_pos
M70T565	70.066	564.742	[M]	ISF	S0088	L-Proline	ONIBWKKTOPOVIA-BYPYZUCNSA-N	ONIBWKKTOPOVIA	M70T565_ONIBWKKTOPOVIA	AgingFly_pos
M71T565	71.0688	564.837	[M+1]	[M+1]	S0088	L-Proline	ONIBWKKTOPOVIA-BYPYZUCNSA-N	ONIBWKKTOPOVIA	M71T565_ONIBWKKTOPOVIA	AgingFly_pos
M71T911	71.0726	910.701	[M]	ISF	L0132	Phosphorylcholine	YHHSONZFOIEMCP-UHFFFAOYSA-O	YHHSONZFOIEMCP	M71T911_YHHSONZFOIEMCP	AgingFly_pos
M74T675	74.0234	675.477	[M]	ISF	S0102	DL-Methionine sulfoxide	QEFRNWWLZKMPFJ-UHFFFAOYSA-N	QEFRNWWLZKMPFJ	M74T675_QEFRNWWLZKMPFJ	AgingFly_pos
M75T675	75.0262	675.354	[M]	ISF	S0102	DL-Methionine sulfoxide	QEFRNWWLZKMPFJ-UHFFFAOYSA-N	QEFRNWWLZKMPFJ	M75T675_QEFRNWWLZKMPFJ	AgingFly_pos
M78T390	78.0338	389.637	[M]	ISF	S0008	Nicotinate	PVNIIMVLHYAWGP-UHFFFAOYSA-N	PVNIIMVLHYAWGP	M78T390_PVNIIMVLHYAWGP	AgingFly_pos
M84T687	84.0442	687.321	[M]	ISF	S0055	L-Glutamine	ZDXPYRJPNDTMRX-VKHMYHEASA-N	ZDXPYRJPNDTMRX	M84T687_ZDXPYRJPNDTMRX	AgingFly_pos
M84T733	84.0448	733.019	[M]	ISF	S0056	L-Glutamate	WHUUTDBJXJRKMK-VKHMYHEASA-N	WHUUTDBJXJRKMK	M84T733_WHUUTDBJXJRKMK	AgingFly_pos
M85T651	85.0285	650.882	[M]	ISF	S0060	L-Carnitine	PHIQHXFUZVPYII-ZCFIWIBFSA-N	PHIQHXFUZVPYII	M85T651_PHIQHXFUZVPYII	AgingFly_pos
M86T654	86.0597	654.206	[M]	ISF	L0158	4-Guanidinobutyric acid	TUHVEAJXIMEOSA-UHFFFAOYSA-N	TUHVEAJXIMEOSA	M86T654_TUHVEAJXIMEOSA	AgingFly_pos
M86T685	86.0603	685.008	[M]	[M-H2O+H]+	S0298	4-Aminobutyric acid	BTCSSZJGUNDROE-UHFFFAOYSA-N	BTCSSZJGUNDROE	M86T685_BTCSSZJGUNDROE	AgingFly_pos
M86T496	86.0956	496.146	[M]	ISF	S0052	L-Leucine	ROHFNLRQFUQHCH-UHFFFAOYSA-N	ROHFNLRQFUQHCH	M86T496_ROHFNLRQFUQHCH	AgingFly_pos
M86T911	86.0962	911.099	[M]	ISF	L0132	Phosphorylcholine	YHHSONZFOIEMCP-UHFFFAOYSA-O	YHHSONZFOIEMCP	M86T911_YHHSONZFOIEMCP	AgingFly_pos
M87T685_2	87.0445	685.025	[M]	[M-H3N+H]+	S0298	4-Aminobutyric acid	BTCSSZJGUNDROE-UHFFFAOYSA-N	BTCSSZJGUNDROE	M87T685_2_BTCSSZJGUNDROE	AgingFly_pos
M87T497	87.0985	496.657	[M+1]	[M+1]	S0052	L-Leucine	ROHFNLRQFUQHCH-UHFFFAOYSA-N	ROHFNLRQFUQHCH	M87T497_ROHFNLRQFUQHCH	AgingFly_pos
M88T728	88.0389	727.773	[M]	ISF	S0246	N-Acetyl-L-aspartic acid	OTCCIMWXFLJLIA-BYPYZUCNSA-N	OTCCIMWXFLJLIA	M88T728_OTCCIMWXFLJLIA	AgingFly_pos
M88T685	88.0473	685.086	[M+1]	[M+1]	S0298	4-Aminobutyric acid	BTCSSZJGUNDROE-UHFFFAOYSA-N	BTCSSZJGUNDROE	M88T685_BTCSSZJGUNDROE	AgingFly_pos
M89T685	89.0475	685.061	[M+2]	[M+2]	S0298	4-Aminobutyric acid	BTCSSZJGUNDROE-UHFFFAOYSA-N	BTCSSZJGUNDROE	M89T685_BTCSSZJGUNDROE	AgingFly_pos
M90T496	90.0545	496.157	[M]	ISF	L0174	Pantothenate	GHOKWGTUZJEAQD-ZETCQYMHSA-N	GHOKWGTUZJEAQD	M90T496_GHOKWGTUZJEAQD	AgingFly_pos
M90T756	90.0548	755.86	[M]	ISF	S0346	5-L-Glutamyl-L-alanine	WQXXXVRAFAKQJM-WHFBIAKZSA-N	WQXXXVRAFAKQJM	M90T756_WQXXXVRAFAKQJM	AgingFly_pos
M90T631	90.0553	630.629	[M]	[M+H]+	S0087	L-Alanine	QNAYBMKLOCPYGJ-REOHCLBHSA-N	QNAYBMKLOCPYGJ	M90T631_QNAYBMKLOCPYGJ	AgingFly_pos
M91T631	91.0555	630.6	[M+1]	[M+1]	S0087	L-Alanine	QNAYBMKLOCPYGJ-REOHCLBHSA-N	QNAYBMKLOCPYGJ	M91T631_QNAYBMKLOCPYGJ	AgingFly_pos
M96T285	96.0072	285.322	[M]	ISF	S0031	Uridine	DRTQHJPVMGBUCF-AYZDMWBASA-N	DRTQHJPVMGBUCF	M96T285_DRTQHJPVMGBUCF	AgingFly_pos
M102T733	102.055	732.961	[M]	ISF	S0056	L-Glutamate	WHUUTDBJXJRKMK-VKHMYHEASA-N	WHUUTDBJXJRKMK	M102T733_WHUUTDBJXJRKMK	AgingFly_pos
M102T676	102.055	675.582	[M]	ISF	S0102	DL-Methionine sulfoxide	QEFRNWWLZKMPFJ-UHFFFAOYSA-N	QEFRNWWLZKMPFJ	M102T676_QEFRNWWLZKMPFJ	AgingFly_pos
M102T651	102.091	650.884	[M]	ISF	S0060	L-Carnitine	PHIQHXFUZVPYII-ZCFIWIBFSA-N	PHIQHXFUZVPYII	M102T651_PHIQHXFUZVPYII	AgingFly_pos
M103T651	103.038	651.253	[M]	ISF	S0060	L-Carnitine	PHIQHXFUZVPYII-ZCFIWIBFSA-N	PHIQHXFUZVPYII	M103T651_PHIQHXFUZVPYII	AgingFly_pos
M103T733	103.058	733.337	[M+1]	[M+1]	S0056	L-Glutamate	WHUUTDBJXJRKMK-VKHMYHEASA-N	WHUUTDBJXJRKMK	M103T733_WHUUTDBJXJRKMK	AgingFly_pos
M104T652	104.042	651.733	[M+1]	[M+1]	S0060	L-Carnitine	PHIQHXFUZVPYII-ZCFIWIBFSA-N	PHIQHXFUZVPYII	M104T652_PHIQHXFUZVPYII	AgingFly_pos
M104T685_2	104.071	685.025	[M]	[M+H]+	S0298	4-Aminobutyric acid	BTCSSZJGUNDROE-UHFFFAOYSA-N	BTCSSZJGUNDROE	M104T685_2_BTCSSZJGUNDROE	AgingFly_pos
M104T718	104.107	717.649	[M]	ISF	S0106	Glycerophosphocholine	SUHOQUVVVLNYQR-MRVPVSSYSA-N	SUHOQUVVVLNYQR	M104T718_SUHOQUVVVLNYQR	AgingFly_pos
M105T685	105.073	685.061	[M+1]	[M+1]	S0298	4-Aminobutyric acid	BTCSSZJGUNDROE-UHFFFAOYSA-N	BTCSSZJGUNDROE	M105T685_BTCSSZJGUNDROE	AgingFly_pos
M105T718	105.11	717.643	[M+1]	[M+1]	S0106	Glycerophosphocholine	SUHOQUVVVLNYQR-MRVPVSSYSA-N	SUHOQUVVVLNYQR	M105T718_SUHOQUVVVLNYQR	AgingFly_pos
M106T691	106.05	691.213	[M]	[M+H]+	S0040	DL-Serine	MTCFGRXMJLQNBG-UHFFFAOYSA-N	MTCFGRXMJLQNBG	M106T691_MTCFGRXMJLQNBG	AgingFly_pos
M108T533_2	108.012	532.711	[M]	[M-H2O+H]+	S0009	Taurine	XOAAWQZATWQOTB-UHFFFAOYSA-N	XOAAWQZATWQOTB	M108T533_2_XOAAWQZATWQOTB	AgingFly_pos
M109T533_1	108.995	533.164	[M]	[M-H3N+H]+	S0009	Taurine	XOAAWQZATWQOTB-UHFFFAOYSA-N	XOAAWQZATWQOTB	M109T533_1_XOAAWQZATWQOTB	AgingFly_pos
M109T533_2	109.014	533.465	[M+1]	[M+1]	S0009	Taurine	XOAAWQZATWQOTB-UHFFFAOYSA-N	XOAAWQZATWQOTB	M109T533_2_XOAAWQZATWQOTB	AgingFly_pos
M110T388	110.034	388.193	[M]	ISF	S0032	Inosine	UGQMRVRMYYASKQ-KQYNXXCUSA-N	UGQMRVRMYYASKQ	M110T388_UGQMRVRMYYASKQ	AgingFly_pos
M110T295	110.035	295.276	[M]	ISF	S0012	Hypoxanthine	FDGQSTZJBFJUBT-UHFFFAOYSA-N	FDGQSTZJBFJUBT	M110T295_FDGQSTZJBFJUBT	AgingFly_pos
M112T588	112.05	587.742	[M]	ISF	L0307	Cytidine 2',3'-cyclic phosphate	NMPZCCZXCOMSDQ-ZRTZXPPTSA-N	NMPZCCZXCOMSDQ	M112T588_NMPZCCZXCOMSDQ	AgingFly_pos
M112T431	112.05	431.181	[M]	ISF	L0013	Cytidine	UHDGCWIWMRVCDJ-XVFCMESISA-N	UHDGCWIWMRVCDJ	M112T431_UHDGCWIWMRVCDJ	AgingFly_pos
M113T285	113.034	285.113	[M]	ISF	S0031	Uridine	DRTQHJPVMGBUCF-AYZDMWBASA-N	DRTQHJPVMGBUCF	M113T285_DRTQHJPVMGBUCF	AgingFly_pos
M114T285	114.037	285.481	[M+1]	[M+1]	S0031	Uridine	DRTQHJPVMGBUCF-AYZDMWBASA-N	DRTQHJPVMGBUCF	M114T285_DRTQHJPVMGBUCF	AgingFly_pos
M114T296	114.066	296.46	[M]	[M+H]+	S0042	Creatinine	DDRJAANPRJIHGJ-UHFFFAOYSA-N	DDRJAANPRJIHGJ	M114T296_DDRJAANPRJIHGJ	AgingFly_pos
M116T728	116.033	727.744	[M]	[M-C2H4O2+H]+	S0246	N-Acetyl-L-aspartic acid	OTCCIMWXFLJLIA-BYPYZUCNSA-N	OTCCIMWXFLJLIA	M116T728_OTCCIMWXFLJLIA	AgingFly_pos
M116T564	116.071	564.283	[M]	[M+H]+	S0088	L-Proline	ONIBWKKTOPOVIA-BYPYZUCNSA-N	ONIBWKKTOPOVIA	M116T564_ONIBWKKTOPOVIA	AgingFly_pos
M117T564	117.074	564.283	[M+1]	[M+1]	S0088	L-Proline	ONIBWKKTOPOVIA-BYPYZUCNSA-N	ONIBWKKTOPOVIA	M117T564_ONIBWKKTOPOVIA	AgingFly_pos
M118T493_2	118.087	493.265	[M]	[M+H]+	L0010	Betaine	KWIUHFFTVRNATP-UHFFFAOYSA-N	KWIUHFFTVRNATP	M118T493_2_KWIUHFFTVRNATP	AgingFly_pos
M119T280	119.035	280.368	[M]	ISF	S0054	Adenine	GFFGJBXGBJISGV-UHFFFAOYSA-N	GFFGJBXGBJISGV	M119T280_GFFGJBXGBJISGV	AgingFly_pos
M119T388	119.035	388.435	[M]	ISF	S0032	Inosine	UGQMRVRMYYASKQ-KQYNXXCUSA-N	UGQMRVRMYYASKQ	M119T388_UGQMRVRMYYASKQ	AgingFly_pos
M119T545	119.049	544.774	[M]	ISF	S0064	L-Tyrosine	OUYCCCASQSFEME-QMMMGPOBSA-N	OUYCCCASQSFEME	M119T545_OUYCCCASQSFEME	AgingFly_pos
M119T493	119.089	493.265	[M+1]	[M+1]	L0010	Betaine	KWIUHFFTVRNATP-UHFFFAOYSA-N	KWIUHFFTVRNATP	M119T493_KWIUHFFTVRNATP	AgingFly_pos
M120T493	120.09	493.386	[M+2]	[M+2]	L0010	Betaine	KWIUHFFTVRNATP-UHFFFAOYSA-N	KWIUHFFTVRNATP	M120T493_KWIUHFFTVRNATP	AgingFly_pos
M123T545	123.043	544.819	[M]	ISF	S0064	L-Tyrosine	OUYCCCASQSFEME-QMMMGPOBSA-N	OUYCCCASQSFEME	M123T545_OUYCCCASQSFEME	AgingFly_pos
M123T112	123.055	111.908	[M]	[M+H]+	S0048	Nicotinamide	DFPAKSUCGFBDDF-UHFFFAOYSA-N	DFPAKSUCGFBDDF	M123T112_DFPAKSUCGFBDDF	AgingFly_pos
M124T389_2	124.039	388.976	[M]	[M+H]+	S0008	Nicotinate	PVNIIMVLHYAWGP-UHFFFAOYSA-N	PVNIIMVLHYAWGP	M124T389_2_PVNIIMVLHYAWGP	AgingFly_pos
M125T718	124.998	717.665	[M]	ISF	S0106	Glycerophosphocholine	SUHOQUVVVLNYQR-MRVPVSSYSA-N	SUHOQUVVVLNYQR	M125T718_SUHOQUVVVLNYQR	AgingFly_pos
M125T908	124.999	908.411	[M]	ISF	L0132	Phosphorylcholine	YHHSONZFOIEMCP-UHFFFAOYSA-O	YHHSONZFOIEMCP	M125T908_YHHSONZFOIEMCP	AgingFly_pos
M125T389	125.042	389.301	[M+1]	[M+1]	S0008	Nicotinate	PVNIIMVLHYAWGP-UHFFFAOYSA-N	PVNIIMVLHYAWGP	M125T389_PVNIIMVLHYAWGP	AgingFly_pos
M126T533_2	126.022	532.711	[M]	[M+H]+	S0009	Taurine	XOAAWQZATWQOTB-UHFFFAOYSA-N	XOAAWQZATWQOTB	M126T533_2_XOAAWQZATWQOTB	AgingFly_pos
M126T389	126.043	389.122	[M+2]	[M+2]	S0008	Nicotinate	PVNIIMVLHYAWGP-UHFFFAOYSA-N	PVNIIMVLHYAWGP	M126T389_PVNIIMVLHYAWGP	AgingFly_pos
M127T533	127.024	532.841	[M+1]	[M+1]	S0009	Taurine	XOAAWQZATWQOTB-UHFFFAOYSA-N	XOAAWQZATWQOTB	M127T533_XOAAWQZATWQOTB	AgingFly_pos
M127T677	127.038	676.961	[M]	ISF	S0033	Sucrose	CZMRCDWAGMRECN-IZUPKFJOSA-N	CZMRCDWAGMRECN	M127T677_CZMRCDWAGMRECN	AgingFly_pos
M130T687	130.049	687.435	[M]	[M-H3N+H]+	S0055	L-Glutamine	ZDXPYRJPNDTMRX-VKHMYHEASA-N	ZDXPYRJPNDTMRX	M130T687_ZDXPYRJPNDTMRX	AgingFly_pos
M130T733	130.05	732.949	[M]	[M-H2O+H]+	S0056	L-Glutamate	WHUUTDBJXJRKMK-VKHMYHEASA-N	WHUUTDBJXJRKMK	M130T733_WHUUTDBJXJRKMK	AgingFly_pos
M131T733_1	131.034	733.062	[M]	[M-H3N+H]+	S0056	L-Glutamate	WHUUTDBJXJRKMK-VKHMYHEASA-N	WHUUTDBJXJRKMK	M131T733_1_WHUUTDBJXJRKMK	AgingFly_pos
M131T689	131.052	688.54	[M+1]	[M+1]	S0055	L-Glutamine	ZDXPYRJPNDTMRX-VKHMYHEASA-N	ZDXPYRJPNDTMRX	M131T689_ZDXPYRJPNDTMRX	AgingFly_pos
M131T733_2	131.053	732.973	[M+1]	[M+1]	S0056	L-Glutamate	WHUUTDBJXJRKMK-VKHMYHEASA-N	WHUUTDBJXJRKMK	M131T733_2_WHUUTDBJXJRKMK	AgingFly_pos
M132T636	132.076	635.785	[M]	[M+H]+	S0047	Creatine	CVSVTCORWBXHQV-UHFFFAOYSA-N	CVSVTCORWBXHQV	M132T636_CVSVTCORWBXHQV	AgingFly_pos
M132T497	132.101	496.502	[M]	[M+H]+	S0052	L-Leucine	ROHFNLRQFUQHCH-UHFFFAOYSA-N	ROHFNLRQFUQHCH	M132T497_ROHFNLRQFUQHCH	AgingFly_pos
M133T513	133.031	512.747	[M]	[M-H3N+H]+	S0057	L-Methionine	FFEARJCKVFRZRR-UHFFFAOYSA-N	FFEARJCKVFRZRR	M133T513_FFEARJCKVFRZRR	AgingFly_pos
M133T636	133.079	635.863	[M+1]	[M+1]	S0047	Creatine	CVSVTCORWBXHQV-UHFFFAOYSA-N	CVSVTCORWBXHQV	M133T636_CVSVTCORWBXHQV	AgingFly_pos
M134T513	134.035	513.285	[M+1]	[M+1]	S0057	L-Methionine	FFEARJCKVFRZRR-UHFFFAOYSA-N	FFEARJCKVFRZRR	M134T513_FFEARJCKVFRZRR	AgingFly_pos
M134T728	134.044	727.721	[M]	[M-C2H2O+H]+	S0246	N-Acetyl-L-aspartic acid	OTCCIMWXFLJLIA-BYPYZUCNSA-N	OTCCIMWXFLJLIA	M134T728_OTCCIMWXFLJLIA	AgingFly_pos
M135T472	135.03	471.709	[M]	ISF	S0071	Guanosine	NYHBQMYGNKIUIF-UUOKFMHZSA-N	NYHBQMYGNKIUIF	M135T472_NYHBQMYGNKIUIF	AgingFly_pos
M135T728	135.047	727.721	[M+1]	[M+1]	S0246	N-Acetyl-L-aspartic acid	OTCCIMWXFLJLIA-BYPYZUCNSA-N	OTCCIMWXFLJLIA	M135T728_OTCCIMWXFLJLIA	AgingFly_pos
M136T803	136.062	802.688	[M]	ISF	L0018	Adenosine monophosphate (AMP)	UDMBCSSLTHHNCD-KQYNXXCUSA-N	UDMBCSSLTHHNCD	M136T803_UDMBCSSLTHHNCD	AgingFly_pos
M136T301	136.062	300.589	[M]	ISF	L0016	Adenosine	OIRDTQYFTABQOQ-UHFFFAOYSA-N	OIRDTQYFTABQOQ	M136T301_OIRDTQYFTABQOQ	AgingFly_pos
M136T281	136.062	280.523	[M]	[M+H]+	S0054	Adenine	GFFGJBXGBJISGV-UHFFFAOYSA-N	GFFGJBXGBJISGV	M136T281_GFFGJBXGBJISGV	AgingFly_pos
M136T545	136.075	544.894	[M]	ISF	S0064	L-Tyrosine	OUYCCCASQSFEME-QMMMGPOBSA-N	OUYCCCASQSFEME	M136T545_OUYCCCASQSFEME	AgingFly_pos
M137T295_2	137.046	295.358	[M]	[M+H]+	S0012	Hypoxanthine	FDGQSTZJBFJUBT-UHFFFAOYSA-N	FDGQSTZJBFJUBT	M137T295_2_FDGQSTZJBFJUBT	AgingFly_pos
M137T388_2	137.047	388.214	[M]	ISF	S0032	Inosine	UGQMRVRMYYASKQ-KQYNXXCUSA-N	UGQMRVRMYYASKQ	M137T388_2_UGQMRVRMYYASKQ	AgingFly_pos
M137T301	137.064	301.379	[M+1]	[M+1]	L0016	Adenosine	OIRDTQYFTABQOQ-UHFFFAOYSA-N	OIRDTQYFTABQOQ	M137T301_OIRDTQYFTABQOQ	AgingFly_pos
M137T281	137.065	280.586	[M+1]	[M+1]	S0054	Adenine	GFFGJBXGBJISGV-UHFFFAOYSA-N	GFFGJBXGBJISGV	M137T281_GFFGJBXGBJISGV	AgingFly_pos
M138T388	138.049	388.325	[M+1]	[M+1]	S0032	Inosine	UGQMRVRMYYASKQ-KQYNXXCUSA-N	UGQMRVRMYYASKQ	M138T388_UGQMRVRMYYASKQ	AgingFly_pos
M138T295	138.049	295.365	[M+1]	[M+1]	S0012	Hypoxanthine	FDGQSTZJBFJUBT-UHFFFAOYSA-N	FDGQSTZJBFJUBT	M138T295_FDGQSTZJBFJUBT	AgingFly_pos
M138T564	138.052	563.544	[M]	[M+Na]+	S0088	L-Proline	ONIBWKKTOPOVIA-BYPYZUCNSA-N	ONIBWKKTOPOVIA	M138T564_ONIBWKKTOPOVIA	AgingFly_pos
M139T388	139.05	387.623	[M+2]	[M+2]	S0032	Inosine	UGQMRVRMYYASKQ-KQYNXXCUSA-N	UGQMRVRMYYASKQ	M139T388_UGQMRVRMYYASKQ	AgingFly_pos
M139T521	139.05	521.177	[M]	[M+H]+	S0242	Urocanic acid	LOIYMIARKYCTBW-OWOJBTEDSA-N	LOIYMIARKYCTBW	M139T521_LOIYMIARKYCTBW	AgingFly_pos
M140T493	140.068	492.937	[M]	[M+Na]+	L0010	Betaine	KWIUHFFTVRNATP-UHFFFAOYSA-N	KWIUHFFTVRNATP	M140T493_KWIUHFFTVRNATP	AgingFly_pos
M143T533	143.048	532.674	[M]	[M+NH4]+	S0009	Taurine	XOAAWQZATWQOTB-UHFFFAOYSA-N	XOAAWQZATWQOTB	M143T533_XOAAWQZATWQOTB	AgingFly_pos
M146T655_2	146.092	654.656	[M]	[M+H]+	L0158	4-Guanidinobutyric acid	TUHVEAJXIMEOSA-UHFFFAOYSA-N	TUHVEAJXIMEOSA	M146T655_2_TUHVEAJXIMEOSA	AgingFly_pos
M147T687	147.076	687.265	[M]	[M+H]+	S0055	L-Glutamine	ZDXPYRJPNDTMRX-VKHMYHEASA-N	ZDXPYRJPNDTMRX	M147T687_ZDXPYRJPNDTMRX	AgingFly_pos
M147T655	147.095	654.67	[M+1]	[M+1]	L0158	4-Guanidinobutyric acid	TUHVEAJXIMEOSA-UHFFFAOYSA-N	TUHVEAJXIMEOSA	M147T655_TUHVEAJXIMEOSA	AgingFly_pos
M148T533	148.003	533.384	[M]	[M+Na]+	S0009	Taurine	XOAAWQZATWQOTB-UHFFFAOYSA-N	XOAAWQZATWQOTB	M148T533_XOAAWQZATWQOTB	AgingFly_pos
M148T677	148.042	676.677	[M]	[M-H2O+H]+	S0102	DL-Methionine sulfoxide	QEFRNWWLZKMPFJ-UHFFFAOYSA-N	QEFRNWWLZKMPFJ	M148T677_QEFRNWWLZKMPFJ	AgingFly_pos
M148T733	148.06	732.814	[M]	[M+H]+	S0056	L-Glutamate	WHUUTDBJXJRKMK-VKHMYHEASA-N	WHUUTDBJXJRKMK	M148T733_WHUUTDBJXJRKMK	AgingFly_pos
M148T687	148.079	687.325	[M+1]	[M+1]	S0055	L-Glutamine	ZDXPYRJPNDTMRX-VKHMYHEASA-N	ZDXPYRJPNDTMRX	M148T687_ZDXPYRJPNDTMRX	AgingFly_pos
M149T733	149.062	733.062	[M+1]	[M+1]	S0056	L-Glutamate	WHUUTDBJXJRKMK-VKHMYHEASA-N	WHUUTDBJXJRKMK	M149T733_WHUUTDBJXJRKMK	AgingFly_pos
M150T178	150.054	178.343	[M]	[M-H2O+H]+	L0194	Pyridoxal (Vitamin B6)	RADKZDMFGJYCBB-UHFFFAOYSA-N	RADKZDMFGJYCBB	M150T178_RADKZDMFGJYCBB	AgingFly_pos
M150T513	150.058	512.816	[M]	[M+H]+	S0057	L-Methionine	FFEARJCKVFRZRR-UHFFFAOYSA-N	FFEARJCKVFRZRR	M150T513_FFEARJCKVFRZRR	AgingFly_pos
M150T733	150.063	733.014	[M+2]	[M+2]	S0056	L-Glutamate	WHUUTDBJXJRKMK-VKHMYHEASA-N	WHUUTDBJXJRKMK	M150T733_WHUUTDBJXJRKMK	AgingFly_pos
M151T675	151.022	675.226	[M]	[M-CH3+H]+	S0102	DL-Methionine sulfoxide	QEFRNWWLZKMPFJ-UHFFFAOYSA-N	QEFRNWWLZKMPFJ	M151T675_QEFRNWWLZKMPFJ	AgingFly_pos
M152T590	152.055	589.574	[M]	ISF	L0381	3',5'-Cyclic guanosine monophosphate	ZOOGRGPOEVQQDX-UUOKFMHZSA-N	ZOOGRGPOEVQQDX	M152T590_ZOOGRGPOEVQQDX	AgingFly_pos
M152T472_2	152.057	471.656	[M]	ISF	S0071	Guanosine	NYHBQMYGNKIUIF-UUOKFMHZSA-N	NYHBQMYGNKIUIF	M152T472_2_NYHBQMYGNKIUIF	AgingFly_pos
M153T472	153.059	471.656	[M+1]	[M+1]	S0071	Guanosine	NYHBQMYGNKIUIF-UUOKFMHZSA-N	NYHBQMYGNKIUIF	M153T472_NYHBQMYGNKIUIF	AgingFly_pos
M154T472	154.061	471.709	[M+2]	[M+2]	S0071	Guanosine	NYHBQMYGNKIUIF-UUOKFMHZSA-N	NYHBQMYGNKIUIF	M154T472_NYHBQMYGNKIUIF	AgingFly_pos
M156T493	156.042	492.937	[M]	[M+K]+	L0010	Betaine	KWIUHFFTVRNATP-UHFFFAOYSA-N	KWIUHFFTVRNATP	M156T493_KWIUHFFTVRNATP	AgingFly_pos
M158T727	158.044	727.237	[M]	[M-H2O+H]+	S0246	N-Acetyl-L-aspartic acid	OTCCIMWXFLJLIA-BYPYZUCNSA-N	OTCCIMWXFLJLIA	M158T727_OTCCIMWXFLJLIA	AgingFly_pos
M159T295	159.027	294.571	[M]	[M+Na]+	S0012	Hypoxanthine	FDGQSTZJBFJUBT-UHFFFAOYSA-N	FDGQSTZJBFJUBT	M159T295_FDGQSTZJBFJUBT	AgingFly_pos
M159T728	159.047	727.721	[M+1]	[M+1]	S0246	N-Acetyl-L-aspartic acid	OTCCIMWXFLJLIA-BYPYZUCNSA-N	OTCCIMWXFLJLIA	M159T728_OTCCIMWXFLJLIA	AgingFly_pos
M160T295	160.03	295.297	[M+1]	[M+1]	S0012	Hypoxanthine	FDGQSTZJBFJUBT-UHFFFAOYSA-N	FDGQSTZJBFJUBT	M160T295_FDGQSTZJBFJUBT	AgingFly_pos
M160T564	160.034	563.611	[M]	[M-H+2Na]+	S0088	L-Proline	ONIBWKKTOPOVIA-BYPYZUCNSA-N	ONIBWKKTOPOVIA	M160T564_ONIBWKKTOPOVIA	AgingFly_pos
M160T78	160.075	78.176	[M]	ISF	S0130	N-Acetylserotonin	MVAWJSIDNICKHF-UHFFFAOYSA-N	MVAWJSIDNICKHF	M160T78_MVAWJSIDNICKHF	AgingFly_pos
M162T651_2	162.113	650.9	[M]	[M+H]+	S0060	L-Carnitine	PHIQHXFUZVPYII-ZCFIWIBFSA-N	PHIQHXFUZVPYII	M162T651_2_PHIQHXFUZVPYII	AgingFly_pos
M163T651_3	163.116	651.04	[M+1]	[M+1]	S0060	L-Carnitine	PHIQHXFUZVPYII-ZCFIWIBFSA-N	PHIQHXFUZVPYII	M163T651_3_PHIQHXFUZVPYII	AgingFly_pos
M164T652	164.117	651.568	[M+2]	[M+2]	S0060	L-Carnitine	PHIQHXFUZVPYII-ZCFIWIBFSA-N	PHIQHXFUZVPYII	M164T652_PHIQHXFUZVPYII	AgingFly_pos
M165T545	165.054	544.774	[M]	[M-H3N+H]+	S0064	L-Tyrosine	OUYCCCASQSFEME-QMMMGPOBSA-N	OUYCCCASQSFEME	M165T545_OUYCCCASQSFEME	AgingFly_pos
M165T651	165.12	651.231	[M+3]	[M+3]	S0060	L-Carnitine	PHIQHXFUZVPYII-ZCFIWIBFSA-N	PHIQHXFUZVPYII	M165T651_PHIQHXFUZVPYII	AgingFly_pos
M166T675_2	166.053	675.496	[M]	[M+H]+	S0102	DL-Methionine sulfoxide	QEFRNWWLZKMPFJ-UHFFFAOYSA-N	QEFRNWWLZKMPFJ	M166T675_2_QEFRNWWLZKMPFJ	AgingFly_pos
M167T676	167.056	675.582	[M+1]	[M+1]	S0102	DL-Methionine sulfoxide	QEFRNWWLZKMPFJ-UHFFFAOYSA-N	QEFRNWWLZKMPFJ	M167T676_QEFRNWWLZKMPFJ	AgingFly_pos
M168T177	168.065	176.836	[M]	[M+H]+	L0194	Pyridoxal (Vitamin B6)	RADKZDMFGJYCBB-UHFFFAOYSA-N	RADKZDMFGJYCBB	M168T177_RADKZDMFGJYCBB	AgingFly_pos
M169T686	169.057	686.016	[M]	[M+Na]+	S0055	L-Glutamine	ZDXPYRJPNDTMRX-VKHMYHEASA-N	ZDXPYRJPNDTMRX	M169T686_ZDXPYRJPNDTMRX	AgingFly_pos
M170T734	170.041	734.269	[M]	[M+Na]+	S0056	L-Glutamate	WHUUTDBJXJRKMK-VKHMYHEASA-N	WHUUTDBJXJRKMK	M170T734_WHUUTDBJXJRKMK	AgingFly_pos
M172T569	172.06	569.013	[M]	[M-H3N+H]+	S0066	alpha-N-Acetyl-L-glutamine	KSMRODHGGIIXDV-YFKPBYRVSA-N	KSMRODHGGIIXDV	M172T569_KSMRODHGGIIXDV	AgingFly_pos
M176T727	176.055	727.305	[M]	[M+H]+	S0246	N-Acetyl-L-aspartic acid	OTCCIMWXFLJLIA-BYPYZUCNSA-N	OTCCIMWXFLJLIA	M176T727_OTCCIMWXFLJLIA	AgingFly_pos
M181T295	181.009	294.937	[M]	[M-H+2Na]+	S0012	Hypoxanthine	FDGQSTZJBFJUBT-UHFFFAOYSA-N	FDGQSTZJBFJUBT	M181T295_FDGQSTZJBFJUBT	AgingFly_pos
M182T545	182.081	544.774	[M]	[M+H]+	S0064	L-Tyrosine	OUYCCCASQSFEME-QMMMGPOBSA-N	OUYCCCASQSFEME	M182T545_OUYCCCASQSFEME	AgingFly_pos
M183T544	183.085	543.586	[M+1]	[M+1]	S0064	L-Tyrosine	OUYCCCASQSFEME-QMMMGPOBSA-N	OUYCCCASQSFEME	M183T544_OUYCCCASQSFEME	AgingFly_pos
M184T68	184.06	68.122	[M]	[M+H]+	L0261	4-Pyridoxic acid	HXACOUQIXZGNBF-UHFFFAOYSA-N	HXACOUQIXZGNBF	M184T68_HXACOUQIXZGNBF	AgingFly_pos
M184T718	184.073	717.664	[M]	ISF	S0106	Glycerophosphocholine	SUHOQUVVVLNYQR-MRVPVSSYSA-N	SUHOQUVVVLNYQR	M184T718_SUHOQUVVVLNYQR	AgingFly_pos
M184T910	184.074	910.102	[M]	[M+H]+	L0132	Phosphorylcholine	YHHSONZFOIEMCP-UHFFFAOYSA-O	YHHSONZFOIEMCP	M184T910_YHHSONZFOIEMCP	AgingFly_pos
M184T650	184.094	650.178	[M]	[M+Na]+	S0060	L-Carnitine	PHIQHXFUZVPYII-ZCFIWIBFSA-N	PHIQHXFUZVPYII	M184T650_PHIQHXFUZVPYII	AgingFly_pos
M184T495	184.096	495.396	[M]	[M-2H2O+H]+	L0174	Pantothenate	GHOKWGTUZJEAQD-ZETCQYMHSA-N	GHOKWGTUZJEAQD	M184T495_GHOKWGTUZJEAQD	AgingFly_pos
M185T686	185.032	686.178	[M]	[M+K]+	S0055	L-Glutamine	ZDXPYRJPNDTMRX-VKHMYHEASA-N	ZDXPYRJPNDTMRX	M185T686_ZDXPYRJPNDTMRX	AgingFly_pos
M185T909	185.077	908.984	[M+1]	[M+1]	L0132	Phosphorylcholine	YHHSONZFOIEMCP-UHFFFAOYSA-O	YHHSONZFOIEMCP	M185T909_YHHSONZFOIEMCP	AgingFly_pos
M185T495	185.099	495.421	[M+1]	[M+1]	L0174	Pantothenate	GHOKWGTUZJEAQD-ZETCQYMHSA-N	GHOKWGTUZJEAQD	M185T495_GHOKWGTUZJEAQD	AgingFly_pos
M186T734	186.007	734.095	[M]	[M+K]+	S0056	L-Glutamate	WHUUTDBJXJRKMK-VKHMYHEASA-N	WHUUTDBJXJRKMK	M186T734_WHUUTDBJXJRKMK	AgingFly_pos
M186T909	186.077	908.994	[M+2]	[M+2]	L0132	Phosphorylcholine	YHHSONZFOIEMCP-UHFFFAOYSA-O	YHHSONZFOIEMCP	M186T909_YHHSONZFOIEMCP	AgingFly_pos
M188T512	188.004	512.468	[M]	[M+K]+	S0057	L-Methionine	FFEARJCKVFRZRR-UHFFFAOYSA-N	FFEARJCKVFRZRR	M188T512_FFEARJCKVFRZRR	AgingFly_pos
M188T675	188.035	675.291	[M]	[M+Na]+	S0102	DL-Methionine sulfoxide	QEFRNWWLZKMPFJ-UHFFFAOYSA-N	QEFRNWWLZKMPFJ	M188T675_QEFRNWWLZKMPFJ	AgingFly_pos
M189T675	189.038	675.477	[M+1]	[M+1]	S0102	DL-Methionine sulfoxide	QEFRNWWLZKMPFJ-UHFFFAOYSA-N	QEFRNWWLZKMPFJ	M189T675_QEFRNWWLZKMPFJ	AgingFly_pos
M189T569	189.087	568.617	[M]	[M+H]+	S0066	alpha-N-Acetyl-L-glutamine	KSMRODHGGIIXDV-YFKPBYRVSA-N	KSMRODHGGIIXDV	M189T569_KSMRODHGGIIXDV	AgingFly_pos
M190T325	190.049	324.649	[M]	[M+H]+	S0079	Kynurenic acid	HCZHHEIFKROPDY-UHFFFAOYSA-N	HCZHHEIFKROPDY	M190T325_HCZHHEIFKROPDY	AgingFly_pos
M191T686	191.04	685.808	[M]	[M-H+2Na]+	S0055	L-Glutamine	ZDXPYRJPNDTMRX-VKHMYHEASA-N	ZDXPYRJPNDTMRX	M191T686_ZDXPYRJPNDTMRX	AgingFly_pos
M192T734	192.024	734.071	[M]	[M-H+2Na]+	S0056	L-Glutamate	WHUUTDBJXJRKMK-VKHMYHEASA-N	WHUUTDBJXJRKMK	M192T734_WHUUTDBJXJRKMK	AgingFly_pos
M198T729	198.052	728.558	[M]	[M-H2O+H]+	S0362	sn-Glycerol 3-phosphoethanolamine	JZNWSCPGTDBMEW-YFKPBYRVSA-N	JZNWSCPGTDBMEW	M198T729_JZNWSCPGTDBMEW	AgingFly_pos
M199T729	199.055	728.602	[M+1]	[M+1]	S0362	sn-Glycerol 3-phosphoethanolamine	JZNWSCPGTDBMEW-YFKPBYRVSA-N	JZNWSCPGTDBMEW	M199T729_JZNWSCPGTDBMEW	AgingFly_pos
M200T729	200.056	728.503	[M+2]	[M+2]	S0362	sn-Glycerol 3-phosphoethanolamine	JZNWSCPGTDBMEW-YFKPBYRVSA-N	JZNWSCPGTDBMEW	M200T729_JZNWSCPGTDBMEW	AgingFly_pos
M202T756	202.07	755.73	[M]	[M-H3N+H]+	S0346	5-L-Glutamyl-L-alanine	WQXXXVRAFAKQJM-WHFBIAKZSA-N	WQXXXVRAFAKQJM	M202T756_WQXXXVRAFAKQJM	AgingFly_pos
M202T495	202.107	495.387	[M]	[M-H2O+H]+	L0174	Pantothenate	GHOKWGTUZJEAQD-ZETCQYMHSA-N	GHOKWGTUZJEAQD	M202T495_GHOKWGTUZJEAQD	AgingFly_pos
M203T756	203.073	755.732	[M+1]	[M+1]	S0346	5-L-Glutamyl-L-alanine	WQXXXVRAFAKQJM-WHFBIAKZSA-N	WQXXXVRAFAKQJM	M203T756_WQXXXVRAFAKQJM	AgingFly_pos
M203T495	203.11	495.385	[M+1]	[M+1]	L0174	Pantothenate	GHOKWGTUZJEAQD-ZETCQYMHSA-N	GHOKWGTUZJEAQD	M203T495_GHOKWGTUZJEAQD	AgingFly_pos
M204T676	204.008	675.532	[M]	[M+K]+	S0102	DL-Methionine sulfoxide	QEFRNWWLZKMPFJ-UHFFFAOYSA-N	QEFRNWWLZKMPFJ	M204T676_QEFRNWWLZKMPFJ	AgingFly_pos
M204T803	204.086	803.233	[M]	ISF	L0303	UDP-N-acetylglucosamine	LFTYTUAZOPRMMI-CFRASDGPSA-N	LFTYTUAZOPRMMI	M204T803_LFTYTUAZOPRMMI	AgingFly_pos
M210T675	210.016	674.63	[M]	[M-H+2Na]+	S0102	DL-Methionine sulfoxide	QEFRNWWLZKMPFJ-UHFFFAOYSA-N	QEFRNWWLZKMPFJ	M210T675_QEFRNWWLZKMPFJ	AgingFly_pos
M211T674	211.019	674.361	[M+1]	[M+1]	S0102	DL-Methionine sulfoxide	QEFRNWWLZKMPFJ-UHFFFAOYSA-N	QEFRNWWLZKMPFJ	M211T674_QEFRNWWLZKMPFJ	AgingFly_pos
M216T729	216.063	728.528	[M]	[M+H]+	S0362	sn-Glycerol 3-phosphoethanolamine	JZNWSCPGTDBMEW-YFKPBYRVSA-N	JZNWSCPGTDBMEW	M216T729_JZNWSCPGTDBMEW	AgingFly_pos
M217T729	217.066	728.602	[M+1]	[M+1]	S0362	sn-Glycerol 3-phosphoethanolamine	JZNWSCPGTDBMEW-YFKPBYRVSA-N	JZNWSCPGTDBMEW	M217T729_JZNWSCPGTDBMEW	AgingFly_pos
M218T729	218.067	728.602	[M+2]	[M+2]	S0362	sn-Glycerol 3-phosphoethanolamine	JZNWSCPGTDBMEW-YFKPBYRVSA-N	JZNWSCPGTDBMEW	M218T729_JZNWSCPGTDBMEW	AgingFly_pos
M219T756	219.098	755.732	[M]	[M+H]+	S0346	5-L-Glutamyl-L-alanine	WQXXXVRAFAKQJM-WHFBIAKZSA-N	WQXXXVRAFAKQJM	M219T756_WQXXXVRAFAKQJM	AgingFly_pos
M219T79	219.112	78.794	[M]	[M+H]+	S0130	N-Acetylserotonin	MVAWJSIDNICKHF-UHFFFAOYSA-N	MVAWJSIDNICKHF	M219T79_MVAWJSIDNICKHF	AgingFly_pos
M220T462	220.082	462.26	[M]	[M-H2O+H]+	L0150	Biopterin	LHQIJBMDNUYRAM-DZSWIPIPSA-N	LHQIJBMDNUYRAM	M220T462_LHQIJBMDNUYRAM	AgingFly_pos
M220T756	220.1	755.812	[M+1]	[M+1]	S0346	5-L-Glutamyl-L-alanine	WQXXXVRAFAKQJM-WHFBIAKZSA-N	WQXXXVRAFAKQJM	M220T756_WQXXXVRAFAKQJM	AgingFly_pos
M220T77	220.112	76.566	[M+1]	[M+1]	S0130	N-Acetylserotonin	MVAWJSIDNICKHF-UHFFFAOYSA-N	MVAWJSIDNICKHF	M220T77_MVAWJSIDNICKHF	AgingFly_pos
M220T495	220.118	495.387	[M]	[M+H]+	L0174	Pantothenate	GHOKWGTUZJEAQD-ZETCQYMHSA-N	GHOKWGTUZJEAQD	M220T495_GHOKWGTUZJEAQD	AgingFly_pos
M221T756	221.101	755.802	[M+2]	[M+2]	S0346	5-L-Glutamyl-L-alanine	WQXXXVRAFAKQJM-WHFBIAKZSA-N	WQXXXVRAFAKQJM	M221T756_WQXXXVRAFAKQJM	AgingFly_pos
M221T495	221.121	495.387	[M+1]	[M+1]	L0174	Pantothenate	GHOKWGTUZJEAQD-ZETCQYMHSA-N	GHOKWGTUZJEAQD	M221T495_GHOKWGTUZJEAQD	AgingFly_pos
M222T495	222.122	495.487	[M+2]	[M+2]	L0174	Pantothenate	GHOKWGTUZJEAQD-ZETCQYMHSA-N	GHOKWGTUZJEAQD	M222T495_GHOKWGTUZJEAQD	AgingFly_pos
M227T570	227.042	570.167	[M]	[M+K]+	S0066	alpha-N-Acetyl-L-glutamine	KSMRODHGGIIXDV-YFKPBYRVSA-N	KSMRODHGGIIXDV	M227T570_KSMRODHGGIIXDV	AgingFly_pos
M227T720	227.087	720.374	[M+1]	[M+1]	S0106	Glycerophosphocholine	SUHOQUVVVLNYQR-MRVPVSSYSA-N	SUHOQUVVVLNYQR	M227T720_SUHOQUVVVLNYQR	AgingFly_pos
M231T564	231.133	564.28	[M]	[2M+H]+	S0088	L-Proline	ONIBWKKTOPOVIA-BYPYZUCNSA-N	ONIBWKKTOPOVIA	M231T564_ONIBWKKTOPOVIA	AgingFly_pos
M238T729	238.045	728.558	[M]	[M+Na]+	S0362	sn-Glycerol 3-phosphoethanolamine	JZNWSCPGTDBMEW-YFKPBYRVSA-N	JZNWSCPGTDBMEW	M238T729_JZNWSCPGTDBMEW	AgingFly_pos
M238T462	238.093	461.87	[M]	[M+H]+	L0150	Biopterin	LHQIJBMDNUYRAM-DZSWIPIPSA-N	LHQIJBMDNUYRAM	M238T462_LHQIJBMDNUYRAM	AgingFly_pos
M239T729	239.048	728.602	[M+1]	[M+1]	S0362	sn-Glycerol 3-phosphoethanolamine	JZNWSCPGTDBMEW-YFKPBYRVSA-N	JZNWSCPGTDBMEW	M239T729_JZNWSCPGTDBMEW	AgingFly_pos
M240T729	240.048	728.614	[M+2]	[M+2]	S0362	sn-Glycerol 3-phosphoethanolamine	JZNWSCPGTDBMEW-YFKPBYRVSA-N	JZNWSCPGTDBMEW	M240T729_JZNWSCPGTDBMEW	AgingFly_pos
M241T756	241.079	755.802	[M]	[M+Na]+	S0346	5-L-Glutamyl-L-alanine	WQXXXVRAFAKQJM-WHFBIAKZSA-N	WQXXXVRAFAKQJM	M241T756_WQXXXVRAFAKQJM	AgingFly_pos
M242T495	242.099	495.498	[M]	[M+Na]+	L0174	Pantothenate	GHOKWGTUZJEAQD-ZETCQYMHSA-N	GHOKWGTUZJEAQD	M242T495_GHOKWGTUZJEAQD	AgingFly_pos
M243T496	243.103	495.606	[M+1]	[M+1]	L0174	Pantothenate	GHOKWGTUZJEAQD-ZETCQYMHSA-N	GHOKWGTUZJEAQD	M243T496_GHOKWGTUZJEAQD	AgingFly_pos
M244T432	244.092	431.582	[M]	[M+H]+	L0013	Cytidine	UHDGCWIWMRVCDJ-XVFCMESISA-N	UHDGCWIWMRVCDJ	M244T432_UHDGCWIWMRVCDJ	AgingFly_pos
M244T496	244.103	496.003	[M+2]	[M+2]	L0174	Pantothenate	GHOKWGTUZJEAQD-ZETCQYMHSA-N	GHOKWGTUZJEAQD	M244T496_GHOKWGTUZJEAQD	AgingFly_pos
M245T285	245.076	285.164	[M]	[M+H]+	S0031	Uridine	DRTQHJPVMGBUCF-AYZDMWBASA-N	DRTQHJPVMGBUCF	M245T285_DRTQHJPVMGBUCF	AgingFly_pos
M246T285	246.078	284.698	[M+1]	[M+1]	S0031	Uridine	DRTQHJPVMGBUCF-AYZDMWBASA-N	DRTQHJPVMGBUCF	M246T285_DRTQHJPVMGBUCF	AgingFly_pos
M251T533	251.036	532.675	[M]	[2M+H]+	S0009	Taurine	XOAAWQZATWQOTB-UHFFFAOYSA-N	XOAAWQZATWQOTB	M251T533_XOAAWQZATWQOTB	AgingFly_pos
M251T722	251.07	721.891	[M]	[M+H]+	L0138	Gamma-Glutamylcysteine	RITKHVBHSGLULN-WHFBIAKZSA-N	RITKHVBHSGLULN	M251T722_RITKHVBHSGLULN	AgingFly_pos
M252T533	252.038	532.745	[M+1]	[M+1]	S0009	Taurine	XOAAWQZATWQOTB-UHFFFAOYSA-N	XOAAWQZATWQOTB	M252T533_XOAAWQZATWQOTB	AgingFly_pos
M253T564	253.114	564.032	[M]	[2M+Na]+	S0088	L-Proline	ONIBWKKTOPOVIA-BYPYZUCNSA-N	ONIBWKKTOPOVIA	M253T564_ONIBWKKTOPOVIA	AgingFly_pos
M254T729	254.018	728.558	[M]	[M+K]+	S0362	sn-Glycerol 3-phosphoethanolamine	JZNWSCPGTDBMEW-YFKPBYRVSA-N	JZNWSCPGTDBMEW	M254T729_JZNWSCPGTDBMEW	AgingFly_pos
M255T729	255.022	728.513	[M+1]	[M+1]	S0362	sn-Glycerol 3-phosphoethanolamine	JZNWSCPGTDBMEW-YFKPBYRVSA-N	JZNWSCPGTDBMEW	M255T729_JZNWSCPGTDBMEW	AgingFly_pos
M257T756	257.052	755.721	[M]	[M+K]+	S0346	5-L-Glutamyl-L-alanine	WQXXXVRAFAKQJM-WHFBIAKZSA-N	WQXXXVRAFAKQJM	M257T756_WQXXXVRAFAKQJM	AgingFly_pos
M257T492	257.145	492.303	[M]	[2M+Na]+	L0010	Betaine	KWIUHFFTVRNATP-UHFFFAOYSA-N	KWIUHFFTVRNATP	M257T492_KWIUHFFTVRNATP	AgingFly_pos
M258T496	258.072	495.908	[M]	[M+K]+	L0174	Pantothenate	GHOKWGTUZJEAQD-ZETCQYMHSA-N	GHOKWGTUZJEAQD	M258T496_GHOKWGTUZJEAQD	AgingFly_pos
M258T718_1	258.111	717.644	[M]	M+	S0106	Glycerophosphocholine	SUHOQUVVVLNYQR-MRVPVSSYSA-N	SUHOQUVVVLNYQR	M258T718_1_SUHOQUVVVLNYQR	AgingFly_pos
M259T496	259.075	495.879	[M+1]	[M+1]	L0174	Pantothenate	GHOKWGTUZJEAQD-ZETCQYMHSA-N	GHOKWGTUZJEAQD	M259T496_GHOKWGTUZJEAQD	AgingFly_pos
M259T718	259.114	717.644	[M+1]	[M+1]	S0106	Glycerophosphocholine	SUHOQUVVVLNYQR-MRVPVSSYSA-N	SUHOQUVVVLNYQR	M259T718_SUHOQUVVVLNYQR	AgingFly_pos
M260T729	260.026	729.313	[M]	[M-H+2Na]+	S0362	sn-Glycerol 3-phosphoethanolamine	JZNWSCPGTDBMEW-YFKPBYRVSA-N	JZNWSCPGTDBMEW	M260T729_JZNWSCPGTDBMEW	AgingFly_pos
M260T462	260.075	461.87	[M]	[M+Na]+	L0150	Biopterin	LHQIJBMDNUYRAM-DZSWIPIPSA-N	LHQIJBMDNUYRAM	M260T462_LHQIJBMDNUYRAM	AgingFly_pos
M260T718	260.114	717.654	[M+2]	[M+2]	S0106	Glycerophosphocholine	SUHOQUVVVLNYQR-MRVPVSSYSA-N	SUHOQUVVVLNYQR	M260T718_SUHOQUVVVLNYQR	AgingFly_pos
M261T462	261.077	461.87	[M+1]	[M+1]	L0150	Biopterin	LHQIJBMDNUYRAM-DZSWIPIPSA-N	LHQIJBMDNUYRAM	M261T462_LHQIJBMDNUYRAM	AgingFly_pos
M261T718	261.118	717.655	[M+3]	[M+3]	S0106	Glycerophosphocholine	SUHOQUVVVLNYQR-MRVPVSSYSA-N	SUHOQUVVVLNYQR	M261T718_SUHOQUVVVLNYQR	AgingFly_pos
M263T756	263.06	755.812	[M]	[M-H+2Na]+	S0346	5-L-Glutamyl-L-alanine	WQXXXVRAFAKQJM-WHFBIAKZSA-N	WQXXXVRAFAKQJM	M263T756_WQXXXVRAFAKQJM	AgingFly_pos
M264T825	264.038	825.017	[M]	ISF	S0241	Cytidine 5'-diphosphocholine (CDP-choline)	RZZPDXZPRHQOCG-OJAKKHQRSA-N	RZZPDXZPRHQOCG	M264T825_RZZPDXZPRHQOCG	AgingFly_pos
M264T756	264.06	755.807	[M+1]	[M+1]	S0346	5-L-Glutamyl-L-alanine	WQXXXVRAFAKQJM-WHFBIAKZSA-N	WQXXXVRAFAKQJM	M264T756_WQXXXVRAFAKQJM	AgingFly_pos
M264T495	264.081	495.137	[M]	[M-H+2Na]+	L0174	Pantothenate	GHOKWGTUZJEAQD-ZETCQYMHSA-N	GHOKWGTUZJEAQD	M264T495_GHOKWGTUZJEAQD	AgingFly_pos
M266T432	266.074	431.652	[M]	[M+Na]+	L0013	Cytidine	UHDGCWIWMRVCDJ-XVFCMESISA-N	UHDGCWIWMRVCDJ	M266T432_UHDGCWIWMRVCDJ	AgingFly_pos
M268T301	268.105	301.118	[M]	[M+H]+	L0016	Adenosine	OIRDTQYFTABQOQ-UHFFFAOYSA-N	OIRDTQYFTABQOQ	M268T301_OIRDTQYFTABQOQ	AgingFly_pos
M269T388	269.088	388.214	[M]	[M+H]+	S0032	Inosine	UGQMRVRMYYASKQ-KQYNXXCUSA-N	UGQMRVRMYYASKQ	M269T388_UGQMRVRMYYASKQ	AgingFly_pos
M269T301	269.107	301.12	[M+1]	[M+1]	L0016	Adenosine	OIRDTQYFTABQOQ-UHFFFAOYSA-N	OIRDTQYFTABQOQ	M269T301_OIRDTQYFTABQOQ	AgingFly_pos
M270T388	270.09	388.214	[M+1]	[M+1]	S0032	Inosine	UGQMRVRMYYASKQ-KQYNXXCUSA-N	UGQMRVRMYYASKQ	M270T388_UGQMRVRMYYASKQ	AgingFly_pos
M270T301	270.108	301.135	[M+2]	[M+2]	L0016	Adenosine	OIRDTQYFTABQOQ-UHFFFAOYSA-N	OIRDTQYFTABQOQ	M270T301_OIRDTQYFTABQOQ	AgingFly_pos
M271T388	271.092	388.435	[M+2]	[M+2]	S0032	Inosine	UGQMRVRMYYASKQ-KQYNXXCUSA-N	UGQMRVRMYYASKQ	M271T388_UGQMRVRMYYASKQ	AgingFly_pos
M271T301	271.111	301.279	[M+3]	[M+3]	L0016	Adenosine	OIRDTQYFTABQOQ-UHFFFAOYSA-N	OIRDTQYFTABQOQ	M271T301_OIRDTQYFTABQOQ	AgingFly_pos
M273T533	273.017	533.384	[M]	[2M+Na]+	S0009	Taurine	XOAAWQZATWQOTB-UHFFFAOYSA-N	XOAAWQZATWQOTB	M273T533_XOAAWQZATWQOTB	AgingFly_pos
M274T534	274.018	533.959	[M+1]	[M+1]	S0009	Taurine	XOAAWQZATWQOTB-UHFFFAOYSA-N	XOAAWQZATWQOTB	M274T534_XOAAWQZATWQOTB	AgingFly_pos
M276T462	276.047	462.26	[M]	[M+K]+	L0150	Biopterin	LHQIJBMDNUYRAM-DZSWIPIPSA-N	LHQIJBMDNUYRAM	M276T462_LHQIJBMDNUYRAM	AgingFly_pos
M277T462	277.052	461.832	[M+1]	[M+1]	L0150	Biopterin	LHQIJBMDNUYRAM-DZSWIPIPSA-N	LHQIJBMDNUYRAM	M277T462_LHQIJBMDNUYRAM	AgingFly_pos
M277T855	277.102	855.12	[M]	[M+H]+	L0352	gamma-L-Glutamyl-L-glutamic acid	OWQDWQKWSLFFFR-WDSKDSINSA-N	OWQDWQKWSLFFFR	M277T855_OWQDWQKWSLFFFR	AgingFly_pos
M277T836	277.138	835.908	[M]	[M+H]+	L0155	L-Saccharopine	ZDGJAHTZVHVLOT-YUMQZZPRSA-N	ZDGJAHTZVHVLOT	M277T836_ZDGJAHTZVHVLOT	AgingFly_pos
M278T855	278.103	855.302	[M+1]	[M+1]	L0352	gamma-L-Glutamyl-L-glutamic acid	OWQDWQKWSLFFFR-WDSKDSINSA-N	OWQDWQKWSLFFFR	M278T855_OWQDWQKWSLFFFR	AgingFly_pos
M281T717	281.094	717.308	[M]	[M+Na]+	S0106	Glycerophosphocholine	SUHOQUVVVLNYQR-MRVPVSSYSA-N	SUHOQUVVVLNYQR	M281T717_SUHOQUVVVLNYQR	AgingFly_pos
M282T717	282.096	717.066	[M+1]	[M+1]	S0106	Glycerophosphocholine	SUHOQUVVVLNYQR-MRVPVSSYSA-N	SUHOQUVVVLNYQR	M282T717_SUHOQUVVVLNYQR	AgingFly_pos
M283T718	283.109	717.543	[M+2]	[M+2]	S0106	Glycerophosphocholine	SUHOQUVVVLNYQR-MRVPVSSYSA-N	SUHOQUVVVLNYQR	M283T718_SUHOQUVVVLNYQR	AgingFly_pos
M284T471	284.099	471.07	[M]	[M+H]+	S0071	Guanosine	NYHBQMYGNKIUIF-UUOKFMHZSA-N	NYHBQMYGNKIUIF	M284T471_NYHBQMYGNKIUIF	AgingFly_pos
M285T472	285.101	471.586	[M+1]	[M+1]	S0071	Guanosine	NYHBQMYGNKIUIF-UUOKFMHZSA-N	NYHBQMYGNKIUIF	M285T472_NYHBQMYGNKIUIF	AgingFly_pos
M286T472	286.102	471.739	[M+2]	[M+2]	S0071	Guanosine	NYHBQMYGNKIUIF-UUOKFMHZSA-N	NYHBQMYGNKIUIF	M286T472_NYHBQMYGNKIUIF	AgingFly_pos
M291T389	291.071	388.505	[M]	[M+Na]+	S0032	Inosine	UGQMRVRMYYASKQ-KQYNXXCUSA-N	UGQMRVRMYYASKQ	M291T389_UGQMRVRMYYASKQ	AgingFly_pos
M292T389	292.072	388.678	[M+1]	[M+1]	S0032	Inosine	UGQMRVRMYYASKQ-KQYNXXCUSA-N	UGQMRVRMYYASKQ	M292T389_UGQMRVRMYYASKQ	AgingFly_pos
M293T389	293.074	388.921	[M+2]	[M+2]	S0032	Inosine	UGQMRVRMYYASKQ-KQYNXXCUSA-N	UGQMRVRMYYASKQ	M293T389_UGQMRVRMYYASKQ	AgingFly_pos
M293T831	293.097	831.02	[M]	[M+H]+	S0347	EDTA	KCXVZYZYPLLWCC-UHFFFAOYSA-N	KCXVZYZYPLLWCC	M293T831_KCXVZYZYPLLWCC	AgingFly_pos
M295T295	295.065	295.351	[M]	[2M+Na]+	S0012	Hypoxanthine	FDGQSTZJBFJUBT-UHFFFAOYSA-N	FDGQSTZJBFJUBT	M295T295_FDGQSTZJBFJUBT	AgingFly_pos
M297T718	297.068	717.643	[M]	[M+K]+	S0106	Glycerophosphocholine	SUHOQUVVVLNYQR-MRVPVSSYSA-N	SUHOQUVVVLNYQR	M297T718_SUHOQUVVVLNYQR	AgingFly_pos
M298T718	298.063	717.646	[M+1]	[M+1]	S0106	Glycerophosphocholine	SUHOQUVVVLNYQR-MRVPVSSYSA-N	SUHOQUVVVLNYQR	M298T718_SUHOQUVVVLNYQR	AgingFly_pos
M298T180	298.096	179.715	[M]	[M+H]+	L0036	S-Methyl-5'-thioadenosine	WUUGFSXJNOTRMR-IOSLPCCCSA-N	WUUGFSXJNOTRMR	M298T180_WUUGFSXJNOTRMR	AgingFly_pos
M299T855	299.082	855.452	[M]	[M+Na]+	L0352	gamma-L-Glutamyl-L-glutamic acid	OWQDWQKWSLFFFR-WDSKDSINSA-N	OWQDWQKWSLFFFR	M299T855_OWQDWQKWSLFFFR	AgingFly_pos
M306T588	306.047	587.894	[M]	[M+H]+	L0307	Cytidine 2',3'-cyclic phosphate	NMPZCCZXCOMSDQ-ZRTZXPPTSA-N	NMPZCCZXCOMSDQ	M306T588_NMPZCCZXCOMSDQ	AgingFly_pos
M306T472	306.081	471.901	[M]	[M+Na]+	S0071	Guanosine	NYHBQMYGNKIUIF-UUOKFMHZSA-N	NYHBQMYGNKIUIF	M306T472_NYHBQMYGNKIUIF	AgingFly_pos
M307T388	307.044	388.435	[M]	[M+K]+	S0032	Inosine	UGQMRVRMYYASKQ-KQYNXXCUSA-N	UGQMRVRMYYASKQ	M307T388_UGQMRVRMYYASKQ	AgingFly_pos
M307T472	307.083	471.901	[M+1]	[M+1]	S0071	Guanosine	NYHBQMYGNKIUIF-UUOKFMHZSA-N	NYHBQMYGNKIUIF	M307T472_NYHBQMYGNKIUIF	AgingFly_pos
M308T389	308.046	388.782	[M+1]	[M+1]	S0032	Inosine	UGQMRVRMYYASKQ-KQYNXXCUSA-N	UGQMRVRMYYASKQ	M308T389_UGQMRVRMYYASKQ	AgingFly_pos
M308T472	308.084	472.341	[M+2]	[M+2]	S0071	Guanosine	NYHBQMYGNKIUIF-UUOKFMHZSA-N	NYHBQMYGNKIUIF	M308T472_NYHBQMYGNKIUIF	AgingFly_pos
M313T391	313.051	391.031	[M]	[M-H+2Na]+	S0032	Inosine	UGQMRVRMYYASKQ-KQYNXXCUSA-N	UGQMRVRMYYASKQ	M313T391_UGQMRVRMYYASKQ	AgingFly_pos
M314T390	314.053	389.764	[M+1]	[M+1]	S0032	Inosine	UGQMRVRMYYASKQ-KQYNXXCUSA-N	UGQMRVRMYYASKQ	M314T390_UGQMRVRMYYASKQ	AgingFly_pos
M315T831	315.079	831.008	[M]	[M+Na]+	S0347	EDTA	KCXVZYZYPLLWCC-UHFFFAOYSA-N	KCXVZYZYPLLWCC	M315T831_KCXVZYZYPLLWCC	AgingFly_pos
M316T831	316.08	830.814	[M+1]	[M+1]	S0347	EDTA	KCXVZYZYPLLWCC-UHFFFAOYSA-N	KCXVZYZYPLLWCC	M316T831_KCXVZYZYPLLWCC	AgingFly_pos
M322T472	322.054	472.341	[M]	[M+K]+	S0071	Guanosine	NYHBQMYGNKIUIF-UUOKFMHZSA-N	NYHBQMYGNKIUIF	M322T472_NYHBQMYGNKIUIF	AgingFly_pos
M323T472	323.056	472.449	[M+1]	[M+1]	S0071	Guanosine	NYHBQMYGNKIUIF-UUOKFMHZSA-N	NYHBQMYGNKIUIF	M323T472_NYHBQMYGNKIUIF	AgingFly_pos
M324T472	324.052	472.479	[M+2]	[M+2]	S0071	Guanosine	NYHBQMYGNKIUIF-UUOKFMHZSA-N	NYHBQMYGNKIUIF	M324T472_NYHBQMYGNKIUIF	AgingFly_pos
M325T472	325.055	472.48	[M+3]	[M+3]	S0071	Guanosine	NYHBQMYGNKIUIF-UUOKFMHZSA-N	NYHBQMYGNKIUIF	M325T472_NYHBQMYGNKIUIF	AgingFly_pos
M325T676	325.111	675.828	[M]	[M-H2O+H]+	S0033	Sucrose	CZMRCDWAGMRECN-IZUPKFJOSA-N	CZMRCDWAGMRECN	M325T676_CZMRCDWAGMRECN	AgingFly_pos
M326T676	326.115	675.793	[M+1]	[M+1]	S0033	Sucrose	CZMRCDWAGMRECN-IZUPKFJOSA-N	CZMRCDWAGMRECN	M326T676_CZMRCDWAGMRECN	AgingFly_pos
M328T472	328.061	471.656	[M]	[M-H+2Na]+	S0071	Guanosine	NYHBQMYGNKIUIF-UUOKFMHZSA-N	NYHBQMYGNKIUIF	M328T472_NYHBQMYGNKIUIF	AgingFly_pos
M329T471	329.064	471.087	[M+1]	[M+1]	S0071	Guanosine	NYHBQMYGNKIUIF-UUOKFMHZSA-N	NYHBQMYGNKIUIF	M329T471_NYHBQMYGNKIUIF	AgingFly_pos
M331T831	331.043	831	[M]	[M+K]+	S0347	EDTA	KCXVZYZYPLLWCC-UHFFFAOYSA-N	KCXVZYZYPLLWCC	M331T831_KCXVZYZYPLLWCC	AgingFly_pos
M332T831	332.046	831.008	[M+1]	[M+1]	S0347	EDTA	KCXVZYZYPLLWCC-UHFFFAOYSA-N	KCXVZYZYPLLWCC	M332T831_KCXVZYZYPLLWCC	AgingFly_pos
M335T879	335.062	879.149	[M]	[M+H]+	L0039	Nicotinamide ribotide	DAYLJWODMCOQEW-GQEBFOJWSA-N	DAYLJWODMCOQEW	M335T879_DAYLJWODMCOQEW	AgingFly_pos
M336T879	336.064	879.383	[M+1]	[M+1]	L0039	Nicotinamide ribotide	DAYLJWODMCOQEW-GQEBFOJWSA-N	DAYLJWODMCOQEW	M336T879_DAYLJWODMCOQEW	AgingFly_pos
M343T677	343.121	676.615	[M]	[M+H]+	S0033	Sucrose	CZMRCDWAGMRECN-IZUPKFJOSA-N	CZMRCDWAGMRECN	M343T677_CZMRCDWAGMRECN	AgingFly_pos
M344T588	344.002	587.846	[M]	[M+K]+	L0307	Cytidine 2',3'-cyclic phosphate	NMPZCCZXCOMSDQ-ZRTZXPPTSA-N	NMPZCCZXCOMSDQ	M344T588_NMPZCCZXCOMSDQ	AgingFly_pos
M346T589	346.053	588.721	[M]	[M+H]+	L0381	3',5'-Cyclic guanosine monophosphate	ZOOGRGPOEVQQDX-UUOKFMHZSA-N	ZOOGRGPOEVQQDX	M346T589_ZOOGRGPOEVQQDX	AgingFly_pos
M348T759	348.069	759.256	[M]	[M+H]+	L0392	Adenosine 3'-monophosphate	LNQVTSROQXJCDD-KQYNXXCUSA-N	LNQVTSROQXJCDD	M348T759_LNQVTSROQXJCDD	AgingFly_pos
M348T802	348.071	801.51	[M]	[M+H]+	L0018	Adenosine monophosphate (AMP)	UDMBCSSLTHHNCD-KQYNXXCUSA-N	UDMBCSSLTHHNCD	M348T802_UDMBCSSLTHHNCD	AgingFly_pos
M349T802	349.072	801.528	[M+1]	[M+1]	L0018	Adenosine monophosphate (AMP)	UDMBCSSLTHHNCD-KQYNXXCUSA-N	UDMBCSSLTHHNCD	M349T802_UDMBCSSLTHHNCD	AgingFly_pos
M350T471	350.044	470.938	[M]	[M-2H+3Na]+	S0071	Guanosine	NYHBQMYGNKIUIF-UUOKFMHZSA-N	NYHBQMYGNKIUIF	M350T471_NYHBQMYGNKIUIF	AgingFly_pos
M350T802	350.074	801.539	[M+2]	[M+2]	L0018	Adenosine monophosphate (AMP)	UDMBCSSLTHHNCD-KQYNXXCUSA-N	UDMBCSSLTHHNCD	M350T802_UDMBCSSLTHHNCD	AgingFly_pos
M351T801	351.076	801.273	[M+3]	[M+3]	L0018	Adenosine monophosphate (AMP)	UDMBCSSLTHHNCD-KQYNXXCUSA-N	UDMBCSSLTHHNCD	M351T801_UDMBCSSLTHHNCD	AgingFly_pos
M353T677	353.08	676.616	[M]	[2M+Na]+	S0102	DL-Methionine sulfoxide	QEFRNWWLZKMPFJ-UHFFFAOYSA-N	QEFRNWWLZKMPFJ	M353T677_QEFRNWWLZKMPFJ	AgingFly_pos
M360T825	360.058	825.147	[M]	ISF	S0241	Cytidine 5'-diphosphocholine (CDP-choline)	RZZPDXZPRHQOCG-OJAKKHQRSA-N	RZZPDXZPRHQOCG	M360T825_RZZPDXZPRHQOCG	AgingFly_pos
M360T676	360.147	676.34	[M]	[M+NH4]+	S0033	Sucrose	CZMRCDWAGMRECN-IZUPKFJOSA-N	CZMRCDWAGMRECN	M360T676_CZMRCDWAGMRECN	AgingFly_pos
M365T676	365.105	676.026	[M]	[M+Na]+	S0033	Sucrose	CZMRCDWAGMRECN-IZUPKFJOSA-N	CZMRCDWAGMRECN	M365T676_CZMRCDWAGMRECN	AgingFly_pos
M366T676	366.108	675.937	[M+1]	[M+1]	S0033	Sucrose	CZMRCDWAGMRECN-IZUPKFJOSA-N	CZMRCDWAGMRECN	M366T676_CZMRCDWAGMRECN	AgingFly_pos
M367T676	367.109	676.1	[M+2]	[M+2]	S0033	Sucrose	CZMRCDWAGMRECN-IZUPKFJOSA-N	CZMRCDWAGMRECN	M367T676_CZMRCDWAGMRECN	AgingFly_pos
M367T908	367.139	908.401	[M]	[2M+H]+	L0132	Phosphorylcholine	YHHSONZFOIEMCP-UHFFFAOYSA-O	YHHSONZFOIEMCP	M367T908_YHHSONZFOIEMCP	AgingFly_pos
M368T676	368.111	676.34	[M+3]	[M+3]	S0033	Sucrose	CZMRCDWAGMRECN-IZUPKFJOSA-N	CZMRCDWAGMRECN	M368T676_CZMRCDWAGMRECN	AgingFly_pos
M368T909	368.141	909.061	[M+1]	[M+1]	L0132	Phosphorylcholine	YHHSONZFOIEMCP-UHFFFAOYSA-O	YHHSONZFOIEMCP	M368T909_YHHSONZFOIEMCP	AgingFly_pos
M369T910	369.142	909.972	[M+2]	[M+2]	L0132	Phosphorylcholine	YHHSONZFOIEMCP-UHFFFAOYSA-O	YHHSONZFOIEMCP	M369T910_YHHSONZFOIEMCP	AgingFly_pos
M370T799	370.05	798.982	[M]	[M+Na]+	L0018	Adenosine monophosphate (AMP)	UDMBCSSLTHHNCD-KQYNXXCUSA-N	UDMBCSSLTHHNCD	M370T799_UDMBCSSLTHHNCD	AgingFly_pos
M371T799	371.053	799.139	[M+1]	[M+1]	L0018	Adenosine monophosphate (AMP)	UDMBCSSLTHHNCD-KQYNXXCUSA-N	UDMBCSSLTHHNCD	M371T799_UDMBCSSLTHHNCD	AgingFly_pos
M378T825	378.069	825.394	[M]	ISF	S0241	Cytidine 5'-diphosphocholine (CDP-choline)	RZZPDXZPRHQOCG-OJAKKHQRSA-N	RZZPDXZPRHQOCG	M378T825_RZZPDXZPRHQOCG	AgingFly_pos
M381T676	381.078	676.316	[M]	[M+K]+	S0033	Sucrose	CZMRCDWAGMRECN-IZUPKFJOSA-N	CZMRCDWAGMRECN	M381T676_CZMRCDWAGMRECN	AgingFly_pos
M382T588	381.958	587.742	[M]	[M-H+2K]+	L0307	Cytidine 2',3'-cyclic phosphate	NMPZCCZXCOMSDQ-ZRTZXPPTSA-N	NMPZCCZXCOMSDQ	M382T588_NMPZCCZXCOMSDQ	AgingFly_pos
M382T676	382.081	675.817	[M+1]	[M+1]	S0033	Sucrose	CZMRCDWAGMRECN-IZUPKFJOSA-N	CZMRCDWAGMRECN	M382T676_CZMRCDWAGMRECN	AgingFly_pos
M383T676	383.078	675.799	[M+2]	[M+2]	S0033	Sucrose	CZMRCDWAGMRECN-IZUPKFJOSA-N	CZMRCDWAGMRECN	M383T676_CZMRCDWAGMRECN	AgingFly_pos
M384T676	384.079	676.444	[M+3]	[M+3]	S0033	Sucrose	CZMRCDWAGMRECN-IZUPKFJOSA-N	CZMRCDWAGMRECN	M384T676_CZMRCDWAGMRECN	AgingFly_pos
M385T708	385.126	707.965	[M]	[M+H]+	L0040	S-Adenosyl-L-homocysteine	ZJUKTBDSGOFHSH-WFMPWKQPSA-N	ZJUKTBDSGOFHSH	M385T708_ZJUKTBDSGOFHSH	AgingFly_pos
M386T800	386.022	799.995	[M]	[M+K]+	L0018	Adenosine monophosphate (AMP)	UDMBCSSLTHHNCD-KQYNXXCUSA-N	UDMBCSSLTHHNCD	M386T800_UDMBCSSLTHHNCD	AgingFly_pos
M386T293	386.323	292.845	[M]	[M-CH2+H]+	L0151	L-Palmitoylcarnitine	XOMRRQXKHMYMOC-OAQYLSRUSA-N	XOMRRQXKHMYMOC	M386T293_XOMRRQXKHMYMOC	AgingFly_pos
M387T676	387.085	676.035	[M]	[M-H+2Na]+	S0033	Sucrose	CZMRCDWAGMRECN-IZUPKFJOSA-N	CZMRCDWAGMRECN	M387T676_CZMRCDWAGMRECN	AgingFly_pos
M389T912	389.12	911.555	[M]	[2M+Na]+	L0132	Phosphorylcholine	YHHSONZFOIEMCP-UHFFFAOYSA-O	YHHSONZFOIEMCP	M389T912_YHHSONZFOIEMCP	AgingFly_pos
M390T911	390.122	911.417	[M+1]	[M+1]	L0132	Phosphorylcholine	YHHSONZFOIEMCP-UHFFFAOYSA-O	YHHSONZFOIEMCP	M390T911_YHHSONZFOIEMCP	AgingFly_pos
M400T291	400.341	290.904	[M]	[M+H]+	L0151	L-Palmitoylcarnitine	XOMRRQXKHMYMOC-OAQYLSRUSA-N	XOMRRQXKHMYMOC	M400T291_XOMRRQXKHMYMOC	AgingFly_pos
M401T291	401.344	291.2	[M+1]	[M+1]	L0151	L-Palmitoylcarnitine	XOMRRQXKHMYMOC-OAQYLSRUSA-N	XOMRRQXKHMYMOC	M401T291_XOMRRQXKHMYMOC	AgingFly_pos
M405T911	405.093	910.622	[M]	[2M+K]+	L0132	Phosphorylcholine	YHHSONZFOIEMCP-UHFFFAOYSA-O	YHHSONZFOIEMCP	M405T911_YHHSONZFOIEMCP	AgingFly_pos
M431T729	431.117	728.529	[M]	[2M+H]+	S0362	sn-Glycerol 3-phosphoethanolamine	JZNWSCPGTDBMEW-YFKPBYRVSA-N	JZNWSCPGTDBMEW	M431T729_JZNWSCPGTDBMEW	AgingFly_pos
M432T729	432.12	728.543	[M+1]	[M+1]	S0362	sn-Glycerol 3-phosphoethanolamine	JZNWSCPGTDBMEW-YFKPBYRVSA-N	JZNWSCPGTDBMEW	M432T729_JZNWSCPGTDBMEW	AgingFly_pos
M433T728	433.12	728.495	[M+2]	[M+2]	S0362	sn-Glycerol 3-phosphoethanolamine	JZNWSCPGTDBMEW-YFKPBYRVSA-N	JZNWSCPGTDBMEW	M433T728_JZNWSCPGTDBMEW	AgingFly_pos
M439T735	439.099	735.282	[M]	ISF	L0043	Flavin adenine dinucleotide (FAD)	VWWQXMAJTJZDQX-UYBVJOGSSA-N	VWWQXMAJTJZDQX	M439T735_VWWQXMAJTJZDQX	AgingFly_pos
M440T736	440.103	735.783	[M+1]	[M+1]	L0043	Flavin adenine dinucleotide (FAD)	VWWQXMAJTJZDQX-UYBVJOGSSA-N	VWWQXMAJTJZDQX	M440T736_VWWQXMAJTJZDQX	AgingFly_pos
M453T729	453.098	728.602	[M]	[2M+Na]+	S0362	sn-Glycerol 3-phosphoethanolamine	JZNWSCPGTDBMEW-YFKPBYRVSA-N	JZNWSCPGTDBMEW	M453T729_JZNWSCPGTDBMEW	AgingFly_pos
M454T729	454.101	728.521	[M+1]	[M+1]	S0362	sn-Glycerol 3-phosphoethanolamine	JZNWSCPGTDBMEW-YFKPBYRVSA-N	JZNWSCPGTDBMEW	M454T729_JZNWSCPGTDBMEW	AgingFly_pos
M455T729_2	455.103	728.558	[M+2]	[M+2]	S0362	sn-Glycerol 3-phosphoethanolamine	JZNWSCPGTDBMEW-YFKPBYRVSA-N	JZNWSCPGTDBMEW	M455T729_2_JZNWSCPGTDBMEW	AgingFly_pos
M461T496	461.205	495.543	[M]	[2M+Na]+	L0174	Pantothenate	GHOKWGTUZJEAQD-ZETCQYMHSA-N	GHOKWGTUZJEAQD	M461T496_GHOKWGTUZJEAQD	AgingFly_pos
M462T495	462.21	495.393	[M+1]	[M+1]	L0174	Pantothenate	GHOKWGTUZJEAQD-ZETCQYMHSA-N	GHOKWGTUZJEAQD	M462T495_GHOKWGTUZJEAQD	AgingFly_pos
M489T825	489.112	825.4	[M]	[M+H]+	S0241	Cytidine 5'-diphosphocholine (CDP-choline)	RZZPDXZPRHQOCG-OJAKKHQRSA-N	RZZPDXZPRHQOCG	M489T825_RZZPDXZPRHQOCG	AgingFly_pos
M490T825	490.114	825.388	[M+1]	[M+1]	S0241	Cytidine 5'-diphosphocholine (CDP-choline)	RZZPDXZPRHQOCG-OJAKKHQRSA-N	RZZPDXZPRHQOCG	M490T825_RZZPDXZPRHQOCG	AgingFly_pos
M491T825	491.117	825.147	[M+2]	[M+2]	S0241	Cytidine 5'-diphosphocholine (CDP-choline)	RZZPDXZPRHQOCG-OJAKKHQRSA-N	RZZPDXZPRHQOCG	M491T825_RZZPDXZPRHQOCG	AgingFly_pos
M511T825	511.093	825.39	[M]	[M+Na]+	S0241	Cytidine 5'-diphosphocholine (CDP-choline)	RZZPDXZPRHQOCG-OJAKKHQRSA-N	RZZPDXZPRHQOCG	M511T825_RZZPDXZPRHQOCG	AgingFly_pos
M512T825	512.094	825.385	[M+1]	[M+1]	S0241	Cytidine 5'-diphosphocholine (CDP-choline)	RZZPDXZPRHQOCG-OJAKKHQRSA-N	RZZPDXZPRHQOCG	M512T825_RZZPDXZPRHQOCG	AgingFly_pos
M533T826	533.075	825.529	[M]	[M-H+2Na]+	S0241	Cytidine 5'-diphosphocholine (CDP-choline)	RZZPDXZPRHQOCG-OJAKKHQRSA-N	RZZPDXZPRHQOCG	M533T826_RZZPDXZPRHQOCG	AgingFly_pos
M535T301	535.193	301.23	[M]	[2M+H]+	L0016	Adenosine	OIRDTQYFTABQOQ-UHFFFAOYSA-N	OIRDTQYFTABQOQ	M535T301_OIRDTQYFTABQOQ	AgingFly_pos
M537T388	537.165	388.213	[M]	[2M+H]+	S0032	Inosine	UGQMRVRMYYASKQ-KQYNXXCUSA-N	UGQMRVRMYYASKQ	M537T388_UGQMRVRMYYASKQ	AgingFly_pos
M538T388	538.166	388.314	[M+1]	[M+1]	S0032	Inosine	UGQMRVRMYYASKQ-KQYNXXCUSA-N	UGQMRVRMYYASKQ	M538T388_UGQMRVRMYYASKQ	AgingFly_pos
M539T389	539.168	388.939	[M+2]	[M+2]	S0032	Inosine	UGQMRVRMYYASKQ-KQYNXXCUSA-N	UGQMRVRMYYASKQ	M539T389_UGQMRVRMYYASKQ	AgingFly_pos
M559T388	559.149	388.214	[M]	[2M+Na]+	S0032	Inosine	UGQMRVRMYYASKQ-KQYNXXCUSA-N	UGQMRVRMYYASKQ	M559T388_UGQMRVRMYYASKQ	AgingFly_pos
M560T783	560.076	783.332	[M]	[M+H]+	L0442	ADP-ribose	PWJFNRJRHXWEPT-AOOZFPJJSA-N	PWJFNRJRHXWEPT	M560T783_PWJFNRJRHXWEPT	AgingFly_pos
M560T388	560.151	388.214	[M+1]	[M+1]	S0032	Inosine	UGQMRVRMYYASKQ-KQYNXXCUSA-N	UGQMRVRMYYASKQ	M560T388_UGQMRVRMYYASKQ	AgingFly_pos
M561T388	561.153	388.325	[M+2]	[M+2]	S0032	Inosine	UGQMRVRMYYASKQ-KQYNXXCUSA-N	UGQMRVRMYYASKQ	M561T388_UGQMRVRMYYASKQ	AgingFly_pos
M562T388	562.155	388.325	[M+3]	[M+3]	S0032	Inosine	UGQMRVRMYYASKQ-KQYNXXCUSA-N	UGQMRVRMYYASKQ	M562T388_UGQMRVRMYYASKQ	AgingFly_pos
M563T803	563.09	803.233	[M]	[M-CHO2+H]+	L0303	UDP-N-acetylglucosamine	LFTYTUAZOPRMMI-CFRASDGPSA-N	LFTYTUAZOPRMMI	M563T803_LFTYTUAZOPRMMI	AgingFly_pos
M567T471	567.187	471.165	[M]	[2M+H]+	S0071	Guanosine	NYHBQMYGNKIUIF-UUOKFMHZSA-N	NYHBQMYGNKIUIF	M567T471_NYHBQMYGNKIUIF	AgingFly_pos
M568T472	568.189	471.714	[M+1]	[M+1]	S0071	Guanosine	NYHBQMYGNKIUIF-UUOKFMHZSA-N	NYHBQMYGNKIUIF	M568T472_NYHBQMYGNKIUIF	AgingFly_pos
M575T389	575.121	388.505	[M]	[2M+K]+	S0032	Inosine	UGQMRVRMYYASKQ-KQYNXXCUSA-N	UGQMRVRMYYASKQ	M575T389_UGQMRVRMYYASKQ	AgingFly_pos
M576T389	576.124	388.505	[M+1]	[M+1]	S0032	Inosine	UGQMRVRMYYASKQ-KQYNXXCUSA-N	UGQMRVRMYYASKQ	M576T389_UGQMRVRMYYASKQ	AgingFly_pos
M577T802	577.064	802.442	[M]	[M-CH3O+H]+	L0303	UDP-N-acetylglucosamine	LFTYTUAZOPRMMI-CFRASDGPSA-N	LFTYTUAZOPRMMI	M577T802_LFTYTUAZOPRMMI	AgingFly_pos
M577T389	577.122	388.505	[M+2]	[M+2]	S0032	Inosine	UGQMRVRMYYASKQ-KQYNXXCUSA-N	UGQMRVRMYYASKQ	M577T389_UGQMRVRMYYASKQ	AgingFly_pos
M578T389	578.124	388.873	[M+3]	[M+3]	S0032	Inosine	UGQMRVRMYYASKQ-KQYNXXCUSA-N	UGQMRVRMYYASKQ	M578T389_UGQMRVRMYYASKQ	AgingFly_pos
M582T783	582.057	783.249	[M]	[M+Na]+	L0442	ADP-ribose	PWJFNRJRHXWEPT-AOOZFPJJSA-N	PWJFNRJRHXWEPT	M582T783_PWJFNRJRHXWEPT	AgingFly_pos
M589T472	589.169	471.586	[M]	[2M+Na]+	S0071	Guanosine	NYHBQMYGNKIUIF-UUOKFMHZSA-N	NYHBQMYGNKIUIF	M589T472_NYHBQMYGNKIUIF	AgingFly_pos
M590T472	590.171	471.613	[M+1]	[M+1]	S0071	Guanosine	NYHBQMYGNKIUIF-UUOKFMHZSA-N	NYHBQMYGNKIUIF	M590T472_NYHBQMYGNKIUIF	AgingFly_pos
M591T472	591.174	471.661	[M+2]	[M+2]	S0071	Guanosine	NYHBQMYGNKIUIF-UUOKFMHZSA-N	NYHBQMYGNKIUIF	M591T472_NYHBQMYGNKIUIF	AgingFly_pos
M605T472	605.143	471.698	[M]	[2M+K]+	S0071	Guanosine	NYHBQMYGNKIUIF-UUOKFMHZSA-N	NYHBQMYGNKIUIF	M605T472_NYHBQMYGNKIUIF	AgingFly_pos
M606T472	606.145	471.728	[M+1]	[M+1]	S0071	Guanosine	NYHBQMYGNKIUIF-UUOKFMHZSA-N	NYHBQMYGNKIUIF	M606T472_NYHBQMYGNKIUIF	AgingFly_pos
M608T803	608.086	802.833	[M]	[M+H]+	L0303	UDP-N-acetylglucosamine	LFTYTUAZOPRMMI-CFRASDGPSA-N	LFTYTUAZOPRMMI	M608T803_LFTYTUAZOPRMMI	AgingFly_pos
M609T803	609.089	802.833	[M+1]	[M+1]	L0303	UDP-N-acetylglucosamine	LFTYTUAZOPRMMI-CFRASDGPSA-N	LFTYTUAZOPRMMI	M609T803_LFTYTUAZOPRMMI	AgingFly_pos
M610T802	610.09	802.415	[M+2]	[M+2]	L0303	UDP-N-acetylglucosamine	LFTYTUAZOPRMMI-CFRASDGPSA-N	LFTYTUAZOPRMMI	M610T802_LFTYTUAZOPRMMI	AgingFly_pos
M625T803	625.111	802.806	[M]	[M+NH4]+	L0303	UDP-N-acetylglucosamine	LFTYTUAZOPRMMI-CFRASDGPSA-N	LFTYTUAZOPRMMI	M625T803_LFTYTUAZOPRMMI	AgingFly_pos
M630T803	630.067	802.779	[M]	[M+Na]+	L0303	UDP-N-acetylglucosamine	LFTYTUAZOPRMMI-CFRASDGPSA-N	LFTYTUAZOPRMMI	M630T803_LFTYTUAZOPRMMI	AgingFly_pos
M631T803	631.07	802.84	[M+1]	[M+1]	L0303	UDP-N-acetylglucosamine	LFTYTUAZOPRMMI-CFRASDGPSA-N	LFTYTUAZOPRMMI	M631T803_LFTYTUAZOPRMMI	AgingFly_pos
M632T803	632.073	802.891	[M+2]	[M+2]	L0303	UDP-N-acetylglucosamine	LFTYTUAZOPRMMI-CFRASDGPSA-N	LFTYTUAZOPRMMI	M632T803_LFTYTUAZOPRMMI	AgingFly_pos
M646T803	646.038	802.779	[M]	[M+K]+	L0303	UDP-N-acetylglucosamine	LFTYTUAZOPRMMI-CFRASDGPSA-N	LFTYTUAZOPRMMI	M646T803_LFTYTUAZOPRMMI	AgingFly_pos
M652T803	652.049	802.833	[M]	[M-H+2Na]+	L0303	UDP-N-acetylglucosamine	LFTYTUAZOPRMMI-CFRASDGPSA-N	LFTYTUAZOPRMMI	M652T803_LFTYTUAZOPRMMI	AgingFly_pos
M653T803	653.052	802.73	[M+1]	[M+1]	L0303	UDP-N-acetylglucosamine	LFTYTUAZOPRMMI-CFRASDGPSA-N	LFTYTUAZOPRMMI	M653T803_LFTYTUAZOPRMMI	AgingFly_pos
M674T803	674.03	802.833	[M]	[M-2H+3Na]+	L0303	UDP-N-acetylglucosamine	LFTYTUAZOPRMMI-CFRASDGPSA-N	LFTYTUAZOPRMMI	M674T803_LFTYTUAZOPRMMI	AgingFly_pos
M695T800	695.129	799.996	[M]	[2M+H]+	L0018	Adenosine monophosphate (AMP)	UDMBCSSLTHHNCD-KQYNXXCUSA-N	UDMBCSSLTHHNCD	M695T800_UDMBCSSLTHHNCD	AgingFly_pos
M696T800	696.13	799.997	[M+1]	[M+1]	L0018	Adenosine monophosphate (AMP)	UDMBCSSLTHHNCD-KQYNXXCUSA-N	UDMBCSSLTHHNCD	M696T800_UDMBCSSLTHHNCD	AgingFly_pos
M717T800	717.11	799.538	[M]	[2M+Na]+	L0018	Adenosine monophosphate (AMP)	UDMBCSSLTHHNCD-KQYNXXCUSA-N	UDMBCSSLTHHNCD	M717T800_UDMBCSSLTHHNCD	AgingFly_pos
M718T799	718.112	798.51	[M+1]	[M+1]	L0018	Adenosine monophosphate (AMP)	UDMBCSSLTHHNCD-KQYNXXCUSA-N	UDMBCSSLTHHNCD	M718T799_UDMBCSSLTHHNCD	AgingFly_pos
M726T733	726.153	733.294	[M]	[M-C2H4O2+H]+	L0043	Flavin adenine dinucleotide (FAD)	VWWQXMAJTJZDQX-UYBVJOGSSA-N	VWWQXMAJTJZDQX	M726T733_VWWQXMAJTJZDQX	AgingFly_pos
M741T735	741.119	734.87	[M]	[M-C2H7N+H]+	L0043	Flavin adenine dinucleotide (FAD)	VWWQXMAJTJZDQX-UYBVJOGSSA-N	VWWQXMAJTJZDQX	M741T735_VWWQXMAJTJZDQX	AgingFly_pos
M786T736	786.16	736.169	[M]	[M+H]+	L0043	Flavin adenine dinucleotide (FAD)	VWWQXMAJTJZDQX-UYBVJOGSSA-N	VWWQXMAJTJZDQX	M786T736_VWWQXMAJTJZDQX	AgingFly_pos
M787T736_2	787.163	735.862	[M+1]	[M+1]	L0043	Flavin adenine dinucleotide (FAD)	VWWQXMAJTJZDQX-UYBVJOGSSA-N	VWWQXMAJTJZDQX	M787T736_2_VWWQXMAJTJZDQX	AgingFly_pos
M788T736	788.165	736.173	[M+2]	[M+2]	L0043	Flavin adenine dinucleotide (FAD)	VWWQXMAJTJZDQX-UYBVJOGSSA-N	VWWQXMAJTJZDQX	M788T736_VWWQXMAJTJZDQX	AgingFly_pos
M789T736	789.168	736.357	[M+3]	[M+3]	L0043	Flavin adenine dinucleotide (FAD)	VWWQXMAJTJZDQX-UYBVJOGSSA-N	VWWQXMAJTJZDQX	M789T736_VWWQXMAJTJZDQX	AgingFly_pos
M808T736	808.141	736.169	[M]	[M+Na]+	L0043	Flavin adenine dinucleotide (FAD)	VWWQXMAJTJZDQX-UYBVJOGSSA-N	VWWQXMAJTJZDQX	M808T736_VWWQXMAJTJZDQX	AgingFly_pos
M809T736	809.144	736.077	[M+1]	[M+1]	L0043	Flavin adenine dinucleotide (FAD)	VWWQXMAJTJZDQX-UYBVJOGSSA-N	VWWQXMAJTJZDQX	M809T736_VWWQXMAJTJZDQX	AgingFly_pos
M810T736	810.145	736.464	[M+2]	[M+2]	L0043	Flavin adenine dinucleotide (FAD)	VWWQXMAJTJZDQX-UYBVJOGSSA-N	VWWQXMAJTJZDQX	M810T736_VWWQXMAJTJZDQX	AgingFly_pos
M824T737	824.114	736.795	[M]	[M+K]+	L0043	Flavin adenine dinucleotide (FAD)	VWWQXMAJTJZDQX-UYBVJOGSSA-N	VWWQXMAJTJZDQX	M824T737_VWWQXMAJTJZDQX	AgingFly_pos
M830T736	830.124	736.241	[M]	[M-H+2Na]+	L0043	Flavin adenine dinucleotide (FAD)	VWWQXMAJTJZDQX-UYBVJOGSSA-N	VWWQXMAJTJZDQX	M830T736_VWWQXMAJTJZDQX	AgingFly_pos
M831T736	831.126	736.463	[M+1]	[M+1]	L0043	Flavin adenine dinucleotide (FAD)	VWWQXMAJTJZDQX-UYBVJOGSSA-N	VWWQXMAJTJZDQX	M831T736_VWWQXMAJTJZDQX	AgingFly_pos
M852T736	852.105	736.137	[M]	[M-2H+3Na]+	L0043	Flavin adenine dinucleotide (FAD)	VWWQXMAJTJZDQX-UYBVJOGSSA-N	VWWQXMAJTJZDQX	M852T736_VWWQXMAJTJZDQX	AgingFly_pos
M60T680	60.045	680.177	[M]	ISF	S0090	L-Serine	MTCFGRXMJLQNBG-REOHCLBHSA-N	MTCFGRXMJLQNBG	M60T680_MTCFGRXMJLQNBG	200StdMouseLiver_pos
M60T350	60.0809	349.682	[M]	ISF	L0265	Acetylcholine	OIPILFWXSMYKGL-UHFFFAOYSA-N	OIPILFWXSMYKGL	M60T350_OIPILFWXSMYKGL	200StdMouseLiver_pos
M60T645	60.0819	645.383	[M]	ISF	S0060	L-Carnitine	PHIQHXFUZVPYII-ZCFIWIBFSA-N	PHIQHXFUZVPYII	M60T645_PHIQHXFUZVPYII	200StdMouseLiver_pos
M67T342	67.0298	342.06	[M]	ISF	S0041	Cytosine	OPTASPLRGRRNAP-UHFFFAOYSA-N	OPTASPLRGRRNAP	M67T342_OPTASPLRGRRNAP	200StdMouseLiver_pos
M68T341	68.0131	341.478	[M]	ISF	S0041	Cytosine	OPTASPLRGRRNAP-UHFFFAOYSA-N	OPTASPLRGRRNAP	M68T341_OPTASPLRGRRNAP	200StdMouseLiver_pos
M68T563	68.05	562.52	[M]	ISF	S0088	L-Proline	ONIBWKKTOPOVIA-BYPYZUCNSA-N	ONIBWKKTOPOVIA	M68T563_ONIBWKKTOPOVIA	200StdMouseLiver_pos
M69T681	69.0337	681.078	[M]	ISF	S0039	4-Aminobutyrate	BTCSSZJGUNDROE-UHFFFAOYSA-N	BTCSSZJGUNDROE	M69T681_BTCSSZJGUNDROE	200StdMouseLiver_pos
M69T341	69.0455	341.157	[M]	ISF	S0041	Cytosine	OPTASPLRGRRNAP-UHFFFAOYSA-N	OPTASPLRGRRNAP	M69T341_OPTASPLRGRRNAP	200StdMouseLiver_pos
M70T562	70.0667	562.23	[M]	ISF	S0088	L-Proline	ONIBWKKTOPOVIA-BYPYZUCNSA-N	ONIBWKKTOPOVIA	M70T562_ONIBWKKTOPOVIA	200StdMouseLiver_pos
M74T469	74.0723	468.959	[M]	[M+H]+	S0188	Methylguanidine	CHJJGSNFBQVOTG-UHFFFAOYSA-N	CHJJGSNFBQVOTG	M74T469_CHJJGSNFBQVOTG	200StdMouseLiver_pos
M77T455	77.0391	454.964	[M]	ISF	S0061	L-Phenylalanine	COLNVLDHVKWLRT-QMMMGPOBSA-N	COLNVLDHVKWLRT	M77T455_COLNVLDHVKWLRT	200StdMouseLiver_pos
M78T374	78.0346	373.82	[M]	ISF	S0008	Nicotinate	PVNIIMVLHYAWGP-UHFFFAOYSA-N	PVNIIMVLHYAWGP	M78T374_PVNIIMVLHYAWGP	200StdMouseLiver_pos
M80T96	80.0501	95.524	[M]	ISF	S0048	Nicotinamide	DFPAKSUCGFBDDF-UHFFFAOYSA-N	DFPAKSUCGFBDDF	M80T96_DFPAKSUCGFBDDF	200StdMouseLiver_pos
M81T749	81.0344	748.742	[M]	ISF	L0056	Deoxythymidine 5'-phosphate (dTMP)	GYOZYWVXFNDGLU-XLPZGREQSA-N	GYOZYWVXFNDGLU	M81T749_GYOZYWVXFNDGLU	200StdMouseLiver_pos
M84T81	84.0449	80.836	[M]	ISF	S0158	Dihydrothymine	NBAKTGXDIBVZOO-UHFFFAOYSA-N	NBAKTGXDIBVZOO	M84T81_NBAKTGXDIBVZOO	200StdMouseLiver_pos
M84T709	84.0451	709.492	[M]	ISF	S0056	L-Glutamate	WHUUTDBJXJRKMK-VKHMYHEASA-N	WHUUTDBJXJRKMK	M84T709_WHUUTDBJXJRKMK	200StdMouseLiver_pos
M84T675	84.0458	675.282	[M]	ISF	S0055	L-Glutamine	ZDXPYRJPNDTMRX-VKHMYHEASA-N	ZDXPYRJPNDTMRX	M84T675_ZDXPYRJPNDTMRX	200StdMouseLiver_pos
M84T992	84.0816	991.889	[M]	ISF	S0105	L-Lysine	KDXKERNSBIXSRK-YFKPBYRVSA-N	KDXKERNSBIXSRK	M84T992_KDXKERNSBIXSRK	200StdMouseLiver_pos
M84T554	84.0819	554.183	[M]	ISF	S0050	L-Pipecolic acid	HXEACLLIILLPRG-YFKPBYRVSA-N	HXEACLLIILLPRG	M84T554_HXEACLLIILLPRG	200StdMouseLiver_pos
M85T643	85.0291	643.297	[M]	ISF	S0060	L-Carnitine	PHIQHXFUZVPYII-ZCFIWIBFSA-N	PHIQHXFUZVPYII	M85T643_PHIQHXFUZVPYII	200StdMouseLiver_pos
M85T675	85.0482	675.186	[M+1]	[M+1]	S0055	L-Glutamine	ZDXPYRJPNDTMRX-VKHMYHEASA-N	ZDXPYRJPNDTMRX	M85T675_ZDXPYRJPNDTMRX	200StdMouseLiver_pos
M85T554	85.0847	554.058	[M+1]	[M+1]	S0050	L-Pipecolic acid	HXEACLLIILLPRG-YFKPBYRVSA-N	HXEACLLIILLPRG	M85T554_HXEACLLIILLPRG	200StdMouseLiver_pos
M86T649	86.0606	649.188	[M]	ISF	L0158	4-Guanidinobutyric acid	TUHVEAJXIMEOSA-UHFFFAOYSA-N	TUHVEAJXIMEOSA	M86T649_TUHVEAJXIMEOSA	200StdMouseLiver_pos
M86T681	86.0606	680.657	[M]	[M-H2O+H]+	S0039	4-Aminobutyrate	BTCSSZJGUNDROE-UHFFFAOYSA-N	BTCSSZJGUNDROE	M86T681_BTCSSZJGUNDROE	200StdMouseLiver_pos
M86T82	86.0607	81.7295	[M]	ISF	S0158	Dihydrothymine	NBAKTGXDIBVZOO-UHFFFAOYSA-N	NBAKTGXDIBVZOO	M86T82_NBAKTGXDIBVZOO	200StdMouseLiver_pos
M86T291	86.072	291.034	[M]	[M-CO+H]+	S0042	Creatinine	DDRJAANPRJIHGJ-UHFFFAOYSA-N	DDRJAANPRJIHGJ	M86T291_DDRJAANPRJIHGJ	200StdMouseLiver_pos
M86T469	86.0979	468.639	[M]	ISF	S0052	L-Leucine	ROHFNLRQFUQHCH-UHFFFAOYSA-N	ROHFNLRQFUQHCH	M86T469_ROHFNLRQFUQHCH	200StdMouseLiver_pos
M87T649	87.0447	648.771	[M]	ISF	L0158	4-Guanidinobutyric acid	TUHVEAJXIMEOSA-UHFFFAOYSA-N	TUHVEAJXIMEOSA	M87T649_TUHVEAJXIMEOSA	200StdMouseLiver_pos
M87T681	87.0452	680.524	[M]	ISF	S0039	4-Aminobutyrate	BTCSSZJGUNDROE-UHFFFAOYSA-N	BTCSSZJGUNDROE	M87T681_BTCSSZJGUNDROE	200StdMouseLiver_pos
M87T349	87.0455	349.37	[M]	ISF	L0265	Acetylcholine	OIPILFWXSMYKGL-UHFFFAOYSA-N	OIPILFWXSMYKGL	M87T349_OIPILFWXSMYKGL	200StdMouseLiver_pos
M87T469	87.1005	468.959	[M+1]	[M+1]	S0052	L-Leucine	ROHFNLRQFUQHCH-UHFFFAOYSA-N	ROHFNLRQFUQHCH	M87T469_ROHFNLRQFUQHCH	200StdMouseLiver_pos
M88T349	88.0482	349.392	[M+1]	[M+1]	L0265	Acetylcholine	OIPILFWXSMYKGL-UHFFFAOYSA-N	OIPILFWXSMYKGL	M88T349_OIPILFWXSMYKGL	200StdMouseLiver_pos
M92T295	92.0249	294.669	[M]	ISF	S0012	Hypoxanthine	FDGQSTZJBFJUBT-UHFFFAOYSA-N	FDGQSTZJBFJUBT	M92T295_FDGQSTZJBFJUBT	200StdMouseLiver_pos
M93T506	93.0453	506.417	[M]	ISF	S0242	Urocanic acid	LOIYMIARKYCTBW-OWOJBTEDSA-N	LOIYMIARKYCTBW	M93T506_LOIYMIARKYCTBW	200StdMouseLiver_pos
M94T295	94.0404	294.694	[M]	ISF	S0012	Hypoxanthine	FDGQSTZJBFJUBT-UHFFFAOYSA-N	FDGQSTZJBFJUBT	M94T295_FDGQSTZJBFJUBT	200StdMouseLiver_pos
M94T341	94.0405	341.328	[M]	ISF	S0041	Cytosine	OPTASPLRGRRNAP-UHFFFAOYSA-N	OPTASPLRGRRNAP	M94T341_OPTASPLRGRRNAP	200StdMouseLiver_pos
M95T341	95.0247	341.179	[M]	ISF	S0041	Cytosine	OPTASPLRGRRNAP-UHFFFAOYSA-N	OPTASPLRGRRNAP	M95T341_OPTASPLRGRRNAP	200StdMouseLiver_pos
M96T282	96.0085	282.04	[M]	ISF	S0031	Uridine	DRTQHJPVMGBUCF-AYZDMWBASA-N	DRTQHJPVMGBUCF	M96T282_DRTQHJPVMGBUCF	200StdMouseLiver_pos
M96T341	96.0279	341.37	[M+1]	[M+1]	S0041	Cytosine	OPTASPLRGRRNAP-UHFFFAOYSA-N	OPTASPLRGRRNAP	M96T341_OPTASPLRGRRNAP	200StdMouseLiver_pos
M96T96	96.0451	95.7305	[M]	ISF	S0048	Nicotinamide	DFPAKSUCGFBDDF-UHFFFAOYSA-N	DFPAKSUCGFBDDF	M96T96_DFPAKSUCGFBDDF	200StdMouseLiver_pos
M98T733	98.0607	732.551	[M]	ISF	L0090	DL-2-Aminoadipic acid	OYIFNHCXNCRBQI-UHFFFAOYSA-N	OYIFNHCXNCRBQI	M98T733_OYIFNHCXNCRBQI	200StdMouseLiver_pos
M99T783	98.9846	782.973	[M]	ISF	L0137	Glycerol 3-phosphate	AWUCVROLDVIAJX-GSVOUGTGSA-N	AWUCVROLDVIAJX	M99T783_AWUCVROLDVIAJX	200StdMouseLiver_pos
M102T710	102.056	709.602	[M]	ISF	S0056	L-Glutamate	WHUUTDBJXJRKMK-VKHMYHEASA-N	WHUUTDBJXJRKMK	M102T710_WHUUTDBJXJRKMK	200StdMouseLiver_pos
M103T644	103.04	643.876	[M]	ISF	S0060	L-Carnitine	PHIQHXFUZVPYII-ZCFIWIBFSA-N	PHIQHXFUZVPYII	M103T644_PHIQHXFUZVPYII	200StdMouseLiver_pos
M103T456	103.055	455.614	[M]	ISF	S0061	L-Phenylalanine	COLNVLDHVKWLRT-QMMMGPOBSA-N	COLNVLDHVKWLRT	M103T456_COLNVLDHVKWLRT	200StdMouseLiver_pos
M103T289	103.055	289.43	[M]	ISF	L0356	Hordenine	KUBCEEMXQZUPDQ-UHFFFAOYSA-N	KUBCEEMXQZUPDQ	M103T289_KUBCEEMXQZUPDQ	200StdMouseLiver_pos
M103T57	103.055	56.5005	[M]	ISF	S0084	Flavone	VHBFFQKBGNRLFZ-UHFFFAOYSA-N	VHBFFQKBGNRLFZ	M103T57_VHBFFQKBGNRLFZ	200StdMouseLiver_pos
M103T710	103.059	709.607	[M+1]	[M+1]	S0056	L-Glutamate	WHUUTDBJXJRKMK-VKHMYHEASA-N	WHUUTDBJXJRKMK	M103T710_WHUUTDBJXJRKMK	200StdMouseLiver_pos
M104T644	104.043	643.898	[M+1]	[M+1]	S0060	L-Carnitine	PHIQHXFUZVPYII-ZCFIWIBFSA-N	PHIQHXFUZVPYII	M104T644_PHIQHXFUZVPYII	200StdMouseLiver_pos
M104T456	104.058	455.611	[M+1]	[M+1]	S0061	L-Phenylalanine	COLNVLDHVKWLRT-QMMMGPOBSA-N	COLNVLDHVKWLRT	M104T456_COLNVLDHVKWLRT	200StdMouseLiver_pos
M104T681	104.071	680.746	[M]	[M+H]+	S0039	4-Aminobutyrate	BTCSSZJGUNDROE-UHFFFAOYSA-N	BTCSSZJGUNDROE	M104T681_BTCSSZJGUNDROE	200StdMouseLiver_pos
M104T542	104.072	542.489	[M]	[M+H]+	L0268	Dimethylglycine	FFDGPVCHZBVARC-UHFFFAOYSA-N	FFDGPVCHZBVARC	M104T542_FFDGPVCHZBVARC	200StdMouseLiver_pos
M105T96	105.046	95.6205	[M]	[M-H2O+H]+	S0048	Nicotinamide	DFPAKSUCGFBDDF-UHFFFAOYSA-N	DFPAKSUCGFBDDF	M105T96_DFPAKSUCGFBDDF	200StdMouseLiver_pos
M105T681	105.074	680.791	[M+1]	[M+1]	S0039	4-Aminobutyrate	BTCSSZJGUNDROE-UHFFFAOYSA-N	BTCSSZJGUNDROE	M105T681_BTCSSZJGUNDROE	200StdMouseLiver_pos
M105T542	105.074	542.422	[M+1]	[M+1]	L0268	Dimethylglycine	FFDGPVCHZBVARC-UHFFFAOYSA-N	FFDGPVCHZBVARC	M105T542_FFDGPVCHZBVARC	200StdMouseLiver_pos
M106T96	106.029	95.651	[M]	ISF	S0048	Nicotinamide	DFPAKSUCGFBDDF-UHFFFAOYSA-N	DFPAKSUCGFBDDF	M106T96_DFPAKSUCGFBDDF	200StdMouseLiver_pos
M106T682	106.051	682.12	[M]	[M+H]+	S0090	L-Serine	MTCFGRXMJLQNBG-REOHCLBHSA-N	MTCFGRXMJLQNBG	M106T682_MTCFGRXMJLQNBG	200StdMouseLiver_pos
M107T456	107.05	456.234	[M]	ISF	S0061	L-Phenylalanine	COLNVLDHVKWLRT-QMMMGPOBSA-N	COLNVLDHVKWLRT	M107T456_COLNVLDHVKWLRT	200StdMouseLiver_pos
M108T527	108.012	526.683	[M]	[M-H2O+H]+	S0009	Taurine	XOAAWQZATWQOTB-UHFFFAOYSA-N	XOAAWQZATWQOTB	M108T527_XOAAWQZATWQOTB	200StdMouseLiver_pos
M109T527	108.996	526.545	[M]	[M-H3N+H]+	S0009	Taurine	XOAAWQZATWQOTB-UHFFFAOYSA-N	XOAAWQZATWQOTB	M109T527_XOAAWQZATWQOTB	200StdMouseLiver_pos
M109T526	109.015	526.428	[M+1]	[M+1]	S0009	Taurine	XOAAWQZATWQOTB-UHFFFAOYSA-N	XOAAWQZATWQOTB	M109T526_XOAAWQZATWQOTB	200StdMouseLiver_pos
M110T131	110.024	130.833	[M]	ISF	S0049	Thymine	RWQNBRDOKXIBIV-UHFFFAOYSA-N	RWQNBRDOKXIBIV	M110T131_RWQNBRDOKXIBIV	200StdMouseLiver_pos
M110T295	110.036	294.69	[M]	ISF	S0012	Hypoxanthine	FDGQSTZJBFJUBT-UHFFFAOYSA-N	FDGQSTZJBFJUBT	M110T295_FDGQSTZJBFJUBT	200StdMouseLiver_pos
M110T253	110.036	252.742	[M]	[M-H3N+H]+	L0421	5-Amino-4-carbamoylimidazole (AICA)	DVNYTAVYBRSTGK-UHFFFAOYSA-N	DVNYTAVYBRSTGK	M110T253_DVNYTAVYBRSTGK	200StdMouseLiver_pos
M111T294	111.039	294.337	[M+1]	[M+1]	S0012	Hypoxanthine	FDGQSTZJBFJUBT-UHFFFAOYSA-N	FDGQSTZJBFJUBT	M111T294_FDGQSTZJBFJUBT	200StdMouseLiver_pos
M112T82	112.04	81.8285	[M]	[M-H3N+H]+	S0158	Dihydrothymine	NBAKTGXDIBVZOO-UHFFFAOYSA-N	NBAKTGXDIBVZOO	M112T82_NBAKTGXDIBVZOO	200StdMouseLiver_pos
M112T429	112.052	428.964	[M]	ISF	L0013	Cytidine	UHDGCWIWMRVCDJ-XVFCMESISA-N	UHDGCWIWMRVCDJ	M112T429_UHDGCWIWMRVCDJ	200StdMouseLiver_pos
M112T365	112.052	364.987	[M]	ISF	S0139	Deoxycytidine	CKTSBUTUHBMZGZ-SHYZEUOFSA-N	CKTSBUTUHBMZGZ	M112T365_CKTSBUTUHBMZGZ	200StdMouseLiver_pos
M112T341_2	112.052	341.328	[M]	[M+H]+	S0041	Cytosine	OPTASPLRGRRNAP-UHFFFAOYSA-N	OPTASPLRGRRNAP	M112T341_2_OPTASPLRGRRNAP	200StdMouseLiver_pos
M113T282	113.036	281.619	[M]	ISF	S0031	Uridine	DRTQHJPVMGBUCF-AYZDMWBASA-N	DRTQHJPVMGBUCF	M113T282_DRTQHJPVMGBUCF	200StdMouseLiver_pos
M113T429	113.055	429.266	[M+1]	[M+1]	L0013	Cytidine	UHDGCWIWMRVCDJ-XVFCMESISA-N	UHDGCWIWMRVCDJ	M113T429_UHDGCWIWMRVCDJ	200StdMouseLiver_pos
M113T342	113.055	341.707	[M+1]	[M+1]	S0041	Cytosine	OPTASPLRGRRNAP-UHFFFAOYSA-N	OPTASPLRGRRNAP	M113T342_OPTASPLRGRRNAP	200StdMouseLiver_pos
M114T282	114.039	282.062	[M+1]	[M+1]	S0031	Uridine	DRTQHJPVMGBUCF-AYZDMWBASA-N	DRTQHJPVMGBUCF	M114T282_DRTQHJPVMGBUCF	200StdMouseLiver_pos
M114T342	114.056	342.009	[M+2]	[M+2]	S0041	Cytosine	OPTASPLRGRRNAP-UHFFFAOYSA-N	OPTASPLRGRRNAP	M114T342_OPTASPLRGRRNAP	200StdMouseLiver_pos
M114T629	114.067	629.348	[M]	[M-H2O+H]+	S0047	Creatine	CVSVTCORWBXHQV-UHFFFAOYSA-N	CVSVTCORWBXHQV	M114T629_CVSVTCORWBXHQV	200StdMouseLiver_pos
M114T292	114.067	292.291	[M]	[M+H]+	S0042	Creatinine	DDRJAANPRJIHGJ-UHFFFAOYSA-N	DDRJAANPRJIHGJ	M114T292_DDRJAANPRJIHGJ	200StdMouseLiver_pos
M115T293	115.07	292.865	[M+1]	[M+1]	S0042	Creatinine	DDRJAANPRJIHGJ-UHFFFAOYSA-N	DDRJAANPRJIHGJ	M115T293_DDRJAANPRJIHGJ	200StdMouseLiver_pos
M116T308	116.05	308.026	[M]	ISF	S0079	Kynurenic acid	HCZHHEIFKROPDY-UHFFFAOYSA-N	HCZHHEIFKROPDY	M116T308_HCZHHEIFKROPDY	200StdMouseLiver_pos
M116T562	116.073	562.091	[M]	[M+H]+	S0088	L-Proline	ONIBWKKTOPOVIA-BYPYZUCNSA-N	ONIBWKKTOPOVIA	M116T562_ONIBWKKTOPOVIA	200StdMouseLiver_pos
M117T562	117.075	562.091	[M+1]	[M+1]	S0088	L-Proline	ONIBWKKTOPOVIA-BYPYZUCNSA-N	ONIBWKKTOPOVIA	M117T562_ONIBWKKTOPOVIA	200StdMouseLiver_pos
M118T486_2	118.088	486.053	[M]	[M+H]+	L0010	Betaine	KWIUHFFTVRNATP-UHFFFAOYSA-N	KWIUHFFTVRNATP	M118T486_2_KWIUHFFTVRNATP	200StdMouseLiver_pos
M119T276	119.036	276.028	[M]	ISF	S0054	Adenine	GFFGJBXGBJISGV-UHFFFAOYSA-N	GFFGJBXGBJISGV	M119T276_GFFGJBXGBJISGV	200StdMouseLiver_pos
M119T295	119.036	294.678	[M]	ISF	S0012	Hypoxanthine	FDGQSTZJBFJUBT-UHFFFAOYSA-N	FDGQSTZJBFJUBT	M119T295_FDGQSTZJBFJUBT	200StdMouseLiver_pos
M119T539	119.05	538.872	[M]	ISF	S0064	L-Tyrosine	OUYCCCASQSFEME-QMMMGPOBSA-N	OUYCCCASQSFEME	M119T539_OUYCCCASQSFEME	200StdMouseLiver_pos
M119T486	119.091	486.053	[M+1]	[M+1]	L0010	Betaine	KWIUHFFTVRNATP-UHFFFAOYSA-N	KWIUHFFTVRNATP	M119T486_KWIUHFFTVRNATP	200StdMouseLiver_pos
M120T296	120.02	295.561	[M]	ISF	S0012	Hypoxanthine	FDGQSTZJBFJUBT-UHFFFAOYSA-N	FDGQSTZJBFJUBT	M120T296_FDGQSTZJBFJUBT	200StdMouseLiver_pos
M120T295	120.039	295.204	[M+1]	[M+1]	S0012	Hypoxanthine	FDGQSTZJBFJUBT-UHFFFAOYSA-N	FDGQSTZJBFJUBT	M120T295_FDGQSTZJBFJUBT	200StdMouseLiver_pos
M120T407	120.045	407.231	[M]	ISF	S0093	Aminohippuric acid	HSMNQINEKMPTIC-UHFFFAOYSA-N	HSMNQINEKMPTIC	M120T407_HSMNQINEKMPTIC	200StdMouseLiver_pos
M120T288	120.082	287.619	[M]	ISF	L0086	N-Acetyl-L-phenylalanine	CBQJSKKFNMDLON-JTQLQIEISA-N	CBQJSKKFNMDLON	M120T288_CBQJSKKFNMDLON	200StdMouseLiver_pos
M120T456_2	120.082	455.617	[M]	ISF	S0061	L-Phenylalanine	COLNVLDHVKWLRT-QMMMGPOBSA-N	COLNVLDHVKWLRT	M120T456_2_COLNVLDHVKWLRT	200StdMouseLiver_pos
M121T507	121.04	506.594	[M]	[M-H2O+H]+	S0242	Urocanic acid	LOIYMIARKYCTBW-OWOJBTEDSA-N	LOIYMIARKYCTBW	M121T507_LOIYMIARKYCTBW	200StdMouseLiver_pos
M121T407	121.048	407.355	[M+1]	[M+1]	S0093	Aminohippuric acid	HSMNQINEKMPTIC-UHFFFAOYSA-N	HSMNQINEKMPTIC	M121T407_HSMNQINEKMPTIC	200StdMouseLiver_pos
M121T289_2	121.066	288.779	[M]	[M-C2H7N+H]+	L0356	Hordenine	KUBCEEMXQZUPDQ-UHFFFAOYSA-N	KUBCEEMXQZUPDQ	M121T289_2_KUBCEEMXQZUPDQ	200StdMouseLiver_pos
M121T456	121.085	455.611	[M+1]	[M+1]	S0061	L-Phenylalanine	COLNVLDHVKWLRT-QMMMGPOBSA-N	COLNVLDHVKWLRT	M121T456_COLNVLDHVKWLRT	200StdMouseLiver_pos
M122T507	122.044	506.676	[M+1]	[M+1]	S0242	Urocanic acid	LOIYMIARKYCTBW-OWOJBTEDSA-N	LOIYMIARKYCTBW	M122T507_LOIYMIARKYCTBW	200StdMouseLiver_pos
M122T289	122.069	289.038	[M+1]	[M+1]	L0356	Hordenine	KUBCEEMXQZUPDQ-UHFFFAOYSA-N	KUBCEEMXQZUPDQ	M122T289_KUBCEEMXQZUPDQ	200StdMouseLiver_pos
M122T456	122.088	455.779	[M+2]	[M+2]	S0061	L-Phenylalanine	COLNVLDHVKWLRT-QMMMGPOBSA-N	COLNVLDHVKWLRT	M122T456_COLNVLDHVKWLRT	200StdMouseLiver_pos
M123T144	123.028	144.471	[M+1]	[M+1]	L0355	N1-Methyl-2-pyridone-5-carboxamide	JLQSXXWTCJPCBC-UHFFFAOYSA-N	JLQSXXWTCJPCBC	M123T144_JLQSXXWTCJPCBC	200StdMouseLiver_pos
M123T539	123.045	538.688	[M]	ISF	S0064	L-Tyrosine	OUYCCCASQSFEME-QMMMGPOBSA-N	OUYCCCASQSFEME	M123T539_OUYCCCASQSFEME	200StdMouseLiver_pos
M123T95	123.057	95.397	[M]	[M+H]+	S0048	Nicotinamide	DFPAKSUCGFBDDF-UHFFFAOYSA-N	DFPAKSUCGFBDDF	M123T95_DFPAKSUCGFBDDF	200StdMouseLiver_pos
M124T373	124.04	373.005	[M]	[M+H]+	S0008	Nicotinate	PVNIIMVLHYAWGP-UHFFFAOYSA-N	PVNIIMVLHYAWGP	M124T373_PVNIIMVLHYAWGP	200StdMouseLiver_pos
M124T96	124.059	95.651	[M+1]	[M+1]	S0048	Nicotinamide	DFPAKSUCGFBDDF-UHFFFAOYSA-N	DFPAKSUCGFBDDF	M124T96_DFPAKSUCGFBDDF	200StdMouseLiver_pos
M125T919	125.001	919.142	[M]	ISF	L0132	Phosphorylcholine	YHHSONZFOIEMCP-UHFFFAOYSA-O	YHHSONZFOIEMCP	M125T919_YHHSONZFOIEMCP	200StdMouseLiver_pos
M125T373	125.043	373.442	[M+1]	[M+1]	S0008	Nicotinate	PVNIIMVLHYAWGP-UHFFFAOYSA-N	PVNIIMVLHYAWGP	M125T373_PVNIIMVLHYAWGP	200StdMouseLiver_pos
M125T96	125.061	96.1825	[M+2]	[M+2]	S0048	Nicotinamide	DFPAKSUCGFBDDF-UHFFFAOYSA-N	DFPAKSUCGFBDDF	M125T96_DFPAKSUCGFBDDF	200StdMouseLiver_pos
M126T526_2	126.024	526.395	[M]	[M+H]+	S0009	Taurine	XOAAWQZATWQOTB-UHFFFAOYSA-N	XOAAWQZATWQOTB	M126T526_2_XOAAWQZATWQOTB	200StdMouseLiver_pos
M126T461	126.056	460.736	[M]	ISF	S0068	N-Acetyl-D-glucosamine	MBLBDJOUHNCFQT-LXGUWJNJSA-N	MBLBDJOUHNCFQT	M126T461_MBLBDJOUHNCFQT	200StdMouseLiver_pos
M127T527	127.026	526.518	[M+1]	[M+1]	S0009	Taurine	XOAAWQZATWQOTB-UHFFFAOYSA-N	XOAAWQZATWQOTB	M127T527_XOAAWQZATWQOTB	200StdMouseLiver_pos
M127T131	127.051	130.679	[M]	[M+H]+	S0049	Thymine	RWQNBRDOKXIBIV-UHFFFAOYSA-N	RWQNBRDOKXIBIV	M127T131_RWQNBRDOKXIBIV	200StdMouseLiver_pos
M127T335	127.055	335.163	[M]	ISF	L0087	Tryptamine	APJYDQYYACXCRM-UHFFFAOYSA-N	APJYDQYYACXCRM	M127T335_APJYDQYYACXCRM	200StdMouseLiver_pos
M127T253	127.062	253.221	[M]	[M+H]+	L0421	5-Amino-4-carbamoylimidazole (AICA)	DVNYTAVYBRSTGK-UHFFFAOYSA-N	DVNYTAVYBRSTGK	M127T253_DVNYTAVYBRSTGK	200StdMouseLiver_pos
M128T131	128.054	130.673	[M+1]	[M+1]	S0049	Thymine	RWQNBRDOKXIBIV-UHFFFAOYSA-N	RWQNBRDOKXIBIV	M128T131_RWQNBRDOKXIBIV	200StdMouseLiver_pos
M128T649	128.082	649.105	[M]	[M-H2O+H]+	L0158	4-Guanidinobutyric acid	TUHVEAJXIMEOSA-UHFFFAOYSA-N	TUHVEAJXIMEOSA	M128T649_TUHVEAJXIMEOSA	200StdMouseLiver_pos
M129T82	129.067	81.8285	[M]	[M+H]+	S0158	Dihydrothymine	NBAKTGXDIBVZOO-UHFFFAOYSA-N	NBAKTGXDIBVZOO	M129T82_NBAKTGXDIBVZOO	200StdMouseLiver_pos
M130T381	130.051	381.022	[M]	ISF	L0217	Alpha-N-Phenylacetyl-L-glutamine	JFLIEFSWGNOPJJ-JTQLQIEISA-N	JFLIEFSWGNOPJJ	M130T381_JFLIEFSWGNOPJJ	200StdMouseLiver_pos
M130T709	130.051	709.303	[M]	[M-H2O+H]+	S0056	L-Glutamate	WHUUTDBJXJRKMK-VKHMYHEASA-N	WHUUTDBJXJRKMK	M130T709_WHUUTDBJXJRKMK	200StdMouseLiver_pos
M130T675	130.051	675.377	[M]	[M-H3N+H]+	S0055	L-Glutamine	ZDXPYRJPNDTMRX-VKHMYHEASA-N	ZDXPYRJPNDTMRX	M130T675_ZDXPYRJPNDTMRX	200StdMouseLiver_pos
M130T81	130.07	80.8615	[M+1]	[M+1]	S0158	Dihydrothymine	NBAKTGXDIBVZOO-UHFFFAOYSA-N	NBAKTGXDIBVZOO	M130T81_NBAKTGXDIBVZOO	200StdMouseLiver_pos
M130T992	130.087	992.172	[M]	[M-H3N+H]+	S0105	L-Lysine	KDXKERNSBIXSRK-YFKPBYRVSA-N	KDXKERNSBIXSRK	M130T992_KDXKERNSBIXSRK	200StdMouseLiver_pos
M130T554	130.088	554.183	[M]	[M+H]+	S0050	L-Pipecolic acid	HXEACLLIILLPRG-YFKPBYRVSA-N	HXEACLLIILLPRG	M130T554_HXEACLLIILLPRG	200StdMouseLiver_pos
M131T709	131.034	709.411	[M]	[M-H3N+H]+	S0056	L-Glutamate	WHUUTDBJXJRKMK-VKHMYHEASA-N	WHUUTDBJXJRKMK	M131T709_WHUUTDBJXJRKMK	200StdMouseLiver_pos
M131T710	131.054	709.577	[M+1]	[M+1]	S0056	L-Glutamate	WHUUTDBJXJRKMK-VKHMYHEASA-N	WHUUTDBJXJRKMK	M131T710_WHUUTDBJXJRKMK	200StdMouseLiver_pos
M131T675	131.054	675.377	[M+1]	[M+1]	S0055	L-Glutamine	ZDXPYRJPNDTMRX-VKHMYHEASA-N	ZDXPYRJPNDTMRX	M131T675_ZDXPYRJPNDTMRX	200StdMouseLiver_pos
M131T255	131.074	254.65	[M]	ISF	L0198	5-Methoxydimethyltryptamine	ZSTKHSQDNIGFLM-UHFFFAOYSA-N	ZSTKHSQDNIGFLM	M131T255_ZSTKHSQDNIGFLM	200StdMouseLiver_pos
M131T554	131.09	554.183	[M+1]	[M+1]	S0050	L-Pipecolic acid	HXEACLLIILLPRG-YFKPBYRVSA-N	HXEACLLIILLPRG	M131T554_HXEACLLIILLPRG	200StdMouseLiver_pos
M132T648	132.077	647.823	[M]	[M-CH2+H]+	L0158	4-Guanidinobutyric acid	TUHVEAJXIMEOSA-UHFFFAOYSA-N	TUHVEAJXIMEOSA	M132T648_TUHVEAJXIMEOSA	200StdMouseLiver_pos
M132T632_2	132.078	631.527	[M]	[M+H]+	S0047	Creatine	CVSVTCORWBXHQV-UHFFFAOYSA-N	CVSVTCORWBXHQV	M132T632_2_CVSVTCORWBXHQV	200StdMouseLiver_pos
M132T405	132.081	404.82	[M]	ISF	S0131	L-Abrine	ZADWXFSZEAPBJS-JTQLQIEISA-N	ZADWXFSZEAPBJS	M132T405_ZADWXFSZEAPBJS	200StdMouseLiver_pos
M132T555	132.092	554.544	[M+2]	[M+2]	S0050	L-Pipecolic acid	HXEACLLIILLPRG-YFKPBYRVSA-N	HXEACLLIILLPRG	M132T555_HXEACLLIILLPRG	200StdMouseLiver_pos
M132T469	132.103	468.595	[M]	[M+H]+	S0052	L-Leucine	ROHFNLRQFUQHCH-UHFFFAOYSA-N	ROHFNLRQFUQHCH	M132T469_ROHFNLRQFUQHCH	200StdMouseLiver_pos
M133T682	133.061	682.087	[M]	[M+H]+	S0104	L-Asparagine	DCXYFEDJOCDNAF-REOHCLBHSA-N	DCXYFEDJOCDNAF	M133T682_DCXYFEDJOCDNAF	200StdMouseLiver_pos
M133T632	133.081	631.692	[M+1]	[M+1]	S0047	Creatine	CVSVTCORWBXHQV-UHFFFAOYSA-N	CVSVTCORWBXHQV	M133T632_CVSVTCORWBXHQV	200StdMouseLiver_pos
M133T469	133.106	468.841	[M+1]	[M+1]	S0052	L-Leucine	ROHFNLRQFUQHCH-UHFFFAOYSA-N	ROHFNLRQFUQHCH	M133T469_ROHFNLRQFUQHCH	200StdMouseLiver_pos
M134T342	134.033	341.64	[M]	[M+Na]+	S0041	Cytosine	OPTASPLRGRRNAP-UHFFFAOYSA-N	OPTASPLRGRRNAP	M134T342_OPTASPLRGRRNAP	200StdMouseLiver_pos
M134T725	134.045	725.347	[M]	[M+H]+	S0053	L-Aspartate	CKLJMWTZIZZHCS-REOHCLBHSA-N	CKLJMWTZIZZHCS	M134T725_CKLJMWTZIZZHCS	200StdMouseLiver_pos
M134T202	134.061	201.92	[M]	ISF	S0080	Pyridoxine	LXNHXLLTXMVWPM-UHFFFAOYSA-N	LXNHXLLTXMVWPM	M134T202_LXNHXLLTXMVWPM	200StdMouseLiver_pos
M134T632	134.082	631.869	[M+2]	[M+2]	S0047	Creatine	CVSVTCORWBXHQV-UHFFFAOYSA-N	CVSVTCORWBXHQV	M134T632_CVSVTCORWBXHQV	200StdMouseLiver_pos
M134T469	134.108	469.065	[M+2]	[M+2]	S0052	L-Leucine	ROHFNLRQFUQHCH-UHFFFAOYSA-N	ROHFNLRQFUQHCH	M134T469_ROHFNLRQFUQHCH	200StdMouseLiver_pos
M135T407	135.031	407.143	[M]	ISF	S0070	Deoxyguanosine	YKBGVTZYEHREMT-KVQBGUIXSA-N	YKBGVTZYEHREMT	M135T407_YKBGVTZYEHREMT	200StdMouseLiver_pos
M135T342	135.036	341.776	[M+1]	[M+1]	S0041	Cytosine	OPTASPLRGRRNAP-UHFFFAOYSA-N	OPTASPLRGRRNAP	M135T342_OPTASPLRGRRNAP	200StdMouseLiver_pos
M135T478	135.056	478.038	[M]	ISF	S0250	Nicotinuric acid	ZBSGKPYXQINNGF-UHFFFAOYSA-N	ZBSGKPYXQINNGF	M135T478_ZBSGKPYXQINNGF	200StdMouseLiver_pos
M136T549	136.015	548.924	[M]	ISF	S0118	Xanthosine	UBORTCNDUKBEOP-UUOKFMHZSA-N	UBORTCNDUKBEOP	M136T549_UBORTCNDUKBEOP	200StdMouseLiver_pos
M136T301	136.062	301.321	[M]	ISF	L0016	Adenosine	OIRDTQYFTABQOQ-UHFFFAOYSA-N	OIRDTQYFTABQOQ	M136T301_OIRDTQYFTABQOQ	200StdMouseLiver_pos
M136T277_2	136.063	276.68	[M]	[M+H]+	S0054	Adenine	GFFGJBXGBJISGV-UHFFFAOYSA-N	GFFGJBXGBJISGV	M136T277_2_GFFGJBXGBJISGV	200StdMouseLiver_pos
M136T380	136.076	380.067	[M]	ISF	L0217	Alpha-N-Phenylacetyl-L-glutamine	JFLIEFSWGNOPJJ-JTQLQIEISA-N	JFLIEFSWGNOPJJ	M136T380_JFLIEFSWGNOPJJ	200StdMouseLiver_pos
M136T539	136.077	538.688	[M]	ISF	S0064	L-Tyrosine	OUYCCCASQSFEME-QMMMGPOBSA-N	OUYCCCASQSFEME	M136T539_OUYCCCASQSFEME	200StdMouseLiver_pos
M137T809	137.047	808.941	[M]	ISF	L0019	Inosine 5'-monophosphate (IMP)	GRSZFWQUAKGDAV-KQYNXXCUSA-N	GRSZFWQUAKGDAV	M137T809_GRSZFWQUAKGDAV	200StdMouseLiver_pos
M137T387_2	137.047	387.449	[M]	ISF	S0032	Inosine	UGQMRVRMYYASKQ-KQYNXXCUSA-N	UGQMRVRMYYASKQ	M137T387_2_UGQMRVRMYYASKQ	200StdMouseLiver_pos
M137T295_2	137.047	294.69	[M]	[M+H]+	S0012	Hypoxanthine	FDGQSTZJBFJUBT-UHFFFAOYSA-N	FDGQSTZJBFJUBT	M137T295_2_FDGQSTZJBFJUBT	200StdMouseLiver_pos
M137T277	137.066	276.68	[M+1]	[M+1]	S0054	Adenine	GFFGJBXGBJISGV-UHFFFAOYSA-N	GFFGJBXGBJISGV	M137T277_GFFGJBXGBJISGV	200StdMouseLiver_pos
M138T295	138.05	294.701	[M+1]	[M+1]	S0012	Hypoxanthine	FDGQSTZJBFJUBT-UHFFFAOYSA-N	FDGQSTZJBFJUBT	M138T295_FDGQSTZJBFJUBT	200StdMouseLiver_pos
M138T387	138.05	387.466	[M+1]	[M+1]	S0032	Inosine	UGQMRVRMYYASKQ-KQYNXXCUSA-N	UGQMRVRMYYASKQ	M138T387_UGQMRVRMYYASKQ	200StdMouseLiver_pos
M138T461	138.056	460.868	[M]	ISF	S0068	N-Acetyl-D-glucosamine	MBLBDJOUHNCFQT-LXGUWJNJSA-N	MBLBDJOUHNCFQT	M138T461_MBLBDJOUHNCFQT	200StdMouseLiver_pos
M139T506	139.051	506.464	[M]	[M+H]+	S0242	Urocanic acid	LOIYMIARKYCTBW-OWOJBTEDSA-N	LOIYMIARKYCTBW	M139T506_LOIYMIARKYCTBW	200StdMouseLiver_pos
M139T295	139.051	294.694	[M+2]	[M+2]	S0012	Hypoxanthine	FDGQSTZJBFJUBT-UHFFFAOYSA-N	FDGQSTZJBFJUBT	M139T295_FDGQSTZJBFJUBT	200StdMouseLiver_pos
M140T142_2	140.054	142.171	[M+1]	[M+1]	L0355	N1-Methyl-2-pyridone-5-carboxamide	JLQSXXWTCJPCBC-UHFFFAOYSA-N	JLQSXXWTCJPCBC	M140T142_2_JLQSXXWTCJPCBC	200StdMouseLiver_pos
M140T507	140.054	506.827	[M+1]	[M+1]	S0242	Urocanic acid	LOIYMIARKYCTBW-OWOJBTEDSA-N	LOIYMIARKYCTBW	M140T507_LOIYMIARKYCTBW	200StdMouseLiver_pos
M140T486	140.069	486.053	[M]	[M+Na]+	L0010	Betaine	KWIUHFFTVRNATP-UHFFFAOYSA-N	KWIUHFFTVRNATP	M140T486_KWIUHFFTVRNATP	200StdMouseLiver_pos
M141T507	141.056	507.12	[M+2]	[M+2]	S0242	Urocanic acid	LOIYMIARKYCTBW-OWOJBTEDSA-N	LOIYMIARKYCTBW	M141T507_LOIYMIARKYCTBW	200StdMouseLiver_pos
M141T486	141.072	486.292	[M+1]	[M+1]	L0010	Betaine	KWIUHFFTVRNATP-UHFFFAOYSA-N	KWIUHFFTVRNATP	M141T486_KWIUHFFTVRNATP	200StdMouseLiver_pos
M143T526	143.049	526.291	[M]	[M+NH4]+	S0009	Taurine	XOAAWQZATWQOTB-UHFFFAOYSA-N	XOAAWQZATWQOTB	M143T526_XOAAWQZATWQOTB	200StdMouseLiver_pos
M143T255	143.073	254.658	[M]	ISF	L0198	5-Methoxydimethyltryptamine	ZSTKHSQDNIGFLM-UHFFFAOYSA-N	ZSTKHSQDNIGFLM	M143T255_ZSTKHSQDNIGFLM	200StdMouseLiver_pos
M144T308	144.045	308.161	[M]	ISF	S0079	Kynurenic acid	HCZHHEIFKROPDY-UHFFFAOYSA-N	HCZHHEIFKROPDY	M144T308_HCZHHEIFKROPDY	200StdMouseLiver_pos
M144T733	144.066	732.64	[M]	[M-H2O+H]+	L0090	DL-2-Aminoadipic acid	OYIFNHCXNCRBQI-UHFFFAOYSA-N	OYIFNHCXNCRBQI	M144T733_OYIFNHCXNCRBQI	200StdMouseLiver_pos
M144T335	144.082	335.12	[M]	[M-H3N+H]+	L0087	Tryptamine	APJYDQYYACXCRM-UHFFFAOYSA-N	APJYDQYYACXCRM	M144T335_APJYDQYYACXCRM	200StdMouseLiver_pos
M145T96	145.039	95.653	[M]	[M+Na]+	S0048	Nicotinamide	DFPAKSUCGFBDDF-UHFFFAOYSA-N	DFPAKSUCGFBDDF	M145T96_DFPAKSUCGFBDDF	200StdMouseLiver_pos
M145T733	145.07	733.265	[M+1]	[M+1]	L0090	DL-2-Aminoadipic acid	OYIFNHCXNCRBQI-UHFFFAOYSA-N	OYIFNHCXNCRBQI	M145T733_OYIFNHCXNCRBQI	200StdMouseLiver_pos
M146T405	146.061	405.057	[M]	ISF	S0131	L-Abrine	ZADWXFSZEAPBJS-JTQLQIEISA-N	ZADWXFSZEAPBJS	M146T405_ZADWXFSZEAPBJS	200StdMouseLiver_pos
M146T82	146.094	81.8285	[M]	[M+NH4]+	S0158	Dihydrothymine	NBAKTGXDIBVZOO-UHFFFAOYSA-N	NBAKTGXDIBVZOO	M146T82_NBAKTGXDIBVZOO	200StdMouseLiver_pos
M146T649_2	146.094	649.003	[M]	[M+H]+	L0158	4-Guanidinobutyric acid	TUHVEAJXIMEOSA-UHFFFAOYSA-N	TUHVEAJXIMEOSA	M146T649_2_TUHVEAJXIMEOSA	200StdMouseLiver_pos
M146T349_2	146.12	349.382	[M]	[M+H]+	L0265	Acetylcholine	OIPILFWXSMYKGL-UHFFFAOYSA-N	OIPILFWXSMYKGL	M146T349_2_OIPILFWXSMYKGL	200StdMouseLiver_pos
M147T538	147.045	538.434	[M]	ISF	S0064	L-Tyrosine	OUYCCCASQSFEME-QMMMGPOBSA-N	OUYCCCASQSFEME	M147T538_OUYCCCASQSFEME	200StdMouseLiver_pos
M147T381	147.077	380.921	[M]	ISF	L0217	Alpha-N-Phenylacetyl-L-glutamine	JFLIEFSWGNOPJJ-JTQLQIEISA-N	JFLIEFSWGNOPJJ	M147T381_JFLIEFSWGNOPJJ	200StdMouseLiver_pos
M147T675_2	147.078	675.317	[M]	[M+H]+	S0055	L-Glutamine	ZDXPYRJPNDTMRX-VKHMYHEASA-N	ZDXPYRJPNDTMRX	M147T675_2_ZDXPYRJPNDTMRX	200StdMouseLiver_pos
M147T82	147.095	81.74	[M+1]	[M+1]	S0158	Dihydrothymine	NBAKTGXDIBVZOO-UHFFFAOYSA-N	NBAKTGXDIBVZOO	M147T82_NBAKTGXDIBVZOO	200StdMouseLiver_pos
M147T649	147.097	649.003	[M+1]	[M+1]	L0158	4-Guanidinobutyric acid	TUHVEAJXIMEOSA-UHFFFAOYSA-N	TUHVEAJXIMEOSA	M147T649_TUHVEAJXIMEOSA	200StdMouseLiver_pos
M147T993	147.113	992.595	[M]	[M+H]+	S0105	L-Lysine	KDXKERNSBIXSRK-YFKPBYRVSA-N	KDXKERNSBIXSRK	M147T993_KDXKERNSBIXSRK	200StdMouseLiver_pos
M147T349	147.122	349.382	[M+1]	[M+1]	L0265	Acetylcholine	OIPILFWXSMYKGL-UHFFFAOYSA-N	OIPILFWXSMYKGL	M147T349_OIPILFWXSMYKGL	200StdMouseLiver_pos
M148T527	148.004	526.683	[M]	[M+Na]+	S0009	Taurine	XOAAWQZATWQOTB-UHFFFAOYSA-N	XOAAWQZATWQOTB	M148T527_XOAAWQZATWQOTB	200StdMouseLiver_pos
M148T539	148.048	538.71	[M+1]	[M+1]	S0064	L-Tyrosine	OUYCCCASQSFEME-QMMMGPOBSA-N	OUYCCCASQSFEME	M148T539_OUYCCCASQSFEME	200StdMouseLiver_pos
M148T709_2	148.061	709.492	[M]	[M+H]+	S0056	L-Glutamate	WHUUTDBJXJRKMK-VKHMYHEASA-N	WHUUTDBJXJRKMK	M148T709_2_WHUUTDBJXJRKMK	200StdMouseLiver_pos
M148T456	148.076	455.613	[M]	[M-H2O+H]+	S0061	L-Phenylalanine	COLNVLDHVKWLRT-QMMMGPOBSA-N	COLNVLDHVKWLRT	M148T456_COLNVLDHVKWLRT	200StdMouseLiver_pos
M148T676	148.08	675.997	[M+1]	[M+1]	S0055	L-Glutamine	ZDXPYRJPNDTMRX-VKHMYHEASA-N	ZDXPYRJPNDTMRX	M148T676_ZDXPYRJPNDTMRX	200StdMouseLiver_pos
M148T349	148.123	349.37	[M+2]	[M+2]	L0265	Acetylcholine	OIPILFWXSMYKGL-UHFFFAOYSA-N	OIPILFWXSMYKGL	M148T349_OIPILFWXSMYKGL	200StdMouseLiver_pos
M149T456	149.06	455.614	[M]	[M-H3N+H]+	S0061	L-Phenylalanine	COLNVLDHVKWLRT-QMMMGPOBSA-N	COLNVLDHVKWLRT	M149T456_COLNVLDHVKWLRT	200StdMouseLiver_pos
M149T710	149.065	710.23	[M+1]	[M+1]	S0056	L-Glutamate	WHUUTDBJXJRKMK-VKHMYHEASA-N	WHUUTDBJXJRKMK	M149T710_WHUUTDBJXJRKMK	200StdMouseLiver_pos
M149T675	149.082	675.139	[M+2]	[M+2]	S0055	L-Glutamine	ZDXPYRJPNDTMRX-VKHMYHEASA-N	ZDXPYRJPNDTMRX	M149T675_ZDXPYRJPNDTMRX	200StdMouseLiver_pos
M150T342	150.007	341.928	[M]	[M+K]+	S0041	Cytosine	OPTASPLRGRRNAP-UHFFFAOYSA-N	OPTASPLRGRRNAP	M150T342_OPTASPLRGRRNAP	200StdMouseLiver_pos
M150T188	150.056	187.554	[M]	[M-H2O+H]+	L0194	Pyridoxal (Vitamin B6)	RADKZDMFGJYCBB-UHFFFAOYSA-N	RADKZDMFGJYCBB	M150T188_RADKZDMFGJYCBB	200StdMouseLiver_pos
M150T456	150.064	456.239	[M+1]	[M+1]	S0061	L-Phenylalanine	COLNVLDHVKWLRT-QMMMGPOBSA-N	COLNVLDHVKWLRT	M150T456_COLNVLDHVKWLRT	200StdMouseLiver_pos
M150T709	150.065	709.411	[M+2]	[M+2]	S0056	L-Glutamate	WHUUTDBJXJRKMK-VKHMYHEASA-N	WHUUTDBJXJRKMK	M150T709_WHUUTDBJXJRKMK	200StdMouseLiver_pos
M152T469	152.058	469.151	[M]	ISF	S0071	Guanosine	NYHBQMYGNKIUIF-UUOKFMHZSA-N	NYHBQMYGNKIUIF	M152T469_NYHBQMYGNKIUIF	200StdMouseLiver_pos
M152T201	152.072	201.365	[M]	ISF	S0080	Pyridoxine	LXNHXLLTXMVWPM-UHFFFAOYSA-N	LXNHXLLTXMVWPM	M152T201_LXNHXLLTXMVWPM	200StdMouseLiver_pos
M153T549	153.042	548.994	[M]	ISF	S0118	Xanthosine	UBORTCNDUKBEOP-UUOKFMHZSA-N	UBORTCNDUKBEOP	M153T549_UBORTCNDUKBEOP	200StdMouseLiver_pos
M153T481	153.066	480.594	[M]	[M-CO+H]+	S0250	Nicotinuric acid	ZBSGKPYXQINNGF-UHFFFAOYSA-N	ZBSGKPYXQINNGF	M153T481_ZBSGKPYXQINNGF	200StdMouseLiver_pos
M153T143	153.068	143.063	[M]	[M+H]+	L0355	N1-Methyl-2-pyridone-5-carboxamide	JLQSXXWTCJPCBC-UHFFFAOYSA-N	JLQSXXWTCJPCBC	M153T143_JLQSXXWTCJPCBC	200StdMouseLiver_pos
M153T203	153.075	202.991	[M+1]	[M+1]	S0080	Pyridoxine	LXNHXLLTXMVWPM-UHFFFAOYSA-N	LXNHXLLTXMVWPM	M153T203_LXNHXLLTXMVWPM	200StdMouseLiver_pos
M154T549	154.045	549.025	[M+1]	[M+1]	S0118	Xanthosine	UBORTCNDUKBEOP-UUOKFMHZSA-N	UBORTCNDUKBEOP	M154T549_UBORTCNDUKBEOP	200StdMouseLiver_pos
M154T143	154.07	142.691	[M+1]	[M+1]	L0355	N1-Methyl-2-pyridone-5-carboxamide	JLQSXXWTCJPCBC-UHFFFAOYSA-N	JLQSXXWTCJPCBC	M154T143_JLQSXXWTCJPCBC	200StdMouseLiver_pos
M154T469	154.085	469.048	[M]	[M+Na]+	S0052	L-Leucine	ROHFNLRQFUQHCH-UHFFFAOYSA-N	ROHFNLRQFUQHCH	M154T469_ROHFNLRQFUQHCH	200StdMouseLiver_pos
M156T342	156.015	342.428	[M]	[M-H+2Na]+	S0041	Cytosine	OPTASPLRGRRNAP-UHFFFAOYSA-N	OPTASPLRGRRNAP	M156T342_OPTASPLRGRRNAP	200StdMouseLiver_pos
M156T486	156.043	486.053	[M]	[M+K]+	L0010	Betaine	KWIUHFFTVRNATP-UHFFFAOYSA-N	KWIUHFFTVRNATP	M156T486_KWIUHFFTVRNATP	200StdMouseLiver_pos
M162T733	162.077	732.575	[M]	[M+H]+	L0090	DL-2-Aminoadipic acid	OYIFNHCXNCRBQI-UHFFFAOYSA-N	OYIFNHCXNCRBQI	M162T733_OYIFNHCXNCRBQI	200StdMouseLiver_pos
M162T644_2	162.115	643.583	[M]	[M+H]+	S0060	L-Carnitine	PHIQHXFUZVPYII-ZCFIWIBFSA-N	PHIQHXFUZVPYII	M162T644_2_PHIQHXFUZVPYII	200StdMouseLiver_pos
M163T733	163.08	732.92	[M+1]	[M+1]	L0090	DL-2-Aminoadipic acid	OYIFNHCXNCRBQI-UHFFFAOYSA-N	OYIFNHCXNCRBQI	M163T733_OYIFNHCXNCRBQI	200StdMouseLiver_pos
M163T644	163.117	643.596	[M+1]	[M+1]	S0060	L-Carnitine	PHIQHXFUZVPYII-ZCFIWIBFSA-N	PHIQHXFUZVPYII	M163T644_PHIQHXFUZVPYII	200StdMouseLiver_pos
M164T644	164.118	643.886	[M+2]	[M+2]	S0060	L-Carnitine	PHIQHXFUZVPYII-ZCFIWIBFSA-N	PHIQHXFUZVPYII	M164T644_PHIQHXFUZVPYII	200StdMouseLiver_pos
M165T539	165.055	538.688	[M]	[M-H3N+H]+	S0064	L-Tyrosine	OUYCCCASQSFEME-QMMMGPOBSA-N	OUYCCCASQSFEME	M165T539_OUYCCCASQSFEME	200StdMouseLiver_pos
M165T644	165.121	644.183	[M+3]	[M+3]	S0060	L-Carnitine	PHIQHXFUZVPYII-ZCFIWIBFSA-N	PHIQHXFUZVPYII	M165T644_PHIQHXFUZVPYII	200StdMouseLiver_pos
M166T539	166.059	538.97	[M+1]	[M+1]	S0064	L-Tyrosine	OUYCCCASQSFEME-QMMMGPOBSA-N	OUYCCCASQSFEME	M166T539_OUYCCCASQSFEME	200StdMouseLiver_pos
M166T456_2	166.088	455.614	[M]	[M+H]+	S0061	L-Phenylalanine	COLNVLDHVKWLRT-QMMMGPOBSA-N	COLNVLDHVKWLRT	M166T456_2_COLNVLDHVKWLRT	200StdMouseLiver_pos
M166T289	166.124	289.171	[M]	[M+H]+	L0356	Hordenine	KUBCEEMXQZUPDQ-UHFFFAOYSA-N	KUBCEEMXQZUPDQ	M166T289_KUBCEEMXQZUPDQ	200StdMouseLiver_pos
M167T57	167.091	57.11	[M]	ISF	S0084	Flavone	VHBFFQKBGNRLFZ-UHFFFAOYSA-N	VHBFFQKBGNRLFZ	M167T57_VHBFFQKBGNRLFZ	200StdMouseLiver_pos
M167T456	167.091	455.617	[M+1]	[M+1]	S0061	L-Phenylalanine	COLNVLDHVKWLRT-QMMMGPOBSA-N	COLNVLDHVKWLRT	M167T456_COLNVLDHVKWLRT	200StdMouseLiver_pos
M167T289	167.127	289.219	[M+1]	[M+1]	L0356	Hordenine	KUBCEEMXQZUPDQ-UHFFFAOYSA-N	KUBCEEMXQZUPDQ	M167T289_KUBCEEMXQZUPDQ	200StdMouseLiver_pos
M168T189	168.066	188.896	[M]	[M+H]+	L0194	Pyridoxal (Vitamin B6)	RADKZDMFGJYCBB-UHFFFAOYSA-N	RADKZDMFGJYCBB	M168T189_RADKZDMFGJYCBB	200StdMouseLiver_pos
M168T57	168.092	56.618	[M+1]	[M+1]	S0084	Flavone	VHBFFQKBGNRLFZ-UHFFFAOYSA-N	VHBFFQKBGNRLFZ	M168T57_VHBFFQKBGNRLFZ	200StdMouseLiver_pos
M168T456	168.092	455.625	[M+2]	[M+2]	S0061	L-Phenylalanine	COLNVLDHVKWLRT-QMMMGPOBSA-N	COLNVLDHVKWLRT	M168T456_COLNVLDHVKWLRT	200StdMouseLiver_pos
M168T290	168.13	289.77	[M+2]	[M+2]	L0356	Hordenine	KUBCEEMXQZUPDQ-UHFFFAOYSA-N	KUBCEEMXQZUPDQ	M168T290_KUBCEEMXQZUPDQ	200StdMouseLiver_pos
M170T630	170.034	630.121	[M]	[M+K]+	S0047	Creatine	CVSVTCORWBXHQV-UHFFFAOYSA-N	CVSVTCORWBXHQV	M170T630_CVSVTCORWBXHQV	200StdMouseLiver_pos
M170T709	170.043	708.862	[M]	[M+Na]+	S0056	L-Glutamate	WHUUTDBJXJRKMK-VKHMYHEASA-N	WHUUTDBJXJRKMK	M170T709_WHUUTDBJXJRKMK	200StdMouseLiver_pos
M170T201	170.083	201.18	[M]	[M+H]+	S0080	Pyridoxine	LXNHXLLTXMVWPM-UHFFFAOYSA-N	LXNHXLLTXMVWPM	M170T201_LXNHXLLTXMVWPM	200StdMouseLiver_pos
M171T203	171.085	202.895	[M+1]	[M+1]	S0080	Pyridoxine	LXNHXLLTXMVWPM-UHFFFAOYSA-N	LXNHXLLTXMVWPM	M171T203_LXNHXLLTXMVWPM	200StdMouseLiver_pos
M172T308	172.04	308.161	[M]	[M-H2O+H]+	S0079	Kynurenic acid	HCZHHEIFKROPDY-UHFFFAOYSA-N	HCZHHEIFKROPDY	M172T308_HCZHHEIFKROPDY	200StdMouseLiver_pos
M172T497	172.098	496.757	[M]	[M-H3N+H]+	L0125	Glycyl-L-leucine	DKEXFJVMVGETOO-LURJTMIESA-N	DKEXFJVMVGETOO	M172T497_DKEXFJVMVGETOO	200StdMouseLiver_pos
M173T783	173.022	783.295	[M]	[M+H]+	L0137	Glycerol 3-phosphate	AWUCVROLDVIAJX-GSVOUGTGSA-N	AWUCVROLDVIAJX	M173T783_AWUCVROLDVIAJX	200StdMouseLiver_pos
M174T337	174.093	337.147	[M]	[M-H3N+H]+	S0292	5-Methoxytryptamine	JTEJPPKMYBDEMY-UHFFFAOYSA-N	JTEJPPKMYBDEMY	M174T337_JTEJPPKMYBDEMY	200StdMouseLiver_pos
M174T255_2	174.093	254.657	[M]	ISF	L0198	5-Methoxydimethyltryptamine	ZSTKHSQDNIGFLM-UHFFFAOYSA-N	ZSTKHSQDNIGFLM	M174T255_2_ZSTKHSQDNIGFLM	200StdMouseLiver_pos
M175T337	175.095	337.227	[M+1]	[M+1]	S0292	5-Methoxytryptamine	JTEJPPKMYBDEMY-UHFFFAOYSA-N	JTEJPPKMYBDEMY	M175T337_JTEJPPKMYBDEMY	200StdMouseLiver_pos
M175T255	175.096	254.651	[M+1]	[M+1]	L0198	5-Methoxydimethyltryptamine	ZSTKHSQDNIGFLM-UHFFFAOYSA-N	ZSTKHSQDNIGFLM	M175T255_ZSTKHSQDNIGFLM	200StdMouseLiver_pos
M175T498	175.109	498.291	[M]	[M-CH2+H]+	L0125	Glycyl-L-leucine	DKEXFJVMVGETOO-LURJTMIESA-N	DKEXFJVMVGETOO	M175T498_DKEXFJVMVGETOO	200StdMouseLiver_pos
M176T337	176.097	336.817	[M+2]	[M+2]	S0292	5-Methoxytryptamine	JTEJPPKMYBDEMY-UHFFFAOYSA-N	JTEJPPKMYBDEMY	M176T337_JTEJPPKMYBDEMY	200StdMouseLiver_pos
M176T255	176.098	255.272	[M+2]	[M+2]	L0198	5-Methoxydimethyltryptamine	ZSTKHSQDNIGFLM-UHFFFAOYSA-N	ZSTKHSQDNIGFLM	M176T255_ZSTKHSQDNIGFLM	200StdMouseLiver_pos
M181T478	181.062	478.156	[M]	[M+H]+	S0250	Nicotinuric acid	ZBSGKPYXQINNGF-UHFFFAOYSA-N	ZBSGKPYXQINNGF	M181T478_ZBSGKPYXQINNGF	200StdMouseLiver_pos
M182T478	182.065	478.412	[M+1]	[M+1]	S0250	Nicotinuric acid	ZBSGKPYXQINNGF-UHFFFAOYSA-N	ZBSGKPYXQINNGF	M182T478_ZBSGKPYXQINNGF	200StdMouseLiver_pos
M182T539	182.082	538.688	[M]	[M+H]+	S0064	L-Tyrosine	OUYCCCASQSFEME-QMMMGPOBSA-N	OUYCCCASQSFEME	M182T539_OUYCCCASQSFEME	200StdMouseLiver_pos
M183T539	183.086	538.872	[M+1]	[M+1]	S0064	L-Tyrosine	OUYCCCASQSFEME-QMMMGPOBSA-N	OUYCCCASQSFEME	M183T539_OUYCCCASQSFEME	200StdMouseLiver_pos
M184T732	184.059	732.359	[M]	[M+Na]+	L0090	DL-2-Aminoadipic acid	OYIFNHCXNCRBQI-UHFFFAOYSA-N	OYIFNHCXNCRBQI	M184T732_OYIFNHCXNCRBQI	200StdMouseLiver_pos
M184T919	184.075	919.269	[M]	[M+H]+	L0132	Phosphorylcholine	YHHSONZFOIEMCP-UHFFFAOYSA-O	YHHSONZFOIEMCP	M184T919_YHHSONZFOIEMCP	200StdMouseLiver_pos
M184T477	184.098	477.409	[M]	[M-2H2O+H]+	L0174	Pantothenate	GHOKWGTUZJEAQD-ZETCQYMHSA-N	GHOKWGTUZJEAQD	M184T477_GHOKWGTUZJEAQD	200StdMouseLiver_pos
M185T676	185.033	676.031	[M]	[M+K]+	S0055	L-Glutamine	ZDXPYRJPNDTMRX-VKHMYHEASA-N	ZDXPYRJPNDTMRX	M185T676_ZDXPYRJPNDTMRX	200StdMouseLiver_pos
M185T919	185.078	918.637	[M+1]	[M+1]	L0132	Phosphorylcholine	YHHSONZFOIEMCP-UHFFFAOYSA-O	YHHSONZFOIEMCP	M185T919_YHHSONZFOIEMCP	200StdMouseLiver_pos
M186T461	186.077	460.69	[M]	[M-2H2O+H]+	S0068	N-Acetyl-D-glucosamine	MBLBDJOUHNCFQT-LXGUWJNJSA-N	MBLBDJOUHNCFQT	M186T461_MBLBDJOUHNCFQT	200StdMouseLiver_pos
M187T461	187.08	460.747	[M+1]	[M+1]	S0068	N-Acetyl-D-glucosamine	MBLBDJOUHNCFQT-LXGUWJNJSA-N	MBLBDJOUHNCFQT	M187T461_MBLBDJOUHNCFQT	200StdMouseLiver_pos
M189T659	189.124	659.438	[M]	[M+H]+	L0011	N6-Acetyl-L-lysine	DTERQYGMUDWYAZ-ZETCQYMHSA-N	DTERQYGMUDWYAZ	M189T659_DTERQYGMUDWYAZ	200StdMouseLiver_pos
M189T496	189.124	496.232	[M]	[M+H]+	L0125	Glycyl-L-leucine	DKEXFJVMVGETOO-LURJTMIESA-N	DKEXFJVMVGETOO	M189T496_DKEXFJVMVGETOO	200StdMouseLiver_pos
M190T308	190.051	308.046	[M]	[M+H]+	S0079	Kynurenic acid	HCZHHEIFKROPDY-UHFFFAOYSA-N	HCZHHEIFKROPDY	M190T308_HCZHHEIFKROPDY	200StdMouseLiver_pos
M190T338	190.111	337.609	[M]	M+	S0292	5-Methoxytryptamine	JTEJPPKMYBDEMY-UHFFFAOYSA-N	JTEJPPKMYBDEMY	M190T338_JTEJPPKMYBDEMY	200StdMouseLiver_pos
M191T308	191.054	308.161	[M+1]	[M+1]	S0079	Kynurenic acid	HCZHHEIFKROPDY-UHFFFAOYSA-N	HCZHHEIFKROPDY	M191T308_HCZHHEIFKROPDY	200StdMouseLiver_pos
M191T337	191.119	337.227	[M]	[M+H]+	S0292	5-Methoxytryptamine	JTEJPPKMYBDEMY-UHFFFAOYSA-N	JTEJPPKMYBDEMY	M191T337_JTEJPPKMYBDEMY	200StdMouseLiver_pos
M192T709	192.025	708.79	[M]	[M-H+2Na]+	S0056	L-Glutamate	WHUUTDBJXJRKMK-VKHMYHEASA-N	WHUUTDBJXJRKMK	M192T709_WHUUTDBJXJRKMK	200StdMouseLiver_pos
M192T463	192.089	463.251	[M]	ISF	L0150	Biopterin	LHQIJBMDNUYRAM-DZSWIPIPSA-N	LHQIJBMDNUYRAM	M192T463_LHQIJBMDNUYRAM	200StdMouseLiver_pos
M192T329	192.089	328.918	[M]	ISF	L0331	Sepiapterin	VPVOXUSPXFPWBN-VKHMYHEASA-N	VPVOXUSPXFPWBN	M192T329_VPVOXUSPXFPWBN	200StdMouseLiver_pos
M192T337	192.122	337.369	[M+1]	[M+1]	S0292	5-Methoxytryptamine	JTEJPPKMYBDEMY-UHFFFAOYSA-N	JTEJPPKMYBDEMY	M192T337_JTEJPPKMYBDEMY	200StdMouseLiver_pos
M195T783	195.004	783.162	[M]	[M+Na]+	L0137	Glycerol 3-phosphate	AWUCVROLDVIAJX-GSVOUGTGSA-N	AWUCVROLDVIAJX	M195T783_AWUCVROLDVIAJX	200StdMouseLiver_pos
M195T407	195.077	407.17	[M]	[M+H]+	S0093	Aminohippuric acid	HSMNQINEKMPTIC-UHFFFAOYSA-N	HSMNQINEKMPTIC	M195T407_HSMNQINEKMPTIC	200StdMouseLiver_pos
M196T401	196.06	400.786	[M]	M+	S0260	3,7-Dimethyluric acid	HMLZLHKHNBLLJD-UHFFFAOYSA-N	HMLZLHKHNBLLJD	M196T401_HMLZLHKHNBLLJD	200StdMouseLiver_pos
M197T401	197.068	400.793	[M]	[M+H]+	S0260	3,7-Dimethyluric acid	HMLZLHKHNBLLJD-UHFFFAOYSA-N	HMLZLHKHNBLLJD	M197T401_HMLZLHKHNBLLJD	200StdMouseLiver_pos
M198T401	198.071	400.975	[M+1]	[M+1]	S0260	3,7-Dimethyluric acid	HMLZLHKHNBLLJD-UHFFFAOYSA-N	HMLZLHKHNBLLJD	M198T401_HMLZLHKHNBLLJD	200StdMouseLiver_pos
M200T644	200.069	643.579	[M]	[M+K]+	S0060	L-Carnitine	PHIQHXFUZVPYII-ZCFIWIBFSA-N	PHIQHXFUZVPYII	M200T644_PHIQHXFUZVPYII	200StdMouseLiver_pos
M202T477	202.108	477.409	[M]	[M-H2O+H]+	L0174	Pantothenate	GHOKWGTUZJEAQD-ZETCQYMHSA-N	GHOKWGTUZJEAQD	M202T477_GHOKWGTUZJEAQD	200StdMouseLiver_pos
M204T461	204.088	461.327	[M]	[M-H2O+H]+	S0068	N-Acetyl-D-glucosamine	MBLBDJOUHNCFQT-LXGUWJNJSA-N	MBLBDJOUHNCFQT	M204T461_MBLBDJOUHNCFQT	200StdMouseLiver_pos
M206T918	206.056	918.32	[M]	[M+Na]+	L0132	Phosphorylcholine	YHHSONZFOIEMCP-UHFFFAOYSA-O	YHHSONZFOIEMCP	M206T918_YHHSONZFOIEMCP	200StdMouseLiver_pos
M207T680	207.135	680.392	[M]	[2M+H]+	S0039	4-Aminobutyrate	BTCSSZJGUNDROE-UHFFFAOYSA-N	BTCSSZJGUNDROE	M207T680_BTCSSZJGUNDROE	200StdMouseLiver_pos
M208T630	207.989	629.988	[M]	[M-H+2K]+	S0047	Creatine	CVSVTCORWBXHQV-UHFFFAOYSA-N	CVSVTCORWBXHQV	M208T630_CVSVTCORWBXHQV	200StdMouseLiver_pos
M208T287	208.098	287.138	[M]	[M+H]+	L0086	N-Acetyl-L-phenylalanine	CBQJSKKFNMDLON-JTQLQIEISA-N	CBQJSKKFNMDLON	M208T287_CBQJSKKFNMDLON	200StdMouseLiver_pos
M209T287	209.101	287.126	[M+1]	[M+1]	L0086	N-Acetyl-L-phenylalanine	CBQJSKKFNMDLON-JTQLQIEISA-N	CBQJSKKFNMDLON	M209T287_CBQJSKKFNMDLON	200StdMouseLiver_pos
M210T455	210.051	454.978	[M]	[M-H+2Na]+	S0061	L-Phenylalanine	COLNVLDHVKWLRT-QMMMGPOBSA-N	COLNVLDHVKWLRT	M210T455_COLNVLDHVKWLRT	200StdMouseLiver_pos
M212T308	212.033	307.672	[M]	[M+Na]+	S0079	Kynurenic acid	HCZHHEIFKROPDY-UHFFFAOYSA-N	HCZHHEIFKROPDY	M212T308_HCZHHEIFKROPDY	200StdMouseLiver_pos
M217T408	217.059	407.572	[M]	[M+Na]+	S0093	Aminohippuric acid	HSMNQINEKMPTIC-UHFFFAOYSA-N	HSMNQINEKMPTIC	M217T408_HSMNQINEKMPTIC	200StdMouseLiver_pos
M218T408	218.063	408.027	[M+1]	[M+1]	S0093	Aminohippuric acid	HSMNQINEKMPTIC-UHFFFAOYSA-N	HSMNQINEKMPTIC	M218T408_HSMNQINEKMPTIC	200StdMouseLiver_pos
M219T405	219.114	404.603	[M]	[M+H]+	S0131	L-Abrine	ZADWXFSZEAPBJS-JTQLQIEISA-N	ZADWXFSZEAPBJS	M219T405_ZADWXFSZEAPBJS	200StdMouseLiver_pos
M219T255_1	219.152	254.654	[M]	[M+H]+	L0198	5-Methoxydimethyltryptamine	ZSTKHSQDNIGFLM-UHFFFAOYSA-N	ZSTKHSQDNIGFLM	M219T255_1_ZSTKHSQDNIGFLM	200StdMouseLiver_pos
M220T463	220.084	463.279	[M]	[M-H2O+H]+	L0150	Biopterin	LHQIJBMDNUYRAM-DZSWIPIPSA-N	LHQIJBMDNUYRAM	M220T463_LHQIJBMDNUYRAM	200StdMouseLiver_pos
M220T330	220.084	329.531	[M]	[M-H2O+H]+	L0331	Sepiapterin	VPVOXUSPXFPWBN-VKHMYHEASA-N	VPVOXUSPXFPWBN	M220T330_VPVOXUSPXFPWBN	200StdMouseLiver_pos
M220T477	220.12	477.469	[M]	[M+H]+	L0174	Pantothenate	GHOKWGTUZJEAQD-ZETCQYMHSA-N	GHOKWGTUZJEAQD	M220T477_GHOKWGTUZJEAQD	200StdMouseLiver_pos
M220T255	220.154	254.649	[M+1]	[M+1]	L0198	5-Methoxydimethyltryptamine	ZSTKHSQDNIGFLM-UHFFFAOYSA-N	ZSTKHSQDNIGFLM	M220T255_ZSTKHSQDNIGFLM	200StdMouseLiver_pos
M221T463	221.087	463.279	[M+1]	[M+1]	L0150	Biopterin	LHQIJBMDNUYRAM-DZSWIPIPSA-N	LHQIJBMDNUYRAM	M221T463_LHQIJBMDNUYRAM	200StdMouseLiver_pos
M221T477	221.123	477.469	[M+1]	[M+1]	L0174	Pantothenate	GHOKWGTUZJEAQD-ZETCQYMHSA-N	GHOKWGTUZJEAQD	M221T477_GHOKWGTUZJEAQD	200StdMouseLiver_pos
M221T255	221.156	254.656	[M+2]	[M+2]	L0198	5-Methoxydimethyltryptamine	ZSTKHSQDNIGFLM-UHFFFAOYSA-N	ZSTKHSQDNIGFLM	M221T255_ZSTKHSQDNIGFLM	200StdMouseLiver_pos
M222T461	222.098	460.599	[M]	[M+H]+	S0068	N-Acetyl-D-glucosamine	MBLBDJOUHNCFQT-LXGUWJNJSA-N	MBLBDJOUHNCFQT	M222T461_MBLBDJOUHNCFQT	200StdMouseLiver_pos
M222T477	222.124	477.469	[M+2]	[M+2]	L0174	Pantothenate	GHOKWGTUZJEAQD-ZETCQYMHSA-N	GHOKWGTUZJEAQD	M222T477_GHOKWGTUZJEAQD	200StdMouseLiver_pos
M223T57	223.078	56.8705	[M]	[M+H]+	S0084	Flavone	VHBFFQKBGNRLFZ-UHFFFAOYSA-N	VHBFFQKBGNRLFZ	M223T57_VHBFFQKBGNRLFZ	200StdMouseLiver_pos
M223T342	223.095	341.755	[M]	[2M+H]+	S0041	Cytosine	OPTASPLRGRRNAP-UHFFFAOYSA-N	OPTASPLRGRRNAP	M223T342_OPTASPLRGRRNAP	200StdMouseLiver_pos
M224T57	224.081	56.8705	[M+1]	[M+1]	S0084	Flavone	VHBFFQKBGNRLFZ-UHFFFAOYSA-N	VHBFFQKBGNRLFZ	M224T57_VHBFFQKBGNRLFZ	200StdMouseLiver_pos
M224T342	224.098	341.603	[M+1]	[M+1]	S0041	Cytosine	OPTASPLRGRRNAP-UHFFFAOYSA-N	OPTASPLRGRRNAP	M224T342_OPTASPLRGRRNAP	200StdMouseLiver_pos
M225T57	225.083	56.611	[M+2]	[M+2]	S0084	Flavone	VHBFFQKBGNRLFZ-UHFFFAOYSA-N	VHBFFQKBGNRLFZ	M225T57_VHBFFQKBGNRLFZ	200StdMouseLiver_pos
M226T57	226.085	56.604	[M+3]	[M+3]	S0084	Flavone	VHBFFQKBGNRLFZ-UHFFFAOYSA-N	VHBFFQKBGNRLFZ	M226T57_VHBFFQKBGNRLFZ	200StdMouseLiver_pos
M227T281	227.068	281.447	[M]	[M-H2O+H]+	S0031	Uridine	DRTQHJPVMGBUCF-AYZDMWBASA-N	DRTQHJPVMGBUCF	M227T281_DRTQHJPVMGBUCF	200StdMouseLiver_pos
M227T479	227.086	479.397	[M]	[M-H2O+H]+	L0014	D-Biotin	YBJHBAHKTGYVGT-ZKWXMUAHSA-N	YBJHBAHKTGYVGT	M227T479_YBJHBAHKTGYVGT	200StdMouseLiver_pos
M228T364	228.099	364.372	[M]	[M+H]+	S0139	Deoxycytidine	CKTSBUTUHBMZGZ-SHYZEUOFSA-N	CKTSBUTUHBMZGZ	M228T364_CKTSBUTUHBMZGZ	200StdMouseLiver_pos
M229T364	229.103	364.372	[M+1]	[M+1]	S0139	Deoxycytidine	CKTSBUTUHBMZGZ-SHYZEUOFSA-N	CKTSBUTUHBMZGZ	M229T364_CKTSBUTUHBMZGZ	200StdMouseLiver_pos
M230T288	230.08	287.776	[M]	[M+Na]+	L0086	N-Acetyl-L-phenylalanine	CBQJSKKFNMDLON-JTQLQIEISA-N	CBQJSKKFNMDLON	M230T288_CBQJSKKFNMDLON	200StdMouseLiver_pos
M231T563	231.135	563.326	[M]	[2M+H]+	S0088	L-Proline	ONIBWKKTOPOVIA-BYPYZUCNSA-N	ONIBWKKTOPOVIA	M231T563_ONIBWKKTOPOVIA	200StdMouseLiver_pos
M233T408	233.034	407.587	[M]	[M+K]+	S0093	Aminohippuric acid	HSMNQINEKMPTIC-UHFFFAOYSA-N	HSMNQINEKMPTIC	M233T408_HSMNQINEKMPTIC	200StdMouseLiver_pos
M235T486	235.167	486.053	[M]	[2M+H]+	L0010	Betaine	KWIUHFFTVRNATP-UHFFFAOYSA-N	KWIUHFFTVRNATP	M235T486_KWIUHFFTVRNATP	200StdMouseLiver_pos
M236T486	236.17	486.053	[M+1]	[M+1]	L0010	Betaine	KWIUHFFTVRNATP-UHFFFAOYSA-N	KWIUHFFTVRNATP	M236T486_KWIUHFFTVRNATP	200StdMouseLiver_pos
M237T486	237.171	486.02	[M+2]	[M+2]	L0010	Betaine	KWIUHFFTVRNATP-UHFFFAOYSA-N	KWIUHFFTVRNATP	M237T486_KWIUHFFTVRNATP	200StdMouseLiver_pos
M238T329	238.094	329.284	[M]	[M+H]+	L0331	Sepiapterin	VPVOXUSPXFPWBN-VKHMYHEASA-N	VPVOXUSPXFPWBN	M238T329_VPVOXUSPXFPWBN	200StdMouseLiver_pos
M238T463	238.096	463.363	[M]	[M+H]+	L0150	Biopterin	LHQIJBMDNUYRAM-DZSWIPIPSA-N	LHQIJBMDNUYRAM	M238T463_LHQIJBMDNUYRAM	200StdMouseLiver_pos
M239T408	239.04	407.958	[M]	[M-H+2Na]+	S0093	Aminohippuric acid	HSMNQINEKMPTIC-UHFFFAOYSA-N	HSMNQINEKMPTIC	M239T408_HSMNQINEKMPTIC	200StdMouseLiver_pos
M239T463	239.098	463.279	[M+1]	[M+1]	L0150	Biopterin	LHQIJBMDNUYRAM-DZSWIPIPSA-N	LHQIJBMDNUYRAM	M239T463_LHQIJBMDNUYRAM	200StdMouseLiver_pos
M240T463	240.1	463.3	[M+2]	[M+2]	L0150	Biopterin	LHQIJBMDNUYRAM-DZSWIPIPSA-N	LHQIJBMDNUYRAM	M240T463_LHQIJBMDNUYRAM	200StdMouseLiver_pos
M241T405	241.096	404.705	[M]	[M+Na]+	S0131	L-Abrine	ZADWXFSZEAPBJS-JTQLQIEISA-N	ZADWXFSZEAPBJS	M241T405_ZADWXFSZEAPBJS	200StdMouseLiver_pos
M241T752	241.131	751.575	[M]	[M+H]+	L0301	L-Anserine	MYYIAHXIVFADCU-QMMMGPOBSA-N	MYYIAHXIVFADCU	M241T752_MYYIAHXIVFADCU	200StdMouseLiver_pos
M242T478	242.101	478.038	[M]	[M+Na]+	L0174	Pantothenate	GHOKWGTUZJEAQD-ZETCQYMHSA-N	GHOKWGTUZJEAQD	M242T478_GHOKWGTUZJEAQD	200StdMouseLiver_pos
M242T752	242.134	751.999	[M+1]	[M+1]	L0301	L-Anserine	MYYIAHXIVFADCU-QMMMGPOBSA-N	MYYIAHXIVFADCU	M242T752_MYYIAHXIVFADCU	200StdMouseLiver_pos
M243T478	243.104	477.796	[M+1]	[M+1]	L0174	Pantothenate	GHOKWGTUZJEAQD-ZETCQYMHSA-N	GHOKWGTUZJEAQD	M243T478_GHOKWGTUZJEAQD	200StdMouseLiver_pos
M244T460	244.081	460.267	[M]	[M+Na]+	S0068	N-Acetyl-D-glucosamine	MBLBDJOUHNCFQT-LXGUWJNJSA-N	MBLBDJOUHNCFQT	M244T460_MBLBDJOUHNCFQT	200StdMouseLiver_pos
M244T429	244.094	428.964	[M]	[M+H]+	L0013	Cytidine	UHDGCWIWMRVCDJ-XVFCMESISA-N	UHDGCWIWMRVCDJ	M244T429_UHDGCWIWMRVCDJ	200StdMouseLiver_pos
M244T479	244.106	478.789	[M+2]	[M+2]	L0174	Pantothenate	GHOKWGTUZJEAQD-ZETCQYMHSA-N	GHOKWGTUZJEAQD	M244T479_GHOKWGTUZJEAQD	200StdMouseLiver_pos
M245T57_1	245.058	56.604	[M]	[M+Na]+	S0084	Flavone	VHBFFQKBGNRLFZ-UHFFFAOYSA-N	VHBFFQKBGNRLFZ	M245T57_1_VHBFFQKBGNRLFZ	200StdMouseLiver_pos
M245T282	245.079	281.74	[M]	[M+H]+	S0031	Uridine	DRTQHJPVMGBUCF-AYZDMWBASA-N	DRTQHJPVMGBUCF	M245T282_DRTQHJPVMGBUCF	200StdMouseLiver_pos
M245T460	245.083	460.238	[M+1]	[M+1]	S0068	N-Acetyl-D-glucosamine	MBLBDJOUHNCFQT-LXGUWJNJSA-N	MBLBDJOUHNCFQT	M245T460_MBLBDJOUHNCFQT	200StdMouseLiver_pos
M245T479	245.097	479.397	[M]	[M+H]+	L0014	D-Biotin	YBJHBAHKTGYVGT-ZKWXMUAHSA-N	YBJHBAHKTGYVGT	M245T479_YBJHBAHKTGYVGT	200StdMouseLiver_pos
M245T429	245.097	428.801	[M+1]	[M+1]	L0013	Cytidine	UHDGCWIWMRVCDJ-XVFCMESISA-N	UHDGCWIWMRVCDJ	M245T429_UHDGCWIWMRVCDJ	200StdMouseLiver_pos
M246T630	245.945	629.988	[M]	[M-2H+3K]+	S0047	Creatine	CVSVTCORWBXHQV-UHFFFAOYSA-N	CVSVTCORWBXHQV	M246T630_CVSVTCORWBXHQV	200StdMouseLiver_pos
M246T282	246.081	281.796	[M+1]	[M+1]	S0031	Uridine	DRTQHJPVMGBUCF-AYZDMWBASA-N	DRTQHJPVMGBUCF	M246T282_DRTQHJPVMGBUCF	200StdMouseLiver_pos
M246T461	246.086	461.025	[M+2]	[M+2]	S0068	N-Acetyl-D-glucosamine	MBLBDJOUHNCFQT-LXGUWJNJSA-N	MBLBDJOUHNCFQT	M246T461_MBLBDJOUHNCFQT	200StdMouseLiver_pos
M246T479	246.099	479.397	[M+1]	[M+1]	L0014	D-Biotin	YBJHBAHKTGYVGT-ZKWXMUAHSA-N	YBJHBAHKTGYVGT	M246T479_YBJHBAHKTGYVGT	200StdMouseLiver_pos
M247T282	247.083	282.062	[M+2]	[M+2]	S0031	Uridine	DRTQHJPVMGBUCF-AYZDMWBASA-N	DRTQHJPVMGBUCF	M247T282_DRTQHJPVMGBUCF	200StdMouseLiver_pos
M248T381	248.093	381.242	[M]	[M-H3N+H]+	L0217	Alpha-N-Phenylacetyl-L-glutamine	JFLIEFSWGNOPJJ-JTQLQIEISA-N	JFLIEFSWGNOPJJ	M248T381_JFLIEFSWGNOPJJ	200StdMouseLiver_pos
M249T382	249.096	381.55	[M+1]	[M+1]	L0217	Alpha-N-Phenylacetyl-L-glutamine	JFLIEFSWGNOPJJ-JTQLQIEISA-N	JFLIEFSWGNOPJJ	M249T382_JFLIEFSWGNOPJJ	200StdMouseLiver_pos
M250T365	250.081	364.791	[M]	[M+Na]+	S0139	Deoxycytidine	CKTSBUTUHBMZGZ-SHYZEUOFSA-N	CKTSBUTUHBMZGZ	M250T365_CKTSBUTUHBMZGZ	200StdMouseLiver_pos
M251T526	251.038	526.275	[M]	[2M+H]+	S0009	Taurine	XOAAWQZATWQOTB-UHFFFAOYSA-N	XOAAWQZATWQOTB	M251T526_XOAAWQZATWQOTB	200StdMouseLiver_pos
M251T365	251.084	364.624	[M+1]	[M+1]	S0139	Deoxycytidine	CKTSBUTUHBMZGZ-SHYZEUOFSA-N	CKTSBUTUHBMZGZ	M251T365_CKTSBUTUHBMZGZ	200StdMouseLiver_pos
M251T339	251.14	338.839	[M]	[M+CH3COO+2H]+	S0292	5-Methoxytryptamine	JTEJPPKMYBDEMY-UHFFFAOYSA-N	JTEJPPKMYBDEMY	M251T339_JTEJPPKMYBDEMY	200StdMouseLiver_pos
M252T526	252.04	526.385	[M+1]	[M+1]	S0009	Taurine	XOAAWQZATWQOTB-UHFFFAOYSA-N	XOAAWQZATWQOTB	M252T526_XOAAWQZATWQOTB	200StdMouseLiver_pos
M252T201	252.111	200.675	[M]	[M+H]+	L0179	5'-Deoxyadenosine	XGYIMTFOTBMPFP-KQYNXXCUSA-N	XGYIMTFOTBMPFP	M252T201_XGYIMTFOTBMPFP	200StdMouseLiver_pos
M253T317	253.094	316.547	[M]	[M+H]+	L0005	Deoxyinosine	VGONTNSXDCQUGY-RRKCRQDMSA-N	VGONTNSXDCQUGY	M253T317_VGONTNSXDCQUGY	200StdMouseLiver_pos
M253T129	253.095	128.754	[M]	[2M+H]+	S0049	Thymine	RWQNBRDOKXIBIV-UHFFFAOYSA-N	RWQNBRDOKXIBIV	M253T129_RWQNBRDOKXIBIV	200StdMouseLiver_pos
M253T201	253.114	200.927	[M+1]	[M+1]	L0179	5'-Deoxyadenosine	XGYIMTFOTBMPFP-KQYNXXCUSA-N	XGYIMTFOTBMPFP	M253T201_XGYIMTFOTBMPFP	200StdMouseLiver_pos
M254T316	254.097	316.361	[M+1]	[M+1]	L0005	Deoxyinosine	VGONTNSXDCQUGY-RRKCRQDMSA-N	VGONTNSXDCQUGY	M254T316_VGONTNSXDCQUGY	200StdMouseLiver_pos
M254T128	254.097	128.245	[M+1]	[M+1]	S0049	Thymine	RWQNBRDOKXIBIV-UHFFFAOYSA-N	RWQNBRDOKXIBIV	M254T128_RWQNBRDOKXIBIV	200StdMouseLiver_pos
M254T201	254.116	201.161	[M+2]	[M+2]	L0179	5'-Deoxyadenosine	XGYIMTFOTBMPFP-KQYNXXCUSA-N	XGYIMTFOTBMPFP	M254T201_XGYIMTFOTBMPFP	200StdMouseLiver_pos
M257T81	257.126	81.241	[M]	[2M+H]+	S0158	Dihydrothymine	NBAKTGXDIBVZOO-UHFFFAOYSA-N	NBAKTGXDIBVZOO	M257T81_NBAKTGXDIBVZOO	200StdMouseLiver_pos
M257T486	257.148	486.175	[M]	[2M+Na]+	L0010	Betaine	KWIUHFFTVRNATP-UHFFFAOYSA-N	KWIUHFFTVRNATP	M257T486_KWIUHFFTVRNATP	200StdMouseLiver_pos
M258T478	258.075	478.038	[M]	[M+K]+	L0174	Pantothenate	GHOKWGTUZJEAQD-ZETCQYMHSA-N	GHOKWGTUZJEAQD	M258T478_GHOKWGTUZJEAQD	200StdMouseLiver_pos
M258T82	258.128	81.5125	[M+1]	[M+1]	S0158	Dihydrothymine	NBAKTGXDIBVZOO-UHFFFAOYSA-N	NBAKTGXDIBVZOO	M258T82_NBAKTGXDIBVZOO	200StdMouseLiver_pos
M258T486	258.151	486.175	[M+1]	[M+1]	L0010	Betaine	KWIUHFFTVRNATP-UHFFFAOYSA-N	KWIUHFFTVRNATP	M258T486_KWIUHFFTVRNATP	200StdMouseLiver_pos
M260T330	260.076	330.306	[M]	[M+Na]+	L0331	Sepiapterin	VPVOXUSPXFPWBN-VKHMYHEASA-N	VPVOXUSPXFPWBN	M260T330_VPVOXUSPXFPWBN	200StdMouseLiver_pos
M260T464	260.077	463.839	[M]	[M+Na]+	L0150	Biopterin	LHQIJBMDNUYRAM-DZSWIPIPSA-N	LHQIJBMDNUYRAM	M260T464_LHQIJBMDNUYRAM	200StdMouseLiver_pos
M261T884	261.038	883.867	[M]	[M+H]+	L0272	D-Glucose 6-phosphate	NBSCHQHZLSJFNQ-GASJEMHNSA-N	NBSCHQHZLSJFNQ	M261T884_NBSCHQHZLSJFNQ	200StdMouseLiver_pos
M261T464	261.08	463.677	[M+1]	[M+1]	L0150	Biopterin	LHQIJBMDNUYRAM-DZSWIPIPSA-N	LHQIJBMDNUYRAM	M261T464_LHQIJBMDNUYRAM	200StdMouseLiver_pos
M262T281	262.105	281.085	[M]	[M+NH4]+	S0031	Uridine	DRTQHJPVMGBUCF-AYZDMWBASA-N	DRTQHJPVMGBUCF	M262T281_DRTQHJPVMGBUCF	200StdMouseLiver_pos
M263T281	263.108	281.136	[M+1]	[M+1]	S0031	Uridine	DRTQHJPVMGBUCF-AYZDMWBASA-N	DRTQHJPVMGBUCF	M263T281_DRTQHJPVMGBUCF	200StdMouseLiver_pos
M263T469	263.197	468.639	[M]	[2M+H]+	S0052	L-Leucine	ROHFNLRQFUQHCH-UHFFFAOYSA-N	ROHFNLRQFUQHCH	M263T469_ROHFNLRQFUQHCH	200StdMouseLiver_pos
M264T469	264.201	468.722	[M+1]	[M+1]	S0052	L-Leucine	ROHFNLRQFUQHCH-UHFFFAOYSA-N	ROHFNLRQFUQHCH	M264T469_ROHFNLRQFUQHCH	200StdMouseLiver_pos
M265T381	265.12	381.242	[M]	[M+H]+	L0217	Alpha-N-Phenylacetyl-L-glutamine	JFLIEFSWGNOPJJ-JTQLQIEISA-N	JFLIEFSWGNOPJJ	M265T381_JFLIEFSWGNOPJJ	200StdMouseLiver_pos
M266T365	266.055	364.801	[M]	[M+K]+	S0139	Deoxycytidine	CKTSBUTUHBMZGZ-SHYZEUOFSA-N	CKTSBUTUHBMZGZ	M266T365_CKTSBUTUHBMZGZ	200StdMouseLiver_pos
M266T429	266.076	428.876	[M]	[M+Na]+	L0013	Cytidine	UHDGCWIWMRVCDJ-XVFCMESISA-N	UHDGCWIWMRVCDJ	M266T429_UHDGCWIWMRVCDJ	200StdMouseLiver_pos
M266T381	266.123	381.242	[M+1]	[M+1]	L0217	Alpha-N-Phenylacetyl-L-glutamine	JFLIEFSWGNOPJJ-JTQLQIEISA-N	JFLIEFSWGNOPJJ	M266T381_JFLIEFSWGNOPJJ	200StdMouseLiver_pos
M267T281	267.06	281.244	[M]	[M+Na]+	S0031	Uridine	DRTQHJPVMGBUCF-AYZDMWBASA-N	DRTQHJPVMGBUCF	M267T281_DRTQHJPVMGBUCF	200StdMouseLiver_pos
M267T479	267.079	479.397	[M]	[M+Na]+	L0014	D-Biotin	YBJHBAHKTGYVGT-ZKWXMUAHSA-N	YBJHBAHKTGYVGT	M267T479_YBJHBAHKTGYVGT	200StdMouseLiver_pos
M267T429	267.079	428.966	[M+1]	[M+1]	L0013	Cytidine	UHDGCWIWMRVCDJ-XVFCMESISA-N	UHDGCWIWMRVCDJ	M267T429_UHDGCWIWMRVCDJ	200StdMouseLiver_pos
M267T381	267.125	381.219	[M+2]	[M+2]	L0217	Alpha-N-Phenylacetyl-L-glutamine	JFLIEFSWGNOPJJ-JTQLQIEISA-N	JFLIEFSWGNOPJJ	M267T381_JFLIEFSWGNOPJJ	200StdMouseLiver_pos
M268T282	268.063	281.598	[M+1]	[M+1]	S0031	Uridine	DRTQHJPVMGBUCF-AYZDMWBASA-N	DRTQHJPVMGBUCF	M268T282_DRTQHJPVMGBUCF	200StdMouseLiver_pos
M268T526	268.065	526.376	[M]	[2M+NH4]+	S0009	Taurine	XOAAWQZATWQOTB-UHFFFAOYSA-N	XOAAWQZATWQOTB	M268T526_XOAAWQZATWQOTB	200StdMouseLiver_pos
M268T479	268.082	479.349	[M+1]	[M+1]	L0014	D-Biotin	YBJHBAHKTGYVGT-ZKWXMUAHSA-N	YBJHBAHKTGYVGT	M268T479_YBJHBAHKTGYVGT	200StdMouseLiver_pos
M268T407	268.105	407.118	[M]	[M+H]+	S0070	Deoxyguanosine	YKBGVTZYEHREMT-KVQBGUIXSA-N	YKBGVTZYEHREMT	M268T407_YKBGVTZYEHREMT	200StdMouseLiver_pos
M268T299	268.105	299.294	[M]	[M+H]+	L0016	Adenosine	OIRDTQYFTABQOQ-UHFFFAOYSA-N	OIRDTQYFTABQOQ	M268T299_OIRDTQYFTABQOQ	200StdMouseLiver_pos
M269T387	269.09	387.146	[M]	[M+H]+	S0032	Inosine	UGQMRVRMYYASKQ-KQYNXXCUSA-N	UGQMRVRMYYASKQ	M269T387_UGQMRVRMYYASKQ	200StdMouseLiver_pos
M269T299	269.108	298.901	[M+1]	[M+1]	L0016	Adenosine	OIRDTQYFTABQOQ-UHFFFAOYSA-N	OIRDTQYFTABQOQ	M269T299_OIRDTQYFTABQOQ	200StdMouseLiver_pos
M270T387	270.092	386.954	[M+1]	[M+1]	S0032	Inosine	UGQMRVRMYYASKQ-KQYNXXCUSA-N	UGQMRVRMYYASKQ	M270T387_UGQMRVRMYYASKQ	200StdMouseLiver_pos
M270T300	270.11	299.514	[M+2]	[M+2]	L0016	Adenosine	OIRDTQYFTABQOQ-UHFFFAOYSA-N	OIRDTQYFTABQOQ	M270T300_OIRDTQYFTABQOQ	200StdMouseLiver_pos
M273T527	273.019	526.845	[M]	[2M+Na]+	S0009	Taurine	XOAAWQZATWQOTB-UHFFFAOYSA-N	XOAAWQZATWQOTB	M273T527_XOAAWQZATWQOTB	200StdMouseLiver_pos
M273T295	273.086	294.666	[M]	[2M+H]+	S0012	Hypoxanthine	FDGQSTZJBFJUBT-UHFFFAOYSA-N	FDGQSTZJBFJUBT	M273T295_FDGQSTZJBFJUBT	200StdMouseLiver_pos
M273T486	273.122	485.877	[M]	[2M+K]+	L0010	Betaine	KWIUHFFTVRNATP-UHFFFAOYSA-N	KWIUHFFTVRNATP	M273T486_KWIUHFFTVRNATP	200StdMouseLiver_pos
M274T295	274.088	294.672	[M+1]	[M+1]	S0012	Hypoxanthine	FDGQSTZJBFJUBT-UHFFFAOYSA-N	FDGQSTZJBFJUBT	M274T295_FDGQSTZJBFJUBT	200StdMouseLiver_pos
M274T81	274.153	81.289	[M]	[2M+NH4]+	S0158	Dihydrothymine	NBAKTGXDIBVZOO-UHFFFAOYSA-N	NBAKTGXDIBVZOO	M274T81_NBAKTGXDIBVZOO	200StdMouseLiver_pos
M275T317	275.076	316.771	[M]	[M+Na]+	L0005	Deoxyinosine	VGONTNSXDCQUGY-RRKCRQDMSA-N	VGONTNSXDCQUGY	M275T317_VGONTNSXDCQUGY	200StdMouseLiver_pos
M275T294	275.09	294.096	[M+2]	[M+2]	S0012	Hypoxanthine	FDGQSTZJBFJUBT-UHFFFAOYSA-N	FDGQSTZJBFJUBT	M275T294_FDGQSTZJBFJUBT	200StdMouseLiver_pos
M275T80	275.154	79.808	[M+1]	[M+1]	S0158	Dihydrothymine	NBAKTGXDIBVZOO-UHFFFAOYSA-N	NBAKTGXDIBVZOO	M275T80_NBAKTGXDIBVZOO	200StdMouseLiver_pos
M276T330	276.049	330.243	[M]	[M+K]+	L0331	Sepiapterin	VPVOXUSPXFPWBN-VKHMYHEASA-N	VPVOXUSPXFPWBN	M276T330_VPVOXUSPXFPWBN	200StdMouseLiver_pos
M276T464	276.05	463.909	[M]	[M+K]+	L0150	Biopterin	LHQIJBMDNUYRAM-DZSWIPIPSA-N	LHQIJBMDNUYRAM	M276T464_LHQIJBMDNUYRAM	200StdMouseLiver_pos
M276T317	276.079	317.009	[M+1]	[M+1]	L0005	Deoxyinosine	VGONTNSXDCQUGY-RRKCRQDMSA-N	VGONTNSXDCQUGY	M276T317_VGONTNSXDCQUGY	200StdMouseLiver_pos
M276T80	276.156	79.7235	[M+2]	[M+2]	S0158	Dihydrothymine	NBAKTGXDIBVZOO-UHFFFAOYSA-N	NBAKTGXDIBVZOO	M276T80_NBAKTGXDIBVZOO	200StdMouseLiver_pos
[truncated: 131 more rows]

## Sheet: Manual_curated_table (Negative)
peak_name	mz	rt	isotope	adduct	compound_id	compound_name	inchikey	inchikey1	id_label	data_set
M65T67	65.0403	66.579	[M]	ISF	S0380	Salicylic acid	YGSDEFSMJLZEOE-UHFFFAOYSA-N	YGSDEFSMJLZEOE	M65T67_YGSDEFSMJLZEOE	NIST_urine_neg
M66T511	66.0349	511.271	[M]	ISF	S0242	Urocanic acid	LOIYMIARKYCTBW-OWOJBTEDSA-N	LOIYMIARKYCTBW	M66T511_LOIYMIARKYCTBW	NIST_urine_neg
M67T356	67.0194	355.84	[M]	ISF	S0220	2-Furoylglycine	KSPQDMRTZZYQLM-UHFFFAOYSA-N	KSPQDMRTZZYQLM	M67T356_KSPQDMRTZZYQLM	NIST_urine_neg
M68T356	68.0146	356.124	[M+1]	[M+1]	S0220	2-Furoylglycine	KSPQDMRTZZYQLM-UHFFFAOYSA-N	KSPQDMRTZZYQLM	M68T356_KSPQDMRTZZYQLM	NIST_urine_neg
M71T703	71.014	702.964	[M]	ISF	L0108	D-Glucuronate	AEMOLEFTQBMNLQ-WAXACMCWSA-N	AEMOLEFTQBMNLQ	M71T703_AEMOLEFTQBMNLQ	NIST_urine_neg
M72T647	72.0093	646.668	[M]	ISF	L0306	Allantoate/Allantoic acid	NUCLJNSWZCHRKL-UHFFFAOYSA-N	NUCLJNSWZCHRKL	M72T647_NUCLJNSWZCHRKL	NIST_urine_neg
M73T705	72.9933	704.964	[M]	[M-C4H8O4-H]-	L0108	D-Glucuronate	AEMOLEFTQBMNLQ-WAXACMCWSA-N	AEMOLEFTQBMNLQ	M73T705_AEMOLEFTQBMNLQ	NIST_urine_neg
M74T639	74.0255	638.77	[M]	ISF	S0005	Guanidoacetic acid	BPMFZUMJYQTVII-UHFFFAOYSA-N	BPMFZUMJYQTVII	M74T639_BPMFZUMJYQTVII	NIST_urine_neg
M75T639	75.0282	639.322	[M+1]	[M+1]	S0005	Guanidoacetic acid	BPMFZUMJYQTVII-UHFFFAOYSA-N	BPMFZUMJYQTVII	M75T639_BPMFZUMJYQTVII	NIST_urine_neg
M77T337	77.04	336.901	[M]	ISF	S0171	Hippuric acid	QIAFMBKCNZACKA-UHFFFAOYSA-N	QIAFMBKCNZACKA	M77T337_QIAFMBKCNZACKA	NIST_urine_neg
M78T337	78.043	336.895	[M+1]	[M+1]	S0171	Hippuric acid	QIAFMBKCNZACKA-UHFFFAOYSA-N	QIAFMBKCNZACKA	M78T337_QIAFMBKCNZACKA	NIST_urine_neg
M80T528	79.9578	527.779	[M]	ISF	S0009	Taurine	XOAAWQZATWQOTB-UHFFFAOYSA-N	XOAAWQZATWQOTB	M80T528_XOAAWQZATWQOTB	NIST_urine_neg
M81T528	80.9651	527.784	[M+1]	[M+1]	S0009	Taurine	XOAAWQZATWQOTB-UHFFFAOYSA-N	XOAAWQZATWQOTB	M81T528_XOAAWQZATWQOTB	NIST_urine_neg
M81T46	80.9652	46.336	[M]	ISF	L0119	Indoxyl sulfate	BXFFHSIDQOFMLE-UHFFFAOYSA-N	BXFFHSIDQOFMLE	M81T46_BXFFHSIDQOFMLE	NIST_urine_neg
M82T534	82.0301	534.047	[M]	ISF	S0010	L-Pyroglutamic acid	ODHCTXKNWHHXJC-VKHMYHEASA-N	ODHCTXKNWHHXJC	M82T534_ODHCTXKNWHHXJC	NIST_urine_neg
M83T494	83.0253	494.261	[M]	ISF	S0254	1-Methyluric acid	QFDRTQONISXGJA-UHFFFAOYSA-N	QFDRTQONISXGJA	M83T494_QFDRTQONISXGJA	NIST_urine_neg
M83T648	83.0509	647.726	[M]	[M-C3H6O3-H]-	S0214	Suberic acid	TYFQFVWCELRYAO-UHFFFAOYSA-N	TYFQFVWCELRYAO	M83T648_TYFQFVWCELRYAO	NIST_urine_neg
M85T800_2	85.0306	799.863	[M]	ISF	L0027	cis-Aconitate	GTZCVFVGUGFEME-HNQUOIGGSA-N	GTZCVFVGUGFEME	M85T800_2_GTZCVFVGUGFEME	NIST_urine_neg
M86T800	86.033	799.868	[M+1]	[M+1]	L0027	cis-Aconitate	GTZCVFVGUGFEME-HNQUOIGGSA-N	GTZCVFVGUGFEME	M86T800_GTZCVFVGUGFEME	NIST_urine_neg
M87T553	87.0085	553.048	[M]	[M-C3H6O3-H]-	L0465	2-Dehydro-3-deoxy-D-galactonate	WPAMZTWLKIDIOP-NQXXGFSBSA-N	WPAMZTWLKIDIOP	M87T553_WPAMZTWLKIDIOP	NIST_urine_neg
M87T799	87.0342	799.249	[M+2]	[M+2]	L0027	cis-Aconitate	GTZCVFVGUGFEME-HNQUOIGGSA-N	GTZCVFVGUGFEME	M87T799_GTZCVFVGUGFEME	NIST_urine_neg
M88T505	88.0402	505.106	[M]	ISF	L0467	N-Acetyl-beta-alanine	LJLLAWRMBZNPMO-UHFFFAOYSA-N	LJLLAWRMBZNPMO	M88T505_LJLLAWRMBZNPMO	NIST_urine_neg
M88T484	88.0404	484.312	[M]	ISF	L0174	Pantothenate	GHOKWGTUZJEAQD-ZETCQYMHSA-N	GHOKWGTUZJEAQD	M88T484_GHOKWGTUZJEAQD	NIST_urine_neg
M88T714	88.0404	713.704	[M]	ISF	S0246	N-Acetyl-L-aspartic acid	OTCCIMWXFLJLIA-BYPYZUCNSA-N	OTCCIMWXFLJLIA	M88T714_OTCCIMWXFLJLIA	NIST_urine_neg
M88T631	88.0408	630.978	[M]	ISF	S0047	Creatine	CVSVTCORWBXHQV-UHFFFAOYSA-N	CVSVTCORWBXHQV	M88T631_CVSVTCORWBXHQV	NIST_urine_neg
M89T407	89.0246	406.567	[M]	[M-H]-	S0075	DL-lactate	JVTAAEKCZFNVCJ-UHFFFAOYSA-N	JVTAAEKCZFNVCJ	M89T407_JVTAAEKCZFNVCJ	NIST_urine_neg
M89T632	89.0435	631.524	[M+1]	[M+1]	S0047	Creatine	CVSVTCORWBXHQV-UHFFFAOYSA-N	CVSVTCORWBXHQV	M89T632_CVSVTCORWBXHQV	NIST_urine_neg
M89T714	89.0441	714.038	[M+1]	[M+1]	S0246	N-Acetyl-L-aspartic acid	OTCCIMWXFLJLIA-BYPYZUCNSA-N	OTCCIMWXFLJLIA	M89T714_OTCCIMWXFLJLIA	NIST_urine_neg
M92T292	92.0253	291.518	[M]	ISF	S0012	Hypoxanthine	FDGQSTZJBFJUBT-UHFFFAOYSA-N	FDGQSTZJBFJUBT	M92T292_FDGQSTZJBFJUBT	NIST_urine_neg
M92T75	92.0505	75.327	[M]	ISF	S0342	Formylanthranilic acid	LLLPDUXGHXIXIW-UHFFFAOYSA-N	LLLPDUXGHXIXIW	M92T75_LLLPDUXGHXIXIW	NIST_urine_neg
M93T66_2	93.0352	66.461	[M]	[M-CO2-H]-	S0380	Salicylic acid	YGSDEFSMJLZEOE-UHFFFAOYSA-N	YGSDEFSMJLZEOE	M93T66_2_YGSDEFSMJLZEOE	NIST_urine_neg
M93T511	93.0456	510.618	[M]	[M-CO2-H]-	S0242	Urocanic acid	LOIYMIARKYCTBW-OWOJBTEDSA-N	LOIYMIARKYCTBW	M93T511_LOIYMIARKYCTBW	NIST_urine_neg
M94T66	94.0378	66.461	[M+1]	[M+1]	S0380	Salicylic acid	YGSDEFSMJLZEOE-UHFFFAOYSA-N	YGSDEFSMJLZEOE	M94T66_YGSDEFSMJLZEOE	NIST_urine_neg
M94T511	94.0492	511.235	[M+1]	[M+1]	S0242	Urocanic acid	LOIYMIARKYCTBW-OWOJBTEDSA-N	LOIYMIARKYCTBW	M94T511_LOIYMIARKYCTBW	NIST_urine_neg
M95T356	95.0136	356.254	[M]	ISF	S0220	2-Furoylglycine	KSPQDMRTZZYQLM-UHFFFAOYSA-N	KSPQDMRTZZYQLM	M95T356_KSPQDMRTZZYQLM	NIST_urine_neg
M95T67	95.0386	67.367	[M+2]	[M+2]	S0380	Salicylic acid	YGSDEFSMJLZEOE-UHFFFAOYSA-N	YGSDEFSMJLZEOE	M95T67_YGSDEFSMJLZEOE	NIST_urine_neg
M97T621	97.0655	620.991	[M]	[M-C3H6O3-H]-	S0199	Azelaic acid	BDJRBEYXGGNYIS-UHFFFAOYSA-N	BDJRBEYXGGNYIS	M97T621_BDJRBEYXGGNYIS	NIST_urine_neg
M98T639	98.0353	639.319	[M]	[M-H2O-H]-	S0005	Guanidoacetic acid	BPMFZUMJYQTVII-UHFFFAOYSA-N	BPMFZUMJYQTVII	M98T639_BPMFZUMJYQTVII	NIST_urine_neg
M99T639	99.0198	638.77	[M]	[M-NH3-H]-	S0005	Guanidoacetic acid	BPMFZUMJYQTVII-UHFFFAOYSA-N	BPMFZUMJYQTVII	M99T639_BPMFZUMJYQTVII	NIST_urine_neg
M102T649	102.056	649.368	[M]	ISF	L0158	4-Guanidinobutyric acid	TUHVEAJXIMEOSA-UHFFFAOYSA-N	TUHVEAJXIMEOSA	M102T649_TUHVEAJXIMEOSA	NIST_urine_neg
M103T649	103.059	649.353	[M+1]	[M+1]	L0158	4-Guanidinobutyric acid	TUHVEAJXIMEOSA-UHFFFAOYSA-N	TUHVEAJXIMEOSA	M103T649_TUHVEAJXIMEOSA	NIST_urine_neg
M105T352	105.034	351.907	[M]	[M-CH2O2-H]-	S0133	p-Hydroxyphenylacetic acid	XQXPVVBIMDBYFF-UHFFFAOYSA-N	XQXPVVBIMDBYFF	M105T352_XQXPVVBIMDBYFF	NIST_urine_neg
M107T352	107.05	351.909	[M]	ISF	S0133	p-Hydroxyphenylacetic acid	XQXPVVBIMDBYFF-UHFFFAOYSA-N	XQXPVVBIMDBYFF	M107T352_XQXPVVBIMDBYFF	NIST_urine_neg
M108T375	108.02	374.559	[M]	ISF	S0078	Xanthine	LRFVTYWOQMYALW-UHFFFAOYSA-N	LRFVTYWOQMYALW	M108T375_LRFVTYWOQMYALW	NIST_urine_neg
M108T186	108.021	186.299	[M]	ISF	L0216	1-Methylxanthine	MVOYJPOZRLFTCP-UHFFFAOYSA-N	MVOYJPOZRLFTCP	M108T186_MVOYJPOZRLFTCP	NIST_urine_neg
M108T76	108.022	75.981	[M]	[M-CHO2-H]-	S0329	Gentisic acid	WXTMDXOMEHJXQO-UHFFFAOYSA-N	WXTMDXOMEHJXQO	M108T76_WXTMDXOMEHJXQO	NIST_urine_neg
M108T67	108.045	67.076	[M]	ISF	L0261	4-Pyridoxic acid	HXACOUQIXZGNBF-UHFFFAOYSA-N	HXACOUQIXZGNBF	M108T67_HXACOUQIXZGNBF	NIST_urine_neg
M108T352	108.053	351.909	[M+1]	[M+1]	S0133	p-Hydroxyphenylacetic acid	XQXPVVBIMDBYFF-UHFFFAOYSA-N	XQXPVVBIMDBYFF	M108T352_XQXPVVBIMDBYFF	NIST_urine_neg
M109T374	109.023	374.38	[M+1]	[M+1]	S0078	Xanthine	LRFVTYWOQMYALW-UHFFFAOYSA-N	LRFVTYWOQMYALW	M109T374_LRFVTYWOQMYALW	NIST_urine_neg
M109T76	109.029	75.9805	[M+1]	[M+1]	S0329	Gentisic acid	WXTMDXOMEHJXQO-UHFFFAOYSA-N	WXTMDXOMEHJXQO	M109T76_WXTMDXOMEHJXQO	NIST_urine_neg
M109T392	109.041	392.472	[M]	ISF	L0217	Alpha-N-Phenylacetyl-L-glutamine	JFLIEFSWGNOPJJ-JTQLQIEISA-N	JFLIEFSWGNOPJJ	M109T392_JFLIEFSWGNOPJJ	NIST_urine_neg
M109T67	109.049	67.091	[M+1]	[M+1]	L0261	4-Pyridoxic acid	HXACOUQIXZGNBF-UHFFFAOYSA-N	HXACOUQIXZGNBF	M109T67_HXACOUQIXZGNBF	NIST_urine_neg
M109T647	109.066	647.327	[M]	ISF	S0214	Suberic acid	TYFQFVWCELRYAO-UHFFFAOYSA-N	TYFQFVWCELRYAO	M109T647_TYFQFVWCELRYAO	NIST_urine_neg
M110T429	110.025	429.275	[M]	ISF	L0244	Pseudouridine	PTJWIQPHWPFNBW-GBNDHIKLSA-N	PTJWIQPHWPFNBW	M110T429_PTJWIQPHWPFNBW	NIST_urine_neg
M111T800	111.009	799.863	[M]	ISF	L0027	cis-Aconitate	GTZCVFVGUGFEME-HNQUOIGGSA-N	GTZCVFVGUGFEME	M111T800_GTZCVFVGUGFEME	NIST_urine_neg
M111T648	111.081	648.017	[M]	ISF	S0214	Suberic acid	TYFQFVWCELRYAO-UHFFFAOYSA-N	TYFQFVWCELRYAO	M111T648_TYFQFVWCELRYAO	NIST_urine_neg
M112T800	112.012	799.868	[M+1]	[M+1]	L0027	cis-Aconitate	GTZCVFVGUGFEME-HNQUOIGGSA-N	GTZCVFVGUGFEME	M112T800_GTZCVFVGUGFEME	NIST_urine_neg
M112T648	112.085	648.012	[M+1]	[M+1]	S0214	Suberic acid	TYFQFVWCELRYAO-UHFFFAOYSA-N	TYFQFVWCELRYAO	M112T648_TYFQFVWCELRYAO	NIST_urine_neg
M114T714	114.019	713.704	[M]	[M-C2H4O2-H]-	S0246	N-Acetyl-L-aspartic acid	OTCCIMWXFLJLIA-BYPYZUCNSA-N	OTCCIMWXFLJLIA	M114T714_OTCCIMWXFLJLIA	NIST_urine_neg
M115T714_2	115.023	713.513	[M+1]	[M+1]	S0246	N-Acetyl-L-aspartic acid	OTCCIMWXFLJLIA-BYPYZUCNSA-N	OTCCIMWXFLJLIA	M115T714_2_OTCCIMWXFLJLIA	NIST_urine_neg
M116T639	116.047	638.678	[M]	[M-H]-	S0005	Guanidoacetic acid	BPMFZUMJYQTVII-UHFFFAOYSA-N	BPMFZUMJYQTVII	M116T639_BPMFZUMJYQTVII	NIST_urine_neg
M116T461	116.05	460.701	[M]	ISF	S0067	L-Tryptophan	QIVBCDIJIAJPQS-UHFFFAOYSA-N	QIVBCDIJIAJPQS	M116T461_QIVBCDIJIAJPQS	NIST_urine_neg
M116T746	116.071	746.274	[M]	ISF	L0090	DL-2-Aminoadipic acid	OYIFNHCXNCRBQI-UHFFFAOYSA-N	OYIFNHCXNCRBQI	M116T746_OYIFNHCXNCRBQI	NIST_urine_neg
M117T639	117.049	639.322	[M+1]	[M+1]	S0005	Guanidoacetic acid	BPMFZUMJYQTVII-UHFFFAOYSA-N	BPMFZUMJYQTVII	M117T639_BPMFZUMJYQTVII	NIST_urine_neg
M120T66	120.045	66.461	[M]	ISF	L0261	4-Pyridoxic acid	HXACOUQIXZGNBF-UHFFFAOYSA-N	HXACOUQIXZGNBF	M120T66_HXACOUQIXZGNBF	NIST_urine_neg
M122T556	122.028	556.015	[M]	[M-C6H9O5-H]-	S0118	Xanthosine	UBORTCNDUKBEOP-UUOKFMHZSA-N	UBORTCNDUKBEOP	M122T556_UBORTCNDUKBEOP	NIST_urine_neg
M122T211	122.035	210.832	[M]	ISF	S0225	7-Methylxanthine	PFWLFWPASULGAN-UHFFFAOYSA-N	PFWLFWPASULGAN	M122T211_PFWLFWPASULGAN	NIST_urine_neg
M122T80	122.035	80.431	[M]	ISF	S0232	Theophylline	ZFXYFBGIUFBOJW-UHFFFAOYSA-N	ZFXYFBGIUFBOJW	M122T80_ZFXYFBGIUFBOJW	NIST_urine_neg
M123T511	123.028	511.308	[M]	[M-CH2-H]-	S0242	Urocanic acid	LOIYMIARKYCTBW-OWOJBTEDSA-N	LOIYMIARKYCTBW	M123T511_LOIYMIARKYCTBW	NIST_urine_neg
M123T67	123.032	67.091	[M]	ISF	L0261	4-Pyridoxic acid	HXACOUQIXZGNBF-UHFFFAOYSA-N	HXACOUQIXZGNBF	M123T67_HXACOUQIXZGNBF	NIST_urine_neg
M123T356	123.033	356.329	[M]	[M-CHO2-H]-	S0220	2-Furoylglycine	KSPQDMRTZZYQLM-UHFFFAOYSA-N	KSPQDMRTZZYQLM	M123T356_KSPQDMRTZZYQLM	NIST_urine_neg
M123T404	123.045	404.291	[M]	ISF	L0297	2-Methylguanosine	SLEHROROQDYRAW-KQYNXXCUSA-N	SLEHROROQDYRAW	M123T404_SLEHROROQDYRAW	NIST_urine_neg
M124T528_2	124.008	527.779	[M]	[M-H]-	S0009	Taurine	XOAAWQZATWQOTB-UHFFFAOYSA-N	XOAAWQZATWQOTB	M124T528_2_XOAAWQZATWQOTB	NIST_urine_neg
M125T528	125.01	527.782	[M+1]	[M+1]	S0009	Taurine	XOAAWQZATWQOTB-UHFFFAOYSA-N	XOAAWQZATWQOTB	M125T528_XOAAWQZATWQOTB	NIST_urine_neg
M125T621	125.097	621.069	[M]	ISF	S0199	Azelaic acid	BDJRBEYXGGNYIS-UHFFFAOYSA-N	BDJRBEYXGGNYIS	M125T621_BDJRBEYXGGNYIS	NIST_urine_neg
M126T621	126.1	621.069	[M+1]	[M+1]	S0199	Azelaic acid	BDJRBEYXGGNYIS-UHFFFAOYSA-N	BDJRBEYXGGNYIS	M126T621_BDJRBEYXGGNYIS	NIST_urine_neg
M127T392	127.051	392.47	[M]	ISF	L0217	Alpha-N-Phenylacetyl-L-glutamine	JFLIEFSWGNOPJJ-JTQLQIEISA-N	JFLIEFSWGNOPJJ	M127T392_JFLIEFSWGNOPJJ	NIST_urine_neg
M128T800	128.011	799.868	[M]	[M-CHO2-H]-	L0027	cis-Aconitate	GTZCVFVGUGFEME-HNQUOIGGSA-N	GTZCVFVGUGFEME	M128T800_GTZCVFVGUGFEME	NIST_urine_neg
M128T392_1	128.035	392.472	[M]	ISF	L0217	Alpha-N-Phenylacetyl-L-glutamine	JFLIEFSWGNOPJJ-JTQLQIEISA-N	JFLIEFSWGNOPJJ	M128T392_1_JFLIEFSWGNOPJJ	NIST_urine_neg
M128T808	128.035	807.93	[M]	ISF	L0177	N-Acetylaspartylglutamate (NAAG)	OPVPGKGADVGKTG-BQBZGAKWSA-N	OPVPGKGADVGKTG	M128T808_OPVPGKGADVGKTG	NIST_urine_neg
M128T532_2	128.036	531.564	[M]	[M-H]-	S0010	L-Pyroglutamic acid	ODHCTXKNWHHXJC-VKHMYHEASA-N	ODHCTXKNWHHXJC	M128T532_2_ODHCTXKNWHHXJC	NIST_urine_neg
M128T392_2	128.054	392.17	[M+1]	[M+1]	L0217	Alpha-N-Phenylacetyl-L-glutamine	JFLIEFSWGNOPJJ-JTQLQIEISA-N	JFLIEFSWGNOPJJ	M128T392_2_JFLIEFSWGNOPJJ	NIST_urine_neg
M129T800_2	129.019	799.863	[M]	[M-CO2-H]-	L0027	cis-Aconitate	GTZCVFVGUGFEME-HNQUOIGGSA-N	GTZCVFVGUGFEME	M129T800_2_GTZCVFVGUGFEME	NIST_urine_neg
M129T532	129.038	531.564	[M+1]	[M+1]	S0010	L-Pyroglutamic acid	ODHCTXKNWHHXJC-VKHMYHEASA-N	ODHCTXKNWHHXJC	M129T532_ODHCTXKNWHHXJC	NIST_urine_neg
M130T800	130.022	799.681	[M+1]	[M+1]	L0027	cis-Aconitate	GTZCVFVGUGFEME-HNQUOIGGSA-N	GTZCVFVGUGFEME	M130T800_GTZCVFVGUGFEME	NIST_urine_neg
M130T532	130.039	531.564	[M+2]	[M+2]	S0010	L-Pyroglutamic acid	ODHCTXKNWHHXJC-VKHMYHEASA-N	ODHCTXKNWHHXJC	M130T532_ODHCTXKNWHHXJC	NIST_urine_neg
M130T505	130.051	505.091	[M]	[M-H]-	L0467	N-Acetyl-beta-alanine	LJLLAWRMBZNPMO-UHFFFAOYSA-N	LJLLAWRMBZNPMO	M130T505_LJLLAWRMBZNPMO	NIST_urine_neg
M130T714_2	130.051	713.513	[M]	[M-CO2-H]-	S0246	N-Acetyl-L-aspartic acid	OTCCIMWXFLJLIA-BYPYZUCNSA-N	OTCCIMWXFLJLIA	M130T714_2_OTCCIMWXFLJLIA	NIST_urine_neg
M130T631	130.062	630.963	[M]	[M-H]-	S0047	Creatine	CVSVTCORWBXHQV-UHFFFAOYSA-N	CVSVTCORWBXHQV	M130T631_CVSVTCORWBXHQV	NIST_urine_neg
M130T239	130.066	238.749	[M]	[M-CO2-H]-	S0136	Indoleacetic acid	SEOVTRFCIGRIMH-UHFFFAOYSA-N	SEOVTRFCIGRIMH	M130T239_SEOVTRFCIGRIMH	NIST_urine_neg
M130T340	130.087	339.941	[M]	ISF	L0046	Acetyl-DL-Leucine	WXNXCEHXYPACJF-ZETCQYMHSA-N	WXNXCEHXYPACJF	M130T340_WXNXCEHXYPACJF	NIST_urine_neg
M131T799	131.023	799.253	[M+2]	[M+2]	L0027	cis-Aconitate	GTZCVFVGUGFEME-HNQUOIGGSA-N	GTZCVFVGUGFEME	M131T799_GTZCVFVGUGFEME	NIST_urine_neg
M131T505	131.054	505.091	[M+1]	[M+1]	L0467	N-Acetyl-beta-alanine	LJLLAWRMBZNPMO-UHFFFAOYSA-N	LJLLAWRMBZNPMO	M131T505_LJLLAWRMBZNPMO	NIST_urine_neg
M131T631	131.066	630.978	[M+1]	[M+1]	S0047	Creatine	CVSVTCORWBXHQV-UHFFFAOYSA-N	CVSVTCORWBXHQV	M131T631_CVSVTCORWBXHQV	NIST_urine_neg
M132T46	132.045	46.095	[M]	ISF	L0119	Indoxyl sulfate	BXFFHSIDQOFMLE-UHFFFAOYSA-N	BXFFHSIDQOFMLE	M132T46_BXFFHSIDQOFMLE	NIST_urine_neg
M132T337	132.045	336.89	[M]	[M-CH2O2-H]-	S0171	Hippuric acid	QIAFMBKCNZACKA-UHFFFAOYSA-N	QIAFMBKCNZACKA	M132T337_QIAFMBKCNZACKA	NIST_urine_neg
M133T46	133.048	46.164	[M+1]	[M+1]	L0119	Indoxyl sulfate	BXFFHSIDQOFMLE-UHFFFAOYSA-N	BXFFHSIDQOFMLE	M133T46_BXFFHSIDQOFMLE	NIST_urine_neg
M134T337_2	134.062	336.89	[M]	[M-CO2-H]-	S0171	Hippuric acid	QIAFMBKCNZACKA-UHFFFAOYSA-N	QIAFMBKCNZACKA	M134T337_2_QIAFMBKCNZACKA	NIST_urine_neg
M135T291	135.031	291.331	[M]	[M-H]-	S0012	Hypoxanthine	FDGQSTZJBFJUBT-UHFFFAOYSA-N	FDGQSTZJBFJUBT	M135T291_FDGQSTZJBFJUBT	NIST_urine_neg
M135T337	135.064	336.89	[M+1]	[M+1]	S0171	Hippuric acid	QIAFMBKCNZACKA-UHFFFAOYSA-N	QIAFMBKCNZACKA	M135T337_QIAFMBKCNZACKA	NIST_urine_neg
M136T337	136.066	336.901	[M+2]	[M+2]	S0171	Hippuric acid	QIAFMBKCNZACKA-UHFFFAOYSA-N	QIAFMBKCNZACKA	M136T337_QIAFMBKCNZACKA	NIST_urine_neg
M137T668	137.024	667.971	[M]	ISF	L0218	1-Salicylate glucuronide	JSCWDKKMLIQCMR-CDHFTJPESA-N	JSCWDKKMLIQCMR	M137T668_JSCWDKKMLIQCMR	NIST_urine_neg
M137T66_2	137.025	66.461	[M]	[M-H]-	S0380	Salicylic acid	YGSDEFSMJLZEOE-UHFFFAOYSA-N	YGSDEFSMJLZEOE	M137T66_2_YGSDEFSMJLZEOE	NIST_urine_neg
M137T511	137.035	510.591	[M]	[M-H]-	S0242	Urocanic acid	LOIYMIARKYCTBW-OWOJBTEDSA-N	LOIYMIARKYCTBW	M137T511_LOIYMIARKYCTBW	NIST_urine_neg
M138T494	138.03	493.652	[M]	ISF	S0254	1-Methyluric acid	QFDRTQONISXGJA-UHFFFAOYSA-N	QFDRTQONISXGJA	M138T494_QFDRTQONISXGJA	NIST_urine_neg
M138T511	138.038	511.296	[M+1]	[M+1]	S0242	Urocanic acid	LOIYMIARKYCTBW-OWOJBTEDSA-N	LOIYMIARKYCTBW	M138T511_LOIYMIARKYCTBW	NIST_urine_neg
M138T67_2	138.056	67.091	[M]	[M-CO2-H]-	L0261	4-Pyridoxic acid	HXACOUQIXZGNBF-UHFFFAOYSA-N	HXACOUQIXZGNBF	M138T67_2_HXACOUQIXZGNBF	NIST_urine_neg
M139T66	139.029	66.4585	[M+2]	[M+2]	S0380	Salicylic acid	YGSDEFSMJLZEOE-UHFFFAOYSA-N	YGSDEFSMJLZEOE	M139T66_YGSDEFSMJLZEOE	NIST_urine_neg
M140T724	140.011	724.338	[M]	ISF	S0362	sn-Glycerol 3-phosphoethanolamine	JZNWSCPGTDBMEW-YFKPBYRVSA-N	JZNWSCPGTDBMEW	M140T724_JZNWSCPGTDBMEW	NIST_urine_neg
M140T429	140.035	429.275	[M]	ISF	L0244	Pseudouridine	PTJWIQPHWPFNBW-GBNDHIKLSA-N	PTJWIQPHWPFNBW	M140T429_PTJWIQPHWPFNBW	NIST_urine_neg
M142T746	142.05	746.486	[M]	[M-H2O-H]-	L0090	DL-2-Aminoadipic acid	OYIFNHCXNCRBQI-UHFFFAOYSA-N	OYIFNHCXNCRBQI	M142T746_OYIFNHCXNCRBQI	NIST_urine_neg
M144T335_2	144.046	334.986	[M]	[M-CO2-H]-	S0079	Kynurenic acid	HCZHHEIFKROPDY-UHFFFAOYSA-N	HCZHHEIFKROPDY	M144T335_2_HCZHHEIFKROPDY	NIST_urine_neg
M144T650	144.077	650.013	[M]	[M-H]-	L0158	4-Guanidinobutyric acid	TUHVEAJXIMEOSA-UHFFFAOYSA-N	TUHVEAJXIMEOSA	M144T650_TUHVEAJXIMEOSA	NIST_urine_neg
M145T335	145.048	334.986	[M+1]	[M+1]	S0079	Kynurenic acid	HCZHHEIFKROPDY-UHFFFAOYSA-N	HCZHHEIFKROPDY	M145T335_HCZHHEIFKROPDY	NIST_urine_neg
M145T392_2	145.062	392.472	[M]	ISF	L0217	Alpha-N-Phenylacetyl-L-glutamine	JFLIEFSWGNOPJJ-JTQLQIEISA-N	JFLIEFSWGNOPJJ	M145T392_2_JFLIEFSWGNOPJJ	NIST_urine_neg
M145T649	145.081	649.361	[M+1]	[M+1]	L0158	4-Guanidinobutyric acid	TUHVEAJXIMEOSA-UHFFFAOYSA-N	TUHVEAJXIMEOSA	M145T649_TUHVEAJXIMEOSA	NIST_urine_neg
M145T716	145.097	716.113	[M]	[M-C2H2O-H]-	L0882	N-alpha-Acetyl-L-lysine	VEYYWZRYIYDQJM-ZETCQYMHSA-N	VEYYWZRYIYDQJM	M145T716_VEYYWZRYIYDQJM	NIST_urine_neg
M146T336	146.024	336.286	[M]	[M-C2H2O-H]-	S0079	Kynurenic acid	HCZHHEIFKROPDY-UHFFFAOYSA-N	HCZHHEIFKROPDY	M146T336_HCZHHEIFKROPDY	NIST_urine_neg
M146T746	146.045	745.787	[M]	[M-CH2-H]-	L0090	DL-2-Aminoadipic acid	OYIFNHCXNCRBQI-UHFFFAOYSA-N	OYIFNHCXNCRBQI	M146T746_OYIFNHCXNCRBQI	NIST_urine_neg
M146T392	146.065	392.472	[M+1]	[M+1]	L0217	Alpha-N-Phenylacetyl-L-glutamine	JFLIEFSWGNOPJJ-JTQLQIEISA-N	JFLIEFSWGNOPJJ	M146T392_JFLIEFSWGNOPJJ	NIST_urine_neg
M146T484	146.082	484.356	[M]	ISF	L0174	Pantothenate	GHOKWGTUZJEAQD-ZETCQYMHSA-N	GHOKWGTUZJEAQD	M146T484_GHOKWGTUZJEAQD	NIST_urine_neg
M146T716	146.101	716.292	[M+1]	[M+1]	L0882	N-alpha-Acetyl-L-lysine	VEYYWZRYIYDQJM-ZETCQYMHSA-N	VEYYWZRYIYDQJM	M146T716_VEYYWZRYIYDQJM	NIST_urine_neg
M147T461	147.045	461.334	[M]	ISF	S0061	L-Phenylalanine	COLNVLDHVKWLRT-QMMMGPOBSA-N	COLNVLDHVKWLRT	M147T461_COLNVLDHVKWLRT	NIST_urine_neg
M147T392	147.066	392.472	[M+2]	[M+2]	L0217	Alpha-N-Phenylacetyl-L-glutamine	JFLIEFSWGNOPJJ-JTQLQIEISA-N	JFLIEFSWGNOPJJ	M147T392_JFLIEFSWGNOPJJ	NIST_urine_neg
M147T484	147.085	484.356	[M+1]	[M+1]	L0174	Pantothenate	GHOKWGTUZJEAQD-ZETCQYMHSA-N	GHOKWGTUZJEAQD	M147T484_GHOKWGTUZJEAQD	NIST_urine_neg
M150T212	150.017	211.697	[M]	ISF	S0225	7-Methylxanthine	PFWLFWPASULGAN-UHFFFAOYSA-N	PFWLFWPASULGAN	M150T212_PFWLFWPASULGAN	NIST_urine_neg
M150T357	150.018	356.734	[M]	[M-H2O-H]-	S0220	2-Furoylglycine	KSPQDMRTZZYQLM-UHFFFAOYSA-N	KSPQDMRTZZYQLM	M150T357_KSPQDMRTZZYQLM	NIST_urine_neg
M150T254	150.056	253.883	[M]	[M-CO2-H]-	L0139	Salicyluric acid	ONJSZLXSECQROL-UHFFFAOYSA-N	ONJSZLXSECQROL	M150T254_ONJSZLXSECQROL	NIST_urine_neg
M151T556	151.025	556.238	[M]	ISF	S0118	Xanthosine	UBORTCNDUKBEOP-UUOKFMHZSA-N	UBORTCNDUKBEOP	M151T556_UBORTCNDUKBEOP	NIST_urine_neg
M151T375_2	151.026	374.583	[M]	[M-H]-	S0078	Xanthine	LRFVTYWOQMYALW-UHFFFAOYSA-N	LRFVTYWOQMYALW	M151T375_2_LRFVTYWOQMYALW	NIST_urine_neg
M151T352_2	151.039	351.804	[M]	[M-H]-	S0133	p-Hydroxyphenylacetic acid	XQXPVVBIMDBYFF-UHFFFAOYSA-N	XQXPVVBIMDBYFF	M151T352_2_XQXPVVBIMDBYFF	NIST_urine_neg
M151T254	151.059	254.38	[M+1]	[M+1]	L0139	Salicyluric acid	ONJSZLXSECQROL-UHFFFAOYSA-N	ONJSZLXSECQROL	M151T254_ONJSZLXSECQROL	NIST_urine_neg
M152T375	152.029	374.913	[M+1]	[M+1]	S0078	Xanthine	LRFVTYWOQMYALW-UHFFFAOYSA-N	LRFVTYWOQMYALW	M152T375_LRFVTYWOQMYALW	NIST_urine_neg
M152T351	152.043	351.407	[M+1]	[M+1]	S0133	p-Hydroxyphenylacetic acid	XQXPVVBIMDBYFF-UHFFFAOYSA-N	XQXPVVBIMDBYFF	M152T351_XQXPVVBIMDBYFF	NIST_urine_neg
M153T76_2	153.02	76.066	[M]	[M-H]-	S0329	Gentisic acid	WXTMDXOMEHJXQO-UHFFFAOYSA-N	WXTMDXOMEHJXQO	M153T76_2_WXTMDXOMEHJXQO	NIST_urine_neg
M153T429	153.03	429.272	[M]	[M-C3H6O3-H]-	L0244	Pseudouridine	PTJWIQPHWPFNBW-GBNDHIKLSA-N	PTJWIQPHWPFNBW	M153T429_PTJWIQPHWPFNBW	NIST_urine_neg
M154T76	154.023	75.943	[M+1]	[M+1]	S0329	Gentisic acid	WXTMDXOMEHJXQO-UHFFFAOYSA-N	WXTMDXOMEHJXQO	M154T76_WXTMDXOMEHJXQO	NIST_urine_neg
M154T429	154.034	429.272	[M+1]	[M+1]	L0244	Pseudouridine	PTJWIQPHWPFNBW-GBNDHIKLSA-N	PTJWIQPHWPFNBW	M154T429_PTJWIQPHWPFNBW	NIST_urine_neg
M158T647_2	158.018	647.391	[M]	[M-NH3-H]-	L0306	Allantoate/Allantoic acid	NUCLJNSWZCHRKL-UHFFFAOYSA-N	NUCLJNSWZCHRKL	M158T647_2_NUCLJNSWZCHRKL	NIST_urine_neg
M160T746	160.06	746.274	[M]	[M-H]-	L0090	DL-2-Aminoadipic acid	OYIFNHCXNCRBQI-UHFFFAOYSA-N	OYIFNHCXNCRBQI	M160T746_OYIFNHCXNCRBQI	NIST_urine_neg
M160T645_1	160.07	645.328	[M+1]	[M+1]	S0214	Suberic acid	TYFQFVWCELRYAO-UHFFFAOYSA-N	TYFQFVWCELRYAO	M160T645_1_TYFQFVWCELRYAO	NIST_urine_neg
M161T675	161.045	674.701	[M]	[M-H]-	L0105	3-Hydorxy-3-methylglutaric acid	NPOAOTPXWNWTSH-UHFFFAOYSA-N	NPOAOTPXWNWTSH	M161T675_NPOAOTPXWNWTSH	NIST_urine_neg
M161T630	161.045	630.461	[M]	[M-CH2O-H]-	L0443	Quinate	AAWZDTNXLSGCEK-WYWMIBKRSA-N	AAWZDTNXLSGCEK	M161T630_AAWZDTNXLSGCEK	NIST_urine_neg
M161T746	161.064	746.486	[M+1]	[M+1]	L0090	DL-2-Aminoadipic acid	OYIFNHCXNCRBQI-UHFFFAOYSA-N	OYIFNHCXNCRBQI	M161T746_OYIFNHCXNCRBQI	NIST_urine_neg
M162T630	162.048	630.461	[M+1]	[M+1]	L0443	Quinate	AAWZDTNXLSGCEK-WYWMIBKRSA-N	AAWZDTNXLSGCEK	M162T630_AAWZDTNXLSGCEK	NIST_urine_neg
M163T705	163.024	704.964	[M]	[M-CH2O-H]-	L0108	D-Glucuronate	AEMOLEFTQBMNLQ-WAXACMCWSA-N	AEMOLEFTQBMNLQ	M163T705_AEMOLEFTQBMNLQ	NIST_urine_neg
M164T76	164.034	75.98	[M]	[M-H]-	S0342	Formylanthranilic acid	LLLPDUXGHXIXIW-UHFFFAOYSA-N	LLLPDUXGHXIXIW	M164T76_LLLPDUXGHXIXIW	NIST_urine_neg
M164T404	164.057	403.534	[M]	ISF	L0297	2-Methylguanosine	SLEHROROQDYRAW-KQYNXXCUSA-N	SLEHROROQDYRAW	M164T404_SLEHROROQDYRAW	NIST_urine_neg
M164T460	164.071	460.213	[M]	[M-H]-	S0061	L-Phenylalanine	COLNVLDHVKWLRT-QMMMGPOBSA-N	COLNVLDHVKWLRT	M164T460_COLNVLDHVKWLRT	NIST_urine_neg
M165T186	165.041	186.299	[M]	[M-H]-	L0216	1-Methylxanthine	MVOYJPOZRLFTCP-UHFFFAOYSA-N	MVOYJPOZRLFTCP	M165T186_MVOYJPOZRLFTCP	NIST_urine_neg
M165T213	165.041	213.3	[M]	[M-H]-	S0225	7-Methylxanthine	PFWLFWPASULGAN-UHFFFAOYSA-N	PFWLFWPASULGAN	M165T213_PFWLFWPASULGAN	NIST_urine_neg
M166T213	166.044	213.283	[M+1]	[M+1]	S0225	7-Methylxanthine	PFWLFWPASULGAN-UHFFFAOYSA-N	PFWLFWPASULGAN	M166T213_PFWLFWPASULGAN	NIST_urine_neg
M166T187	166.044	186.904	[M+1]	[M+1]	L0216	1-Methylxanthine	MVOYJPOZRLFTCP-UHFFFAOYSA-N	MVOYJPOZRLFTCP	M166T187_MVOYJPOZRLFTCP	NIST_urine_neg
M166T762	166.098	761.591	[M]	ISF	L0301	L-Anserine	MYYIAHXIVFADCU-QMMMGPOBSA-N	MYYIAHXIVFADCU	M166T762_MYYIAHXIVFADCU	NIST_urine_neg
M168T356_2	168.031	355.84	[M]	[M-H]-	S0220	2-Furoylglycine	KSPQDMRTZZYQLM-UHFFFAOYSA-N	KSPQDMRTZZYQLM	M168T356_2_KSPQDMRTZZYQLM	NIST_urine_neg
M169T356_2	169.033	356.124	[M+1]	[M+1]	S0220	2-Furoylglycine	KSPQDMRTZZYQLM-UHFFFAOYSA-N	KSPQDMRTZZYQLM	M169T356_2_KSPQDMRTZZYQLM	NIST_urine_neg
M170T356	170.034	355.84	[M+2]	[M+2]	S0220	2-Furoylglycine	KSPQDMRTZZYQLM-UHFFFAOYSA-N	KSPQDMRTZZYQLM	M170T356_KSPQDMRTZZYQLM	NIST_urine_neg
M170T621	170.09	621.366	[M]	[M-HO-H]-	S0199	Azelaic acid	BDJRBEYXGGNYIS-UHFFFAOYSA-N	BDJRBEYXGGNYIS	M170T621_BDJRBEYXGGNYIS	NIST_urine_neg
M172T340	172.097	339.94	[M]	[M-H]-	L0046	Acetyl-DL-Leucine	WXNXCEHXYPACJF-ZETCQYMHSA-N	WXNXCEHXYPACJF	M172T340_WXNXCEHXYPACJF	NIST_urine_neg
M173T800	173.009	799.863	[M]	[M-H]-	L0027	cis-Aconitate	GTZCVFVGUGFEME-HNQUOIGGSA-N	GTZCVFVGUGFEME	M173T800_GTZCVFVGUGFEME	NIST_urine_neg
M173T648	173.082	648.017	[M]	[M-H]-	S0214	Suberic acid	TYFQFVWCELRYAO-UHFFFAOYSA-N	TYFQFVWCELRYAO	M173T648_TYFQFVWCELRYAO	NIST_urine_neg
M173T340	173.1	339.941	[M+1]	[M+1]	L0046	Acetyl-DL-Leucine	WXNXCEHXYPACJF-ZETCQYMHSA-N	WXNXCEHXYPACJF	M173T340_WXNXCEHXYPACJF	NIST_urine_neg
M174T800	174.012	799.863	[M+1]	[M+1]	L0027	cis-Aconitate	GTZCVFVGUGFEME-HNQUOIGGSA-N	GTZCVFVGUGFEME	M174T800_GTZCVFVGUGFEME	NIST_urine_neg
M174T714	174.041	713.704	[M]	[M-H]-	S0246	N-Acetyl-L-aspartic acid	OTCCIMWXFLJLIA-BYPYZUCNSA-N	OTCCIMWXFLJLIA	M174T714_OTCCIMWXFLJLIA	NIST_urine_neg
M174T239	174.056	238.749	[M]	[M-H]-	S0136	Indoleacetic acid	SEOVTRFCIGRIMH-UHFFFAOYSA-N	SEOVTRFCIGRIMH	M174T239_SEOVTRFCIGRIMH	NIST_urine_neg
M174T648	174.085	648.017	[M+1]	[M+1]	S0214	Suberic acid	TYFQFVWCELRYAO-UHFFFAOYSA-N	TYFQFVWCELRYAO	M174T648_TYFQFVWCELRYAO	NIST_urine_neg
M175T799	175.013	799.253	[M+2]	[M+2]	L0027	cis-Aconitate	GTZCVFVGUGFEME-HNQUOIGGSA-N	GTZCVFVGUGFEME	M175T799_GTZCVFVGUGFEME	NIST_urine_neg
M175T714	175.044	713.704	[M+1]	[M+1]	S0246	N-Acetyl-L-aspartic acid	OTCCIMWXFLJLIA-BYPYZUCNSA-N	OTCCIMWXFLJLIA	M175T714_OTCCIMWXFLJLIA	NIST_urine_neg
M175T647	175.047	646.668	[M]	[M-H]-	L0306	Allantoate/Allantoic acid	NUCLJNSWZCHRKL-UHFFFAOYSA-N	NUCLJNSWZCHRKL	M175T647_NUCLJNSWZCHRKL	NIST_urine_neg
M175T648	175.086	648.012	[M+2]	[M+2]	S0214	Suberic acid	TYFQFVWCELRYAO-UHFFFAOYSA-N	TYFQFVWCELRYAO	M175T648_TYFQFVWCELRYAO	NIST_urine_neg
M176T799	176.016	799.251	[M+3]	[M+3]	L0027	cis-Aconitate	GTZCVFVGUGFEME-HNQUOIGGSA-N	GTZCVFVGUGFEME	M176T799_GTZCVFVGUGFEME	NIST_urine_neg
M176T714	176.044	713.704	[M+2]	[M+2]	S0246	N-Acetyl-L-aspartic acid	OTCCIMWXFLJLIA-BYPYZUCNSA-N	OTCCIMWXFLJLIA	M176T714_OTCCIMWXFLJLIA	NIST_urine_neg
M176T647	176.05	646.668	[M+1]	[M+1]	L0306	Allantoate/Allantoic acid	NUCLJNSWZCHRKL-UHFFFAOYSA-N	NUCLJNSWZCHRKL	M176T647_NUCLJNSWZCHRKL	NIST_urine_neg
M177T552	177.039	552.428	[M]	[M-H]-	L0465	2-Dehydro-3-deoxy-D-galactonate	WPAMZTWLKIDIOP-NQXXGFSBSA-N	WPAMZTWLKIDIOP	M177T552_WPAMZTWLKIDIOP	NIST_urine_neg
M178T337_1	178.051	336.901	[M]	[M-H]-	S0171	Hippuric acid	QIAFMBKCNZACKA-UHFFFAOYSA-N	QIAFMBKCNZACKA	M178T337_1_QIAFMBKCNZACKA	NIST_urine_neg
M179T704	179.02	704.465	[M]	[M-CH2-H]-	L0108	D-Glucuronate	AEMOLEFTQBMNLQ-WAXACMCWSA-N	AEMOLEFTQBMNLQ	M179T704_AEMOLEFTQBMNLQ	NIST_urine_neg
M179T337_5	179.053	336.89	[M+1]	[M+1]	S0171	Hippuric acid	QIAFMBKCNZACKA-UHFFFAOYSA-N	QIAFMBKCNZACKA	M179T337_5_QIAFMBKCNZACKA	NIST_urine_neg
M179T721	179.056	721.308	[M]	[M-H]-	S0024	myo-Inositol	CDAISMWEOUEBRE-GPIVLXJGSA-N	CDAISMWEOUEBRE	M179T721_CDAISMWEOUEBRE	NIST_urine_neg
M179T80	179.057	79.8	[M]	[M-H]-	S0232	Theophylline	ZFXYFBGIUFBOJW-UHFFFAOYSA-N	ZFXYFBGIUFBOJW	M179T80_ZFXYFBGIUFBOJW	NIST_urine_neg
M180T395	180.028	394.862	[M]	ISF	L0214	1,7-Dimethyluric acid	NOFNCLGCUJJPKU-UHFFFAOYSA-N	NOFNCLGCUJJPKU	M180T395_NOFNCLGCUJJPKU	NIST_urine_neg
M180T337_3	180.056	336.89	[M+2]	[M+2]	S0171	Hippuric acid	QIAFMBKCNZACKA-UHFFFAOYSA-N	QIAFMBKCNZACKA	M180T337_3_QIAFMBKCNZACKA	NIST_urine_neg
M180T721	180.059	721.308	[M+1]	[M+1]	S0024	myo-Inositol	CDAISMWEOUEBRE-GPIVLXJGSA-N	CDAISMWEOUEBRE	M180T721_CDAISMWEOUEBRE	NIST_urine_neg
M180T80	180.06	79.8	[M+1]	[M+1]	S0232	Theophylline	ZFXYFBGIUFBOJW-UHFFFAOYSA-N	ZFXYFBGIUFBOJW	M180T80_ZFXYFBGIUFBOJW	NIST_urine_neg
M181T494	181.037	493.652	[M]	[M-H]-	S0254	1-Methyluric acid	QFDRTQONISXGJA-UHFFFAOYSA-N	QFDRTQONISXGJA	M181T494_QFDRTQONISXGJA	NIST_urine_neg
M181T722	181.059	721.774	[M+2]	[M+2]	S0024	myo-Inositol	CDAISMWEOUEBRE-GPIVLXJGSA-N	CDAISMWEOUEBRE	M181T722_CDAISMWEOUEBRE	NIST_urine_neg
M181T79	181.061	78.8535	[M+2]	[M+2]	S0232	Theophylline	ZFXYFBGIUFBOJW-UHFFFAOYSA-N	ZFXYFBGIUFBOJW	M181T79_ZFXYFBGIUFBOJW	NIST_urine_neg
M182T746	182.042	746.362	[M]	[M+Na-2H]-	L0090	DL-2-Aminoadipic acid	OYIFNHCXNCRBQI-UHFFFAOYSA-N	OYIFNHCXNCRBQI	M182T746_OYIFNHCXNCRBQI	NIST_urine_neg
M182T67	182.045	67.091	[M]	[M-H]-	L0261	4-Pyridoxic acid	HXACOUQIXZGNBF-UHFFFAOYSA-N	HXACOUQIXZGNBF	M182T67_HXACOUQIXZGNBF	NIST_urine_neg
M183T675	183.027	674.701	[M]	[M+Na-2H]-	L0105	3-Hydorxy-3-methylglutaric acid	NPOAOTPXWNWTSH-UHFFFAOYSA-N	NPOAOTPXWNWTSH	M183T675_NPOAOTPXWNWTSH	NIST_urine_neg
M183T429	183.04	429.272	[M]	[M-C2H4O2-H]-	L0244	Pseudouridine	PTJWIQPHWPFNBW-GBNDHIKLSA-N	PTJWIQPHWPFNBW	M183T429_PTJWIQPHWPFNBW	NIST_urine_neg
M183T67	183.048	67.091	[M+1]	[M+1]	L0261	4-Pyridoxic acid	HXACOUQIXZGNBF-UHFFFAOYSA-N	HXACOUQIXZGNBF	M183T67_HXACOUQIXZGNBF	NIST_urine_neg
M184T430	184.044	429.743	[M+1]	[M+1]	L0244	Pseudouridine	PTJWIQPHWPFNBW-GBNDHIKLSA-N	PTJWIQPHWPFNBW	M184T430_PTJWIQPHWPFNBW	NIST_urine_neg
M184T67	184.049	67.091	[M+2]	[M+2]	L0261	4-Pyridoxic acid	HXACOUQIXZGNBF-UHFFFAOYSA-N	HXACOUQIXZGNBF	M184T67_HXACOUQIXZGNBF	NIST_urine_neg
M187T621_2	187.097	621.069	[M]	[M-H]-	S0199	Azelaic acid	BDJRBEYXGGNYIS-UHFFFAOYSA-N	BDJRBEYXGGNYIS	M187T621_2_BDJRBEYXGGNYIS	NIST_urine_neg
M187T638	187.108	638.018	[M]	[M-H]-	L0011	N6-Acetyl-L-lysine	DTERQYGMUDWYAZ-ZETCQYMHSA-N	DTERQYGMUDWYAZ	M187T638_DTERQYGMUDWYAZ	NIST_urine_neg
M187T717	187.108	716.566	[M]	[M-H]-	L0882	N-alpha-Acetyl-L-lysine	VEYYWZRYIYDQJM-ZETCQYMHSA-N	VEYYWZRYIYDQJM	M187T717_VEYYWZRYIYDQJM	NIST_urine_neg
M188T335	188.035	334.986	[M]	[M-H]-	S0079	Kynurenic acid	HCZHHEIFKROPDY-UHFFFAOYSA-N	HCZHHEIFKROPDY	M188T335_HCZHHEIFKROPDY	NIST_urine_neg
M188T682	188.063	681.844	[M]	[M-C4H8O4-H]-	L0104	N-Acetylneuraminic acid	SQVRNKJHWKZAKO-HRCOWIFUSA-N	SQVRNKJHWKZAKO	M188T682_SQVRNKJHWKZAKO	NIST_urine_neg
M188T621	188.1	621.069	[M+1]	[M+1]	S0199	Azelaic acid	BDJRBEYXGGNYIS-UHFFFAOYSA-N	BDJRBEYXGGNYIS	M188T621_BDJRBEYXGGNYIS	NIST_urine_neg
M188T639	188.111	638.718	[M+1]	[M+1]	L0011	N6-Acetyl-L-lysine	DTERQYGMUDWYAZ-ZETCQYMHSA-N	DTERQYGMUDWYAZ	M188T639_DTERQYGMUDWYAZ	NIST_urine_neg
M189T335	189.037	334.986	[M+1]	[M+1]	S0079	Kynurenic acid	HCZHHEIFKROPDY-UHFFFAOYSA-N	HCZHHEIFKROPDY	M189T335_HCZHHEIFKROPDY	NIST_urine_neg
M189T464	189.065	464.108	[M]	[M-CH2-H]-	S0067	L-Tryptophan	QIVBCDIJIAJPQS-UHFFFAOYSA-N	QIVBCDIJIAJPQS	M189T464_QIVBCDIJIAJPQS	NIST_urine_neg
M189T621	189.102	621.069	[M+2]	[M+2]	S0199	Azelaic acid	BDJRBEYXGGNYIS-UHFFFAOYSA-N	BDJRBEYXGGNYIS	M189T621_BDJRBEYXGGNYIS	NIST_urine_neg
M189T717	189.112	716.597	[M+2]	[M+2]	L0882	N-alpha-Acetyl-L-lysine	VEYYWZRYIYDQJM-ZETCQYMHSA-N	VEYYWZRYIYDQJM	M189T717_VEYYWZRYIYDQJM	NIST_urine_neg
M190T335	190.04	334.993	[M+2]	[M+2]	S0079	Kynurenic acid	HCZHHEIFKROPDY-UHFFFAOYSA-N	HCZHHEIFKROPDY	M190T335_HCZHHEIFKROPDY	NIST_urine_neg
M191T630	191.056	630.234	[M]	[M-H]-	L0443	Quinate	AAWZDTNXLSGCEK-WYWMIBKRSA-N	AAWZDTNXLSGCEK	M191T630_AAWZDTNXLSGCEK	NIST_urine_neg
M192T456	192.052	455.821	[M]	ISF	L0150	Biopterin	LHQIJBMDNUYRAM-DZSWIPIPSA-N	LHQIJBMDNUYRAM	M192T456_LHQIJBMDNUYRAM	NIST_urine_neg
M192T630	192.059	630.323	[M+1]	[M+1]	L0443	Quinate	AAWZDTNXLSGCEK-WYWMIBKRSA-N	AAWZDTNXLSGCEK	M192T630_AAWZDTNXLSGCEK	NIST_urine_neg
M193T510	192.981	509.85	[M]	ISF	L0007	Adenosine 3',5'-cyclic phosphate (cAMP)	IVOMOUWHDPKRLL-PKJMTWSGSA-N	IVOMOUWHDPKRLL	M193T510_IVOMOUWHDPKRLL	NIST_urine_neg
M193T704	193.035	704.304	[M]	[M-H]-	L0108	D-Glucuronate	AEMOLEFTQBMNLQ-WAXACMCWSA-N	AEMOLEFTQBMNLQ	M193T704_AEMOLEFTQBMNLQ	NIST_urine_neg
M193T631	193.07	630.971	[M+2]	[M+2]	L0443	Quinate	AAWZDTNXLSGCEK-WYWMIBKRSA-N	AAWZDTNXLSGCEK	M193T631_AAWZDTNXLSGCEK	NIST_urine_neg
M194T704	194.038	704.304	[M+1]	[M+1]	L0108	D-Glucuronate	AEMOLEFTQBMNLQ-WAXACMCWSA-N	AEMOLEFTQBMNLQ	M194T704_AEMOLEFTQBMNLQ	NIST_urine_neg
M194T254	194.046	253.951	[M]	[M-H]-	L0139	Salicyluric acid	ONJSZLXSECQROL-UHFFFAOYSA-N	ONJSZLXSECQROL	M194T254_ONJSZLXSECQROL	NIST_urine_neg
M195T254_1	195.049	254.38	[M+1]	[M+1]	L0139	Salicyluric acid	ONJSZLXSECQROL-UHFFFAOYSA-N	ONJSZLXSECQROL	M195T254_1_ONJSZLXSECQROL	NIST_urine_neg
M195T395	195.052	394.844	[M]	[M-H]-	L0214	1,7-Dimethyluric acid	NOFNCLGCUJJPKU-UHFFFAOYSA-N	NOFNCLGCUJJPKU	M195T395_NOFNCLGCUJJPKU	NIST_urine_neg
M195T762	195.125	761.576	[M]	[M-CO2-H]-	L0301	L-Anserine	MYYIAHXIVFADCU-QMMMGPOBSA-N	MYYIAHXIVFADCU	M195T762_MYYIAHXIVFADCU	NIST_urine_neg
M196T254	196.05	254.208	[M+2]	[M+2]	L0139	Salicyluric acid	ONJSZLXSECQROL-UHFFFAOYSA-N	ONJSZLXSECQROL	M196T254_ONJSZLXSECQROL	NIST_urine_neg
M196T395	196.055	394.844	[M+1]	[M+1]	L0214	1,7-Dimethyluric acid	NOFNCLGCUJJPKU-UHFFFAOYSA-N	NOFNCLGCUJJPKU	M196T395_NOFNCLGCUJJPKU	NIST_urine_neg
M203T462	203.082	461.603	[M]	[M-H]-	S0067	L-Tryptophan	QIVBCDIJIAJPQS-UHFFFAOYSA-N	QIVBCDIJIAJPQS	M203T462_QIVBCDIJIAJPQS	NIST_urine_neg
M204T462	204.085	461.606	[M+1]	[M+1]	S0067	L-Tryptophan	QIVBCDIJIAJPQS-UHFFFAOYSA-N	QIVBCDIJIAJPQS	M204T462_QIVBCDIJIAJPQS	NIST_urine_neg
M209T794	209.029	793.726	[M]	[M-H]-	S0379	D-Galactarate	DSLZVSRJTYRBFB-DUHBMQHGSA-N	DSLZVSRJTYRBFB	M209T794_DSLZVSRJTYRBFB	NIST_urine_neg
M211T648	211.036	648.003	[M]	[M+K-2H]-	S0214	Suberic acid	TYFQFVWCELRYAO-UHFFFAOYSA-N	TYFQFVWCELRYAO	M211T648_TYFQFVWCELRYAO	NIST_urine_neg
M212T715	211.996	714.586	[M]	[M+K-2H]-	S0246	N-Acetyl-L-aspartic acid	OTCCIMWXFLJLIA-BYPYZUCNSA-N	OTCCIMWXFLJLIA	M212T715_OTCCIMWXFLJLIA	NIST_urine_neg
M212T46_1	212.002	45.613	[M]	[M-H]-	L0119	Indoxyl sulfate	BXFFHSIDQOFMLE-UHFFFAOYSA-N	BXFFHSIDQOFMLE	M212T46_1_BXFFHSIDQOFMLE	NIST_urine_neg
M212T647	212.04	647.332	[M+1]	[M+1]	S0214	Suberic acid	TYFQFVWCELRYAO-UHFFFAOYSA-N	TYFQFVWCELRYAO	M212T647_TYFQFVWCELRYAO	NIST_urine_neg
M213T647	213.002	646.667	[M]	[M+K-2H]-	L0306	Allantoate/Allantoic acid	NUCLJNSWZCHRKL-UHFFFAOYSA-N	NUCLJNSWZCHRKL	M213T647_NUCLJNSWZCHRKL	NIST_urine_neg
M213T46_5	213.004	45.613	[M+1]	[M+1]	L0119	Indoxyl sulfate	BXFFHSIDQOFMLE-UHFFFAOYSA-N	BXFFHSIDQOFMLE	M213T46_5_BXFFHSIDQOFMLE	NIST_urine_neg
M213T429	213.051	428.662	[M]	[M-CH2O-H]-	L0244	Pseudouridine	PTJWIQPHWPFNBW-GBNDHIKLSA-N	PTJWIQPHWPFNBW	M213T429_PTJWIQPHWPFNBW	NIST_urine_neg
M214T724	214.047	724.373	[M]	[M-H]-	S0362	sn-Glycerol 3-phosphoethanolamine	JZNWSCPGTDBMEW-YFKPBYRVSA-N	JZNWSCPGTDBMEW	M214T724_JZNWSCPGTDBMEW	NIST_urine_neg
M215T722	215.031	721.678	[M]	[M+Cl]-	S0024	myo-Inositol	CDAISMWEOUEBRE-GPIVLXJGSA-N	CDAISMWEOUEBRE	M215T722_CDAISMWEOUEBRE	NIST_urine_neg
M215T725	215.051	724.505	[M+1]	[M+1]	S0362	sn-Glycerol 3-phosphoethanolamine	JZNWSCPGTDBMEW-YFKPBYRVSA-N	JZNWSCPGTDBMEW	M215T725_JZNWSCPGTDBMEW	NIST_urine_neg
M218T484	218.103	484.312	[M]	[M-H]-	L0174	Pantothenate	GHOKWGTUZJEAQD-ZETCQYMHSA-N	GHOKWGTUZJEAQD	M218T484_GHOKWGTUZJEAQD	NIST_urine_neg
M219T455	219.051	455.114	[M]	[M-NH3-H]-	L0150	Biopterin	LHQIJBMDNUYRAM-DZSWIPIPSA-N	LHQIJBMDNUYRAM	M219T455_LHQIJBMDNUYRAM	NIST_urine_neg
M219T485	219.105	484.872	[M+1]	[M+1]	L0174	Pantothenate	GHOKWGTUZJEAQD-ZETCQYMHSA-N	GHOKWGTUZJEAQD	M219T485_GHOKWGTUZJEAQD	NIST_urine_neg
M219T392	219.113	392.472	[M]	[M-CO2-H]-	L0217	Alpha-N-Phenylacetyl-L-glutamine	JFLIEFSWGNOPJJ-JTQLQIEISA-N	JFLIEFSWGNOPJJ	M219T392_JFLIEFSWGNOPJJ	NIST_urine_neg
M220T455	220.044	455.27	[M]	[M-CH4-H]-	L0150	Biopterin	LHQIJBMDNUYRAM-DZSWIPIPSA-N	LHQIJBMDNUYRAM	M220T455_LHQIJBMDNUYRAM	NIST_urine_neg
M220T485	220.107	484.872	[M+2]	[M+2]	L0174	Pantothenate	GHOKWGTUZJEAQD-ZETCQYMHSA-N	GHOKWGTUZJEAQD	M220T485_GHOKWGTUZJEAQD	NIST_urine_neg
M221T562	221.066	561.678	[M]	[M-H]-	L0215	Ethyl glucuronide	IWJBVMJWSPZNJH-XDUWNTRXSA-N	IWJBVMJWSPZNJH	M221T562_IWJBVMJWSPZNJH	NIST_urine_neg
M221T485	221.109	484.702	[M+3]	[M+3]	L0174	Pantothenate	GHOKWGTUZJEAQD-ZETCQYMHSA-N	GHOKWGTUZJEAQD	M221T485_GHOKWGTUZJEAQD	NIST_urine_neg
M222T562	222.069	561.752	[M+1]	[M+1]	L0215	Ethyl glucuronide	IWJBVMJWSPZNJH-XDUWNTRXSA-N	IWJBVMJWSPZNJH	M222T562_IWJBVMJWSPZNJH	NIST_urine_neg
M223T562	223.069	562.395	[M+2]	[M+2]	L0215	Ethyl glucuronide	IWJBVMJWSPZNJH-XDUWNTRXSA-N	IWJBVMJWSPZNJH	M223T562_IWJBVMJWSPZNJH	NIST_urine_neg
M225T620	225.052	620.449	[M]	[M+K-2H]-	S0199	Azelaic acid	BDJRBEYXGGNYIS-UHFFFAOYSA-N	BDJRBEYXGGNYIS	M225T620_BDJRBEYXGGNYIS	NIST_urine_neg
M226T620	226.055	620.449	[M+1]	[M+1]	S0199	Azelaic acid	BDJRBEYXGGNYIS-UHFFFAOYSA-N	BDJRBEYXGGNYIS	M226T620_BDJRBEYXGGNYIS	NIST_urine_neg
M227T621	227.05	620.541	[M+2]	[M+2]	S0199	Azelaic acid	BDJRBEYXGGNYIS-UHFFFAOYSA-N	BDJRBEYXGGNYIS	M227T621_BDJRBEYXGGNYIS	NIST_urine_neg
M228T646	228.051	646.043	[M]	[M+NH3+Cl]-	L0306	Allantoate/Allantoic acid	NUCLJNSWZCHRKL-UHFFFAOYSA-N	NUCLJNSWZCHRKL	M228T646_NUCLJNSWZCHRKL	NIST_urine_neg
M234T740	234.06	740.392	[M]	[M-C5H8O5-H]-	L0866	Succinyladenosine	VKGZCEJTCKHMRL-VWJPMABRSA-N	VKGZCEJTCKHMRL	M234T740_VKGZCEJTCKHMRL	NIST_urine_neg
M236T724	236.023	724.172	[M]	[M+Na-2H]-	S0362	sn-Glycerol 3-phosphoethanolamine	JZNWSCPGTDBMEW-YFKPBYRVSA-N	JZNWSCPGTDBMEW	M236T724_JZNWSCPGTDBMEW	NIST_urine_neg
M236T456	236.077	455.821	[M]	[M-H]-	L0150	Biopterin	LHQIJBMDNUYRAM-DZSWIPIPSA-N	LHQIJBMDNUYRAM	M236T456_LHQIJBMDNUYRAM	NIST_urine_neg
M239T721	239.076	721.308	[M]	[M+CH3COO]-	S0024	myo-Inositol	CDAISMWEOUEBRE-GPIVLXJGSA-N	CDAISMWEOUEBRE	M239T721_CDAISMWEOUEBRE	NIST_urine_neg
M239T761	239.114	761.393	[M]	[M-H]-	L0301	L-Anserine	MYYIAHXIVFADCU-QMMMGPOBSA-N	MYYIAHXIVFADCU	M239T761_MYYIAHXIVFADCU	NIST_urine_neg
M240T721	240.079	721.308	[M+1]	[M+1]	S0024	myo-Inositol	CDAISMWEOUEBRE-GPIVLXJGSA-N	CDAISMWEOUEBRE	M240T721_CDAISMWEOUEBRE	NIST_urine_neg
M240T761	240.116	761.393	[M+1]	[M+1]	L0301	L-Anserine	MYYIAHXIVFADCU-QMMMGPOBSA-N	MYYIAHXIVFADCU	M240T761_MYYIAHXIVFADCU	NIST_urine_neg
M241T762	241.118	761.576	[M+2]	[M+2]	L0301	L-Anserine	MYYIAHXIVFADCU-QMMMGPOBSA-N	MYYIAHXIVFADCU	M241T762_MYYIAHXIVFADCU	NIST_urine_neg
M243T429	243.062	429.272	[M]	[M-H]-	L0244	Pseudouridine	PTJWIQPHWPFNBW-GBNDHIKLSA-N	PTJWIQPHWPFNBW	M243T429_PTJWIQPHWPFNBW	NIST_urine_neg
M244T429	244.064	429.272	[M+1]	[M+1]	L0244	Pseudouridine	PTJWIQPHWPFNBW-GBNDHIKLSA-N	PTJWIQPHWPFNBW	M244T429_PTJWIQPHWPFNBW	NIST_urine_neg
M245T430	245.065	429.6	[M+2]	[M+2]	L0244	Pseudouridine	PTJWIQPHWPFNBW-GBNDHIKLSA-N	PTJWIQPHWPFNBW	M245T430_PTJWIQPHWPFNBW	NIST_urine_neg
M245T392	245.091	392.472	[M]	[M-H2O-H]-	L0217	Alpha-N-Phenylacetyl-L-glutamine	JFLIEFSWGNOPJJ-JTQLQIEISA-N	JFLIEFSWGNOPJJ	M245T392_JFLIEFSWGNOPJJ	NIST_urine_neg
M246T428	246.078	428.045	[M+3]	[M+3]	L0244	Pseudouridine	PTJWIQPHWPFNBW-GBNDHIKLSA-N	PTJWIQPHWPFNBW	M246T428_PTJWIQPHWPFNBW	NIST_urine_neg
M246T392	246.095	392.472	[M+1]	[M+1]	L0217	Alpha-N-Phenylacetyl-L-glutamine	JFLIEFSWGNOPJJ-JTQLQIEISA-N	JFLIEFSWGNOPJJ	M246T392_JFLIEFSWGNOPJJ	NIST_urine_neg
M248T683	248.077	683.381	[M]	[M-C2H4O2-H]-	L0104	N-Acetylneuraminic acid	SQVRNKJHWKZAKO-HRCOWIFUSA-N	SQVRNKJHWKZAKO	M248T683_SQVRNKJHWKZAKO	NIST_urine_neg
M261T762	261.094	761.576	[M]	[M+Na-2H]-	L0301	L-Anserine	MYYIAHXIVFADCU-QMMMGPOBSA-N	MYYIAHXIVFADCU	M261T762_MYYIAHXIVFADCU	NIST_urine_neg
M263T392	263.103	392.472	[M]	[M-H]-	L0217	Alpha-N-Phenylacetyl-L-glutamine	JFLIEFSWGNOPJJ-JTQLQIEISA-N	JFLIEFSWGNOPJJ	M263T392_JFLIEFSWGNOPJJ	NIST_urine_neg
M264T392_3	264.105	392.472	[M+1]	[M+1]	L0217	Alpha-N-Phenylacetyl-L-glutamine	JFLIEFSWGNOPJJ-JTQLQIEISA-N	JFLIEFSWGNOPJJ	M264T392_3_JFLIEFSWGNOPJJ	NIST_urine_neg
M265T392	265.107	392.472	[M+2]	[M+2]	L0217	Alpha-N-Phenylacetyl-L-glutamine	JFLIEFSWGNOPJJ-JTQLQIEISA-N	JFLIEFSWGNOPJJ	M265T392_JFLIEFSWGNOPJJ	NIST_urine_neg
M266T392	266.11	392.472	[M+3]	[M+3]	L0217	Alpha-N-Phenylacetyl-L-glutamine	JFLIEFSWGNOPJJ-JTQLQIEISA-N	JFLIEFSWGNOPJJ	M266T392_JFLIEFSWGNOPJJ	NIST_urine_neg
M283T556	283.066	556.015	[M]	[M-H]-	S0118	Xanthosine	UBORTCNDUKBEOP-UUOKFMHZSA-N	UBORTCNDUKBEOP	M283T556_UBORTCNDUKBEOP	NIST_urine_neg
M284T284	284.086	284.179	[M]	[M-H]-	L0237	N4-Acetylcytidine	NIDVTARKFBZMOT-PEBGCTIMSA-N	NIDVTARKFBZMOT	M284T284_NIDVTARKFBZMOT	NIST_urine_neg
M285T807	285.071	807.397	[M]	[M-H2O-H]-	L0177	N-Acetylaspartylglutamate (NAAG)	OPVPGKGADVGKTG-BQBZGAKWSA-N	OPVPGKGADVGKTG	M285T807_OPVPGKGADVGKTG	NIST_urine_neg
M285T284	285.09	284.179	[M+1]	[M+1]	L0237	N4-Acetylcytidine	NIDVTARKFBZMOT-PEBGCTIMSA-N	NIDVTARKFBZMOT	M285T284_NIDVTARKFBZMOT	NIST_urine_neg
M286T807	286.074	807.397	[M+1]	[M+1]	L0177	N-Acetylaspartylglutamate (NAAG)	OPVPGKGADVGKTG-BQBZGAKWSA-N	OPVPGKGADVGKTG	M286T807_OPVPGKGADVGKTG	NIST_urine_neg
M286T285	286.092	284.664	[M+2]	[M+2]	L0237	N4-Acetylcytidine	NIDVTARKFBZMOT-PEBGCTIMSA-N	NIDVTARKFBZMOT	M286T285_NIDVTARKFBZMOT	NIST_urine_neg
M287T808	287.075	807.93	[M+2]	[M+2]	L0177	N-Acetylaspartylglutamate (NAAG)	OPVPGKGADVGKTG-BQBZGAKWSA-N	OPVPGKGADVGKTG	M287T808_OPVPGKGADVGKTG	NIST_urine_neg
M289T862	289.113	862.1	[M]	[M-H]-	L0109	Argininosuccinic acid	KDZOASGQNOPSCU-WDSKDSINSA-N	KDZOASGQNOPSCU	M289T862_KDZOASGQNOPSCU	NIST_urine_neg
M290T862	290.116	862.019	[M+1]	[M+1]	L0109	Argininosuccinic acid	KDZOASGQNOPSCU-WDSKDSINSA-N	KDZOASGQNOPSCU	M290T862_KDZOASGQNOPSCU	NIST_urine_neg
M291T862	291.118	862.1	[M+2]	[M+2]	L0109	Argininosuccinic acid	KDZOASGQNOPSCU-WDSKDSINSA-N	KDZOASGQNOPSCU	M291T862_KDZOASGQNOPSCU	NIST_urine_neg
M296T404	296.098	403.752	[M]	[M-H]-	L0297	2-Methylguanosine	SLEHROROQDYRAW-KQYNXXCUSA-N	SLEHROROQDYRAW	M296T404_SLEHROROQDYRAW	NIST_urine_neg
M296T346	296.098	345.687	[M]	[M-H]-	L0254	1-methylguanosine	UTAIYTHAJQNQDW-KQYNXXCUSA-N	UTAIYTHAJQNQDW	M296T346_UTAIYTHAJQNQDW	NIST_urine_neg
M297T346	297.101	346.257	[M+1]	[M+1]	L0254	1-methylguanosine	UTAIYTHAJQNQDW-KQYNXXCUSA-N	UTAIYTHAJQNQDW	M297T346_UTAIYTHAJQNQDW	NIST_urine_neg
M303T809	303.081	808.58	[M]	[M-H]-	L0177	N-Acetylaspartylglutamate (NAAG)	OPVPGKGADVGKTG-BQBZGAKWSA-N	OPVPGKGADVGKTG	M303T809_OPVPGKGADVGKTG	NIST_urine_neg
M304T809	304.084	808.613	[M+1]	[M+1]	L0177	N-Acetylaspartylglutamate (NAAG)	OPVPGKGADVGKTG-BQBZGAKWSA-N	OPVPGKGADVGKTG	M304T809_OPVPGKGADVGKTG	NIST_urine_neg
M305T809	305.085	808.586	[M+2]	[M+2]	L0177	N-Acetylaspartylglutamate (NAAG)	OPVPGKGADVGKTG-BQBZGAKWSA-N	OPVPGKGADVGKTG	M305T809_OPVPGKGADVGKTG	NIST_urine_neg
M308T682	308.096	681.555	[M]	[M-H]-	L0104	N-Acetylneuraminic acid	SQVRNKJHWKZAKO-HRCOWIFUSA-N	SQVRNKJHWKZAKO	M308T682_SQVRNKJHWKZAKO	NIST_urine_neg
M309T681	309.1	680.9	[M+1]	[M+1]	L0104	N-Acetylneuraminic acid	SQVRNKJHWKZAKO-HRCOWIFUSA-N	SQVRNKJHWKZAKO	M309T681_SQVRNKJHWKZAKO	NIST_urine_neg
M310T336	310.113	335.671	[M]	[M-H]-	L0213	N2,N2-Dimethylguanosine	RSPURTUNRHNVGF-IOSLPCCCSA-N	RSPURTUNRHNVGF	M310T336_RSPURTUNRHNVGF	NIST_urine_neg
M311T336	311.116	335.67	[M+1]	[M+1]	L0213	N2,N2-Dimethylguanosine	RSPURTUNRHNVGF-IOSLPCCCSA-N	RSPURTUNRHNVGF	M311T336_RSPURTUNRHNVGF	NIST_urine_neg
M312T336	312.117	335.665	[M+2]	[M+2]	L0213	N2,N2-Dimethylguanosine	RSPURTUNRHNVGF-IOSLPCCCSA-N	RSPURTUNRHNVGF	M312T336_RSPURTUNRHNVGF	NIST_urine_neg
M313T668	313.054	667.968	[M]	[M-H]-	L0218	1-Salicylate glucuronide	JSCWDKKMLIQCMR-CDHFTJPESA-N	JSCWDKKMLIQCMR	M313T668_JSCWDKKMLIQCMR	NIST_urine_neg
M314T668	314.057	667.968	[M+1]	[M+1]	L0218	1-Salicylate glucuronide	JSCWDKKMLIQCMR-CDHFTJPESA-N	JSCWDKKMLIQCMR	M314T668_JSCWDKKMLIQCMR	NIST_urine_neg
M315T669	315.058	668.536	[M+2]	[M+2]	L0218	1-Salicylate glucuronide	JSCWDKKMLIQCMR-CDHFTJPESA-N	JSCWDKKMLIQCMR	M315T669_JSCWDKKMLIQCMR	NIST_urine_neg
M320T284	320.063	284.179	[M]	[M+Cl]-	L0237	N4-Acetylcytidine	NIDVTARKFBZMOT-PEBGCTIMSA-N	NIDVTARKFBZMOT	M320T284_NIDVTARKFBZMOT	NIST_urine_neg
M321T284	321.065	284.179	[M+1]	[M+1]	L0237	N4-Acetylcytidine	NIDVTARKFBZMOT-PEBGCTIMSA-N	NIDVTARKFBZMOT	M321T284_NIDVTARKFBZMOT	NIST_urine_neg
M328T509	328.043	508.571	[M]	[M-H]-	L0007	Adenosine 3',5'-cyclic phosphate (cAMP)	IVOMOUWHDPKRLL-PKJMTWSGSA-N	IVOMOUWHDPKRLL	M328T509_IVOMOUWHDPKRLL	NIST_urine_neg
M329T509	329.045	509.15	[M+1]	[M+1]	L0007	Adenosine 3',5'-cyclic phosphate (cAMP)	IVOMOUWHDPKRLL-PKJMTWSGSA-N	IVOMOUWHDPKRLL	M329T509_IVOMOUWHDPKRLL	NIST_urine_neg
M330T509	330.046	508.608	[M+2]	[M+2]	L0007	Adenosine 3',5'-cyclic phosphate (cAMP)	IVOMOUWHDPKRLL-PKJMTWSGSA-N	IVOMOUWHDPKRLL	M330T509_IVOMOUWHDPKRLL	NIST_urine_neg
M341T808	341.035	808.128	[M]	[M+K-2H]-	L0177	N-Acetylaspartylglutamate (NAAG)	OPVPGKGADVGKTG-BQBZGAKWSA-N	OPVPGKGADVGKTG	M341T808_OPVPGKGADVGKTG	NIST_urine_neg
M341T670	341.106	670.419	[M]	[M-H]-	S0033	Sucrose	CZMRCDWAGMRECN-IZUPKFJOSA-N	CZMRCDWAGMRECN	M341T670_CZMRCDWAGMRECN	NIST_urine_neg
M342T670	342.109	670.419	[M+1]	[M+1]	S0033	Sucrose	CZMRCDWAGMRECN-IZUPKFJOSA-N	CZMRCDWAGMRECN	M342T670_CZMRCDWAGMRECN	NIST_urine_neg
M343T671	343.111	670.986	[M+2]	[M+2]	S0033	Sucrose	CZMRCDWAGMRECN-IZUPKFJOSA-N	CZMRCDWAGMRECN	M343T671_CZMRCDWAGMRECN	NIST_urine_neg
M344T574	344.037	573.632	[M]	[M-H]-	L0381	3',5'-Cyclic guanosine monophosphate	ZOOGRGPOEVQQDX-UUOKFMHZSA-N	ZOOGRGPOEVQQDX	M344T574_ZOOGRGPOEVQQDX	NIST_urine_neg
M345T573	345.04	573.311	[M+1]	[M+1]	L0381	3',5'-Cyclic guanosine monophosphate	ZOOGRGPOEVQQDX-UUOKFMHZSA-N	ZOOGRGPOEVQQDX	M345T573_ZOOGRGPOEVQQDX	NIST_urine_neg
M363T494	363.077	493.652	[M]	[2M-H]-	S0254	1-Methyluric acid	QFDRTQONISXGJA-UHFFFAOYSA-N	QFDRTQONISXGJA	M363T494_QFDRTQONISXGJA	NIST_urine_neg
M364T494	364.08	493.696	[M+1]	[M+1]	S0254	1-Methyluric acid	QFDRTQONISXGJA-UHFFFAOYSA-N	QFDRTQONISXGJA	M364T494_QFDRTQONISXGJA	NIST_urine_neg
M365T494	365.081	493.652	[M+2]	[M+2]	S0254	1-Methyluric acid	QFDRTQONISXGJA-UHFFFAOYSA-N	QFDRTQONISXGJA	M365T494_QFDRTQONISXGJA	NIST_urine_neg
M382T740	382.097	739.827	[M]	[M-H]-	L0866	Succinyladenosine	VKGZCEJTCKHMRL-VWJPMABRSA-N	VKGZCEJTCKHMRL	M382T740_VKGZCEJTCKHMRL	NIST_urine_neg
M383T740	383.099	739.827	[M+1]	[M+1]	L0866	Succinyladenosine	VKGZCEJTCKHMRL-VWJPMABRSA-N	VKGZCEJTCKHMRL	M383T740_VKGZCEJTCKHMRL	NIST_urine_neg
M384T740	384.101	739.847	[M+2]	[M+2]	L0866	Succinyladenosine	VKGZCEJTCKHMRL-VWJPMABRSA-N	VKGZCEJTCKHMRL	M384T740_VKGZCEJTCKHMRL	NIST_urine_neg
M387T705	387.074	704.626	[M]	[2M-H]-	L0108	D-Glucuronate	AEMOLEFTQBMNLQ-WAXACMCWSA-N	AEMOLEFTQBMNLQ	M387T705_AEMOLEFTQBMNLQ	NIST_urine_neg
M403T872	402.99	872.369	[M]	ISF	L0081	Uridine 5'-diphosphoglucuronic acid (UDP-D-glucuronate)	HDYANYHVCAPMJV-LXQIFKJMSA-N	HDYANYHVCAPMJV	M403T872_HDYANYHVCAPMJV	NIST_urine_neg
M420T740	420.05	739.712	[M]	[M+K-2H]-	L0866	Succinyladenosine	VKGZCEJTCKHMRL-VWJPMABRSA-N	VKGZCEJTCKHMRL	M420T740_VKGZCEJTCKHMRL	NIST_urine_neg
M437T484	437.209	484.312	[M]	[2M-H]-	L0174	Pantothenate	GHOKWGTUZJEAQD-ZETCQYMHSA-N	GHOKWGTUZJEAQD	M437T484_GHOKWGTUZJEAQD	NIST_urine_neg
M438T484	438.212	484.312	[M+1]	[M+1]	L0174	Pantothenate	GHOKWGTUZJEAQD-ZETCQYMHSA-N	GHOKWGTUZJEAQD	M438T484_GHOKWGTUZJEAQD	NIST_urine_neg
M439T485	439.215	484.941	[M+2]	[M+2]	L0174	Pantothenate	GHOKWGTUZJEAQD-ZETCQYMHSA-N	GHOKWGTUZJEAQD	M439T485_GHOKWGTUZJEAQD	NIST_urine_neg
M464T449	464.296	449.044	[M]	[M-H]-	L0225	Glycocholic acid	RFDAIACWWDREDC-FRVQLJSFSA-N	RFDAIACWWDREDC	M464T449_RFDAIACWWDREDC	NIST_urine_neg
M465T449	465.299	449.044	[M+1]	[M+1]	L0225	Glycocholic acid	RFDAIACWWDREDC-FRVQLJSFSA-N	RFDAIACWWDREDC	M465T449_RFDAIACWWDREDC	NIST_urine_neg
M466T449	466.303	449.044	[M+2]	[M+2]	L0225	Glycocholic acid	RFDAIACWWDREDC-FRVQLJSFSA-N	RFDAIACWWDREDC	M466T449_RFDAIACWWDREDC	NIST_urine_neg
M503T831	503.157	831.032	[M]	ISF	S0306	Raffinose	MUPFEKGTMRGPLJ-ZQSKZDJDSA-N	MUPFEKGTMRGPLJ	M503T831_MUPFEKGTMRGPLJ	NIST_urine_neg
M504T830	504.159	830.271	[M+1]	[M+1]	S0306	Raffinose	MUPFEKGTMRGPLJ-ZQSKZDJDSA-N	MUPFEKGTMRGPLJ	M504T830_MUPFEKGTMRGPLJ	NIST_urine_neg
M505T830	505.162	829.836	[M+2]	[M+2]	S0306	Raffinose	MUPFEKGTMRGPLJ-ZQSKZDJDSA-N	MUPFEKGTMRGPLJ	M505T830_MUPFEKGTMRGPLJ	NIST_urine_neg
M525T831	525.137	831.032	[M]	[M+Na-2H]-	S0306	Raffinose	MUPFEKGTMRGPLJ-ZQSKZDJDSA-N	MUPFEKGTMRGPLJ	M525T831_MUPFEKGTMRGPLJ	NIST_urine_neg
M539T831	539.132	831.032	[M]	[M+Cl]-	S0306	Raffinose	MUPFEKGTMRGPLJ-ZQSKZDJDSA-N	MUPFEKGTMRGPLJ	M539T831_MUPFEKGTMRGPLJ	NIST_urine_neg
M563T831	563.177	831.074	[M]	[M+CH3COO]-	S0306	Raffinose	MUPFEKGTMRGPLJ-ZQSKZDJDSA-N	MUPFEKGTMRGPLJ	M563T831_MUPFEKGTMRGPLJ	NIST_urine_neg
M564T831	564.18	831.032	[M+1]	[M+1]	S0306	Raffinose	MUPFEKGTMRGPLJ-ZQSKZDJDSA-N	MUPFEKGTMRGPLJ	M564T831_MUPFEKGTMRGPLJ	NIST_urine_neg
M565T831	565.181	831.074	[M+2]	[M+2]	S0306	Raffinose	MUPFEKGTMRGPLJ-ZQSKZDJDSA-N	MUPFEKGTMRGPLJ	M565T831_MUPFEKGTMRGPLJ	NIST_urine_neg
M579T872	579.021	872.386	[M]	[M-H]-	L0081	Uridine 5'-diphosphoglucuronic acid (UDP-D-glucuronate)	HDYANYHVCAPMJV-LXQIFKJMSA-N	HDYANYHVCAPMJV	M579T872_HDYANYHVCAPMJV	NIST_urine_neg
M580T872	580.022	872.205	[M+1]	[M+1]	L0081	Uridine 5'-diphosphoglucuronic acid (UDP-D-glucuronate)	HDYANYHVCAPMJV-LXQIFKJMSA-N	HDYANYHVCAPMJV	M580T872_HDYANYHVCAPMJV	NIST_urine_neg
M71T404	71.013	404.48	[M]	[M-H2O-H]-	S0075	DL-lactate	JVTAAEKCZFNVCJ-UHFFFAOYSA-N	JVTAAEKCZFNVCJ	M71T404_JVTAAEKCZFNVCJ	NIST_plasma_neg
M72T462	72.0082	461.562	[M]	ISF	S0067	L-Tryptophan	QIVBCDIJIAJPQS-UHFFFAOYSA-N	QIVBCDIJIAJPQS	M72T462_QIVBCDIJIAJPQS	NIST_plasma_neg
M73T568	73.028	567.918	[M]	[M-C5H8O5-H]-	L0215	Ethyl glucuronide	IWJBVMJWSPZNJH-XDUWNTRXSA-N	IWJBVMJWSPZNJH	M73T568_IWJBVMJWSPZNJH	NIST_plasma_neg
M73T705	73.0283	705.096	[M]	[M-CO2-H]-	S0006	Succinate	KDYFGRWQOYBRFD-UHFFFAOYSA-N	KDYFGRWQOYBRFD	M73T705_KDYFGRWQOYBRFD	NIST_plasma_neg
M80T529	79.9562	529.088	[M]	ISF	S0009	Taurine	XOAAWQZATWQOTB-UHFFFAOYSA-N	XOAAWQZATWQOTB	M80T529_XOAAWQZATWQOTB	NIST_plasma_neg
M81T42	80.9636	42.068	[M]	ISF	L0119	Indoxyl sulfate	BXFFHSIDQOFMLE-UHFFFAOYSA-N	BXFFHSIDQOFMLE	M81T42_BXFFHSIDQOFMLE	NIST_plasma_neg
M87T720	87.0074	720.295	[M]	ISF	S0024	myo-Inositol	CDAISMWEOUEBRE-GPIVLXJGSA-N	CDAISMWEOUEBRE	M87T720_CDAISMWEOUEBRE	NIST_plasma_neg
M89T404_1	89.0238	404.474	[M]	[M-H]-	S0075	DL-lactate	JVTAAEKCZFNVCJ-UHFFFAOYSA-N	JVTAAEKCZFNVCJ	M89T404_1_JVTAAEKCZFNVCJ	NIST_plasma_neg
M90T404	90.0264	404.474	[M+1]	[M+1]	S0075	DL-lactate	JVTAAEKCZFNVCJ-UHFFFAOYSA-N	JVTAAEKCZFNVCJ	M90T404_JVTAAEKCZFNVCJ	NIST_plasma_neg
M91T404	91.0272	404.474	[M+2]	[M+2]	S0075	DL-lactate	JVTAAEKCZFNVCJ-UHFFFAOYSA-N	JVTAAEKCZFNVCJ	M91T404_JVTAAEKCZFNVCJ	NIST_plasma_neg
M99T705	99.0054	704.96	[M]	ISF	S0006	Succinate	KDYFGRWQOYBRFD-UHFFFAOYSA-N	KDYFGRWQOYBRFD	M99T705_KDYFGRWQOYBRFD	NIST_plasma_neg
M107T529	106.979	529.088	[M]	[M-H3N-H]-	S0009	Taurine	XOAAWQZATWQOTB-UHFFFAOYSA-N	XOAAWQZATWQOTB	M107T529_XOAAWQZATWQOTB	NIST_plasma_neg
M114T561	114.055	561.401	[M]	[M-H]-	S0088	L-Proline	ONIBWKKTOPOVIA-BYPYZUCNSA-N	ONIBWKKTOPOVIA	M114T561_ONIBWKKTOPOVIA	NIST_plasma_neg
M115T561	115.058	561.401	[M+1]	[M+1]	S0088	L-Proline	ONIBWKKTOPOVIA-BYPYZUCNSA-N	ONIBWKKTOPOVIA	M115T561_ONIBWKKTOPOVIA	NIST_plasma_neg
M116T461	116.049	461.254	[M]	ISF	S0067	L-Tryptophan	QIVBCDIJIAJPQS-UHFFFAOYSA-N	QIVBCDIJIAJPQS	M116T461_QIVBCDIJIAJPQS	NIST_plasma_neg
M117T706	117.018	705.552	[M]	[M-H]-	S0006	Succinate	KDYFGRWQOYBRFD-UHFFFAOYSA-N	KDYFGRWQOYBRFD	M117T706_KDYFGRWQOYBRFD	NIST_plasma_neg
M117T463	117.053	462.812	[M+1]	[M+1]	S0067	L-Tryptophan	QIVBCDIJIAJPQS-UHFFFAOYSA-N	QIVBCDIJIAJPQS	M117T463_QIVBCDIJIAJPQS	NIST_plasma_neg
M118T705	118.021	705.362	[M+1]	[M+1]	S0006	Succinate	KDYFGRWQOYBRFD-UHFFFAOYSA-N	KDYFGRWQOYBRFD	M118T705_KDYFGRWQOYBRFD	NIST_plasma_neg
M122T216	122.031	216.368	[M]	ISF	S0231	3-Methylxanthine	GMSNIKWWOQHZGF-UHFFFAOYSA-N	GMSNIKWWOQHZGF	M122T216_GMSNIKWWOQHZGF	NIST_plasma_neg
M124T529_2	124.007	529.088	[M]	[M-H]-	S0009	Taurine	XOAAWQZATWQOTB-UHFFFAOYSA-N	XOAAWQZATWQOTB	M124T529_2_XOAAWQZATWQOTB	NIST_plasma_neg
M125T529	125.009	529.12	[M+1]	[M+1]	S0009	Taurine	XOAAWQZATWQOTB-UHFFFAOYSA-N	XOAAWQZATWQOTB	M125T529_XOAAWQZATWQOTB	NIST_plasma_neg
M125T625	125.095	624.977	[M]	ISF	S0199	Azelaic acid	BDJRBEYXGGNYIS-UHFFFAOYSA-N	BDJRBEYXGGNYIS	M125T625_BDJRBEYXGGNYIS	NIST_plasma_neg
M127T394	127.05	394.065	[M]	ISF	L0217	Alpha-N-Phenylacetyl-L-glutamine	JFLIEFSWGNOPJJ-JTQLQIEISA-N	JFLIEFSWGNOPJJ	M127T394_JFLIEFSWGNOPJJ	NIST_plasma_neg
M128T394	128.033	394.046	[M]	ISF	L0217	Alpha-N-Phenylacetyl-L-glutamine	JFLIEFSWGNOPJJ-JTQLQIEISA-N	JFLIEFSWGNOPJJ	M128T394_JFLIEFSWGNOPJJ	NIST_plasma_neg
M132T44	132.043	43.72	[M]	ISF	L0119	Indoxyl sulfate	BXFFHSIDQOFMLE-UHFFFAOYSA-N	BXFFHSIDQOFMLE	M132T44_BXFFHSIDQOFMLE	NIST_plasma_neg
M133T43	133.047	43.391	[M+1]	[M+1]	L0119	Indoxyl sulfate	BXFFHSIDQOFMLE-UHFFFAOYSA-N	BXFFHSIDQOFMLE	M133T43_BXFFHSIDQOFMLE	NIST_plasma_neg
M134T272	134.045	272.312	[M]	[M-H]-	S0054	Adenine	GFFGJBXGBJISGV-UHFFFAOYSA-N	GFFGJBXGBJISGV	M134T272_GFFGJBXGBJISGV	NIST_plasma_neg
M138T67	138.054	67.076	[M]	[M-CO2-H]-	L0261	4-Pyridoxic acid	HXACOUQIXZGNBF-UHFFFAOYSA-N	HXACOUQIXZGNBF	M138T67_HXACOUQIXZGNBF	NIST_plasma_neg
M139T705	138.999	705.096	[M]	[M+Na-2H]-	S0006	Succinate	KDYFGRWQOYBRFD-UHFFFAOYSA-N	KDYFGRWQOYBRFD	M139T705_KDYFGRWQOYBRFD	NIST_plasma_neg
M139T67	139.057	66.644	[M+1]	[M+1]	L0261	4-Pyridoxic acid	HXACOUQIXZGNBF-UHFFFAOYSA-N	HXACOUQIXZGNBF	M139T67_HXACOUQIXZGNBF	NIST_plasma_neg
M140T430	140.033	429.642	[M]	ISF	L0244	Pseudouridine	PTJWIQPHWPFNBW-GBNDHIKLSA-N	PTJWIQPHWPFNBW	M140T430_PTJWIQPHWPFNBW	NIST_plasma_neg
M142T461	142.064	461.254	[M]	ISF	S0067	L-Tryptophan	QIVBCDIJIAJPQS-UHFFFAOYSA-N	QIVBCDIJIAJPQS	M142T461_QIVBCDIJIAJPQS	NIST_plasma_neg
M145T394	145.06	394.248	[M]	ISF	L0217	Alpha-N-Phenylacetyl-L-glutamine	JFLIEFSWGNOPJJ-JTQLQIEISA-N	JFLIEFSWGNOPJJ	M145T394_JFLIEFSWGNOPJJ	NIST_plasma_neg
M146T394	146.063	394.248	[M+1]	[M+1]	L0217	Alpha-N-Phenylacetyl-L-glutamine	JFLIEFSWGNOPJJ-JTQLQIEISA-N	JFLIEFSWGNOPJJ	M146T394_JFLIEFSWGNOPJJ	NIST_plasma_neg
M150T214	150.016	213.641	[M]	ISF	S0231	3-Methylxanthine	GMSNIKWWOQHZGF-UHFFFAOYSA-N	GMSNIKWWOQHZGF	M150T214_GMSNIKWWOQHZGF	NIST_plasma_neg
M150T254	150.054	253.804	[M]	[M-CO2-H]-	L0139	Salicyluric acid	ONJSZLXSECQROL-UHFFFAOYSA-N	ONJSZLXSECQROL	M150T254_ONJSZLXSECQROL	NIST_plasma_neg
M151T254	151.057	253.713	[M+1]	[M+1]	L0139	Salicyluric acid	ONJSZLXSECQROL-UHFFFAOYSA-N	ONJSZLXSECQROL	M151T254_ONJSZLXSECQROL	NIST_plasma_neg
M153T430	153.029	429.642	[M]	ISF	L0244	Pseudouridine	PTJWIQPHWPFNBW-GBNDHIKLSA-N	PTJWIQPHWPFNBW	M153T430_PTJWIQPHWPFNBW	NIST_plasma_neg
M154T430	154.033	430.474	[M+1]	[M+1]	L0244	Pseudouridine	PTJWIQPHWPFNBW-GBNDHIKLSA-N	PTJWIQPHWPFNBW	M154T430_PTJWIQPHWPFNBW	NIST_plasma_neg
M162T720	162.046	720.269	[M]	[M-HO-H]-	S0024	myo-Inositol	CDAISMWEOUEBRE-GPIVLXJGSA-N	CDAISMWEOUEBRE	M162T720_CDAISMWEOUEBRE	NIST_plasma_neg
M165T214	165.04	213.548	[M]	[M-H]-	S0231	3-Methylxanthine	GMSNIKWWOQHZGF-UHFFFAOYSA-N	GMSNIKWWOQHZGF	M165T214_GMSNIKWWOQHZGF	NIST_plasma_neg
M165T186	165.04	186.029	[M]	[M-H]-	L0216	1-Methylxanthine	MVOYJPOZRLFTCP-UHFFFAOYSA-N	MVOYJPOZRLFTCP	M165T186_MVOYJPOZRLFTCP	NIST_plasma_neg
M166T186	166.042	186.477	[M+1]	[M+1]	L0216	1-Methylxanthine	MVOYJPOZRLFTCP-UHFFFAOYSA-N	MVOYJPOZRLFTCP	M166T186_MVOYJPOZRLFTCP	NIST_plasma_neg
M166T211	166.043	211.356	[M+1]	[M+1]	S0231	3-Methylxanthine	GMSNIKWWOQHZGF-UHFFFAOYSA-N	GMSNIKWWOQHZGF	M166T211_GMSNIKWWOQHZGF	NIST_plasma_neg
M179T404	179.054	404.447	[M]	[2M-H]-	S0075	DL-lactate	JVTAAEKCZFNVCJ-UHFFFAOYSA-N	JVTAAEKCZFNVCJ	M179T404_JVTAAEKCZFNVCJ	NIST_plasma_neg
M179T720	179.054	720.295	[M]	[M-H]-	S0024	myo-Inositol	CDAISMWEOUEBRE-GPIVLXJGSA-N	CDAISMWEOUEBRE	M179T720_CDAISMWEOUEBRE	NIST_plasma_neg
M180T720	180.057	720.269	[M+1]	[M+1]	S0024	myo-Inositol	CDAISMWEOUEBRE-GPIVLXJGSA-N	CDAISMWEOUEBRE	M180T720_CDAISMWEOUEBRE	NIST_plasma_neg
M182T67	182.044	67.254	[M]	[M-H]-	L0261	4-Pyridoxic acid	HXACOUQIXZGNBF-UHFFFAOYSA-N	HXACOUQIXZGNBF	M182T67_HXACOUQIXZGNBF	NIST_plasma_neg
M183T67	183.046	67.178	[M+1]	[M+1]	L0261	4-Pyridoxic acid	HXACOUQIXZGNBF-UHFFFAOYSA-N	HXACOUQIXZGNBF	M183T67_HXACOUQIXZGNBF	NIST_plasma_neg
M186T462	186.053	462.2	[M]	[M-H3N-H]-	S0067	L-Tryptophan	QIVBCDIJIAJPQS-UHFFFAOYSA-N	QIVBCDIJIAJPQS	M186T462_QIVBCDIJIAJPQS	NIST_plasma_neg
M187T625	187.095	624.977	[M]	[M-H]-	S0199	Azelaic acid	BDJRBEYXGGNYIS-UHFFFAOYSA-N	BDJRBEYXGGNYIS	M187T625_BDJRBEYXGGNYIS	NIST_plasma_neg
M188T625	188.099	625.054	[M+1]	[M+1]	S0199	Azelaic acid	BDJRBEYXGGNYIS-UHFFFAOYSA-N	BDJRBEYXGGNYIS	M188T625_BDJRBEYXGGNYIS	NIST_plasma_neg
M191T629	191.054	629.241	[M]	[M-H]-	L0443	Quinate	AAWZDTNXLSGCEK-WYWMIBKRSA-N	AAWZDTNXLSGCEK	M191T629_AAWZDTNXLSGCEK	NIST_plasma_neg
M192T631	192.057	631.137	[M+1]	[M+1]	L0443	Quinate	AAWZDTNXLSGCEK-WYWMIBKRSA-N	AAWZDTNXLSGCEK	M192T631_AAWZDTNXLSGCEK	NIST_plasma_neg
M193T630	193.058	630.181	[M+2]	[M+2]	L0443	Quinate	AAWZDTNXLSGCEK-WYWMIBKRSA-N	AAWZDTNXLSGCEK	M193T630_AAWZDTNXLSGCEK	NIST_plasma_neg
M194T255	194.043	254.546	[M]	[M-H]-	L0139	Salicyluric acid	ONJSZLXSECQROL-UHFFFAOYSA-N	ONJSZLXSECQROL	M194T255_ONJSZLXSECQROL	NIST_plasma_neg
M195T254	195.047	253.804	[M+1]	[M+1]	L0139	Salicyluric acid	ONJSZLXSECQROL-UHFFFAOYSA-N	ONJSZLXSECQROL	M195T254_ONJSZLXSECQROL	NIST_plasma_neg
M195T397	195.05	397.308	[M]	[M-H]-	L0214	1,7-Dimethyluric acid	NOFNCLGCUJJPKU-UHFFFAOYSA-N	NOFNCLGCUJJPKU	M195T397_NOFNCLGCUJJPKU	NIST_plasma_neg
M196T398	196.053	397.532	[M+1]	[M+1]	L0214	1,7-Dimethyluric acid	NOFNCLGCUJJPKU-UHFFFAOYSA-N	NOFNCLGCUJJPKU	M196T398_NOFNCLGCUJJPKU	NIST_plasma_neg
M203T566	203.053	565.884	[M]	[M-H2O-H]-	L0215	Ethyl glucuronide	IWJBVMJWSPZNJH-XDUWNTRXSA-N	IWJBVMJWSPZNJH	M203T566_IWJBVMJWSPZNJH	NIST_plasma_neg
M203T461	203.081	461.11	[M]	[M-H]-	S0067	L-Tryptophan	QIVBCDIJIAJPQS-UHFFFAOYSA-N	QIVBCDIJIAJPQS	M203T461_QIVBCDIJIAJPQS	NIST_plasma_neg
M204T461	204.083	461.254	[M+1]	[M+1]	S0067	L-Tryptophan	QIVBCDIJIAJPQS-UHFFFAOYSA-N	QIVBCDIJIAJPQS	M204T461_QIVBCDIJIAJPQS	NIST_plasma_neg
M205T462	205.086	461.562	[M+2]	[M+2]	S0067	L-Tryptophan	QIVBCDIJIAJPQS-UHFFFAOYSA-N	QIVBCDIJIAJPQS	M205T462_QIVBCDIJIAJPQS	NIST_plasma_neg
M212T44	212	43.955	[M]	[M-H]-	L0119	Indoxyl sulfate	BXFFHSIDQOFMLE-UHFFFAOYSA-N	BXFFHSIDQOFMLE	M212T44_BXFFHSIDQOFMLE	NIST_plasma_neg
M213T44	213.002	43.955	[M+1]	[M+1]	L0119	Indoxyl sulfate	BXFFHSIDQOFMLE-UHFFFAOYSA-N	BXFFHSIDQOFMLE	M213T44_BXFFHSIDQOFMLE	NIST_plasma_neg
M221T566	221.064	565.884	[M]	[M-H]-	L0215	Ethyl glucuronide	IWJBVMJWSPZNJH-XDUWNTRXSA-N	IWJBVMJWSPZNJH	M221T566_IWJBVMJWSPZNJH	NIST_plasma_neg
M222T566	222.067	565.906	[M+1]	[M+1]	L0215	Ethyl glucuronide	IWJBVMJWSPZNJH-XDUWNTRXSA-N	IWJBVMJWSPZNJH	M222T566_IWJBVMJWSPZNJH	NIST_plasma_neg
M223T566	223.07	565.967	[M+2]	[M+2]	L0215	Ethyl glucuronide	IWJBVMJWSPZNJH-XDUWNTRXSA-N	IWJBVMJWSPZNJH	M223T566_IWJBVMJWSPZNJH	NIST_plasma_neg
M225T461	225.061	460.614	[M]	[M+Na-2H]-	S0067	L-Tryptophan	QIVBCDIJIAJPQS-UHFFFAOYSA-N	QIVBCDIJIAJPQS	M225T461_QIVBCDIJIAJPQS	NIST_plasma_neg
M226T461_2	226.065	461.236	[M+1]	[M+1]	S0067	L-Tryptophan	QIVBCDIJIAJPQS-UHFFFAOYSA-N	QIVBCDIJIAJPQS	M226T461_2_QIVBCDIJIAJPQS	NIST_plasma_neg
M239T720	239.074	720.295	[M]	[M+CH3COO]-	S0024	myo-Inositol	CDAISMWEOUEBRE-GPIVLXJGSA-N	CDAISMWEOUEBRE	M239T720_CDAISMWEOUEBRE	NIST_plasma_neg
M240T720	240.077	720.269	[M+1]	[M+1]	S0024	myo-Inositol	CDAISMWEOUEBRE-GPIVLXJGSA-N	CDAISMWEOUEBRE	M240T720_CDAISMWEOUEBRE	NIST_plasma_neg
M241T461	241.035	460.91	[M]	[M+K-2H]-	S0067	L-Tryptophan	QIVBCDIJIAJPQS-UHFFFAOYSA-N	QIVBCDIJIAJPQS	M241T461_QIVBCDIJIAJPQS	NIST_plasma_neg
M243T567	243.051	566.582	[M]	[M+Na-2H]-	L0215	Ethyl glucuronide	IWJBVMJWSPZNJH-XDUWNTRXSA-N	IWJBVMJWSPZNJH	M243T567_IWJBVMJWSPZNJH	NIST_plasma_neg
M243T430	243.059	429.844	[M]	[M-H]-	L0244	Pseudouridine	PTJWIQPHWPFNBW-GBNDHIKLSA-N	PTJWIQPHWPFNBW	M243T430_PTJWIQPHWPFNBW	NIST_plasma_neg
M244T430	244.062	429.642	[M+1]	[M+1]	L0244	Pseudouridine	PTJWIQPHWPFNBW-GBNDHIKLSA-N	PTJWIQPHWPFNBW	M244T430_PTJWIQPHWPFNBW	NIST_plasma_neg
M245T430	245.064	429.918	[M+2]	[M+2]	L0244	Pseudouridine	PTJWIQPHWPFNBW-GBNDHIKLSA-N	PTJWIQPHWPFNBW	M245T430_PTJWIQPHWPFNBW	NIST_plasma_neg
M245T394	245.09	394.248	[M]	[M-H2O-H]-	L0217	Alpha-N-Phenylacetyl-L-glutamine	JFLIEFSWGNOPJJ-JTQLQIEISA-N	JFLIEFSWGNOPJJ	M245T394_JFLIEFSWGNOPJJ	NIST_plasma_neg
M246T395	246.093	394.676	[M+1]	[M+1]	L0217	Alpha-N-Phenylacetyl-L-glutamine	JFLIEFSWGNOPJJ-JTQLQIEISA-N	JFLIEFSWGNOPJJ	M246T395_JFLIEFSWGNOPJJ	NIST_plasma_neg
M261T72	261.216	71.584	[M]	ISF	L0126	Linoleic acid	OYHQOLUKZRVURQ-HZJYTTRNSA-N	OYHQOLUKZRVURQ	M261T72_OYHQOLUKZRVURQ	NIST_plasma_neg
M263T394	263.102	394.248	[M]	[M-H]-	L0217	Alpha-N-Phenylacetyl-L-glutamine	JFLIEFSWGNOPJJ-JTQLQIEISA-N	JFLIEFSWGNOPJJ	M263T394_JFLIEFSWGNOPJJ	NIST_plasma_neg
M264T394	264.104	394.248	[M+1]	[M+1]	L0217	Alpha-N-Phenylacetyl-L-glutamine	JFLIEFSWGNOPJJ-JTQLQIEISA-N	JFLIEFSWGNOPJJ	M264T394_JFLIEFSWGNOPJJ	NIST_plasma_neg
M265T394	265.105	394.248	[M+2]	[M+2]	L0217	Alpha-N-Phenylacetyl-L-glutamine	JFLIEFSWGNOPJJ-JTQLQIEISA-N	JFLIEFSWGNOPJJ	M265T394_JFLIEFSWGNOPJJ	NIST_plasma_neg
M279T430	279.035	430.253	[M]	[M+Cl]-	L0244	Pseudouridine	PTJWIQPHWPFNBW-GBNDHIKLSA-N	PTJWIQPHWPFNBW	M279T430_PTJWIQPHWPFNBW	NIST_plasma_neg
M279T71	279.231	71.107	[M]	[M-H]-	L0126	Linoleic acid	OYHQOLUKZRVURQ-HZJYTTRNSA-N	OYHQOLUKZRVURQ	M279T71_OYHQOLUKZRVURQ	NIST_plasma_neg
M280T71_6	280.234	71.107	[M+1]	[M+1]	L0126	Linoleic acid	OYHQOLUKZRVURQ-HZJYTTRNSA-N	OYHQOLUKZRVURQ	M280T71_6_OYHQOLUKZRVURQ	NIST_plasma_neg
M285T395	285.082	394.676	[M]	[M+Na-2H]-	L0217	Alpha-N-Phenylacetyl-L-glutamine	JFLIEFSWGNOPJJ-JTQLQIEISA-N	JFLIEFSWGNOPJJ	M285T395_JFLIEFSWGNOPJJ	NIST_plasma_neg
M286T394	286.086	394.046	[M+1]	[M+1]	L0217	Alpha-N-Phenylacetyl-L-glutamine	JFLIEFSWGNOPJJ-JTQLQIEISA-N	JFLIEFSWGNOPJJ	M286T394_JFLIEFSWGNOPJJ	NIST_plasma_neg
M307T394	307.063	394.084	[M]	[M+2Na-3H]-	L0217	Alpha-N-Phenylacetyl-L-glutamine	JFLIEFSWGNOPJJ-JTQLQIEISA-N	JFLIEFSWGNOPJJ	M307T394_JFLIEFSWGNOPJJ	NIST_plasma_neg
M315T72	315.205	71.5965	[M]	[M+Cl]-	L0126	Linoleic acid	OYHQOLUKZRVURQ-HZJYTTRNSA-N	OYHQOLUKZRVURQ	M315T72_OYHQOLUKZRVURQ	NIST_plasma_neg
M329T75	329.171	75.299	[M]	[M-CH4O-H]-	S0281	Hydrocortisone (Cortisol)	JYGXADMDTFJGBT-VWUMJDOOSA-N	JYGXADMDTFJGBT	M329T75_JYGXADMDTFJGBT	NIST_plasma_neg
M331T76	331.187	75.873	[M]	ISF	S0281	Hydrocortisone (Cortisol)	JYGXADMDTFJGBT-VWUMJDOOSA-N	JYGXADMDTFJGBT	M331T76_JYGXADMDTFJGBT	NIST_plasma_neg
M332T76	332.19	75.853	[M+1]	[M+1]	S0281	Hydrocortisone (Cortisol)	JYGXADMDTFJGBT-VWUMJDOOSA-N	JYGXADMDTFJGBT	M332T76_JYGXADMDTFJGBT	NIST_plasma_neg
M359T720	359.115	719.885	[M]	[2M-H]-	S0024	myo-Inositol	CDAISMWEOUEBRE-GPIVLXJGSA-N	CDAISMWEOUEBRE	M359T720_CDAISMWEOUEBRE	NIST_plasma_neg
M361T75	361.197	74.643	[M]	[M-H]-	S0281	Hydrocortisone (Cortisol)	JYGXADMDTFJGBT-VWUMJDOOSA-N	JYGXADMDTFJGBT	M361T75_JYGXADMDTFJGBT	NIST_plasma_neg
M362T76	362.2	76.004	[M+1]	[M+1]	S0281	Hydrocortisone (Cortisol)	JYGXADMDTFJGBT-VWUMJDOOSA-N	JYGXADMDTFJGBT	M362T76_JYGXADMDTFJGBT	NIST_plasma_neg
M395T43	395.185	43.345	[M]	[M-H]-	L0417	pregnenolone sulfate	DIJBBUIOWGGQOP-QGVNFLHTSA-N	DIJBBUIOWGGQOP	M395T43_DIJBBUIOWGGQOP	NIST_plasma_neg
M396T43_2	396.187	43.345	[M+1]	[M+1]	L0417	pregnenolone sulfate	DIJBBUIOWGGQOP-QGVNFLHTSA-N	DIJBBUIOWGGQOP	M396T43_2_DIJBBUIOWGGQOP	NIST_plasma_neg
M407T461	407.166	461.254	[M]	[2M-H]-	S0067	L-Tryptophan	QIVBCDIJIAJPQS-UHFFFAOYSA-N	QIVBCDIJIAJPQS	M407T461_QIVBCDIJIAJPQS	NIST_plasma_neg
M407T399	407.275	398.713	[M]	[M-H]-	S0034	Cholic acid	BHQCQFFYRZLCQQ-ZAZBRUGCSA-N	BHQCQFFYRZLCQQ	M407T399_BHQCQFFYRZLCQQ	NIST_plasma_neg
M408T399	408.278	398.736	[M+1]	[M+1]	S0034	Cholic acid	BHQCQFFYRZLCQQ-ZAZBRUGCSA-N	BHQCQFFYRZLCQQ	M408T399_BHQCQFFYRZLCQQ	NIST_plasma_neg
M409T399	409.281	398.736	[M+2]	[M+2]	S0034	Cholic acid	BHQCQFFYRZLCQQ-ZAZBRUGCSA-N	BHQCQFFYRZLCQQ	M409T399_BHQCQFFYRZLCQQ	NIST_plasma_neg
M415T51	415.352	51.324	[M]	[M-CH2-H]-	L0181	alpha-Tocopherol (Vitamin E)	GVJHHUAWPYXKBD-IEOSBIPESA-N	GVJHHUAWPYXKBD	M415T51_GVJHHUAWPYXKBD	NIST_plasma_neg
M425T44_1	425.006	43.955	[M]	[2M-H]-	L0119	Indoxyl sulfate	BXFFHSIDQOFMLE-UHFFFAOYSA-N	BXFFHSIDQOFMLE	M425T44_1_BXFFHSIDQOFMLE	NIST_plasma_neg
M426T43	426.01	43.367	[M+1]	[M+1]	L0119	Indoxyl sulfate	BXFFHSIDQOFMLE-UHFFFAOYSA-N	BXFFHSIDQOFMLE	M426T43_BXFFHSIDQOFMLE	NIST_plasma_neg
M427T43_1	427.003	43.391	[M+2]	[M+2]	L0119	Indoxyl sulfate	BXFFHSIDQOFMLE-UHFFFAOYSA-N	BXFFHSIDQOFMLE	M427T43_1_BXFFHSIDQOFMLE	NIST_plasma_neg
M429T461	429.148	461.254	[M]	[2M+Na-2H]-	S0067	L-Tryptophan	QIVBCDIJIAJPQS-UHFFFAOYSA-N	QIVBCDIJIAJPQS	M429T461_QIVBCDIJIAJPQS	NIST_plasma_neg
M429T51	429.367	50.706	[M]	[M-H]-	L0181	alpha-Tocopherol (Vitamin E)	GVJHHUAWPYXKBD-IEOSBIPESA-N	GVJHHUAWPYXKBD	M429T51_GVJHHUAWPYXKBD	NIST_plasma_neg
M430T461	430.151	461.027	[M+1]	[M+1]	S0067	L-Tryptophan	QIVBCDIJIAJPQS-UHFFFAOYSA-N	QIVBCDIJIAJPQS	M430T461_QIVBCDIJIAJPQS	NIST_plasma_neg
M430T50	430.37	50.1045	[M+1]	[M+1]	L0181	alpha-Tocopherol (Vitamin E)	GVJHHUAWPYXKBD-IEOSBIPESA-N	GVJHHUAWPYXKBD	M430T50_GVJHHUAWPYXKBD	NIST_plasma_neg
M432T274_2	432.306	273.721	[M]	[M-H]-	L0321	Glycolithocholic acid	XBSQTYHEGZTYJE-OETIFKLTSA-N	XBSQTYHEGZTYJE	M432T274_2_XBSQTYHEGZTYJE	NIST_plasma_neg
M433T274	433.31	274.423	[M+1]	[M+1]	L0321	Glycolithocholic acid	XBSQTYHEGZTYJE-OETIFKLTSA-N	XBSQTYHEGZTYJE	M433T274_XBSQTYHEGZTYJE	NIST_plasma_neg
M448T368_2	448.303	367.919	[M]	[M-H]-	L0371	Glycodeoxycholic acid	WVULKSPCQVQLCU-BUXLTGKBSA-N	WVULKSPCQVQLCU	M448T368_2_WVULKSPCQVQLCU	NIST_plasma_neg
M449T368	449.305	367.919	[M+1]	[M+1]	L0371	Glycodeoxycholic acid	WVULKSPCQVQLCU-BUXLTGKBSA-N	WVULKSPCQVQLCU	M449T368_WVULKSPCQVQLCU	NIST_plasma_neg
M450T368	450.307	367.919	[M+2]	[M+2]	L0371	Glycodeoxycholic acid	WVULKSPCQVQLCU-BUXLTGKBSA-N	WVULKSPCQVQLCU	M450T368_WVULKSPCQVQLCU	NIST_plasma_neg
M451T368	451.309	368.011	[M+3]	[M+3]	L0371	Glycodeoxycholic acid	WVULKSPCQVQLCU-BUXLTGKBSA-N	WVULKSPCQVQLCU	M451T368_WVULKSPCQVQLCU	NIST_plasma_neg
M464T450	464.296	449.948	[M]	[M-H]-	L0225	Glycocholic acid	RFDAIACWWDREDC-FRVQLJSFSA-N	RFDAIACWWDREDC	M464T450_RFDAIACWWDREDC	NIST_plasma_neg
M465T41	465.298	40.865	[M]	[M-H]-	L0130	Cholesteryl sulfate	BHYOQNUELFTYRT-DPAQBDIFSA-N	BHYOQNUELFTYRT	M465T41_BHYOQNUELFTYRT	NIST_plasma_neg
M465T449	465.299	449.411	[M+1]	[M+1]	L0225	Glycocholic acid	RFDAIACWWDREDC-FRVQLJSFSA-N	RFDAIACWWDREDC	M465T449_RFDAIACWWDREDC	NIST_plasma_neg
M466T41	466.302	40.865	[M+1]	[M+1]	L0130	Cholesteryl sulfate	BHYOQNUELFTYRT-DPAQBDIFSA-N	BHYOQNUELFTYRT	M466T41_BHYOQNUELFTYRT	NIST_plasma_neg
M466T450	466.303	450.031	[M+2]	[M+2]	L0225	Glycocholic acid	RFDAIACWWDREDC-FRVQLJSFSA-N	RFDAIACWWDREDC	M466T450_RFDAIACWWDREDC	NIST_plasma_neg
M467T399	467.295	399.128	[M]	[M+CH3COO]-	S0034	Cholic acid	BHQCQFFYRZLCQQ-ZAZBRUGCSA-N	BHQCQFFYRZLCQQ	M467T399_BHQCQFFYRZLCQQ	NIST_plasma_neg
M467T41	467.301	40.931	[M+2]	[M+2]	L0130	Cholesteryl sulfate	BHYOQNUELFTYRT-DPAQBDIFSA-N	BHYOQNUELFTYRT	M467T41_BHYOQNUELFTYRT	NIST_plasma_neg
M468T274	468.283	273.761	[M]	[M+Cl]-	L0321	Glycolithocholic acid	XBSQTYHEGZTYJE-OETIFKLTSA-N	XBSQTYHEGZTYJE	M468T274_XBSQTYHEGZTYJE	NIST_plasma_neg
M468T399	468.299	399.356	[M+1]	[M+1]	S0034	Cholic acid	BHQCQFFYRZLCQQ-ZAZBRUGCSA-N	BHQCQFFYRZLCQQ	M468T399_BHQCQFFYRZLCQQ	NIST_plasma_neg
M470T368	470.282	367.868	[M]	[M+Na-2H]-	L0371	Glycodeoxycholic acid	WVULKSPCQVQLCU-BUXLTGKBSA-N	WVULKSPCQVQLCU	M470T368_WVULKSPCQVQLCU	NIST_plasma_neg
M484T367	484.277	367.249	[M]	[M+Cl]-	L0371	Glycodeoxycholic acid	WVULKSPCQVQLCU-BUXLTGKBSA-N	WVULKSPCQVQLCU	M484T367_WVULKSPCQVQLCU	NIST_plasma_neg
M485T367	485.281	367.208	[M+1]	[M+1]	L0371	Glycodeoxycholic acid	WVULKSPCQVQLCU-BUXLTGKBSA-N	WVULKSPCQVQLCU	M485T367_WVULKSPCQVQLCU	NIST_plasma_neg
M486T367	486.274	367.206	[M+2]	[M+2]	L0371	Glycodeoxycholic acid	WVULKSPCQVQLCU-BUXLTGKBSA-N	WVULKSPCQVQLCU	M486T367_WVULKSPCQVQLCU	NIST_plasma_neg
M486T450	486.278	450.031	[M]	[M+Na-2H]-	L0225	Glycocholic acid	RFDAIACWWDREDC-FRVQLJSFSA-N	RFDAIACWWDREDC	M486T450_RFDAIACWWDREDC	NIST_plasma_neg
M487T430	487.126	429.642	[M]	[2M-H]-	L0244	Pseudouridine	PTJWIQPHWPFNBW-GBNDHIKLSA-N	PTJWIQPHWPFNBW	M487T430_PTJWIQPHWPFNBW	NIST_plasma_neg
M527T395	527.207	394.676	[M]	[2M-H]-	L0217	Alpha-N-Phenylacetyl-L-glutamine	JFLIEFSWGNOPJJ-JTQLQIEISA-N	JFLIEFSWGNOPJJ	M527T395_JFLIEFSWGNOPJJ	NIST_plasma_neg
M559T71	559.466	71.335	[M]	[2M-H]-	L0126	Linoleic acid	OYHQOLUKZRVURQ-HZJYTTRNSA-N	OYHQOLUKZRVURQ	M559T71_OYHQOLUKZRVURQ	NIST_plasma_neg
M560T71_2	560.47	71.335	[M+1]	[M+1]	L0126	Linoleic acid	OYHQOLUKZRVURQ-HZJYTTRNSA-N	OYHQOLUKZRVURQ	M560T71_2_OYHQOLUKZRVURQ	NIST_plasma_neg
M581T431	581.234	431.168	[M]	[M-H]-	L0333	Biliverdin	QBUVFDKTZJNUPP-UHFFFAOYSA-N	QBUVFDKTZJNUPP	M581T431_QBUVFDKTZJNUPP	NIST_plasma_neg
M582T431	582.237	430.538	[M+1]	[M+1]	L0333	Biliverdin	QBUVFDKTZJNUPP-UHFFFAOYSA-N	QBUVFDKTZJNUPP	M582T431_QBUVFDKTZJNUPP	NIST_plasma_neg
M583T431	583.241	431.168	[M+2]	[M+2]	L0333	Biliverdin	QBUVFDKTZJNUPP-UHFFFAOYSA-N	QBUVFDKTZJNUPP	M583T431_QBUVFDKTZJNUPP	NIST_plasma_neg
M898T368	897.613	368.072	[M]	[2M-H]-	L0371	Glycodeoxycholic acid	WVULKSPCQVQLCU-BUXLTGKBSA-N	WVULKSPCQVQLCU	M898T368_WVULKSPCQVQLCU	NIST_plasma_neg
M899T369	898.615	368.538	[M+1]	[M+1]	L0371	Glycodeoxycholic acid	WVULKSPCQVQLCU-BUXLTGKBSA-N	WVULKSPCQVQLCU	M899T369_WVULKSPCQVQLCU	NIST_plasma_neg
M62T103	61.9879	102.773	[M]	ISF	L0036	S-Methyl-5'-thioadenosine	WUUGFSXJNOTRMR-IOSLPCCCSA-N	WUUGFSXJNOTRMR	M62T103_WUUGFSXJNOTRMR	lps_cell_neg
M71T232	71.0124	231.595	[M]	[M-H2O-H]-	S0075	DL-lactate	JVTAAEKCZFNVCJ-UHFFFAOYSA-N	JVTAAEKCZFNVCJ	M71T232_JVTAAEKCZFNVCJ	lps_cell_neg
M71T403	71.0125	403.291	[M]	ISF	S0011	L-Malic acid	BJEPYKJPYRNKOW-UHFFFAOYSA-N	BJEPYKJPYRNKOW	M71T403_BJEPYKJPYRNKOW	lps_cell_neg
M72T367	72.0078	367.142	[M]	[M-CH4O-H]-	S0090	L-Serine	MTCFGRXMJLQNBG-REOHCLBHSA-N	MTCFGRXMJLQNBG	M72T367_MTCFGRXMJLQNBG	lps_cell_neg
M73T403	72.9917	403.365	[M]	[M-C2H4O2-H]-	S0011	L-Malic acid	BJEPYKJPYRNKOW-UHFFFAOYSA-N	BJEPYKJPYRNKOW	M73T403_BJEPYKJPYRNKOW	lps_cell_neg
M73T382	73.0283	381.92	[M]	[M-CO2-H]-	S0006	Succinate	KDYFGRWQOYBRFD-UHFFFAOYSA-N	KDYFGRWQOYBRFD	M73T382_KDYFGRWQOYBRFD	lps_cell_neg
M74T367	74.0234	367.351	[M]	[M-CH2O-H]-	S0090	L-Serine	MTCFGRXMJLQNBG-REOHCLBHSA-N	MTCFGRXMJLQNBG	M74T367_MTCFGRXMJLQNBG	lps_cell_neg
M74T382	74.0315	381.979	[M+1]	[M+1]	S0006	Succinate	KDYFGRWQOYBRFD-UHFFFAOYSA-N	KDYFGRWQOYBRFD	M74T382_KDYFGRWQOYBRFD	lps_cell_neg
M79T377	78.9577	377.018	[M]	ISF	S0106	Glycerophosphocholine	SUHOQUVVVLNYQR-MRVPVSSYSA-N	SUHOQUVVVLNYQR	M79T377_SUHOQUVVVLNYQR	lps_cell_neg
M80T287	79.9563	286.658	[M]	ISF	S0009	Taurine	XOAAWQZATWQOTB-UHFFFAOYSA-N	XOAAWQZATWQOTB	M80T287_XOAAWQZATWQOTB	lps_cell_neg
M81T288	80.9634	287.684	[M+1]	[M+1]	S0009	Taurine	XOAAWQZATWQOTB-UHFFFAOYSA-N	XOAAWQZATWQOTB	M81T288_XOAAWQZATWQOTB	lps_cell_neg
M85T364	85.0281	363.639	[M]	[M-CO2-H]-	S0399	Itaconic acid	LVHBHZANLOWSRM-UHFFFAOYSA-N	LVHBHZANLOWSRM	M85T364_LVHBHZANLOWSRM	lps_cell_neg
M86T364	86.0313	363.632	[M+1]	[M+1]	S0399	Itaconic acid	LVHBHZANLOWSRM-UHFFFAOYSA-N	LVHBHZANLOWSRM	M86T364_LVHBHZANLOWSRM	lps_cell_neg
M87T403	87.0071	403.031	[M]	[M-CH2O2-H]-	S0011	L-Malic acid	BJEPYKJPYRNKOW-UHFFFAOYSA-N	BJEPYKJPYRNKOW	M87T403_BJEPYKJPYRNKOW	lps_cell_neg
M87T385	87.0071	385.078	[M]	ISF	S0024	myo-Inositol	CDAISMWEOUEBRE-GPIVLXJGSA-N	CDAISMWEOUEBRE	M87T385_CDAISMWEOUEBRE	lps_cell_neg
M87T365	87.0071	364.798	[M]	[M-C2H2O-H]-	S0399	Itaconic acid	LVHBHZANLOWSRM-UHFFFAOYSA-N	LVHBHZANLOWSRM	M87T365_LVHBHZANLOWSRM	lps_cell_neg
M88T396	88.0388	396.435	[M]	[M-CO2-H]-	S0053	L-Aspartate	CKLJMWTZIZZHCS-REOHCLBHSA-N	CKLJMWTZIZZHCS	M88T396_CKLJMWTZIZZHCS	lps_cell_neg
M89T232_2	89.0237	231.56	[M]	[M-H]-	S0075	DL-lactate	JVTAAEKCZFNVCJ-UHFFFAOYSA-N	JVTAAEKCZFNVCJ	M89T232_2_JVTAAEKCZFNVCJ	lps_cell_neg
M89T396	89.0422	396.462	[M+1]	[M+1]	S0053	L-Aspartate	CKLJMWTZIZZHCS-REOHCLBHSA-N	CKLJMWTZIZZHCS	M89T396_CKLJMWTZIZZHCS	lps_cell_neg
M90T232	90.0262	231.626	[M+1]	[M+1]	S0075	DL-lactate	JVTAAEKCZFNVCJ-UHFFFAOYSA-N	JVTAAEKCZFNVCJ	M90T232_JVTAAEKCZFNVCJ	lps_cell_neg
M91T232	91.027	231.595	[M+2]	[M+2]	S0075	DL-lactate	JVTAAEKCZFNVCJ-UHFFFAOYSA-N	JVTAAEKCZFNVCJ	M91T232_JVTAAEKCZFNVCJ	lps_cell_neg
M93T291	93.0327	290.663	[M]	ISF	S0064	L-Tyrosine	OUYCCCASQSFEME-QMMMGPOBSA-N	OUYCCCASQSFEME	M93T291_OUYCCCASQSFEME	lps_cell_neg
M93T371	93.0441	370.538	[M]	ISF	L0105	3-Hydorxy-3-methylglutaric acid	NPOAOTPXWNWTSH-UHFFFAOYSA-N	NPOAOTPXWNWTSH	M93T371_NPOAOTPXWNWTSH	lps_cell_neg
M99T382	99.0064	382.132	[M]	ISF	S0006	Succinate	KDYFGRWQOYBRFD-UHFFFAOYSA-N	KDYFGRWQOYBRFD	M99T382_KDYFGRWQOYBRFD	lps_cell_neg
M103T249	103.053	248.639	[M]	ISF	S0061	L-Phenylalanine	COLNVLDHVKWLRT-QMMMGPOBSA-N	COLNVLDHVKWLRT	M103T249_COLNVLDHVKWLRT	lps_cell_neg
M104T367	104.033	367.351	[M]	[M-H]-	S0090	L-Serine	MTCFGRXMJLQNBG-REOHCLBHSA-N	MTCFGRXMJLQNBG	M104T367_MTCFGRXMJLQNBG	lps_cell_neg
M104T248	104.057	248.453	[M+1]	[M+1]	S0061	L-Phenylalanine	COLNVLDHVKWLRT-QMMMGPOBSA-N	COLNVLDHVKWLRT	M104T248_COLNVLDHVKWLRT	lps_cell_neg
M105T367	105.037	367.356	[M+1]	[M+1]	S0090	L-Serine	MTCFGRXMJLQNBG-REOHCLBHSA-N	MTCFGRXMJLQNBG	M105T367_MTCFGRXMJLQNBG	lps_cell_neg
M107T287	106.979	286.658	[M]	[M-H3N-H]-	S0009	Taurine	XOAAWQZATWQOTB-UHFFFAOYSA-N	XOAAWQZATWQOTB	M107T287_XOAAWQZATWQOTB	lps_cell_neg
M107T160	107.034	159.568	[M]	ISF	S0054	Adenine	GFFGJBXGBJISGV-UHFFFAOYSA-N	GFFGJBXGBJISGV	M107T160_GFFGJBXGBJISGV	lps_cell_neg
M108T111	108.044	110.632	[M]	[M-C2H4O2-H]-	S0080	Pyridoxine	LXNHXLLTXMVWPM-UHFFFAOYSA-N	LXNHXLLTXMVWPM	M108T111_LXNHXLLTXMVWPM	lps_cell_neg
M114T396	114.017	396.454	[M]	[M-H2O-H]-	S0053	L-Aspartate	CKLJMWTZIZZHCS-REOHCLBHSA-N	CKLJMWTZIZZHCS	M114T396_CKLJMWTZIZZHCS	lps_cell_neg
M115T403	115.002	403.014	[M]	[M-H2O-H]-	S0011	L-Malic acid	BJEPYKJPYRNKOW-UHFFFAOYSA-N	BJEPYKJPYRNKOW	M115T403_BJEPYKJPYRNKOW	lps_cell_neg
M116T404	116.005	403.554	[M+1]	[M+1]	S0011	L-Malic acid	BJEPYKJPYRNKOW-UHFFFAOYSA-N	BJEPYKJPYRNKOW	M116T404_BJEPYKJPYRNKOW	lps_cell_neg
M116T249	116.048	249.357	[M]	ISF	S0067	L-Tryptophan	QIVBCDIJIAJPQS-UHFFFAOYSA-N	QIVBCDIJIAJPQS	M116T249_QIVBCDIJIAJPQS	lps_cell_neg
M116T374	116.07	373.663	[M]	ISF	L0410	gamma-L-Glutamyl-L-valine	AQAKHZVPOOGUCK-UHFFFAOYSA-N	AQAKHZVPOOGUCK	M116T374_AQAKHZVPOOGUCK	lps_cell_neg
M117T403	117.006	403.438	[M+2]	[M+2]	S0011	L-Malic acid	BJEPYKJPYRNKOW-UHFFFAOYSA-N	BJEPYKJPYRNKOW	M117T403_BJEPYKJPYRNKOW	lps_cell_neg
M117T382	117.017	382.043	[M]	[M-H]-	S0006	Succinate	KDYFGRWQOYBRFD-UHFFFAOYSA-N	KDYFGRWQOYBRFD	M117T382_KDYFGRWQOYBRFD	lps_cell_neg
M117T249	117.052	249.335	[M+1]	[M+1]	S0067	L-Tryptophan	QIVBCDIJIAJPQS-UHFFFAOYSA-N	QIVBCDIJIAJPQS	M117T249_QIVBCDIJIAJPQS	lps_cell_neg
M118T382	118.021	382.045	[M+1]	[M+1]	S0006	Succinate	KDYFGRWQOYBRFD-UHFFFAOYSA-N	KDYFGRWQOYBRFD	M118T382_KDYFGRWQOYBRFD	lps_cell_neg
M118T249	118.064	248.595	[M]	[M-CH2O2-H]-	S0061	L-Phenylalanine	COLNVLDHVKWLRT-QMMMGPOBSA-N	COLNVLDHVKWLRT	M118T249_COLNVLDHVKWLRT	lps_cell_neg
M121T111	121.051	110.627	[M]	ISF	S0080	Pyridoxine	LXNHXLLTXMVWPM-UHFFFAOYSA-N	LXNHXLLTXMVWPM	M121T111_LXNHXLLTXMVWPM	lps_cell_neg
M122T111	122.059	110.666	[M]	[M-CH2O2-H]-	S0080	Pyridoxine	LXNHXLLTXMVWPM-UHFFFAOYSA-N	LXNHXLLTXMVWPM	M122T111_LXNHXLLTXMVWPM	lps_cell_neg
M123T111	123.062	111.31	[M+1]	[M+1]	S0080	Pyridoxine	LXNHXLLTXMVWPM-UHFFFAOYSA-N	LXNHXLLTXMVWPM	M123T111_LXNHXLLTXMVWPM	lps_cell_neg
M124T287_2	124.006	286.909	[M]	[M-H]-	S0009	Taurine	XOAAWQZATWQOTB-UHFFFAOYSA-N	XOAAWQZATWQOTB	M124T287_2_XOAAWQZATWQOTB	lps_cell_neg
M125T287	125.008	286.909	[M+1]	[M+1]	S0009	Taurine	XOAAWQZATWQOTB-UHFFFAOYSA-N	XOAAWQZATWQOTB	M125T287_XOAAWQZATWQOTB	lps_cell_neg
M126T367	126.015	367.376	[M]	[M+Na-2H]-	S0090	L-Serine	MTCFGRXMJLQNBG-REOHCLBHSA-N	MTCFGRXMJLQNBG	M126T367_MTCFGRXMJLQNBG	lps_cell_neg
M129T364_1	129.017	363.563	[M]	[M-H]-	S0399	Itaconic acid	LVHBHZANLOWSRM-UHFFFAOYSA-N	LVHBHZANLOWSRM	M129T364_1_LVHBHZANLOWSRM	lps_cell_neg
M130T364	130.02	363.614	[M+1]	[M+1]	S0399	Itaconic acid	LVHBHZANLOWSRM-UHFFFAOYSA-N	LVHBHZANLOWSRM	M130T364_LVHBHZANLOWSRM	lps_cell_neg
M130T260	130.086	259.625	[M]	[M-H]-	S0052	L-Leucine	ROHFNLRQFUQHCH-UHFFFAOYSA-N	ROHFNLRQFUQHCH	M130T260_ROHFNLRQFUQHCH	lps_cell_neg
M131T381	131.08	381.343	[M]	ISF	S0063	L-Citrulline	RHGKLRLOHDJJDR-BYPYZUCNSA-N	RHGKLRLOHDJJDR	M131T381_RHGKLRLOHDJJDR	lps_cell_neg
M131T260	131.088	259.625	[M+1]	[M+1]	S0052	L-Leucine	ROHFNLRQFUQHCH-UHFFFAOYSA-N	ROHFNLRQFUQHCH	M131T260_ROHFNLRQFUQHCH	lps_cell_neg
M132T412	132.028	412.267	[M]	ISF	L0084	N-carbamoyl-L-aspartate	HLKXYZVTANABHZ-REOHCLBHSA-N	HLKXYZVTANABHZ	M132T412_HLKXYZVTANABHZ	lps_cell_neg
M132T396	132.028	396.312	[M]	[M-H]-	S0053	L-Aspartate	CKLJMWTZIZZHCS-REOHCLBHSA-N	CKLJMWTZIZZHCS	M132T396_CKLJMWTZIZZHCS	lps_cell_neg
M132T381	132.083	381.016	[M+1]	[M+1]	S0063	L-Citrulline	RHGKLRLOHDJJDR-BYPYZUCNSA-N	RHGKLRLOHDJJDR	M132T381_RHGKLRLOHDJJDR	lps_cell_neg
M132T260	132.09	259.715	[M+2]	[M+2]	S0052	L-Leucine	ROHFNLRQFUQHCH-UHFFFAOYSA-N	ROHFNLRQFUQHCH	M132T260_ROHFNLRQFUQHCH	lps_cell_neg
M133T403	133.012	403.008	[M]	[M-H]-	S0011	L-Malic acid	BJEPYKJPYRNKOW-UHFFFAOYSA-N	BJEPYKJPYRNKOW	M133T403_BJEPYKJPYRNKOW	lps_cell_neg
M133T396	133.031	395.925	[M+1]	[M+1]	S0053	L-Aspartate	CKLJMWTZIZZHCS-REOHCLBHSA-N	CKLJMWTZIZZHCS	M133T396_CKLJMWTZIZZHCS	lps_cell_neg
M134T403	134.015	403.008	[M+1]	[M+1]	S0011	L-Malic acid	BJEPYKJPYRNKOW-UHFFFAOYSA-N	BJEPYKJPYRNKOW	M134T403_BJEPYKJPYRNKOW	lps_cell_neg
M134T396	134.032	396.493	[M+2]	[M+2]	S0053	L-Aspartate	CKLJMWTZIZZHCS-REOHCLBHSA-N	CKLJMWTZIZZHCS	M134T396_CKLJMWTZIZZHCS	lps_cell_neg
M134T104	134.045	104.242	[M]	ISF	L0036	S-Methyl-5'-thioadenosine	WUUGFSXJNOTRMR-IOSLPCCCSA-N	WUUGFSXJNOTRMR	M134T104_WUUGFSXJNOTRMR	lps_cell_neg
M134T160	134.045	159.564	[M]	[M-H]-	S0054	Adenine	GFFGJBXGBJISGV-UHFFFAOYSA-N	GFFGJBXGBJISGV	M134T160_GFFGJBXGBJISGV	lps_cell_neg
M134T292	134.059	291.512	[M]	[M-CH2O2-H]-	S0064	L-Tyrosine	OUYCCCASQSFEME-QMMMGPOBSA-N	OUYCCCASQSFEME	M134T292_OUYCCCASQSFEME	lps_cell_neg
M135T403	135.016	402.978	[M+2]	[M+2]	S0011	L-Malic acid	BJEPYKJPYRNKOW-UHFFFAOYSA-N	BJEPYKJPYRNKOW	M135T403_BJEPYKJPYRNKOW	lps_cell_neg
M135T158	135.047	158.395	[M+1]	[M+1]	S0054	Adenine	GFFGJBXGBJISGV-UHFFFAOYSA-N	GFFGJBXGBJISGV	M135T158_GFFGJBXGBJISGV	lps_cell_neg
M136T289	136.074	289.354	[M]	[M-CO2-H]-	S0064	L-Tyrosine	OUYCCCASQSFEME-QMMMGPOBSA-N	OUYCCCASQSFEME	M136T289_OUYCCCASQSFEME	lps_cell_neg
M138T111	138.053	110.744	[M]	[M-CH2O-H]-	S0080	Pyridoxine	LXNHXLLTXMVWPM-UHFFFAOYSA-N	LXNHXLLTXMVWPM	M138T111_LXNHXLLTXMVWPM	lps_cell_neg
M138T42	138.053	41.989	[M]	[M-CO2-H]-	L0261	4-Pyridoxic acid	HXACOUQIXZGNBF-UHFFFAOYSA-N	HXACOUQIXZGNBF	M138T42_HXACOUQIXZGNBF	lps_cell_neg
M139T382	138.998	382.038	[M]	[M+Na-2H]-	S0006	Succinate	KDYFGRWQOYBRFD-UHFFFAOYSA-N	KDYFGRWQOYBRFD	M139T382_KDYFGRWQOYBRFD	lps_cell_neg
M139T111	139.057	111.466	[M+1]	[M+1]	S0080	Pyridoxine	LXNHXLLTXMVWPM-UHFFFAOYSA-N	LXNHXLLTXMVWPM	M139T111_LXNHXLLTXMVWPM	lps_cell_neg
M140T386	140.009	386.14	[M]	ISF	S0362	sn-Glycerol 3-phosphoethanolamine	JZNWSCPGTDBMEW-YFKPBYRVSA-N	JZNWSCPGTDBMEW	M140T386_JZNWSCPGTDBMEW	lps_cell_neg
M140T463	140.009	462.772	[M]	[M-CO2-H]-	S0065	3-Phosphoserine	BZQFBWGGLXLEPQ-REOHCLBHSA-N	BZQFBWGGLXLEPQ	M140T463_BZQFBWGGLXLEPQ	lps_cell_neg
M142T249	142.064	249.287	[M]	ISF	S0067	L-Tryptophan	QIVBCDIJIAJPQS-UHFFFAOYSA-N	QIVBCDIJIAJPQS	M142T249_QIVBCDIJIAJPQS	lps_cell_neg
M146T248	146.059	248.325	[M]	[M-H2O-H]-	S0061	L-Phenylalanine	COLNVLDHVKWLRT-QMMMGPOBSA-N	COLNVLDHVKWLRT	M146T248_COLNVLDHVKWLRT	lps_cell_neg
M147T249	147.043	248.639	[M]	[M-H3N-H]-	S0061	L-Phenylalanine	COLNVLDHVKWLRT-QMMMGPOBSA-N	COLNVLDHVKWLRT	M147T249_COLNVLDHVKWLRT	lps_cell_neg
M148T249	148.046	248.507	[M+1]	[M+1]	S0061	L-Phenylalanine	COLNVLDHVKWLRT-QMMMGPOBSA-N	COLNVLDHVKWLRT	M148T249_COLNVLDHVKWLRT	lps_cell_neg
M150T111	150.053	110.646	[M]	[M-H2O-H]-	S0080	Pyridoxine	LXNHXLLTXMVWPM-UHFFFAOYSA-N	LXNHXLLTXMVWPM	M150T111_LXNHXLLTXMVWPM	lps_cell_neg
M151T363	150.998	363.158	[M]	[M+Na-2H]-	S0399	Itaconic acid	LVHBHZANLOWSRM-UHFFFAOYSA-N	LVHBHZANLOWSRM	M151T363_LVHBHZANLOWSRM	lps_cell_neg
M151T111	151.057	110.646	[M+1]	[M+1]	S0080	Pyridoxine	LXNHXLLTXMVWPM-UHFFFAOYSA-N	LXNHXLLTXMVWPM	M151T111_LXNHXLLTXMVWPM	lps_cell_neg
M152T109	152.059	109.367	[M+2]	[M+2]	S0080	Pyridoxine	LXNHXLLTXMVWPM-UHFFFAOYSA-N	LXNHXLLTXMVWPM	M152T109_LXNHXLLTXMVWPM	lps_cell_neg
M153T377	152.993	377.018	[M]	ISF	S0106	Glycerophosphocholine	SUHOQUVVVLNYQR-MRVPVSSYSA-N	SUHOQUVVVLNYQR	M153T377_SUHOQUVVVLNYQR	lps_cell_neg
M158T295	158.116	295.098	[M]	[M-CO2-H]-	L0133	Acetylcarnitine	RDHQFKQIGNGIED-MRVPVSSYSA-N	RDHQFKQIGNGIED	M158T295_RDHQFKQIGNGIED	lps_cell_neg
M159T249	159.09	249.322	[M]	[M-CO2-H]-	S0067	L-Tryptophan	QIVBCDIJIAJPQS-UHFFFAOYSA-N	QIVBCDIJIAJPQS	M159T249_QIVBCDIJIAJPQS	lps_cell_neg
M161T385	161.042	384.651	[M]	[M-H2O-H]-	S0024	myo-Inositol	CDAISMWEOUEBRE-GPIVLXJGSA-N	CDAISMWEOUEBRE	M161T385_CDAISMWEOUEBRE	lps_cell_neg
M161T368	161.043	368.13	[M]	[M-H]-	L0105	3-Hydorxy-3-methylglutaric acid	NPOAOTPXWNWTSH-UHFFFAOYSA-N	NPOAOTPXWNWTSH	M161T368_NPOAOTPXWNWTSH	lps_cell_neg
M162T385	162.046	384.603	[M+1]	[M+1]	S0024	myo-Inositol	CDAISMWEOUEBRE-GPIVLXJGSA-N	CDAISMWEOUEBRE	M162T385_CDAISMWEOUEBRE	lps_cell_neg
M163T290	163.037	289.761	[M]	[M-H3N-H]-	S0064	L-Tyrosine	OUYCCCASQSFEME-QMMMGPOBSA-N	OUYCCCASQSFEME	M163T290_OUYCCCASQSFEME	lps_cell_neg
M163T289	163.058	289.413	[M]	[M-HO-H]-	S0064	L-Tyrosine	OUYCCCASQSFEME-QMMMGPOBSA-N	OUYCCCASQSFEME	M163T289_OUYCCCASQSFEME	lps_cell_neg
M164T289	164.04	289.354	[M+1]	[M+1]	S0064	L-Tyrosine	OUYCCCASQSFEME-QMMMGPOBSA-N	OUYCCCASQSFEME	M164T289_OUYCCCASQSFEME	lps_cell_neg
M164T249	164.069	248.639	[M]	[M-H]-	S0061	L-Phenylalanine	COLNVLDHVKWLRT-QMMMGPOBSA-N	COLNVLDHVKWLRT	M164T249_COLNVLDHVKWLRT	lps_cell_neg
M165T249	165.072	248.517	[M+1]	[M+1]	S0061	L-Phenylalanine	COLNVLDHVKWLRT-QMMMGPOBSA-N	COLNVLDHVKWLRT	M165T249_COLNVLDHVKWLRT	lps_cell_neg
M166T249	166.074	248.721	[M+2]	[M+2]	S0061	L-Phenylalanine	COLNVLDHVKWLRT-QMMMGPOBSA-N	COLNVLDHVKWLRT	M166T249_COLNVLDHVKWLRT	lps_cell_neg
M168T111_2	168.064	110.665	[M]	[M-H]-	S0080	Pyridoxine	LXNHXLLTXMVWPM-UHFFFAOYSA-N	LXNHXLLTXMVWPM	M168T111_2_LXNHXLLTXMVWPM	lps_cell_neg
M169T428	168.988	428.151	[M]	[M-H]-	L0026	Dihydroxyacetone phosphate	GNGACRATGGDKBX-UHFFFAOYSA-N	GNGACRATGGDKBX	M169T428_GNGACRATGGDKBX	lps_cell_neg
M169T111	169.067	110.646	[M+1]	[M+1]	S0080	Pyridoxine	LXNHXLLTXMVWPM-UHFFFAOYSA-N	LXNHXLLTXMVWPM	M169T111_LXNHXLLTXMVWPM	lps_cell_neg
M170T397	169.983	397.172	[M]	[M+K-2H]-	S0053	L-Aspartate	CKLJMWTZIZZHCS-REOHCLBHSA-N	CKLJMWTZIZZHCS	M170T397_CKLJMWTZIZZHCS	lps_cell_neg
M170T111	170.069	110.611	[M+2]	[M+2]	S0080	Pyridoxine	LXNHXLLTXMVWPM-UHFFFAOYSA-N	LXNHXLLTXMVWPM	M170T111_LXNHXLLTXMVWPM	lps_cell_neg
M171T429	171.003	428.727	[M]	[M-H]-	L0452	sn-Glycerol 1-phosphate	AWUCVROLDVIAJX-VKHMYHEASA-N	AWUCVROLDVIAJX	M171T429_AWUCVROLDVIAJX	lps_cell_neg
M174T381	174.085	381.343	[M]	[M-H]-	S0063	L-Citrulline	RHGKLRLOHDJJDR-BYPYZUCNSA-N	RHGKLRLOHDJJDR	M174T381_RHGKLRLOHDJJDR	lps_cell_neg
M175T412	175.033	411.765	[M]	[M-H]-	L0084	N-carbamoyl-L-aspartate	HLKXYZVTANABHZ-REOHCLBHSA-N	HLKXYZVTANABHZ	M175T412_HLKXYZVTANABHZ	lps_cell_neg
M175T381	175.09	380.948	[M+1]	[M+1]	S0063	L-Citrulline	RHGKLRLOHDJJDR-BYPYZUCNSA-N	RHGKLRLOHDJJDR	M175T381_RHGKLRLOHDJJDR	lps_cell_neg
M179T385	179.053	385.146	[M]	[M-H]-	S0024	myo-Inositol	CDAISMWEOUEBRE-GPIVLXJGSA-N	CDAISMWEOUEBRE	M179T385_CDAISMWEOUEBRE	lps_cell_neg
M180T385	180.056	385.175	[M+1]	[M+1]	S0024	myo-Inositol	CDAISMWEOUEBRE-GPIVLXJGSA-N	CDAISMWEOUEBRE	M180T385_CDAISMWEOUEBRE	lps_cell_neg
M180T290_2	180.064	289.761	[M]	[M-H]-	S0064	L-Tyrosine	OUYCCCASQSFEME-QMMMGPOBSA-N	OUYCCCASQSFEME	M180T290_2_OUYCCCASQSFEME	lps_cell_neg
M181T385	181.058	385.139	[M+2]	[M+2]	S0024	myo-Inositol	CDAISMWEOUEBRE-GPIVLXJGSA-N	CDAISMWEOUEBRE	M181T385_CDAISMWEOUEBRE	lps_cell_neg
M181T290	181.068	289.793	[M+1]	[M+1]	S0064	L-Tyrosine	OUYCCCASQSFEME-QMMMGPOBSA-N	OUYCCCASQSFEME	M181T290_OUYCCCASQSFEME	lps_cell_neg
M182T42	182.043	41.993	[M]	[M-H]-	L0261	4-Pyridoxic acid	HXACOUQIXZGNBF-UHFFFAOYSA-N	HXACOUQIXZGNBF	M182T42_HXACOUQIXZGNBF	lps_cell_neg
M182T377	182.056	376.945	[M]	ISF	S0106	Glycerophosphocholine	SUHOQUVVVLNYQR-MRVPVSSYSA-N	SUHOQUVVVLNYQR	M182T377_SUHOQUVVVLNYQR	lps_cell_neg
M182T290	182.071	289.942	[M+2]	[M+2]	S0064	L-Tyrosine	OUYCCCASQSFEME-QMMMGPOBSA-N	OUYCCCASQSFEME	M182T290_OUYCCCASQSFEME	lps_cell_neg
M184T463	183.998	462.642	[M]	[M-H]-	S0065	3-Phosphoserine	BZQFBWGGLXLEPQ-REOHCLBHSA-N	BZQFBWGGLXLEPQ	M184T463_BZQFBWGGLXLEPQ	lps_cell_neg
M189T247	189.067	247.012	[M]	[M-CH2-H]-	S0067	L-Tryptophan	QIVBCDIJIAJPQS-UHFFFAOYSA-N	QIVBCDIJIAJPQS	M189T247_QIVBCDIJIAJPQS	lps_cell_neg
M190T109	190.045	108.891	[M]	[M+Na-2H]-	S0080	Pyridoxine	LXNHXLLTXMVWPM-UHFFFAOYSA-N	LXNHXLLTXMVWPM	M190T109_LXNHXLLTXMVWPM	lps_cell_neg
M193T430	192.985	429.514	[M]	[M+Na-2H]-	L0452	sn-Glycerol 1-phosphate	AWUCVROLDVIAJX-VKHMYHEASA-N	AWUCVROLDVIAJX	M193T430_AWUCVROLDVIAJX	lps_cell_neg
M196T382	196.067	382.047	[M]	[M+Na-2H]-	S0063	L-Citrulline	RHGKLRLOHDJJDR-BYPYZUCNSA-N	RHGKLRLOHDJJDR	M196T382_RHGKLRLOHDJJDR	lps_cell_neg
M197T412	197.016	411.545	[M]	[M+Na-2H]-	L0084	N-carbamoyl-L-aspartate	HLKXYZVTANABHZ-REOHCLBHSA-N	HLKXYZVTANABHZ	M197T412_HLKXYZVTANABHZ	lps_cell_neg
M201T385	201.035	385.078	[M]	[M+Na-2H]-	S0024	myo-Inositol	CDAISMWEOUEBRE-GPIVLXJGSA-N	CDAISMWEOUEBRE	M201T385_CDAISMWEOUEBRE	lps_cell_neg
M202T385	202.037	384.678	[M+1]	[M+1]	S0024	myo-Inositol	CDAISMWEOUEBRE-GPIVLXJGSA-N	CDAISMWEOUEBRE	M202T385_CDAISMWEOUEBRE	lps_cell_neg
M202T291	202.045	291.105	[M]	[M+Na-2H]-	S0064	L-Tyrosine	OUYCCCASQSFEME-QMMMGPOBSA-N	OUYCCCASQSFEME	M202T291_OUYCCCASQSFEME	lps_cell_neg
M202T295	202.105	295.222	[M]	[M-H]-	L0133	Acetylcarnitine	RDHQFKQIGNGIED-MRVPVSSYSA-N	RDHQFKQIGNGIED	M202T295_RDHQFKQIGNGIED	lps_cell_neg
M203T249	203.08	249.322	[M]	[M-H]-	S0067	L-Tryptophan	QIVBCDIJIAJPQS-UHFFFAOYSA-N	QIVBCDIJIAJPQS	M203T249_QIVBCDIJIAJPQS	lps_cell_neg
M204T109	204.04	109.397	[M]	[M+Cl]-	S0080	Pyridoxine	LXNHXLLTXMVWPM-UHFFFAOYSA-N	LXNHXLLTXMVWPM	M204T109_LXNHXLLTXMVWPM	lps_cell_neg
M204T249	204.082	249.322	[M+1]	[M+1]	S0067	L-Tryptophan	QIVBCDIJIAJPQS-UHFFFAOYSA-N	QIVBCDIJIAJPQS	M204T249_QIVBCDIJIAJPQS	lps_cell_neg
M204T55	204.121	55.253	[M]	[M-H]-	S0314	Pantothenol	SNPLKNRPJHDVJA-UHFFFAOYSA-N	SNPLKNRPJHDVJA	M204T55_SNPLKNRPJHDVJA	lps_cell_neg
M205T249	205.085	249.327	[M+2]	[M+2]	S0067	L-Tryptophan	QIVBCDIJIAJPQS-UHFFFAOYSA-N	QIVBCDIJIAJPQS	M205T249_QIVBCDIJIAJPQS	lps_cell_neg
M205T55	205.123	54.656	[M+1]	[M+1]	S0314	Pantothenol	SNPLKNRPJHDVJA-UHFFFAOYSA-N	SNPLKNRPJHDVJA	M205T55_SNPLKNRPJHDVJA	lps_cell_neg
M214T386	214.046	385.885	[M]	[M-H]-	S0362	sn-Glycerol 3-phosphoethanolamine	JZNWSCPGTDBMEW-YFKPBYRVSA-N	JZNWSCPGTDBMEW	M214T386_JZNWSCPGTDBMEW	lps_cell_neg
M215T430	214.966	429.84	[M]	[M+2Na-3H]-	L0452	sn-Glycerol 1-phosphate	AWUCVROLDVIAJX-VKHMYHEASA-N	AWUCVROLDVIAJX	M215T430_AWUCVROLDVIAJX	lps_cell_neg
M215T386	215.048	385.935	[M+1]	[M+1]	S0362	sn-Glycerol 3-phosphoethanolamine	JZNWSCPGTDBMEW-YFKPBYRVSA-N	JZNWSCPGTDBMEW	M215T386_JZNWSCPGTDBMEW	lps_cell_neg
M216T386	216.049	386.351	[M+2]	[M+2]	S0362	sn-Glycerol 3-phosphoethanolamine	JZNWSCPGTDBMEW-YFKPBYRVSA-N	JZNWSCPGTDBMEW	M216T386_JZNWSCPGTDBMEW	lps_cell_neg
M219T412	218.996	411.743	[M]	[M+2Na-3H]-	L0084	N-carbamoyl-L-aspartate	HLKXYZVTANABHZ-REOHCLBHSA-N	HLKXYZVTANABHZ	M219T412_HLKXYZVTANABHZ	lps_cell_neg
M225T411	225.095	411.048	[M]	[M-H]-	S0154	L-Carnosine	CQOVPNPJLQNMDC-ZETCQYMHSA-N	CQOVPNPJLQNMDC	M225T411_CQOVPNPJLQNMDC	lps_cell_neg
M226T411	226.098	410.932	[M+1]	[M+1]	S0154	L-Carnosine	CQOVPNPJLQNMDC-ZETCQYMHSA-N	CQOVPNPJLQNMDC	M226T411_CQOVPNPJLQNMDC	lps_cell_neg
M227T373	227.1	372.519	[M]	[M-H2O-H]-	L0410	gamma-L-Glutamyl-L-valine	AQAKHZVPOOGUCK-UHFFFAOYSA-N	AQAKHZVPOOGUCK	M227T373_AQAKHZVPOOGUCK	lps_cell_neg
M231T368	231.056	368.031	[M]	[2M+Na-2H]-	S0090	L-Serine	MTCFGRXMJLQNBG-REOHCLBHSA-N	MTCFGRXMJLQNBG	M231T368_MTCFGRXMJLQNBG	lps_cell_neg
M239T385	239.073	385.139	[M]	[M+CH3COO]-	S0024	myo-Inositol	CDAISMWEOUEBRE-GPIVLXJGSA-N	CDAISMWEOUEBRE	M239T385_CDAISMWEOUEBRE	lps_cell_neg
M240T385	240.076	385.134	[M+1]	[M+1]	S0024	myo-Inositol	CDAISMWEOUEBRE-GPIVLXJGSA-N	CDAISMWEOUEBRE	M240T385_CDAISMWEOUEBRE	lps_cell_neg
M241T439	241.007	439.169	[M]	ISF	L0031	Uridine diphosphate glucose(UDP-D-Glucose)	HSCJRCZFDFQWRP-JZMIEXBBSA-N	HSCJRCZFDFQWRP	M241T439_HSCJRCZFDFQWRP	lps_cell_neg
M241T250	241.034	249.532	[M]	[M+K-2H]-	S0067	L-Tryptophan	QIVBCDIJIAJPQS-UHFFFAOYSA-N	QIVBCDIJIAJPQS	M241T250_QIVBCDIJIAJPQS	lps_cell_neg
M242T377	242.076	376.893	[M]	[M-CH2-H]-	S0106	Glycerophosphocholine	SUHOQUVVVLNYQR-MRVPVSSYSA-N	SUHOQUVVVLNYQR	M242T377_SUHOQUVVVLNYQR	lps_cell_neg
M243T377	243.079	376.915	[M+1]	[M+1]	S0106	Glycerophosphocholine	SUHOQUVVVLNYQR-MRVPVSSYSA-N	SUHOQUVVVLNYQR	M243T377_SUHOQUVVVLNYQR	lps_cell_neg
M244T377	244.08	376.945	[M+2]	[M+2]	S0106	Glycerophosphocholine	SUHOQUVVVLNYQR-MRVPVSSYSA-N	SUHOQUVVVLNYQR	M244T377_SUHOQUVVVLNYQR	lps_cell_neg
M245T373	245.11	372.543	[M]	[M-H]-	L0410	gamma-L-Glutamyl-L-valine	AQAKHZVPOOGUCK-UHFFFAOYSA-N	AQAKHZVPOOGUCK	M245T373_AQAKHZVPOOGUCK	lps_cell_neg
M246T373	246.113	372.525	[M+1]	[M+1]	L0410	gamma-L-Glutamyl-L-valine	AQAKHZVPOOGUCK-UHFFFAOYSA-N	AQAKHZVPOOGUCK	M246T373_AQAKHZVPOOGUCK	lps_cell_neg
M252T386	251.999	386.431	[M]	[M+K-2H]-	S0362	sn-Glycerol 3-phosphoethanolamine	JZNWSCPGTDBMEW-YFKPBYRVSA-N	JZNWSCPGTDBMEW	M252T386_JZNWSCPGTDBMEW	lps_cell_neg
M256T247_2	256.09	247.055	[M]	[M+NH3+Cl]-	S0067	L-Tryptophan	QIVBCDIJIAJPQS-UHFFFAOYSA-N	QIVBCDIJIAJPQS	M256T247_2_QIVBCDIJIAJPQS	lps_cell_neg
M256T377_2	256.091	376.893	[M]	[M-H]-	S0106	Glycerophosphocholine	SUHOQUVVVLNYQR-MRVPVSSYSA-N	SUHOQUVVVLNYQR	M256T377_2_SUHOQUVVVLNYQR	lps_cell_neg
M257T247	257.091	247.036	[M+1]	[M+1]	S0067	L-Tryptophan	QIVBCDIJIAJPQS-UHFFFAOYSA-N	QIVBCDIJIAJPQS	M257T247_QIVBCDIJIAJPQS	lps_cell_neg
M257T377_2	257.094	376.915	[M+1]	[M+1]	S0106	Glycerophosphocholine	SUHOQUVVVLNYQR-MRVPVSSYSA-N	SUHOQUVVVLNYQR	M257T377_2_SUHOQUVVVLNYQR	lps_cell_neg
M258T386_1	258.007	385.928	[M]	[M+2Na-3H]-	S0362	sn-Glycerol 3-phosphoethanolamine	JZNWSCPGTDBMEW-YFKPBYRVSA-N	JZNWSCPGTDBMEW	M258T386_1_JZNWSCPGTDBMEW	lps_cell_neg
M258T466	258.034	465.625	[M]	[M+CH3COO]-	L0424	O-Phospho-L-homoserine	FXDNYOANAXWZHG-VKHMYHEASA-N	FXDNYOANAXWZHG	M258T466_FXDNYOANAXWZHG	lps_cell_neg
M258T377	258.095	376.915	[M+2]	[M+2]	S0106	Glycerophosphocholine	SUHOQUVVVLNYQR-MRVPVSSYSA-N	SUHOQUVVVLNYQR	M258T377_SUHOQUVVVLNYQR	lps_cell_neg
M262T295	262.125	295.222	[M]	[M+CH3COO]-	L0133	Acetylcarnitine	RDHQFKQIGNGIED-MRVPVSSYSA-N	RDHQFKQIGNGIED	M262T295_RDHQFKQIGNGIED	lps_cell_neg
M265T396	265.063	395.902	[M]	[2M-H]-	S0053	L-Aspartate	CKLJMWTZIZZHCS-REOHCLBHSA-N	CKLJMWTZIZZHCS	M265T396_CKLJMWTZIZZHCS	lps_cell_neg
M266T396	266.067	395.911	[M+1]	[M+1]	S0053	L-Aspartate	CKLJMWTZIZZHCS-REOHCLBHSA-N	CKLJMWTZIZZHCS	M266T396_CKLJMWTZIZZHCS	lps_cell_neg
M267T402	267.031	401.59	[M]	[2M-H]-	S0011	L-Malic acid	BJEPYKJPYRNKOW-UHFFFAOYSA-N	BJEPYKJPYRNKOW	M267T402_BJEPYKJPYRNKOW	lps_cell_neg
M267T373	267.091	372.525	[M]	[M+Na-2H]-	L0410	gamma-L-Glutamyl-L-valine	AQAKHZVPOOGUCK-UHFFFAOYSA-N	AQAKHZVPOOGUCK	M267T373_AQAKHZVPOOGUCK	lps_cell_neg
M269T43	269.243	42.59	[M]	ISF	L0126	Linoleic acid	OYHQOLUKZRVURQ-HZJYTTRNSA-N	OYHQOLUKZRVURQ	M269T43_OYHQOLUKZRVURQ	lps_cell_neg
M270T43	270.247	42.618	[M+1]	[M+1]	L0126	Linoleic acid	OYHQOLUKZRVURQ-HZJYTTRNSA-N	OYHQOLUKZRVURQ	M270T43_OYHQOLUKZRVURQ	lps_cell_neg
M271T42	271.249	42.306	[M+2]	[M+2]	L0126	Linoleic acid	OYHQOLUKZRVURQ-HZJYTTRNSA-N	OYHQOLUKZRVURQ	M271T42_OYHQOLUKZRVURQ	lps_cell_neg
M275T452	275.083	451.654	[M]	[M-H]-	L0352	gamma-L-Glutamyl-L-glutamic acid	OWQDWQKWSLFFFR-WDSKDSINSA-N	OWQDWQKWSLFFFR	M275T452_OWQDWQKWSLFFFR	lps_cell_neg
M278T377	278.072	377.161	[M]	[M+Na-2H]-	S0106	Glycerophosphocholine	SUHOQUVVVLNYQR-MRVPVSSYSA-N	SUHOQUVVVLNYQR	M278T377_SUHOQUVVVLNYQR	lps_cell_neg
M279T43	279.228	42.637	[M]	[M-H]-	L0126	Linoleic acid	OYHQOLUKZRVURQ-HZJYTTRNSA-N	OYHQOLUKZRVURQ	M279T43_OYHQOLUKZRVURQ	lps_cell_neg
M280T42_1	280.231	42.308	[M+1]	[M+1]	L0126	Linoleic acid	OYHQOLUKZRVURQ-HZJYTTRNSA-N	OYHQOLUKZRVURQ	M280T42_1_OYHQOLUKZRVURQ	lps_cell_neg
M282T426	282.033	426.394	[M]	ISF	L0303	UDP-N-acetylglucosamine	LFTYTUAZOPRMMI-CFRASDGPSA-N	LFTYTUAZOPRMMI	M282T426_LFTYTUAZOPRMMI	lps_cell_neg
M289T403	289.012	403.291	[M]	[2M+Na-2H]-	S0011	L-Malic acid	BJEPYKJPYRNKOW-UHFFFAOYSA-N	BJEPYKJPYRNKOW	M289T403_BJEPYKJPYRNKOW	lps_cell_neg
M289T372	289.072	372.496	[M]	[M+2Na-3H]-	L0410	gamma-L-Glutamyl-L-valine	AQAKHZVPOOGUCK-UHFFFAOYSA-N	AQAKHZVPOOGUCK	M289T372_AQAKHZVPOOGUCK	lps_cell_neg
M290T403	290.017	402.588	[M+1]	[M+1]	S0011	L-Malic acid	BJEPYKJPYRNKOW-UHFFFAOYSA-N	BJEPYKJPYRNKOW	M290T403_BJEPYKJPYRNKOW	lps_cell_neg
M296T104	296.077	104.421	[M]	[M-H]-	L0036	S-Methyl-5'-thioadenosine	WUUGFSXJNOTRMR-IOSLPCCCSA-N	WUUGFSXJNOTRMR	M296T104_WUUGFSXJNOTRMR	lps_cell_neg
M297T105	297.08	104.571	[M+1]	[M+1]	L0036	S-Methyl-5'-thioadenosine	WUUGFSXJNOTRMR-IOSLPCCCSA-N	WUUGFSXJNOTRMR	M297T105_WUUGFSXJNOTRMR	lps_cell_neg
M299T62	299.254	61.591	[M]	[M+CH3COO]-	L0346	Palmitaldehyde	NIOYUNMRJMEDGI-UHFFFAOYSA-N	NIOYUNMRJMEDGI	M299T62_NIOYUNMRJMEDGI	lps_cell_neg
M300T442	300.043	441.78	[M]	[M-H]-	L0291	N-Acetylglucosamine 1-phosphate	FZLJPEPAYPUMMR-RTRLPJTCSA-N	FZLJPEPAYPUMMR	M300T442_FZLJPEPAYPUMMR	lps_cell_neg
M304T439	304.055	439.392	[M]	ISF	L0031	Uridine diphosphate glucose(UDP-D-Glucose)	HSCJRCZFDFQWRP-JZMIEXBBSA-N	HSCJRCZFDFQWRP	M304T439_HSCJRCZFDFQWRP	lps_cell_neg
M316T377	316.112	376.893	[M]	[M+CH3COO]-	S0106	Glycerophosphocholine	SUHOQUVVVLNYQR-MRVPVSSYSA-N	SUHOQUVVVLNYQR	M316T377_SUHOQUVVVLNYQR	lps_cell_neg
M317T377	317.114	376.915	[M+1]	[M+1]	S0106	Glycerophosphocholine	SUHOQUVVVLNYQR-MRVPVSSYSA-N	SUHOQUVVVLNYQR	M317T377_SUHOQUVVVLNYQR	lps_cell_neg
M318T104	318.058	104.367	[M]	[M+Na-2H]-	L0036	S-Methyl-5'-thioadenosine	WUUGFSXJNOTRMR-IOSLPCCCSA-N	WUUGFSXJNOTRMR	M318T104_WUUGFSXJNOTRMR	lps_cell_neg
M319T104	319.059	104.085	[M+1]	[M+1]	L0036	S-Methyl-5'-thioadenosine	WUUGFSXJNOTRMR-IOSLPCCCSA-N	WUUGFSXJNOTRMR	M319T104_WUUGFSXJNOTRMR	lps_cell_neg
M322T435	322.038	435.156	[M]	ISF	L0294	Cytidine monophosphate N-acetylneuraminic acid	TXCIAUNLDRJGJZ-BILDWYJOSA-N	TXCIAUNLDRJGJZ	M322T435_TXCIAUNLDRJGJZ	lps_cell_neg
M323T436	323.022	435.735	[M]	[M-H]-	L0038	Uridine 5'-monophosphate (UMP)	DJJCXFVJDGTHFX-XVFCMESISA-N	DJJCXFVJDGTHFX	M323T436_DJJCXFVJDGTHFX	lps_cell_neg
M324T436	324.025	435.761	[M+1]	[M+1]	L0038	Uridine 5'-monophosphate (UMP)	DJJCXFVJDGTHFX-XVFCMESISA-N	DJJCXFVJDGTHFX	M324T436_DJJCXFVJDGTHFX	lps_cell_neg
M328T277	328.039	277.439	[M]	[M-H]-	L0007	Adenosine 3',5'-cyclic phosphate (cAMP)	IVOMOUWHDPKRLL-PKJMTWSGSA-N	IVOMOUWHDPKRLL	M328T277_IVOMOUWHDPKRLL	lps_cell_neg
M329T277	329.042	277.038	[M+1]	[M+1]	L0007	Adenosine 3',5'-cyclic phosphate (cAMP)	IVOMOUWHDPKRLL-PKJMTWSGSA-N	IVOMOUWHDPKRLL	M329T277_IVOMOUWHDPKRLL	lps_cell_neg
M332T104	332.053	104.428	[M]	[M+Cl]-	L0036	S-Methyl-5'-thioadenosine	WUUGFSXJNOTRMR-IOSLPCCCSA-N	WUUGFSXJNOTRMR	M332T104_WUUGFSXJNOTRMR	lps_cell_neg
M337T108	337.134	108.058	[M]	[2M-H]-	S0080	Pyridoxine	LXNHXLLTXMVWPM-UHFFFAOYSA-N	LXNHXLLTXMVWPM	M337T108_LXNHXLLTXMVWPM	lps_cell_neg
M341T359	341.102	358.897	[M]	[M-H]-	S0033	Sucrose	CZMRCDWAGMRECN-IZUPKFJOSA-N	CZMRCDWAGMRECN	M341T359_CZMRCDWAGMRECN	lps_cell_neg
M342T359	342.105	358.897	[M+1]	[M+1]	S0033	Sucrose	CZMRCDWAGMRECN-IZUPKFJOSA-N	CZMRCDWAGMRECN	M342T359_CZMRCDWAGMRECN	lps_cell_neg
M346T425	346.049	425.374	[M]	[M-H]-	L0018	Adenosine monophosphate (AMP)	UDMBCSSLTHHNCD-KQYNXXCUSA-N	UDMBCSSLTHHNCD	M346T425_UDMBCSSLTHHNCD	lps_cell_neg
M347T425	347.052	425.476	[M+1]	[M+1]	L0018	Adenosine monophosphate (AMP)	UDMBCSSLTHHNCD-KQYNXXCUSA-N	UDMBCSSLTHHNCD	M347T425_UDMBCSSLTHHNCD	lps_cell_neg
M348T426	348.054	425.66	[M+2]	[M+2]	L0018	Adenosine monophosphate (AMP)	UDMBCSSLTHHNCD-KQYNXXCUSA-N	UDMBCSSLTHHNCD	M348T426_UDMBCSSLTHHNCD	lps_cell_neg
M351T413	351.072	412.995	[M]	[2M-H]-	L0084	N-carbamoyl-L-aspartate	HLKXYZVTANABHZ-REOHCLBHSA-N	HLKXYZVTANABHZ	M351T413_HLKXYZVTANABHZ	lps_cell_neg
M356T104	356.097	104.382	[M]	[M+CH3COO]-	L0036	S-Methyl-5'-thioadenosine	WUUGFSXJNOTRMR-IOSLPCCCSA-N	WUUGFSXJNOTRMR	M356T104_WUUGFSXJNOTRMR	lps_cell_neg
M358T103	358.096	102.644	[M+2]	[M+2]	L0036	S-Methyl-5'-thioadenosine	WUUGFSXJNOTRMR-IOSLPCCCSA-N	WUUGFSXJNOTRMR	M358T103_WUUGFSXJNOTRMR	lps_cell_neg
M359T385	359.113	384.583	[M]	[2M-H]-	S0024	myo-Inositol	CDAISMWEOUEBRE-GPIVLXJGSA-N	CDAISMWEOUEBRE	M359T385_CDAISMWEOUEBRE	lps_cell_neg
M360T385	360.116	384.675	[M+1]	[M+1]	S0024	myo-Inositol	CDAISMWEOUEBRE-GPIVLXJGSA-N	CDAISMWEOUEBRE	M360T385_CDAISMWEOUEBRE	lps_cell_neg
M361T441	361.058	441.16	[M+1]	[M+1]	L0291	N-Acetylglucosamine 1-phosphate	FZLJPEPAYPUMMR-RTRLPJTCSA-N	FZLJPEPAYPUMMR	M361T441_FZLJPEPAYPUMMR	lps_cell_neg
M361T292	361.126	292.459	[M]	[2M-H]-	S0064	L-Tyrosine	OUYCCCASQSFEME-QMMMGPOBSA-N	OUYCCCASQSFEME	M361T292_OUYCCCASQSFEME	lps_cell_neg
M362T290	362.133	289.773	[M+1]	[M+1]	S0064	L-Tyrosine	OUYCCCASQSFEME-QMMMGPOBSA-N	OUYCCCASQSFEME	M362T290_OUYCCCASQSFEME	lps_cell_neg
M363T359	363.084	359.08	[M]	[M+Na-2H]-	S0033	Sucrose	CZMRCDWAGMRECN-IZUPKFJOSA-N	CZMRCDWAGMRECN	M363T359_CZMRCDWAGMRECN	lps_cell_neg
M363T292	363.135	292.196	[M+2]	[M+2]	S0064	L-Tyrosine	OUYCCCASQSFEME-QMMMGPOBSA-N	OUYCCCASQSFEME	M363T292_OUYCCCASQSFEME	lps_cell_neg
M368T426	368.031	426.007	[M]	[M+Na-2H]-	L0018	Adenosine monophosphate (AMP)	UDMBCSSLTHHNCD-KQYNXXCUSA-N	UDMBCSSLTHHNCD	M368T426_UDMBCSSLTHHNCD	lps_cell_neg
M370T425	370.031	425.04	[M+2]	[M+2]	L0018	Adenosine monophosphate (AMP)	UDMBCSSLTHHNCD-KQYNXXCUSA-N	UDMBCSSLTHHNCD	M370T425_UDMBCSSLTHHNCD	lps_cell_neg
M383T289	383.115	289.488	[M]	[2M+Na-2H]-	S0064	L-Tyrosine	OUYCCCASQSFEME-QMMMGPOBSA-N	OUYCCCASQSFEME	M383T289_OUYCCCASQSFEME	lps_cell_neg
M401T359	401.122	359.072	[M]	[M+CH3COO]-	S0033	Sucrose	CZMRCDWAGMRECN-IZUPKFJOSA-N	CZMRCDWAGMRECN	M401T359_CZMRCDWAGMRECN	lps_cell_neg
M407T249_2	407.164	249.09	[M]	[2M-H]-	S0067	L-Tryptophan	QIVBCDIJIAJPQS-UHFFFAOYSA-N	QIVBCDIJIAJPQS	M407T249_2_QIVBCDIJIAJPQS	lps_cell_neg
M429T386	429.096	385.873	[M]	[2M-H]-	S0362	sn-Glycerol 3-phosphoethanolamine	JZNWSCPGTDBMEW-YFKPBYRVSA-N	JZNWSCPGTDBMEW	M429T386_JZNWSCPGTDBMEW	lps_cell_neg
M440T421	440.123	421.079	[M]	[M-H]-	S0086	Folate	OVBPIULPVIDEAO-LBPRGKRZSA-N	OVBPIULPVIDEAO	M440T421_OVBPIULPVIDEAO	lps_cell_neg
M441T421	441.127	421.03	[M+1]	[M+1]	S0086	Folate	OVBPIULPVIDEAO-LBPRGKRZSA-N	OVBPIULPVIDEAO	M441T421_OVBPIULPVIDEAO	lps_cell_neg
M442T421	442.129	420.993	[M+2]	[M+2]	S0086	Folate	OVBPIULPVIDEAO-LBPRGKRZSA-N	OVBPIULPVIDEAO	M442T421_OVBPIULPVIDEAO	lps_cell_neg
M451T386_1	451.078	386.139	[M]	[2M+Na-2H]-	S0362	sn-Glycerol 3-phosphoethanolamine	JZNWSCPGTDBMEW-YFKPBYRVSA-N	JZNWSCPGTDBMEW	M451T386_1_JZNWSCPGTDBMEW	lps_cell_neg
M452T386	452.081	385.859	[M+1]	[M+1]	S0362	sn-Glycerol 3-phosphoethanolamine	JZNWSCPGTDBMEW-YFKPBYRVSA-N	JZNWSCPGTDBMEW	M452T386_JZNWSCPGTDBMEW	lps_cell_neg
M513T377	513.188	376.866	[M]	[2M-H]-	S0106	Glycerophosphocholine	SUHOQUVVVLNYQR-MRVPVSSYSA-N	SUHOQUVVVLNYQR	M513T377_SUHOQUVVVLNYQR	lps_cell_neg
M514T377	514.193	376.893	[M+1]	[M+1]	S0106	Glycerophosphocholine	SUHOQUVVVLNYQR-MRVPVSSYSA-N	SUHOQUVVVLNYQR	M514T377_SUHOQUVVVLNYQR	lps_cell_neg
M522T438	522.032	438.464	[M]	[M-C2H3O-H]-	L0031	Uridine diphosphate glucose(UDP-D-Glucose)	HSCJRCZFDFQWRP-JZMIEXBBSA-N	HSCJRCZFDFQWRP	M522T438_HSCJRCZFDFQWRP	lps_cell_neg
M535T377	535.171	376.903	[M]	[2M+Na-2H]-	S0106	Glycerophosphocholine	SUHOQUVVVLNYQR-MRVPVSSYSA-N	SUHOQUVVVLNYQR	M535T377_SUHOQUVVVLNYQR	lps_cell_neg
M540T429	540.045	428.572	[M]	ISF	L0009	Nicotinamide adenine dinucleotide (NAD)	BAWFJGJZGIEFAR-NNYOXOHSSA-N	BAWFJGJZGIEFAR	M540T429_BAWFJGJZGIEFAR	lps_cell_neg
M541T429	541.047	428.572	[M+1]	[M+1]	L0009	Nicotinamide adenine dinucleotide (NAD)	BAWFJGJZGIEFAR-NNYOXOHSSA-N	BAWFJGJZGIEFAR	M541T429_BAWFJGJZGIEFAR	lps_cell_neg
M542T429	542.049	428.637	[M+2]	[M+2]	L0009	Nicotinamide adenine dinucleotide (NAD)	BAWFJGJZGIEFAR-NNYOXOHSSA-N	BAWFJGJZGIEFAR	M542T429_BAWFJGJZGIEFAR	lps_cell_neg
M543T429	543.051	428.684	[M+3]	[M+3]	L0009	Nicotinamide adenine dinucleotide (NAD)	BAWFJGJZGIEFAR-NNYOXOHSSA-N	BAWFJGJZGIEFAR	M543T429_BAWFJGJZGIEFAR	lps_cell_neg
M558T417	558.055	416.88	[M]	[M-H]-	L0442	ADP-ribose	PWJFNRJRHXWEPT-AOOZFPJJSA-N	PWJFNRJRHXWEPT	M558T417_PWJFNRJRHXWEPT	lps_cell_neg
M559T416	559.054	416.46	[M+1]	[M+1]	L0442	ADP-ribose	PWJFNRJRHXWEPT-AOOZFPJJSA-N	PWJFNRJRHXWEPT	M559T416_PWJFNRJRHXWEPT	lps_cell_neg
M560T417	560.059	416.563	[M+2]	[M+2]	L0442	ADP-ribose	PWJFNRJRHXWEPT-AOOZFPJJSA-N	PWJFNRJRHXWEPT	M560T417_PWJFNRJRHXWEPT	lps_cell_neg
M565T439	565.04	438.581	[M]	[M-H]-	L0031	Uridine diphosphate glucose(UDP-D-Glucose)	HSCJRCZFDFQWRP-JZMIEXBBSA-N	HSCJRCZFDFQWRP	M565T439_HSCJRCZFDFQWRP	lps_cell_neg
M566T439	566.042	438.637	[M+1]	[M+1]	L0031	Uridine diphosphate glucose(UDP-D-Glucose)	HSCJRCZFDFQWRP-JZMIEXBBSA-N	HSCJRCZFDFQWRP	M566T439_HSCJRCZFDFQWRP	lps_cell_neg
M567T439_1	567.043	438.581	[M+2]	[M+2]	L0031	Uridine diphosphate glucose(UDP-D-Glucose)	HSCJRCZFDFQWRP-JZMIEXBBSA-N	HSCJRCZFDFQWRP	M567T439_1_HSCJRCZFDFQWRP	lps_cell_neg
M568T439_1	568.046	438.669	[M+3]	[M+3]	L0031	Uridine diphosphate glucose(UDP-D-Glucose)	HSCJRCZFDFQWRP-JZMIEXBBSA-N	HSCJRCZFDFQWRP	M568T439_1_HSCJRCZFDFQWRP	lps_cell_neg
M580T417	580.034	416.516	[M]	[M+Na-2H]-	L0442	ADP-ribose	PWJFNRJRHXWEPT-AOOZFPJJSA-N	PWJFNRJRHXWEPT	M580T417_PWJFNRJRHXWEPT	lps_cell_neg
M581T416	581.035	416.469	[M+1]	[M+1]	L0442	ADP-ribose	PWJFNRJRHXWEPT-AOOZFPJJSA-N	PWJFNRJRHXWEPT	M581T416_PWJFNRJRHXWEPT	lps_cell_neg
M587T440	587.019	439.531	[M]	[M+Na-2H]-	L0031	Uridine diphosphate glucose(UDP-D-Glucose)	HSCJRCZFDFQWRP-JZMIEXBBSA-N	HSCJRCZFDFQWRP	M587T440_HSCJRCZFDFQWRP	lps_cell_neg
M588T440	588.023	439.547	[M+1]	[M+1]	L0031	Uridine diphosphate glucose(UDP-D-Glucose)	HSCJRCZFDFQWRP-JZMIEXBBSA-N	HSCJRCZFDFQWRP	M588T440_HSCJRCZFDFQWRP	lps_cell_neg
M589T440_1	589.024	439.563	[M+2]	[M+2]	L0031	Uridine diphosphate glucose(UDP-D-Glucose)	HSCJRCZFDFQWRP-JZMIEXBBSA-N	HSCJRCZFDFQWRP	M589T440_1_HSCJRCZFDFQWRP	lps_cell_neg
M593T104	593.16	103.717	[M]	[2M-H]-	L0036	S-Methyl-5'-thioadenosine	WUUGFSXJNOTRMR-IOSLPCCCSA-N	WUUGFSXJNOTRMR	M593T104_WUUGFSXJNOTRMR	lps_cell_neg
M594T103	594.159	103.376	[M+1]	[M+1]	L0036	S-Methyl-5'-thioadenosine	WUUGFSXJNOTRMR-IOSLPCCCSA-N	WUUGFSXJNOTRMR	M594T103_WUUGFSXJNOTRMR	lps_cell_neg
M595T104	595.158	103.919	[M+2]	[M+2]	L0036	S-Methyl-5'-thioadenosine	WUUGFSXJNOTRMR-IOSLPCCCSA-N	WUUGFSXJNOTRMR	M595T104_WUUGFSXJNOTRMR	lps_cell_neg
M602T417	602.015	416.575	[M]	[M+2Na-3H]-	L0442	ADP-ribose	PWJFNRJRHXWEPT-AOOZFPJJSA-N	PWJFNRJRHXWEPT	M602T417_PWJFNRJRHXWEPT	lps_cell_neg
M603T440	602.991	439.541	[M]	[M+K-2H]-	L0031	Uridine diphosphate glucose(UDP-D-Glucose)	HSCJRCZFDFQWRP-JZMIEXBBSA-N	HSCJRCZFDFQWRP	M603T440_HSCJRCZFDFQWRP	lps_cell_neg
M604T465	604.059	465.337	[M]	[M-H]-	L0292	Guanosine diphosphate mannose	MVMSCBBUIHUTGJ-GDJBGNAASA-N	MVMSCBBUIHUTGJ	M604T465_MVMSCBBUIHUTGJ	lps_cell_neg
M605T465	605.061	465.365	[M+1]	[M+1]	L0292	Guanosine diphosphate mannose	MVMSCBBUIHUTGJ-GDJBGNAASA-N	MVMSCBBUIHUTGJ	M605T465_MVMSCBBUIHUTGJ	lps_cell_neg
M606T427	606.066	426.635	[M]	[M-H]-	L0303	UDP-N-acetylglucosamine	LFTYTUAZOPRMMI-CFRASDGPSA-N	LFTYTUAZOPRMMI	M606T427_LFTYTUAZOPRMMI	lps_cell_neg
M607T427	607.07	426.563	[M+1]	[M+1]	L0303	UDP-N-acetylglucosamine	LFTYTUAZOPRMMI-CFRASDGPSA-N	LFTYTUAZOPRMMI	M607T427_LFTYTUAZOPRMMI	lps_cell_neg
M608T427	608.07	426.563	[M+2]	[M+2]	L0303	UDP-N-acetylglucosamine	LFTYTUAZOPRMMI-CFRASDGPSA-N	LFTYTUAZOPRMMI	M608T427_LFTYTUAZOPRMMI	lps_cell_neg
M609T426	609.073	426.184	[M+3]	[M+3]	L0303	UDP-N-acetylglucosamine	LFTYTUAZOPRMMI-CFRASDGPSA-N	LFTYTUAZOPRMMI	M609T426_LFTYTUAZOPRMMI	lps_cell_neg
M613T436	613.13	435.632	[M]	[M-H]-	L0294	Cytidine monophosphate N-acetylneuraminic acid	TXCIAUNLDRJGJZ-BILDWYJOSA-N	TXCIAUNLDRJGJZ	M613T436_TXCIAUNLDRJGJZ	lps_cell_neg
M614T436_2	614.132	435.57	[M+1]	[M+1]	L0294	Cytidine monophosphate N-acetylneuraminic acid	TXCIAUNLDRJGJZ-BILDWYJOSA-N	TXCIAUNLDRJGJZ	M614T436_2_TXCIAUNLDRJGJZ	lps_cell_neg
M615T435	615.135	435.393	[M+2]	[M+2]	L0294	Cytidine monophosphate N-acetylneuraminic acid	TXCIAUNLDRJGJZ-BILDWYJOSA-N	TXCIAUNLDRJGJZ	M615T435_TXCIAUNLDRJGJZ	lps_cell_neg
M644T427	644.019	426.781	[M]	[M+K-2H]-	L0303	UDP-N-acetylglucosamine	LFTYTUAZOPRMMI-CFRASDGPSA-N	LFTYTUAZOPRMMI	M644T427_LFTYTUAZOPRMMI	lps_cell_neg
M645T426	645.026	426.184	[M+1]	[M+1]	L0303	UDP-N-acetylglucosamine	LFTYTUAZOPRMMI-CFRASDGPSA-N	LFTYTUAZOPRMMI	M645T426_LFTYTUAZOPRMMI	lps_cell_neg
M645T428	645.068	427.517	[M]	[M-H3N-H]-	L0009	Nicotinamide adenine dinucleotide (NAD)	BAWFJGJZGIEFAR-NNYOXOHSSA-N	BAWFJGJZGIEFAR	M645T428_BAWFJGJZGIEFAR	lps_cell_neg
M662T429	662.092	428.507	[M]	[M-H]-	L0009	Nicotinamide adenine dinucleotide (NAD)	BAWFJGJZGIEFAR-NNYOXOHSSA-N	BAWFJGJZGIEFAR	M662T429_BAWFJGJZGIEFAR	lps_cell_neg
M663T429	663.094	428.57	[M+1]	[M+1]	L0009	Nicotinamide adenine dinucleotide (NAD)	BAWFJGJZGIEFAR-NNYOXOHSSA-N	BAWFJGJZGIEFAR	M663T429_BAWFJGJZGIEFAR	lps_cell_neg
M664T429	664.096	428.634	[M+2]	[M+2]	L0009	Nicotinamide adenine dinucleotide (NAD)	BAWFJGJZGIEFAR-NNYOXOHSSA-N	BAWFJGJZGIEFAR	M664T429_BAWFJGJZGIEFAR	lps_cell_neg
M664T396	664.107	396.462	[M]	[M-H]-	L0085	Reduced nicotinamide adenine dinucleotide (NADH)	BOPGDPNILDQYTO-NNYOXOHSSA-N	BOPGDPNILDQYTO	M664T396_BOPGDPNILDQYTO	lps_cell_neg
M665T429	665.098	428.601	[M+3]	[M+3]	L0009	Nicotinamide adenine dinucleotide (NAD)	BAWFJGJZGIEFAR-NNYOXOHSSA-N	BAWFJGJZGIEFAR	M665T429_BAWFJGJZGIEFAR	lps_cell_neg
M665T396	665.11	396.463	[M+1]	[M+1]	L0085	Reduced nicotinamide adenine dinucleotide (NADH)	BOPGDPNILDQYTO-NNYOXOHSSA-N	BOPGDPNILDQYTO	M665T396_BOPGDPNILDQYTO	lps_cell_neg
M666T396	666.112	395.936	[M+2]	[M+2]	L0085	Reduced nicotinamide adenine dinucleotide (NADH)	BOPGDPNILDQYTO-NNYOXOHSSA-N	BOPGDPNILDQYTO	M666T396_BOPGDPNILDQYTO	lps_cell_neg
M666T386	666.131	385.866	[M]	[3M+Na-2H]-	S0362	sn-Glycerol 3-phosphoethanolamine	JZNWSCPGTDBMEW-YFKPBYRVSA-N	JZNWSCPGTDBMEW	M666T386_JZNWSCPGTDBMEW	lps_cell_neg
M684T429	684.072	428.771	[M]	[M+Na-2H]-	L0009	Nicotinamide adenine dinucleotide (NAD)	BAWFJGJZGIEFAR-NNYOXOHSSA-N	BAWFJGJZGIEFAR	M684T429_BAWFJGJZGIEFAR	lps_cell_neg
M685T429	685.075	428.76	[M+1]	[M+1]	L0009	Nicotinamide adenine dinucleotide (NAD)	BAWFJGJZGIEFAR-NNYOXOHSSA-N	BAWFJGJZGIEFAR	M685T429_BAWFJGJZGIEFAR	lps_cell_neg
M686T429	686.074	429.238	[M+2]	[M+2]	L0009	Nicotinamide adenine dinucleotide (NAD)	BAWFJGJZGIEFAR-NNYOXOHSSA-N	BAWFJGJZGIEFAR	M686T429_BAWFJGJZGIEFAR	lps_cell_neg
M686T397	686.089	396.625	[M]	[M+Na-2H]-	L0085	Reduced nicotinamide adenine dinucleotide (NADH)	BOPGDPNILDQYTO-NNYOXOHSSA-N	BOPGDPNILDQYTO	M686T397_BOPGDPNILDQYTO	lps_cell_neg
M706T429	706.053	428.637	[M]	[M+2Na-3H]-	L0009	Nicotinamide adenine dinucleotide (NAD)	BAWFJGJZGIEFAR-NNYOXOHSSA-N	BAWFJGJZGIEFAR	M706T429_BAWFJGJZGIEFAR	lps_cell_neg
M770T377	770.288	376.832	[M]	[3M-H]-	S0106	Glycerophosphocholine	SUHOQUVVVLNYQR-MRVPVSSYSA-N	SUHOQUVVVLNYQR	M770T377_SUHOQUVVVLNYQR	lps_cell_neg
M1131T439	1131.09	438.898	[M]	[2M-H]-	L0031	Uridine diphosphate glucose(UDP-D-Glucose)	HSCJRCZFDFQWRP-JZMIEXBBSA-N	HSCJRCZFDFQWRP	M1131T439_HSCJRCZFDFQWRP	lps_cell_neg
M1153T439	1153.07	439.062	[M]	[2M+Na-2H]-	L0031	Uridine diphosphate glucose(UDP-D-Glucose)	HSCJRCZFDFQWRP-JZMIEXBBSA-N	HSCJRCZFDFQWRP	M1153T439_HSCJRCZFDFQWRP	lps_cell_neg
M71T726	71.0128	726.209	[M]	ISF	S0246	N-Acetyl-L-aspartic acid	OTCCIMWXFLJLIA-BYPYZUCNSA-N	OTCCIMWXFLJLIA	M71T726_OTCCIMWXFLJLIA	AgingFly_neg
M73T713	73.0294	712.761	[M]	[M-CO2-H]-	S0006	Succinate	KDYFGRWQOYBRFD-UHFFFAOYSA-N	KDYFGRWQOYBRFD	M73T713_KDYFGRWQOYBRFD	AgingFly_neg
M74T713	74.0317	712.555	[M+1]	[M+1]	S0006	Succinate	KDYFGRWQOYBRFD-UHFFFAOYSA-N	KDYFGRWQOYBRFD	M74T713_KDYFGRWQOYBRFD	AgingFly_neg
M78T388	78.0339	388.06	[M]	[M-CO2-H]-	S0008	Nicotinate	PVNIIMVLHYAWGP-UHFFFAOYSA-N	PVNIIMVLHYAWGP	M78T388_PVNIIMVLHYAWGP	AgingFly_neg
M79T807	78.9584	806.53	[M]	ISF	L0137	Glycerol 3-phosphate	AWUCVROLDVIAJX-GSVOUGTGSA-N	AWUCVROLDVIAJX	M79T807_AWUCVROLDVIAJX	AgingFly_neg
M79T730	78.9584	729.528	[M]	ISF	S0362	sn-Glycerol 3-phosphoethanolamine	JZNWSCPGTDBMEW-YFKPBYRVSA-N	JZNWSCPGTDBMEW	M79T730_JZNWSCPGTDBMEW	AgingFly_neg
M79T887	78.9586	886.885	[M]	ISF	L0272	D-Glucose 6-phosphate	NBSCHQHZLSJFNQ-GASJEMHNSA-N	NBSCHQHZLSJFNQ	M79T887_NBSCHQHZLSJFNQ	AgingFly_neg
M79T388	79.0371	387.825	[M+1]	[M+1]	S0008	Nicotinate	PVNIIMVLHYAWGP-UHFFFAOYSA-N	PVNIIMVLHYAWGP	M79T388_PVNIIMVLHYAWGP	AgingFly_neg
M86T564	86.0242	564.472	[M]	ISF	S0088	L-Proline	ONIBWKKTOPOVIA-BYPYZUCNSA-N	ONIBWKKTOPOVIA	M86T564_ONIBWKKTOPOVIA	AgingFly_neg
M88T494	88.039	494.454	[M]	ISF	L0174	Pantothenate	GHOKWGTUZJEAQD-ZETCQYMHSA-N	GHOKWGTUZJEAQD	M88T494_GHOKWGTUZJEAQD	AgingFly_neg
M88T727	88.0391	726.71	[M]	ISF	S0246	N-Acetyl-L-aspartic acid	OTCCIMWXFLJLIA-BYPYZUCNSA-N	OTCCIMWXFLJLIA	M88T727_OTCCIMWXFLJLIA	AgingFly_neg
M88T631	88.04	631.215	[M]	[M-H]-	S0087	L-Alanine	QNAYBMKLOCPYGJ-REOHCLBHSA-N	QNAYBMKLOCPYGJ	M88T631_QNAYBMKLOCPYGJ	AgingFly_neg
M89T409	89.0236	408.506	[M]	[M-H]-	S0075	DL-lactate	JVTAAEKCZFNVCJ-UHFFFAOYSA-N	JVTAAEKCZFNVCJ	M89T409_JVTAAEKCZFNVCJ	AgingFly_neg
M89T631	89.0426	631.215	[M+1]	[M+1]	S0087	L-Alanine	QNAYBMKLOCPYGJ-REOHCLBHSA-N	QNAYBMKLOCPYGJ	M89T631_QNAYBMKLOCPYGJ	AgingFly_neg
M89T727	89.0436	727.436	[M+1]	[M+1]	S0246	N-Acetyl-L-aspartic acid	OTCCIMWXFLJLIA-BYPYZUCNSA-N	OTCCIMWXFLJLIA	M89T727_OTCCIMWXFLJLIA	AgingFly_neg
M90T409	90.0274	408.719	[M+1]	[M+1]	S0075	DL-lactate	JVTAAEKCZFNVCJ-UHFFFAOYSA-N	JVTAAEKCZFNVCJ	M90T409_JVTAAEKCZFNVCJ	AgingFly_neg
M90T631	90.0436	631.009	[M+2]	[M+2]	S0087	L-Alanine	QNAYBMKLOCPYGJ-REOHCLBHSA-N	QNAYBMKLOCPYGJ	M90T631_QNAYBMKLOCPYGJ	AgingFly_neg
M91T409	91.0272	408.829	[M+2]	[M+2]	S0075	DL-lactate	JVTAAEKCZFNVCJ-UHFFFAOYSA-N	JVTAAEKCZFNVCJ	M91T409_JVTAAEKCZFNVCJ	AgingFly_neg
M92T61	92.0242	60.821	[M]	[M-CHO2-H]-	S0380	Salicylic acid	YGSDEFSMJLZEOE-UHFFFAOYSA-N	YGSDEFSMJLZEOE	M92T61_YGSDEFSMJLZEOE	AgingFly_neg
M92T297	92.0251	296.608	[M]	ISF	S0012	Hypoxanthine	FDGQSTZJBFJUBT-UHFFFAOYSA-N	FDGQSTZJBFJUBT	M92T297_FDGQSTZJBFJUBT	AgingFly_neg
M93T64	93.0334	63.5275	[M]	[M-CO2-H]-	S0380	Salicylic acid	YGSDEFSMJLZEOE-UHFFFAOYSA-N	YGSDEFSMJLZEOE	M93T64_YGSDEFSMJLZEOE	AgingFly_neg
M94T61	94.0336	60.503	[M+1]	[M+1]	S0380	Salicylic acid	YGSDEFSMJLZEOE-UHFFFAOYSA-N	YGSDEFSMJLZEOE	M94T61_YGSDEFSMJLZEOE	AgingFly_neg
M99T713	99.0075	712.761	[M]	[M-H2O-H]-	S0006	Succinate	KDYFGRWQOYBRFD-UHFFFAOYSA-N	KDYFGRWQOYBRFD	M99T713_KDYFGRWQOYBRFD	AgingFly_neg
M100T713	100.011	713.11	[M+1]	[M+1]	S0006	Succinate	KDYFGRWQOYBRFD-UHFFFAOYSA-N	KDYFGRWQOYBRFD	M100T713_KDYFGRWQOYBRFD	AgingFly_neg
M101T677	101.023	676.829	[M]	ISF	S0033	Sucrose	CZMRCDWAGMRECN-IZUPKFJOSA-N	CZMRCDWAGMRECN	M101T677_CZMRCDWAGMRECN	AgingFly_neg
M102T677	102.026	676.751	[M+1]	[M+1]	S0033	Sucrose	CZMRCDWAGMRECN-IZUPKFJOSA-N	CZMRCDWAGMRECN	M102T677_CZMRCDWAGMRECN	AgingFly_neg
M102T733	102.055	732.759	[M]	[M-CO2-H]-	S0056	L-Glutamate	WHUUTDBJXJRKMK-VKHMYHEASA-N	WHUUTDBJXJRKMK	M102T733_WHUUTDBJXJRKMK	AgingFly_neg
M103T733	103.058	733.025	[M+1]	[M+1]	S0056	L-Glutamate	WHUUTDBJXJRKMK-VKHMYHEASA-N	WHUUTDBJXJRKMK	M103T733_WHUUTDBJXJRKMK	AgingFly_neg
M104T692	104.034	691.822	[M]	[M-H]-	S0090	L-Serine	MTCFGRXMJLQNBG-REOHCLBHSA-N	MTCFGRXMJLQNBG	M104T692_MTCFGRXMJLQNBG	AgingFly_neg
M105T691	105.038	691.472	[M+1]	[M+1]	S0090	L-Serine	MTCFGRXMJLQNBG-REOHCLBHSA-N	MTCFGRXMJLQNBG	M105T691_MTCFGRXMJLQNBG	AgingFly_neg
M107T303	107.035	303.204	[M]	ISF	L0016	Adenosine	OIRDTQYFTABQOQ-UHFFFAOYSA-N	OIRDTQYFTABQOQ	M107T303_OIRDTQYFTABQOQ	AgingFly_neg
M108T67	108.045	67.344	[M]	ISF	L0261	4-Pyridoxic acid	HXACOUQIXZGNBF-UHFFFAOYSA-N	HXACOUQIXZGNBF	M108T67_HXACOUQIXZGNBF	AgingFly_neg
M110T588	110.035	587.804	[M]	ISF	L0307	Cytidine 2',3'-cyclic phosphate	NMPZCCZXCOMSDQ-ZRTZXPPTSA-N	NMPZCCZXCOMSDQ	M110T588_NMPZCCZXCOMSDQ	AgingFly_neg
M113T695	113.034	694.794	[M]	[M-H2O-H]-	S0104	L-Asparagine	DCXYFEDJOCDNAF-REOHCLBHSA-N	DCXYFEDJOCDNAF	M113T695_DCXYFEDJOCDNAF	AgingFly_neg
M114T727	114.019	726.812	[M]	[M-C2H4O2-H]-	S0246	N-Acetyl-L-aspartic acid	OTCCIMWXFLJLIA-BYPYZUCNSA-N	OTCCIMWXFLJLIA	M114T727_OTCCIMWXFLJLIA	AgingFly_neg
M114T565	114.055	565.217	[M]	[M-H]-	S0088	L-Proline	ONIBWKKTOPOVIA-BYPYZUCNSA-N	ONIBWKKTOPOVIA	M114T565_ONIBWKKTOPOVIA	AgingFly_neg
M115T727_2	115.022	726.982	[M+1]	[M+1]	S0246	N-Acetyl-L-aspartic acid	OTCCIMWXFLJLIA-BYPYZUCNSA-N	OTCCIMWXFLJLIA	M115T727_2_OTCCIMWXFLJLIA	AgingFly_neg
M115T565	115.058	565.305	[M+1]	[M+1]	S0088	L-Proline	ONIBWKKTOPOVIA-BYPYZUCNSA-N	ONIBWKKTOPOVIA	M115T565_ONIBWKKTOPOVIA	AgingFly_neg
M116T566	116.06	565.553	[M+2]	[M+2]	S0088	L-Proline	ONIBWKKTOPOVIA-BYPYZUCNSA-N	ONIBWKKTOPOVIA	M116T566_ONIBWKKTOPOVIA	AgingFly_neg
M117T713_2	117.019	712.761	[M]	[M-H]-	S0006	Succinate	KDYFGRWQOYBRFD-UHFFFAOYSA-N	KDYFGRWQOYBRFD	M117T713_2_KDYFGRWQOYBRFD	AgingFly_neg
M118T713	118.022	712.761	[M+1]	[M+1]	S0006	Succinate	KDYFGRWQOYBRFD-UHFFFAOYSA-N	KDYFGRWQOYBRFD	M118T713_KDYFGRWQOYBRFD	AgingFly_neg
M122T388	122.023	388.018	[M]	[M-H]-	S0008	Nicotinate	PVNIIMVLHYAWGP-UHFFFAOYSA-N	PVNIIMVLHYAWGP	M122T388_PVNIIMVLHYAWGP	AgingFly_neg
M123T388	123.027	387.899	[M+1]	[M+1]	S0008	Nicotinate	PVNIIMVLHYAWGP-UHFFFAOYSA-N	PVNIIMVLHYAWGP	M123T388_PVNIIMVLHYAWGP	AgingFly_neg
M125T632	125.096	631.838	[M]	ISF	S0199	Azelaic acid	BDJRBEYXGGNYIS-UHFFFAOYSA-N	BDJRBEYXGGNYIS	M125T632_BDJRBEYXGGNYIS	AgingFly_neg
M128T755	128.034	755.403	[M]	ISF	S0346	5-L-Glutamyl-L-alanine	WQXXXVRAFAKQJM-WHFBIAKZSA-N	WQXXXVRAFAKQJM	M128T755_WQXXXVRAFAKQJM	AgingFly_neg
M128T733	128.034	732.612	[M]	[M-H2O-H]-	S0056	L-Glutamate	WHUUTDBJXJRKMK-VKHMYHEASA-N	WHUUTDBJXJRKMK	M128T733_WHUUTDBJXJRKMK	AgingFly_neg
M129T733	129.037	732.779	[M+1]	[M+1]	S0056	L-Glutamate	WHUUTDBJXJRKMK-VKHMYHEASA-N	WHUUTDBJXJRKMK	M129T733_WHUUTDBJXJRKMK	AgingFly_neg
M129T755	129.037	755.395	[M+1]	[M+1]	S0346	5-L-Glutamyl-L-alanine	WQXXXVRAFAKQJM-WHFBIAKZSA-N	WQXXXVRAFAKQJM	M129T755_WQXXXVRAFAKQJM	AgingFly_neg
M130T727	130.05	726.812	[M]	[M-CO2-H]-	S0246	N-Acetyl-L-aspartic acid	OTCCIMWXFLJLIA-BYPYZUCNSA-N	OTCCIMWXFLJLIA	M130T727_OTCCIMWXFLJLIA	AgingFly_neg
M131T694	131.045	694.442	[M]	[M-H]-	S0104	L-Asparagine	DCXYFEDJOCDNAF-REOHCLBHSA-N	DCXYFEDJOCDNAF	M131T694_DCXYFEDJOCDNAF	AgingFly_neg
M131T727	131.053	726.949	[M+1]	[M+1]	S0246	N-Acetyl-L-aspartic acid	OTCCIMWXFLJLIA-BYPYZUCNSA-N	OTCCIMWXFLJLIA	M131T727_OTCCIMWXFLJLIA	AgingFly_neg
M132T727_1	132.031	727.097	[M]	[M-C2H2O-H]-	S0246	N-Acetyl-L-aspartic acid	OTCCIMWXFLJLIA-BYPYZUCNSA-N	OTCCIMWXFLJLIA	M132T727_1_OTCCIMWXFLJLIA	AgingFly_neg
M132T337	132.044	336.724	[M]	[M-CH2O2-H]-	S0171	Hippuric acid	QIAFMBKCNZACKA-UHFFFAOYSA-N	QIAFMBKCNZACKA	M132T337_QIAFMBKCNZACKA	AgingFly_neg
M132T727_2	132.055	726.684	[M+2]	[M+2]	S0246	N-Acetyl-L-aspartic acid	OTCCIMWXFLJLIA-BYPYZUCNSA-N	OTCCIMWXFLJLIA	M132T727_2_OTCCIMWXFLJLIA	AgingFly_neg
M133T765	133.012	765.016	[M]	[M-H]-	S0011	L-Malic acid	BJEPYKJPYRNKOW-UHFFFAOYSA-N	BJEPYKJPYRNKOW	M133T765_BJEPYKJPYRNKOW	AgingFly_neg
M134T302	134.046	302.171	[M]	ISF	L0016	Adenosine	OIRDTQYFTABQOQ-UHFFFAOYSA-N	OIRDTQYFTABQOQ	M134T302_OIRDTQYFTABQOQ	AgingFly_neg
M135T389	135.029	388.642	[M]	ISF	S0032	Inosine	UGQMRVRMYYASKQ-KQYNXXCUSA-N	UGQMRVRMYYASKQ	M135T389_UGQMRVRMYYASKQ	AgingFly_neg
M135T297	135.03	297.101	[M]	[M-H]-	S0012	Hypoxanthine	FDGQSTZJBFJUBT-UHFFFAOYSA-N	FDGQSTZJBFJUBT	M135T297_FDGQSTZJBFJUBT	AgingFly_neg
M135T302	135.049	302.204	[M+1]	[M+1]	L0016	Adenosine	OIRDTQYFTABQOQ-UHFFFAOYSA-N	OIRDTQYFTABQOQ	M135T302_OIRDTQYFTABQOQ	AgingFly_neg
M136T297	136.033	297.072	[M+1]	[M+1]	S0012	Hypoxanthine	FDGQSTZJBFJUBT-UHFFFAOYSA-N	FDGQSTZJBFJUBT	M136T297_FDGQSTZJBFJUBT	AgingFly_neg
M136T389	136.033	389.058	[M+1]	[M+1]	S0032	Inosine	UGQMRVRMYYASKQ-KQYNXXCUSA-N	UGQMRVRMYYASKQ	M136T389_UGQMRVRMYYASKQ	AgingFly_neg
M137T63	137.023	62.946	[M]	[M-H]-	S0380	Salicylic acid	YGSDEFSMJLZEOE-UHFFFAOYSA-N	YGSDEFSMJLZEOE	M137T63_YGSDEFSMJLZEOE	AgingFly_neg
[truncated: 533 more rows]

## Sheet: MetDNA1_result (Positive)
name	mz	rt	compound_id	score	isotope	adduct	inchikey1	dataset	rank	label (Top 3)	label (Top 10)
[truncated: 1,532 more rows]

[truncated: 3 more sheets: MetDNA1_result (Negative), MetDNA2_KGMN_result (Positive), MetDNA2_KGMN_result (Negative)]
