# Supplementary material for: Metabolite annotation from knowns to unknowns through knowledge-guided multi-layer metabolic networking
Source: Nat Commun. 2022 Nov 4;13:6656. doi: 10.1038/s41467-022-34537-6 (PMC9636193; doi:10.1038/s41467-022-34537-6)
Supplement: Supplementary file 6 — Supplementary Data 3 [file 41467_2022_34537_MOESM6_ESM.xlsx]

## Sheet: Knowledge_guided_network (Pos)
peak_name	mz	rt	id_kegg	id_zhulab	name	formula	confidence_level	smiles	inchikey	isotope	adduct	total_score	mz_error	rt_error_abs	rt_error_rela	ms2_score	iden_score	iden_type	peak_group_id	base_peak	num_peaks
M104T529	104.07	528.8	L0268	L0268	Dimethylglycine	C4H9NO2	level1	CN(C)CC(=O)O	FFDGPVCHZBVARC-UHFFFAOYSA-N	[M]	[M+H]+	3.87	1.5	12.9	NA	0.9998	0.87	MS1 + RT + ExpLib Match	[1]	M104T529_[M+H]+	2
M132T642_2	132.065	641.6	S0275	S0275	cis-4-Hydroxy-D-proline	C5H9NO3	level1	C1[C@H](CN[C@H]1C(=O)O)O	PMMYEEVYMWASQN-QWWZWVQMSA-N	[M]	[M+H]+	3.76	0.2	26.6	NA	0.9636	0.76	MS1 + RT + ExpLib Match	[2]	M132T642_2_[M+H]+	11
M152T532_2	152.057	531.8	S0183	S0183	2-Hydroxyadenine	C5H5N5O	level1	NC1=NC(O)=NC2=C1NC=N2	DRAVOWXCEBXPTN-UHFFFAOYSA-N	[M]	[M+H]+	3.97	0.3	3	NA	0.9952	0.97	MS1 + RT + ExpLib Match	[3]	M152T532_2_[M+H]+	4
M157T404	157.023	403.8	S0017	S0017	Orotate	C5H4N2O4	level1	OC(=O)C1=CC(=O)NC(=O)N1	PXQPEWDEAKTCGB-UHFFFAOYSA-N	[M]	[M+H]+	3.82	6.3	4.6	NA	0.925	0.82	MS1 + RT + ExpLib Match	[4]	M157T404_[M+H]+	2
M162T750_2	162.075	749.7	L0090	L0090	DL-2-Aminoadipic acid	C6H11NO4	level1	NC(CCCC(O)=O)C(O)=O	OYIFNHCXNCRBQI-UHFFFAOYSA-N	[M]	[M+H]+	3.84	6.1	4	NA	0.9506	0.84	MS1 + RT + ExpLib Match	[5]	M162T750_2_[M+H]+	7
M166T276	166.123	275.8	L0356	L0356	Hordenine	C10H15NO	level1	CN(C)CCC1=CC=C(C=C1)O	KUBCEEMXQZUPDQ-UHFFFAOYSA-N	[M]	[M+H]+	3.94	0.5	0.8	NA	0.9076	0.94	MS1 + RT + ExpLib Match	[6]	M166T276_[M+H]+	14
M168T171_2	168.066	171.4	L0194	L0194	Pyridoxal (Vitamin B6)	C8H9NO3	level1	CC1=NC=C(C(=C1O)C=O)CO	RADKZDMFGJYCBB-UHFFFAOYSA-N	[M]	[M+H]+	3.83	4.2	10.5	NA	0.9742	0.83	MS1 + RT + ExpLib Match	[7]	M168T171_2_[M+H]+	10
M170T186_2	170.082	185.8	S0080	S0080	Pyridoxine	C8H11NO3	level1	CC1=NC=C(C(=C1O)CO)CO	LXNHXLLTXMVWPM-UHFFFAOYSA-N	[M]	[M+H]+	3.83	4.5	11.5	NA	0.9967	0.83	MS1 + RT + ExpLib Match	[8]	M170T186_2_[M+H]+	12
M182T526	182.081	526.3	S0064	S0064	L-Tyrosine	C9H11NO3	level1	C1=CC(=CC=C1C[C@@H](C(=O)O)N)O	OUYCCCASQSFEME-QMMMGPOBSA-N	[M]	[M+H]+	3.87	3.5	7.4	NA	0.978	0.87	MS1 + RT + ExpLib Match	[9]	M182T526_[M+H]+	12
M189T560_2	189.088	560.3	S0066	S0066	alpha-N-Acetyl-L-glutamine	C7H12N2O4	level1	CC(=O)N[C@@H](CCC(N)=O)C(O)=O	KSMRODHGGIIXDV-YFKPBYRVSA-N	[M]	[M+H]+	3.9	4.2	2.3	NA	0.971	0.9	MS1 + RT + ExpLib Match	[10]	M189T560_2_[M+H]+	24
M195T417	195.076	417.4	S0093	S0093	Aminohippuric acid	C9H10N2O3	level1	NC1=CC=C(C=C1)C(=O)NCC(O)=O	HSMNQINEKMPTIC-UHFFFAOYSA-N	[M]	[M+H]+	3.88	0.1	13.7	NA	0.9837	0.88	MS1 + RT + ExpLib Match	[11]	M195T417_[M+H]+	10
M196T238	196.06	238.4	L0139	L0139	Salicyluric acid	C9H9NO4	level1	C1=CC=C(C(=C1)C(=O)NCC(=O)O)O	ONJSZLXSECQROL-UHFFFAOYSA-N	[M]	[M+H]+	3.88	4.1	5.5	NA	0.996	0.88	MS1 + RT + ExpLib Match	[12]	M196T238_[M+H]+	3
M209T446	209.093	446	S0083	S0083	L-Kynurenine	C10H12N2O3	level1	C1=CC=C(C(=C1)C(=O)C[C@@H](C(=O)O)N)N	YGPSJZOEDVAXAB-QMMMGPOBSA-N	[M]	[M+H]+	3.96	1.7	1.6	NA	0.9935	0.96	MS1 + RT + ExpLib Match	[13]	M209T446_[M+H]+	20
M220T737	220.081	737.3	L0319	L0319	O-Succinyl-L-homoserine	C8H13NO6	level1	C(COC(=O)CCC(=O)O)[C@@H](C(=O)O)N	GNISQJGXJIDKDJ-YFKPBYRVSA-N	[M]	[M+H]+	3.78	3.8	14.5	NA	0.9335	0.78	MS1 + RT + ExpLib Match	[14]	M220T737_[M+H]+	2
M222T450	222.098	450	S0068	S0068	N-Acetyl-D-glucosamine	C8H15NO6	level1	[H]C(=O)[C@H](NC(C)=O)[C@@H](O)[C@H](O)[C@H](O)CO	MBLBDJOUHNCFQT-LXGUWJNJSA-N	[M]	[M+H]+	3.95	1.6	2.4	NA	0.9882	0.95	MS1 + RT + ExpLib Match	[15]	M222T450_[M+H]+	19
M227T760	227.114	759.7	S0154	S0154	L-Carnosine	C9H14N4O3	level1	C1=C(NC=N1)C[C@@H](C(=O)O)NC(=O)CCN	CQOVPNPJLQNMDC-ZETCQYMHSA-N	[M]	[M+H]+	3.92	1.6	6	NA	0.9927	0.92	MS1 + RT + ExpLib Match	[16]	M227T760_[M+H]+	17
M241T750_1	241.131	749.8	L0301	L0301	L-Anserine	C10H16N4O3	level1	CN1C=NC=C1C[C@@H](C(=O)O)NC(=O)CCN	MYYIAHXIVFADCU-QMMMGPOBSA-N	[M]	[M+H]+	3.86	4.3	7.7	NA	0.9829	0.86	MS1 + RT + ExpLib Match	[17]	M241T750_1_[M+H]+	13
M245T420	245.076	420.5	L0244	L0244	Pseudouridine	C9H12N2O6	level1	C1=C(C(=O)NC(=O)N1)[C@H]2[C@@H]([C@@H]([C@H](O2)CO)O)O	PTJWIQPHWPFNBW-GBNDHIKLSA-N	[M]	[M+H]+	3.86	2.3	10.8	NA	0.9669	0.86	MS1 + RT + ExpLib Match	[18]	M245T420_[M+H]+	9
M253T307	253.093	306.7	L0005	L0005	Deoxyinosine	C10H12N4O4	level1	C1[C@@H]([C@H](O[C@H]1N2C=NC3=C2NC=NC3=O)CO)O	VGONTNSXDCQUGY-RRKCRQDMSA-N	[M]	[M+H]+	3.92	2.5	4.5	NA	0.9981	0.92	MS1 + RT + ExpLib Match	[19]	M253T307_[M+H]+	10
M254T588	254.089	588.3	L0157	L0157	D-Neopterin	C9H11N5O4	level1	C1=C(N=C2C(=N1)NC(=NC2=O)N)[C@@H]([C@@H](CO)O)O	BMQYVXCPAOLZOK-XINAWCOVSA-N	[M]	[M+H]+	3.87	2.7	9.3	NA	0.9839	0.87	MS1 + RT + ExpLib Match	[20]	M254T588_[M+H]+	16
M260T297	260.071	296.7	L0257	L0257	2-Thiocytidine	C9H13N3O4S	level1	NC1=NC(=S)N(C=C1)C2OC(CO)C(O)C2O	RHFUOMFWUGWKKO-XVFCMESISA-N	[M]	[M+H]+	3.9	2.4	7	NA	0.9996	0.9	MS1 + RT + ExpLib Match	[21]	M260T297_[M+H]+	10
M265T389	265.119	389.1	L0217	L0217	Alpha-N-Phenylacetyl-L-glutamine	C13H16N2O4	level1	C1=CC=C(C=C1)CC(=O)N[C@@H](CCC(=O)N)C(=O)O	JFLIEFSWGNOPJJ-JTQLQIEISA-N	[M]	[M+H]+	3.82	3.2	14.8	NA	0.9916	0.82	MS1 + RT + ExpLib Match	[22]	M265T389_[M+H]+	28
M282T171	282.12	171.4	L0234	L0234	2'-O-methyladenosine	C11H15N5O4	level1	COC1(C(C(CO)(OC1(N2C=NC3=C(N)N=CN=C32)[H])[H])(O)[H])[H]	FPUGCISOLXNPPC-INWNYVOZSA-N	[M]	[M+H]+	3.97	0.6	2	NA	0.9989	0.97	MS1 + RT + ExpLib Match	[23]	M282T171_[M+H]+	5
M286T278	286.103	278.2	L0237	L0237	N4-Acetylcytidine	C11H15N3O6	level1	CC(=O)NC1=NC(=O)N(C=C1)[C@@H]1O[C@H](CO)[C@@H](O)[C@H]1O	NIDVTARKFBZMOT-PEBGCTIMSA-N	[M]	[M+H]+	3.92	1.5	4.2	NA	0.966	0.92	MS1 + RT + ExpLib Match	[24]	M286T278_[M+H]+	15
M305T831	305.099	830.9	L0177	L0177	N-Acetylaspartylglutamate (NAAG)	C11H16N2O8	level1	CC(=O)N[C@@H](CC(=O)O)C(=O)N[C@@H](CCC(=O)O)C(=O)O	OPVPGKGADVGKTG-BQBZGAKWSA-N	[M]	[M+H]+	3.82	3.1	13	NA	0.9598	0.82	MS1 + RT + ExpLib Match	[25]	M305T831_[M+H]+	26
M308T820	308.064	819.9	L0037	L0037	2'-Deoxycytidine 5'-monophosphate (dCMP)	C9H14N3O7P	level1	C1=CN(C2(CC(C(COP(O)(O)=O)(O2)[H])(O)[H])[H])C(=NC1=N)O	NCMVOABPESMRCP-KYVYOHOSSA-N	[M]	[M+H]+	3.93	2	4.2	NA	0.9998	0.93	MS1 + RT + ExpLib Match	[26]	M308T820_[M+H]+	7
M312T349	312.129	348.5	L0213	L0213	N2,N2-Dimethylguanosine	C12H17N5O5	level1	CN(C)C1=NC(=O)C2=C(N1)N(C=N2)[C@@H]1O[C@H](CO)[C@@H](O)[C@H]1O	RSPURTUNRHNVGF-IOSLPCCCSA-N	[M]	[M+H]+	3.73	3.3	25.2	NA	0.9999	0.73	MS1 + RT + ExpLib Match	[28]	M312T349_[M+H]+	8
M312T327	312.13	326.6	L0213	L0213	N2,N2-Dimethylguanosine	C12H17N5O5	level1	CN(C)C1=NC(=O)C2=C(N1)N(C=N2)[C@@H]1O[C@H](CO)[C@@H](O)[C@H]1O	RSPURTUNRHNVGF-IOSLPCCCSA-N	[M]	[M+H]+	3.94	2.1	3.2	NA	0.9999	0.94	MS1 + RT + ExpLib Match	[27]	M312T327_[M+H]+	6
M332T772	332.076	771.8	L0140	L0140	2'-Deoxyadenosine 5'-monophosphate (dAMP)	C10H14N5O6P	level1	C1[C@@H]([C@H](O[C@H]1N2C=NC3=C2N=CN=C3N)COP(=O)(O)O)O	KHWCHTKSEGGWEX-RRKCRQDMSA-N	[M]	[M+H]+	3.94	1.5	4.1	NA	1	0.94	MS1 + RT + ExpLib Match	[29]	M332T772_[M+H]+	9
M341T946	341.002	946.3	L0227	L0227	D-Fructose 1,6-bisphosphate	C6H14O12P2	level1	C([C@@H]1[C@H]([C@@H]([C@](O1)(COP(=O)(O)O)O)O)O)OP(=O)(O)O	RNBGYGVWRKECFJ-ARQDHWQXSA-N	[M]	[M+H]+	3.9	3.6	3.4	NA	0.9724	0.9	MS1 + RT + ExpLib Match	[30]	M341T946_[M+H]+	3
M349T826	349.054	825.7	L0019	L0019	Inosine 5'-monophosphate (IMP)	C10H13N4O8P	level1	C1=NC(=O)C2=C(N1)N(C=N2)[C@H]3[C@@H]([C@@H]([C@H](O3)COP(=O)(O)O)O)O	GRSZFWQUAKGDAV-KQYNXXCUSA-N	[M]	[M+H]+	3.97	0.1	3.6	NA	0.9998	0.97	MS1 + RT + ExpLib Match	[31]	M349T826_[M+H]+	13
M380T719	380.111	718.7	L0336	L0336	S-Lactoylglutathione	C13H21N3O8S	level1	CC(O)C(=O)SCC(N=C(O)CCC(N)C(O)=O)C(O)=NCC(O)=O	VDYDCVUWILIYQF-UHFFFAOYSA-N	[M]	[M+H]+	3.82	2.8	13.3	NA	0.9585	0.82	MS1 + RT + ExpLib Match	[32]	M380T719_[M+H]+	5
M385T688_2	385.129	687.7	L0040	L0040	S-Adenosyl-L-homocysteine	C14H20N6O5S	level1	C1=NC2=C(C(=N1)N)N=CN2[C@H]3[C@@H]([C@@H]([C@H](O3)CSCC[C@@H](C(=O)O)N)O)O	ZJUKTBDSGOFHSH-WFMPWKQPSA-N	[M]	[M+H]+	3.94	0.7	5.8	NA	0.9989	0.94	MS1 + RT + ExpLib Match	[33]	M385T688_2_[M+H]+	7
M444T916	444.03	916.2	L0062	L0062	Guanosine 5'-diphosphate (GDP)	C10H15N5O11P2	level1	C1=NC2=C(N1[C@H]3[C@@H]([C@@H]([C@H](O3)COP(=O)(O)OP(=O)(O)O)O)O)NC(=NC2=O)N	QGWNDRXFNXRZMB-UUOKFMHZSA-N	[M]	[M+H]+	3.78	4.4	17.4	NA	0.9999	0.78	MS1 + RT + ExpLib Match	[34]	M444T916_[M+H]+	5
M457T749	457.11	749.1	L0070	L0070	Flavin mononucleotide (FMN)	C17H21N4O9P	level1	CC1=CC2=C(C=C1C)N(C3=NC(=O)NC(=O)C3=N2)C[C@@H]([C@@H]([C@@H](COP(=O)(O)O)O)O)O	FVTCRASFADXXNN-SCRDCRAPSA-N	[M]	[M+H]+	3.89	4.6	2.4	NA	0.9639	0.89	MS1 + RT + ExpLib Match	[36]	M457T749_[M+H]+	3
M457T724	457.11	724	L0070	L0070	Flavin mononucleotide (FMN)	C17H21N4O9P	level1	CC1=CC2=C(C=C1C)N(C3=NC(=O)NC(=O)C3=N2)C[C@@H]([C@@H]([C@@H](COP(=O)(O)O)O)O)O	FVTCRASFADXXNN-SCRDCRAPSA-N	[M]	[M+H]+	3.67	3.7	27.5	NA	0.9151	0.67	MS1 + RT + ExpLib Match	[35]	M457T724_[M+H]+	3
M581T321	581.185	320.8	L0173	L0173	Naringin	C27H32O14	level1	C[C@H]1[C@@H]([C@H]([C@H]([C@@H](O1)O[C@@H]2[C@H]([C@@H]([C@H](O[C@H]2OC3=CC(=C4C(=O)C[C@H](OC4=C3)C5=CC=C(C=C5)O)O)CO)O)O)O)O)O	DFPMSGMNTNDNHN-ZPHOTFPESA-N	[M]	[M+H]+	3.97	1.8	0.1	NA	0.9937	0.97	MS1 + RT + ExpLib Match	[37]	M581T321_[M+H]+	9
M613T931_2	613.16	931.4	L0008	L0008	Glutathione disulfide	C20H32N6O12S2	level1	C(CC(=O)N[C@@H](CSSC[C@@H](C(=O)NCC(=O)O)NC(=O)CC[C@@H](C(=O)O)N)C(=O)NCC(=O)O)[C@@H](C(=O)O)N	YPZRWBKMTBYPTK-BJDJZHNGSA-N	[M]	[M+H]+	3.9	1	6.4	NA	0.9458	0.9	MS1 + RT + ExpLib Match	[38]	M613T931_2_[M+H]+	16
M615T823	615.154	822.8	L0294	L0294	Cytidine monophosphate N-acetylneuraminic acid	C20H31N4O16P	level1	CC(=O)N[C@@H]1[C@H](C[C@](O[C@H]1[C@@H]([C@@H](CO)O)O)(C(=O)O)OP(=O)(O)OC[C@@H]2[C@H]([C@H]([C@@H](O2)N3C=CC(=NC3=O)N)O)O)O	TXCIAUNLDRJGJZ-BILDWYJOSA-N	[M]	[M+H]+	3.82	1.5	16	NA	0.9654	0.82	MS1 + RT + ExpLib Match	[39]	M615T823_[M+H]+	6
M102T626	102.054	625.8	Exd002597	NA	NA	C4H9NO3	level3.2	C(CO)[C@@H](C(=O)O)N	UKAUYVFTDYCKQA-VKHMYHEASA-N	[M]	[M-H2O+H]+	1.39	3.5	NA	6.2	NA	0.39	adductAnnotation	[40]	M102T626_[M-H2O+H]+	2
M120T641	120.064	640.9	Exd002597	NA	NA	C4H9NO3	level3.2	C(CO)[C@@H](C(=O)O)N	UKAUYVFTDYCKQA-VKHMYHEASA-N	[M]	[M+H]+	1.87	2.5	NA	3.9	0.8958	0.87	metAnnotation	[42]	M120T641_[M+H]+	3
M120T705	120.065	704.5	Exd002597	NA	NA	C4H9NO3	level3.2	C(CO)[C@@H](C(=O)O)N	UKAUYVFTDYCKQA-VKHMYHEASA-N	[M]	[M+H]+	1.91	2.4	NA	5.6	1	0.91	metAnnotation	[41]	M120T705_[M+H]+	2
M120T613	120.065	612.7	Exd002597	NA	NA	C4H9NO3	level3.2	C(CO)[C@@H](C(=O)O)N	UKAUYVFTDYCKQA-VKHMYHEASA-N	[M]	[M+H]+	1.9	2.2	NA	8.2	1	0.9	metAnnotation	[44]	M120T613_[M+H]+	1
M120T626	120.065	626.1	Exd002597	NA	NA	C4H9NO3	level3.2	C(CO)[C@@H](C(=O)O)N	UKAUYVFTDYCKQA-VKHMYHEASA-N	[M]	[M+H]+	1.92	1.3	NA	6.2	0.979	0.92	metAnnotation	[43]	M120T626_[M+H]+	2
M120T440_2	120.08	440.3	Exd006684	NA	NA	C8H11NO	level3.2	c1cc(ccc1CCN)O	DZGWFCGJZKJUFP-UHFFFAOYSA-N	[M]	[M-H2O+H]+	1.37	1.8	NA	28.2	0.2746	0.37	metAnnotation	[45]	M120T440_2_[M-H2O+H]+	3
M138T760	138.065	759.8	Exd007045	NA	NA	C6H9N3O2	level3.2	C(c1cnc[nH]1)[C@@H](C(=O)O)N	HNDVDQJCIGZPNO-YFKPBYRVSA-N	[M]	[M-H2O+H]+	1.35	4	NA	10.1	NA	0.35	adductAnnotation	[46]	M138T760_[M-H2O+H]+	3
M142T573	142.049	573.4	Exd002597	NA	NA	C4H9NO3	level3.2	C(CO)[C@@H](C(=O)O)N	UKAUYVFTDYCKQA-VKHMYHEASA-N	[M]	[M+Na]+	1.76	2.9	NA	14.1	0.8591	0.76	metAnnotation	[47]	M142T573_[M+Na]+	1
M156T804	156.076	804.3	Exd007045	NA	NA	C6H9N3O2	level3.2	C(c1cnc[nH]1)[C@@H](C(=O)O)N	HNDVDQJCIGZPNO-YFKPBYRVSA-N	[M]	[M+H]+	1.66	2.2	NA	16.6	0.674	0.66	metAnnotation	[50]	M156T804_[M+H]+	1
M156T703	156.076	703.1	Exd007045	NA	NA	C6H9N3O2	level3.2	C(c1cnc[nH]1)[C@@H](C(=O)O)N	HNDVDQJCIGZPNO-YFKPBYRVSA-N	[M]	[M+H]+	1.82	1.1	NA	1.9	0.716	0.82	metAnnotation	[49]	M156T703_[M+H]+	2
M156T683	156.077	683.1	Exd007045	NA	NA	C6H9N3O2	level3.2	C(c1cnc[nH]1)[C@@H](C(=O)O)N	HNDVDQJCIGZPNO-YFKPBYRVSA-N	[M]	[M+H]+	1.89	0.5	NA	1	0.8106	0.89	metAnnotation	[48]	M156T683_[M+H]+	5
M156T511	156.077	510.6	Exd007045	NA	NA	C6H9N3O2	level3.2	C(c1cnc[nH]1)[C@@H](C(=O)O)N	HNDVDQJCIGZPNO-YFKPBYRVSA-N	[M]	[M+H]+	1.76	1.6	NA	26	1	0.76	metAnnotation	[51]	M156T511_[M+H]+	2
M162T426	162.075	426.2	S0082	NA	Glucosamine	C6H13NO5	level3.2	C([C@@H]1[C@H]([C@@H]([C@H](C(O1)O)N)O)O)O	MSWZFWKMSRAUBD-IVMDWMLBSA-N	[M]	[M-H2O+H]+	1.41	2.4	NA	27.4	0.3611	0.41	metAnnotation	[53]	M162T426_[M-H2O+H]+	3
M162T578	162.076	578	S0082	NA	Glucosamine	C6H13NO5	level3.2	C([C@@H]1[C@H]([C@@H]([C@H](C(O1)O)N)O)O)O	MSWZFWKMSRAUBD-IVMDWMLBSA-N	[M]	[M-H2O+H]+	1.73	1.3	NA	1.5	0.5347	0.73	metAnnotation	[52]	M162T578_[M-H2O+H]+	2
M163T541	163.059	541	Exd002183	NA	NA	C6H12O6	level3.2	C([C@@H]1[C@H]([C@@H]([C@](CO)(O)O1)O)O)O	RFSUNEUAIZKAJO-ARQDHWQXSA-N	[M]	[M-H2O+H]+	1.37	3.8	NA	8.4	NA	0.37	adductAnnotation	[55]	M163T541_[M-H2O+H]+	1
M163T460	163.059	460	Exd002183	NA	NA	C6H12O6	level3.2	C([C@@H]1[C@H]([C@@H]([C@](CO)(O)O1)O)O)O	RFSUNEUAIZKAJO-ARQDHWQXSA-N	[M]	[M-H2O+H]+	1.89	2.2	NA	7.8	0.981	0.89	metAnnotation	[56]	M163T460_[M-H2O+H]+	1
M163T509	163.059	509.1	Exd002183	NA	NA	C6H12O6	level3.2	C([C@@H]1[C@H]([C@@H]([C@](CO)(O)O1)O)O)O	RFSUNEUAIZKAJO-ARQDHWQXSA-N	[M]	[M-H2O+H]+	1.43	3.1	NA	2	NA	0.43	adductAnnotation	[54]	M163T509_[M-H2O+H]+	1
M166T237	166.049	236.6	Exd001405	NA	NA	C8H9NO4	level3.2	Cc1c(c(c(cn1)CO)C(=O)O)O	HXACOUQIXZGNBF-UHFFFAOYSA-N	[M]	[M-H2O+H]+	1.34	2.3	NA	16.9	0.0396	0.34	metAnnotation	[57]	M166T237_[M-H2O+H]+	2
M170T680	170.092	680.4	Exd002482	NA	NA	C7H11N3O2	level3.2	Cn1cncc1C[C@@H](C(=O)O)N	JDHILDINMRGULE-LURJTMIESA-N	[M]	[M+H]+	1.83	1.9	NA	3.8	0.7957	0.83	metAnnotation	[58]	M170T680_[M+H]+	5
M178T682	178.058	681.7	Exd007045	NA	NA	C6H9N3O2	level3.2	C(c1cnc[nH]1)[C@@H](C(=O)O)N	HNDVDQJCIGZPNO-YFKPBYRVSA-N	[M]	[M+Na]+	1.8	2.9	NA	1.2	0.7093	0.8	metAnnotation	[59]	M178T682_[M+Na]+	3
M180T570	180.086	569.9	S0082	NA	Glucosamine	C6H13NO5	level3.2	C([C@@H]1[C@H]([C@@H]([C@H](C(O1)O)N)O)O)O	MSWZFWKMSRAUBD-IVMDWMLBSA-N	[M]	[M+H]+	1.58	2.2	NA	2.9	0.278	0.58	metAnnotation	[61]	M180T570_[M+H]+	3
M180T701	180.086	701.4	S0082	NA	Glucosamine	C6H13NO5	level3.2	C([C@@H]1[C@H]([C@@H]([C@H](C(O1)O)N)O)O)O	MSWZFWKMSRAUBD-IVMDWMLBSA-N	[M]	[M+H]+	1.51	1.8	NA	19.5	0.4054	0.51	metAnnotation	[62]	M180T701_[M+H]+	2
M180T647	180.086	646.8	S0082	NA	Glucosamine	C6H13NO5	level3.2	C([C@@H]1[C@H]([C@@H]([C@H](C(O1)O)N)O)O)O	MSWZFWKMSRAUBD-IVMDWMLBSA-N	[M]	[M+H]+	1.48	0.6	NA	10.2	0.1445	0.48	metAnnotation	[63]	M180T647_[M+H]+	1
M180T632	180.087	631.6	S0082	NA	Glucosamine	C6H13NO5	level3.2	C([C@@H]1[C@H]([C@@H]([C@H](C(O1)O)N)O)O)O	MSWZFWKMSRAUBD-IVMDWMLBSA-N	[M]	[M+H]+	1.49	0.6	NA	7.6	0.1315	0.49	metAnnotation	[60]	M180T632_[M+H]+	6
M197T424	197.109	423.7	S0082	NA	Glucosamine	C6H13NO5	level3.2	C([C@@H]1[C@H]([C@@H]([C@H](C(O1)O)N)O)O)O	MSWZFWKMSRAUBD-IVMDWMLBSA-N	[M]	[M+NH4]+	1.09	10.7	NA	27.8	NA	0.09	adductAnnotation	[65]	M197T424_[M+NH4]+	1
M198T508	198.096	508.5	Exd002183	NA	NA	C6H12O6	level3.2	C([C@@H]1[C@H]([C@@H]([C@](CO)(O)O1)O)O)O	RFSUNEUAIZKAJO-ARQDHWQXSA-N	[M]	[M+NH4]+	1.72	1.9	NA	1.9	0.5389	0.72	metAnnotation	[67]	M198T508_[M+NH4]+	4
M198T526	198.096	526.1	Exd002183	NA	NA	C6H12O6	level3.2	C([C@@H]1[C@H]([C@@H]([C@](CO)(O)O1)O)O)O	RFSUNEUAIZKAJO-ARQDHWQXSA-N	[M]	[M+NH4]+	1.7	1.9	NA	5.4	0.5524	0.7	metAnnotation	[66]	M198T526_[M+NH4]+	5
M202T580	202.068	580.4	S0082	NA	Glucosamine	C6H13NO5	level3.2	C([C@@H]1[C@H]([C@@H]([C@H](C(O1)O)N)O)O)O	MSWZFWKMSRAUBD-IVMDWMLBSA-N	[M]	[M+Na]+	1.43	3.7	NA	1.1	NA	0.43	adductAnnotation	[68]	M202T580_[M+Na]+	5
M202T648	202.068	648.4	S0082	NA	Glucosamine	C6H13NO5	level3.2	C([C@@H]1[C@H]([C@@H]([C@H](C(O1)O)N)O)O)O	MSWZFWKMSRAUBD-IVMDWMLBSA-N	[M]	[M+Na]+	1.35	3.6	NA	10.5	NA	0.35	adductAnnotation	[69]	M202T648_[M+Na]+	1
M203T380_1	203.048	380.4	Exd002183	NA	NA	C6H12O6	level3.2	C([C@@H]1[C@H]([C@@H]([C@](CO)(O)O1)O)O)O	RFSUNEUAIZKAJO-ARQDHWQXSA-N	[M]	[M+Na]+	1.48	12.5	NA	23.8	0.7637	0.48	metAnnotation	[71]	M203T380_1_[M+Na]+	2
M203T459	203.052	458.8	Exd002183	NA	NA	C6H12O6	level3.2	C([C@@H]1[C@H]([C@@H]([C@](CO)(O)O1)O)O)O	RFSUNEUAIZKAJO-ARQDHWQXSA-N	[M]	[M+Na]+	1.38	3.2	NA	8	NA	0.38	adductAnnotation	[70]	M203T459_[M+Na]+	2
M205T525	205.068	525.5	S0140	NA	D-Sorbitol	C6H14O6	level3.2	C(C(C(C(C(CO)(O)[H])(O)[H])(O)[H])(O)[H])O	FBPFZTCFMRRESA-NQAPHZHOSA-N	[M]	[M+Na]+	1.35	1.8	NA	14.3	NA	0.35	adductAnnotation	[74]	M205T525_[M+Na]+	7
M218T576	218.042	575.6	S0082	NA	Glucosamine	C6H13NO5	level3.2	C([C@@H]1[C@H]([C@@H]([C@H](C(O1)O)N)O)O)O	MSWZFWKMSRAUBD-IVMDWMLBSA-N	[M]	[M+K]+	1.94	2.5	NA	1.9	1	0.94	metAnnotation	[76]	M218T576_[M+K]+	1
M221T527	221.042	527.1	S0140	NA	D-Sorbitol	C6H14O6	level3.2	C(C(C(C(C(CO)(O)[H])(O)[H])(O)[H])(O)[H])O	FBPFZTCFMRRESA-NQAPHZHOSA-N	[M]	[M+K]+	1.33	3.1	NA	14.1	NA	0.33	adductAnnotation	[78]	M221T527_[M+K]+	4
M228T355	228.097	355.3	Exd000286	NA	NA	C9H13N3O4	level3.2	c1cn(C2CC(C(CO)O2)O)c(nc1=N)O	CKTSBUTUHBMZGZ-UHFFFAOYSA-N	[M]	[M+H]+	1.75	1.3	NA	26.9	0.9971	0.75	metAnnotation	[80]	M228T355_[M+H]+	10
M252T300	252.108	299.8	Exd001052	NA	NA	C10H13N5O3	level3.2	C1[C@@H]([C@@H](CO)O[C@H]1n1cnc2c(N)ncnc12)O	OLXZPDWKRNYJJZ-RRKCRQDMSA-N	[M]	[M+H]+	1.89	3.4	NA	3.9	0.9659	0.89	metAnnotation	[86]	M252T300_[M+H]+	1
M252T361	252.108	361.2	Exd001052	NA	NA	C10H13N5O3	level3.2	C1[C@@H]([C@@H](CO)O[C@H]1n1cnc2c(N)ncnc12)O	OLXZPDWKRNYJJZ-RRKCRQDMSA-N	[M]	[M+H]+	1.84	2	NA	15.8	1	0.84	metAnnotation	[85]	M252T361_[M+H]+	1
M257T540	256.981	539.6	Exd002183	NA	NA	C6H12O6	level3.2	C([C@@H]1[C@H]([C@@H]([C@](CO)(O)O1)O)O)O	RFSUNEUAIZKAJO-ARQDHWQXSA-N	[M]	[M-H+2K]+	1.87	2.6	NA	8.2	0.9559	0.87	metAnnotation	[88]	M257T540_[M-H+2K]+	10
M269T397	269.087	396.8	Exd000182	NA	NA	C10H12N4O5	level3.2	C([C@@H]1[C@H]([C@H]([C@H](n2cnc3c2ncnc3O)O1)O)O)O	UGQMRVRMYYASKQ-KQYNXXCUSA-N	[M]	[M+H]+	1.95	2.4	NA	1.6	0.9981	0.95	metAnnotation	[99]	M269T397_[M+H]+	2
M269T290	269.088	290.1	Exd000182	NA	NA	C10H12N4O5	level3.2	C([C@@H]1[C@H]([C@H]([C@H](n2cnc3c2ncnc3O)O1)O)O)O	UGQMRVRMYYASKQ-KQYNXXCUSA-N	[M]	[M+H]+	1.75	0.9	NA	25.7	0.9538	0.75	metAnnotation	[100]	M269T290_[M+H]+	4
M269T373	269.089	372.8	Exd000182	NA	NA	C10H12N4O5	level3.2	C([C@@H]1[C@H]([C@H]([C@H](n2cnc3c2ncnc3O)O1)O)O)O	UGQMRVRMYYASKQ-KQYNXXCUSA-N	[M]	[M+H]+	1.95	1	NA	4.5	0.9999	0.95	metAnnotation	[98]	M269T373_[M+H]+	22
M269T300	269.137	299.9	Exd001052	NA	NA	C10H13N5O3	level3.2	C1[C@@H]([C@@H](CO)O[C@H]1n1cnc2c(N)ncnc12)O	OLXZPDWKRNYJJZ-RRKCRQDMSA-N	[M]	[M+NH4]+	1.43	2.2	NA	3.8	NA	0.43	adductAnnotation	[101]	M269T300_[M+NH4]+	1
M284T454	284.099	453.5	Exd002213	NA	NA	C10H13N5O5	level3.2	C([C@@H]1[C@H]([C@H]([C@H](n2cnc3c2[nH]c(=N)nc3O)O1)O)O)O	NYHBQMYGNKIUIF-UUOKFMHZSA-N	[M]	[M+H]+	1.78	0.7	NA	25.2	0.9997	0.78	metAnnotation	[104]	M284T454_[M+H]+	4
M348T909	348.069	909.3	Exd001043	NA	NA	C10H14N5O7P	level3.2	C1[C@@H]([C@@H](COP(=O)(O)O)O[C@H]1n1cnc2c(N)nc(nc12)O)O	GEQDRKVFKBSPSW-KVQBGUIXSA-N	[M]	[M+H]+	1.89	3.4	NA	6.9	0.9998	0.89	metAnnotation	[110]	M348T909_[M+H]+	1
M348T886	348.069	885.6	Exd001043	NA	NA	C10H14N5O7P	level3.2	C1[C@@H]([C@@H](COP(=O)(O)O)O[C@H]1n1cnc2c(N)nc(nc12)O)O	GEQDRKVFKBSPSW-KVQBGUIXSA-N	[M]	[M+H]+	1.91	3.1	NA	4.1	0.9998	0.91	metAnnotation	[109]	M348T886_[M+H]+	1
M359T179	359.134	178.8	Exd000590	NA	NA	C17H20N4O6	level3.2	Cc1cc2c(cc1C)n(C[C@@H]([C@@H]([C@@H](CO)O)O)O)c1-c(c(nc(=O)n1)O)n2	AUNGANRZJHBGPY-SCRDCRAPSA-N	[M]	[M-H2O+H]+	1.55	3.8	NA	22.2	0.5911	0.55	metAnnotation	[113]	M359T179_[M-H2O+H]+	1
M364T818	364.063	818.3	Exd000537	NA	NA	C10H14N5O8P	level3.2	C([C@@H]1[C@H]([C@H]([C@H](n2cnc3c2[nH]c(=N)nc3O)O1)O)O)OP(=O)(O)O	RQFCJASXJCIDSX-UUOKFMHZSA-N	[M]	[M+H]+	1.9	4.9	NA	1.6	0.9995	0.9	metAnnotation	[116]	M364T818_[M+H]+	12
M364T858	364.064	858.1	Exd000537	NA	NA	C10H14N5O8P	level3.2	C([C@@H]1[C@H]([C@H]([C@H](n2cnc3c2[nH]c(=N)nc3O)O1)O)O)OP(=O)(O)O	RQFCJASXJCIDSX-UUOKFMHZSA-N	[M]	[M+H]+	1.9	3.9	NA	3.2	0.9948	0.9	metAnnotation	[114]	M364T858_[M+H]+	7
M365T668	365.095	667.7	Exd001043	NA	NA	C10H14N5O7P	level3.2	C1[C@@H]([C@@H](COP(=O)(O)O)O[C@H]1n1cnc2c(N)nc(nc12)O)O	GEQDRKVFKBSPSW-KVQBGUIXSA-N	[M]	[M+NH4]+	1.74	4.9	NA	21.5	1	0.74	metAnnotation	[117]	M365T668_[M+NH4]+	14
M370T796	370.051	796.5	Exd001043	NA	NA	C10H14N5O7P	level3.2	C1[C@@H]([C@@H](COP(=O)(O)O)O[C@H]1n1cnc2c(N)nc(nc12)O)O	GEQDRKVFKBSPSW-KVQBGUIXSA-N	[M]	[M+Na]+	1.89	3.2	NA	6.4	0.9998	0.89	metAnnotation	[118]	M370T796_[M+Na]+	15
M370T745	370.051	745.2	Exd001043	NA	NA	C10H14N5O7P	level3.2	C1[C@@H]([C@@H](COP(=O)(O)O)O[C@H]1n1cnc2c(N)nc(nc12)O)O	GEQDRKVFKBSPSW-KVQBGUIXSA-N	[M]	[M+Na]+	1.86	2.4	NA	12.4	0.9998	0.86	metAnnotation	[119]	M370T745_[M+Na]+	16
M381T931	381.089	931.4	Exd000537	NA	NA	C10H14N5O8P	level3.2	C([C@@H]1[C@H]([C@H]([C@H](n2cnc3c2[nH]c(=N)nc3O)O1)O)O)OP(=O)(O)O	RQFCJASXJCIDSX-UUOKFMHZSA-N	[M]	[M+NH4]+	1.76	8.4	NA	12	0.9995	0.76	metAnnotation	[120]	M381T931_[M+NH4]+	2
M243T904	243.026	903.6	Exd001651;Exd001644	NA;NA	NA;NA	C6H13O9P;C6H13O9P	level3.2;level3.2	C([C@@H]1[C@H]([C@@H]([C@](CO)(O)O1)O)O)OP(=O)(O)O;C([C@@H]1[C@H]([C@@H]([C@](COP(=O)(O)O)(O)O1)O)O)O	BGWGXPAPYGQALX-ARQDHWQXSA-N;RHKKZBWRNHGJEZ-ARQDHWQXSA-N	[M];[M]	[M-H2O+H]+;[M-H2O+H]+	1.44;1.43	2.3;2.3	NA;NA	2.8;3.5	NA;NA	0.44;0.43	adductAnnotation;adductAnnotation	[84];[84]	M243T904_[M-H2O+H]+;M243T904_[M-H2O+H]+	7;7
M261T881	261.037	881	Exd001651;Exd001644	NA;NA	NA;NA	C6H13O9P;C6H13O9P	level3.2;level3.2	C([C@@H]1[C@H]([C@@H]([C@](CO)(O)O1)O)O)OP(=O)(O)O;C([C@@H]1[C@H]([C@@H]([C@](COP(=O)(O)O)(O)O1)O)O)O	BGWGXPAPYGQALX-ARQDHWQXSA-N;RHKKZBWRNHGJEZ-ARQDHWQXSA-N	[M];[M]	[M+H]+;[M+H]+	1.99;1.99	0.3;0.3	NA;NA	0.2;0.9	1;1	0.99;0.99	metAnnotation;metAnnotation	[92];[92]	M261T881_[M+H]+;M261T881_[M+H]+	26;26
M253T348	253.092	347.6	Exd000010	NA	NA	C10H14N4O5	level3.2	C1[C@@H]([C@@H](CO)O[C@H]1n1cnc(c1NC=N)C(=O)O)O	CGPIFAUUHUPMAI-RRKCRQDMSA-N	[M]	[M-H2O+H]+	1.78	1.7	NA	23.4	1	0.78	metAnnotation	[87]	M253T348_[M-H2O+H]+	7
M268T289	268.103	288.9	Exd000246	NA	NA	C10H13N5O4	level3.2	C1[C@@H]([C@@H](CO)O[C@H]1n1cnc2c(N)nc(nc12)O)O	SWFIFWZFCNRPBN-KVQBGUIXSA-N	[M]	[M+H]+	1.79	1.7	NA	22.1	1	0.79	metAnnotation	[97]	M268T289_[M+H]+	4
M364T796	364.064	795.8	Exd002207	NA	NA	C10H16N5O9P	level3.2	C([C@@H]1[C@H]([C@H]([C@H](n2cnc(c2NC(=N)N)C(=O)O)O1)O)O)OP(=O)(O)O	BYJBGSNLMYEXEA-ZIYNGMLESA-N	[M]	[M-H2O+H]+	1.75	3	NA	9.2	0.7461	0.75	metAnnotation	[115]	M364T796_[M-H2O+H]+	4
M383T724	383.112	724	Exd000298	NA	NA	C14H20N6O6S	level3.2	C(CSC[C@@H]1[C@H]([C@H]([C@H](n2cnc3c(N)nc(nc23)O)O1)O)O)[C@@H](C(=O)O)N	KTOJHCJIKDTLLJ-MACXSXHHSA-N	[M]	[M-H2O+H]+	1.8	2.6	NA	16	0.9571	0.8	metAnnotation	[121]	M383T724_[M-H2O+H]+	4
M401T753_2	401.122	752.6	Exd000298	NA	NA	C14H20N6O6S	level3.2	C(CSC[C@@H]1[C@H]([C@H]([C@H](n2cnc3c(N)nc(nc23)O)O1)O)O)[C@@H](C(=O)O)N	KTOJHCJIKDTLLJ-MACXSXHHSA-N	[M]	[M+H]+	1.55	3.6	NA	20.5	0.5741	0.55	metAnnotation	[122]	M401T753_2_[M+H]+	2
M428T694	428.026	694.3	Exd001049	NA	NA	C10H14N5O10PS	level3.2	C1[C@@H]([C@@H](COP(=O)(O)O)O[C@H]1n1cnc2c(N)nc(nc12)O)OS(=O)(=O)O	XYHYKUXJPVNZRP-KVQBGUIXSA-N	[M]	[M+H]+	1.73	3.8	NA	24.4	1	0.73	metAnnotation	[123]	M428T694_[M+H]+	5
M428T775	428.027	774.8	Exd001049	NA	NA	C10H14N5O10PS	level3.2	C1[C@@H]([C@@H](COP(=O)(O)O)O[C@H]1n1cnc2c(N)nc(nc12)O)OS(=O)(=O)O	XYHYKUXJPVNZRP-KVQBGUIXSA-N	[M]	[M+H]+	1.85	1.4	NA	15.6	1	0.85	metAnnotation	[124]	M428T775_[M+H]+	3
M445T669	445.052	668.5	Exd001049	NA	NA	C10H14N5O10PS	level3.2	C1[C@@H]([C@@H](COP(=O)(O)O)O[C@H]1n1cnc2c(N)nc(nc12)O)OS(=O)(=O)O	XYHYKUXJPVNZRP-KVQBGUIXSA-N	[M]	[M+NH4]+	1.69	4.9	NA	27.2	1	0.69	metAnnotation	[125]	M445T669_[M+NH4]+	25
M243T843	243.026	843.4	Exd001644;Exd001651	NA;NA	NA;NA	C6H13O9P;C6H13O9P	level3.2;level3.2	C([C@@H]1[C@H]([C@@H]([C@](COP(=O)(O)O)(O)O1)O)O)O;C([C@@H]1[C@H]([C@@H]([C@](CO)(O)O1)O)O)OP(=O)(O)O	RHKKZBWRNHGJEZ-ARQDHWQXSA-N;BGWGXPAPYGQALX-ARQDHWQXSA-N	[M];[M]	[M-H2O+H]+;[M-H2O+H]+	1.91;1.9	1.7;1.7	NA;NA	3.4;4	0.9326;0.9326	0.91;0.9	metAnnotation;metAnnotation	[83];[83]	M243T843_[M-H2O+H]+;M243T843_[M-H2O+H]+	12;12
M243T862	243.026	861.9	Exd001644;Exd001651	NA;NA	NA;NA	C6H13O9P;C6H13O9P	level3.2;level3.2	C([C@@H]1[C@H]([C@@H]([C@](COP(=O)(O)O)(O)O1)O)O)O;C([C@@H]1[C@H]([C@@H]([C@](CO)(O)O1)O)O)OP(=O)(O)O	RHKKZBWRNHGJEZ-ARQDHWQXSA-N;BGWGXPAPYGQALX-ARQDHWQXSA-N	[M];[M]	[M-H2O+H]+;[M-H2O+H]+	1.88;1.87	1;1	NA;NA	1.3;1.9	0.8129;0.8129	0.88;0.87	metAnnotation;metAnnotation	[82];[82]	M243T862_[M-H2O+H]+;M243T862_[M-H2O+H]+	6;6
M461T821	461.044	820.8	Exd002211;Exd002212	NA;NA	NA;NA	C10H14N5O11PS;C10H14N5O11PS	level3.2;level3.2	C([C@@H]1[C@H]([C@H]([C@H](n2cnc3c2[nH]c(=N)nc3O)O1)OS(=O)(=O)O)O)OP(=O)(O)O;C([C@@H]1[C@H]([C@H]([C@H](n2cnc3c2[nH]c(=N)nc3O)O1)O)OS(=O)(=O)O)OP(=O)(O)O	KMSIWWQRKUWTRS-UUOKFMHZSA-N;VDDQBNYODGITDA-UUOKFMHZSA-N	[M];[M]	[M+NH4]+;[M+NH4]+	1.58;1.58	10.4;10.4	NA;NA	9.4;9.5	0.6658;0.6658	0.58;0.58	metAnnotation;metAnnotation	[126];[126]	M461T821_[M+NH4]+;M461T821_[M+NH4]+	9;9
M508T886	508.106	885.8	Exd001044;Exd001045	NA;NA	NA;NA	C16H22N5O12P;C16H22N5O12P	level3.2;level3.2	C1[C@@H]([C@@H](COP(=O)(O)O)O[C@H]1n1cnc2c(N)ncnc12)OC1C(C(C(C(C(=O)O)O1)O)O)O;C1[C@@H]([C@@H](COP(=O)(O)O)O[C@H]1n1cnc2c(ncnc12)NC1C(C(C(C(C(=O)O)O1)O)O)O)O	RSYFYHFBYLEDKA-NNZXSZLFSA-N;ICBXHKBLSUMQGT-LITCBGEWSA-N	[M];[M]	[M+H]+;[M+H]+	1.9;1.89	4;4	NA;NA	3.7;4.2	0.9897;0.9897	0.9;0.89	metAnnotation;metAnnotation	[127];[127]	M508T886_[M+H]+;M508T886_[M+H]+	2;2
M349T406	349.043	406.4	Exd006673;Exd006675;Exd006674	NA;NA;NA	NA;NA;NA	C10H12N4O8S;C10H12N4O8S;C10H12N4O8S	level3.2;level3.2;level3.2	C([C@@H]1[C@H]([C@H]([C@H](n2cnc3c2ncnc3O)O1)O)O)OS(=O)(=O)O;C([C@@H]1[C@H]([C@H]([C@H](n2cnc3c2ncnc3O)O1)O)OS(=O)(=O)O)O;C([C@@H]1[C@H]([C@H]([C@H](n2cnc3c2ncnc3O)O1)OS(=O)(=O)O)O)O	IGYLPKLXFDOQGM-KQYNXXCUSA-N;UGOSBEUMRIKBAN-KQYNXXCUSA-N;SOYVFRUZWWQDBS-KQYNXXCUSA-N	[M];[M];[M]	[M+H]+;[M+H]+;[M+H]+	1.79;1.78;1.76	3.8;3.8;3.8	NA;NA;NA	18;19.3;20.7	1;1;1	0.79;0.78;0.76	metAnnotation;metAnnotation;metAnnotation	[111];[111];[111]	M349T406_[M+H]+;M349T406_[M+H]+;M349T406_[M+H]+	2;2;2
M351T655	351.067	654.7	Exd001153;Exd001154;Exd001152	NA;NA;NA	NA;NA;NA	C9H11N5O7S;C9H11N5O7S;C9H11N5O7S	level3.2;level3.2;level3.2	c1c([C@@H]([C@@H](CO)O)OS(=O)(=O)O)nc2c(n1)[nH]c(=N)nc2O;c1c([C@@H]([C@@H](CO)OS(=O)(=O)O)O)nc2c(n1)[nH]c(=N)nc2O;c1c([C@@H]([C@@H](COS(=O)(=O)O)O)O)nc2c(n1)[nH]c(=N)nc2O	DERZSRXABJDMFD-XINAWCOVSA-N;XPPCWNGWSRQNEX-XINAWCOVSA-N;LYJRPRGMVWHVEH-XINAWCOVSA-N	[M];[M];[M]	[M+NH4]+;[M+NH4]+;[M+NH4]+	1.73;1.73;1.71	11.8;11.8;11.8	NA;NA;NA	8.8;9.1;11.6	1;1;1	0.73;0.73;0.71	metAnnotation;metAnnotation;metAnnotation	[112];[112];[112]	M351T655_[M+NH4]+;M351T655_[M+NH4]+;M351T655_[M+NH4]+	2;2;2
M578T792_2	578.056	792.1	Exd002208;Exd002209;Exd002210	NA;NA;NA	NA;NA;NA	C16H22N5O14P;C16H22N5O14P;C16H22N5O14P	level3.2;level3.2;level3.2	C([C@@H]1[C@H]([C@H]([C@H](n2cnc3c2[nH]c(=N)nc3O)O1)OC1C(C(C(C(C(=O)O)O1)O)O)O)O)OP(=O)(O)O;C([C@@H]1[C@H]([C@H]([C@H](n2cnc3c2[nH]c(=N)nc3O)O1)O)OC1C(C(C(C(C(=O)O)O1)O)O)O)OP(=O)(O)O;C([C@@H]1[C@H]([C@H]([C@H](n2cnc3c2nc(nc3O)NC2C(C(C(C(C(=O)O)O2)O)O)O)O1)O)O)OP(=O)(O)O	XJOGWGZCXWCUIO-CBKOQXAOSA-N;LPAHXVFFZBSVDR-IACXHSGQSA-N;IKQIDCRQKLZJKB-WKSPPBMSSA-N	[M];[M];[M]	[M+K]+;[M+K]+;[M+K]+	1.84;1.84;1.81	5.3;5.3;5.3	NA;NA;NA	8.7;9.1;11.6	0.9995;0.9995;0.9995	0.84;0.84;0.81	metAnnotation;metAnnotation;metAnnotation	[128];[128];[128]	M578T792_2_[M+K]+;M578T792_2_[M+K]+;M578T792_2_[M+K]+	7;7;7

## Sheet: Peak_correlation_network (Pos)
peak_group_id	peak_name	mz	rt	isotope	adduct	base_peak	neutral_mass	num_peaks
[1]	M104T529	104.07	528.8	[M]	[M+H]+	M104T529	103.063	2
[1]	M105T529	105.073	528.7	[M+1]	[M+H]+	M104T529	103.063	2
[2]	M68T642	68.0492	641.9	[M]	ISF	M132T642_2	131.058	11
[2]	M69T642	69.0523	642.1	[M+1]	ISF	M132T642_2	131.058	11
[2]	M86T642_2	86.0601	641.9	[M]	ISF	M132T642_2	131.058	11
[2]	M87T642	87.0626	641.9	[M+1]	ISF	M132T642_2	131.058	11
[2]	M88T642	88.0648	641.7	[M+2]	ISF	M132T642_2	131.058	11
[2]	M102T641	102.054	640.8	[M]	[M-CH2O+H]+	M132T642_2	131.058	11
[2]	M114T642	114.054	641.9	[M]	[M-H2O+H]+	M132T642_2	131.058	11
[2]	M132T642_2	132.065	641.6	[M]	[M+H]+	M132T642_2	131.058	11
[2]	M133T642	133.068	641.7	[M+1]	[M+H]+	M132T642_2	131.058	11
[2]	M154T643	154.047	642.8	[M]	[M+Na]+	M132T642_2	131.058	11
[2]	M285T642	285.105	642.4	[M]	[2M+Na]+	M132T642_2	131.058	11
[3]	M135T532	135.029	531.6	[M]	[M-NH3+H]+	M152T532_2	151.049	4
[3]	M152T532_2	152.057	531.8	[M]	[M+H]+	M152T532_2	151.049	4
[3]	M153T532	153.059	531.9	[M+1]	[M+H]+	M152T532_2	151.049	4
[3]	M190T532	190.012	531.9	[M]	[M+K]+	M152T532_2	151.049	4
[4]	M111T403	111.018	403.5	[M]	ISF	M157T404	156.016	2
[4]	M157T404	157.023	403.8	[M]	[M+H]+	M157T404	156.016	2
[5]	M98T750	98.0592	749.7	[M]	ISF	M162T750_2	161.068	7
[5]	M116T750	116.07	749.7	[M]	ISF	M162T750_2	161.068	7
[5]	M144T750	144.065	749.7	[M]	[M-H2O+H]+	M162T750_2	161.068	7
[5]	M145T750_1	145.049	750	[M]	[M-NH3+H]+	M162T750_2	161.068	7
[5]	M145T750_2	145.068	749.7	[M+1]	[M-H2O+H]+	M162T750_2	161.068	7
[5]	M162T750_2	162.075	749.7	[M]	[M+H]+	M162T750_2	161.068	7
[5]	M163T750	163.079	749.8	[M+1]	[M+H]+	M162T750_2	161.068	7
[6]	M77T275	77.038	275.2	[M]	ISF	M166T276	165.115	14
[6]	M91T276	91.0536	275.8	[M]	ISF	M166T276	165.115	14
[6]	M92T276	92.057	276.3	[M+1]	ISF	M166T276	165.115	14
[6]	M93T276	93.0692	275.6	[M]	ISF	M166T276	165.115	14
[6]	M94T275	94.0725	275.2	[M+1]	ISF	M166T276	165.115	14
[6]	M103T275	103.053	275.2	[M]	ISF	M166T276	165.115	14
[6]	M104T275	104.057	275.4	[M+1]	ISF	M166T276	165.115	14
[6]	M121T275_2	121.065	275.2	[M]	[M-C2H7N+H]+	M166T276	165.115	14
[6]	M122T275	122.067	275.2	[M+1]	[M-C2H7N+H]+	M166T276	165.115	14
[6]	M123T275	123.07	275.2	[M+2]	[M-C2H7N+H]+	M166T276	165.115	14
[6]	M166T276	166.123	275.8	[M]	[M+H]+	M166T276	165.115	14
[6]	M167T276	167.126	275.7	[M+1]	[M+H]+	M166T276	165.115	14
[6]	M168T275	168.128	275.5	[M+2]	[M+H]+	M166T276	165.115	14
[6]	M169T275	169.131	275.2	[M+3]	[M+H]+	M166T276	165.115	14
[7]	M67T171	67.0537	170.5	[M]	ISF	M168T171_2	167.059	10
[7]	M94T172	94.0643	172.2	[M]	ISF	M168T171_2	167.059	10
[7]	M95T173	95.0674	173	[M+1]	ISF	M168T171_2	167.059	10
[7]	M122T172_2	122.059	171.5	[M]	ISF	M168T171_2	167.059	10
[7]	M123T174	123.062	173.7	[M+1]	ISF	M168T171_2	167.059	10
[7]	M150T172	150.055	171.6	[M]	ISF	M168T171_2	167.059	10
[7]	M151T172_3	151.058	171.6	[M+1]	ISF	M168T171_2	167.059	10
[7]	M168T171_2	168.066	171.4	[M]	[M+H]+	M168T171_2	167.059	10
[7]	M169T171	169.068	171.5	[M+1]	[M+H]+	M168T171_2	167.059	10
[7]	M190T172	190.047	172.2	[M]	[M+Na]+	M168T171_2	167.059	10
[8]	M106T185	106.064	184.8	[M]	ISF	M170T186_2	169.075	12
[8]	M124T186	124.075	186	[M]	ISF	M170T186_2	169.075	12
[8]	M125T185	125.078	185.2	[M+1]	ISF	M170T186_2	169.075	12
[8]	M134T186	134.061	185.8	[M]	ISF	M170T186_2	169.075	12
[8]	M135T186	135.063	186.1	[M+1]	ISF	M170T186_2	169.075	12
[8]	M152T185	152.071	185.4	[M]	ISF	M170T186_2	169.075	12
[8]	M153T186	153.073	185.8	[M+1]	ISF	M170T186_2	169.075	12
[8]	M154T185	154.075	185.2	[M+2]	ISF	M170T186_2	169.075	12
[8]	M170T186_2	170.082	185.8	[M]	[M+H]+	M170T186_2	169.075	12
[8]	M171T186_2	171.084	185.8	[M+1]	[M+H]+	M170T186_2	169.075	12
[8]	M172T186	172.086	186.2	[M+2]	[M+H]+	M170T186_2	169.075	12
[8]	M192T186	192.062	186.4	[M]	[M+Na]+	M170T186_2	169.075	12
[9]	M119T526	119.048	526.3	[M]	ISF	M182T526	181.073	12
[9]	M120T527	120.052	527.1	[M+1]	ISF	M182T526	181.073	12
[9]	M123T526	123.043	526.3	[M]	ISF	M182T526	181.073	12
[9]	M124T527	124.046	527.1	[M+1]	ISF	M182T526	181.073	12
[9]	M136T526	136.075	526.3	[M]	ISF	M182T526	181.073	12
[9]	M137T527	137.079	527	[M+1]	ISF	M182T526	181.073	12
[9]	M163T525	163.059	525	[M]	[M-H3O+H]+	M182T526	181.073	12
[9]	M165T526	165.054	526.3	[M]	[M-NH3+H]+	M182T526	181.073	12
[9]	M166T525	166.078	525	[M]	[M-O+H]+	M182T526	181.073	12
[9]	M182T526	182.081	526.3	[M]	[M+H]+	M182T526	181.073	12
[9]	M183T526	183.085	526.5	[M+1]	[M+H]+	M182T526	181.073	12
[9]	M199T525	199.1	525	[M]	[M+NH4]+	M182T526	181.073	12
[10]	M83T560	83.0597	560.4	[M]	ISF	M189T560_2	188.081	24
[10]	M84T560	84.0444	560.4	[M]	ISF	M189T560_2	188.081	24
[10]	M85T560	85.0471	560.4	[M+1]	ISF	M189T560_2	188.081	24
[10]	M129T560_2	129.065	560.3	[M]	[M-C2H4O2+H]+	M189T560_2	188.081	24
[10]	M130T560_2	130.05	560.3	[M]	ISF	M189T560_2	188.081	24
[10]	M131T560	131.052	560.3	[M+1]	ISF	M189T560_2	188.081	24
[10]	M132T560	132.054	560.4	[M+2]	ISF	M189T560_2	188.081	24
[10]	M144T560_2	144.083	560.3	[M]	[M-CHO2+H]+	M189T560_2	188.081	24
[10]	M147T560	147.076	560.4	[M]	[M-C2H2O+H]+	M189T560_2	188.081	24
[10]	M148T561	148.079	560.7	[M+1]	[M-C2H2O+H]+	M189T560_2	188.081	24
[10]	M171T560_2	171.076	560.4	[M]	[M-H2O+H]+	M189T560_2	188.081	24
[10]	M172T560_2	172.061	560.3	[M]	[M-NH3+H]+	M189T560_2	188.081	24
[10]	M173T560	173.063	560.4	[M+1]	[M-NH3+H]+	M189T560_2	188.081	24
[10]	M174T560_2	174.065	560.4	[M+2]	[M-NH3+H]+	M189T560_2	188.081	24
[10]	M189T560_2	189.088	560.3	[M]	[M+H]+	M189T560_2	188.081	24
[10]	M190T560_2	190.09	560.3	[M+1]	[M+H]+	M189T560_2	188.081	24
[10]	M191T560	191.091	560.3	[M+2]	[M+H]+	M189T560_2	188.081	24
[10]	M211T560	211.069	560.3	[M]	[M+Na]+	M189T560_2	188.081	24
[10]	M212T560	212.071	560.3	[M+1]	[M+Na]+	M189T560_2	188.081	24
[10]	M213T560	213.073	560.3	[M+2]	[M+Na]+	M189T560_2	188.081	24
[10]	M233T561	233.05	560.6	[M]	[M-H+2Na]+	M189T560_2	188.081	24
[10]	M234T561	234.053	560.9	[M+1]	[M-H+2Na]+	M189T560_2	188.081	24
[10]	M399T560	399.147	560.3	[M]	[2M+Na]+	M189T560_2	188.081	24
[10]	M400T560	400.15	560.3	[M+1]	[2M+Na]+	M189T560_2	188.081	24
[11]	M65T418	65.0381	417.6	[M]	ISF	M195T417	194.069	10
[11]	M92T417	92.0489	417.4	[M]	ISF	M195T417	194.069	10
[11]	M120T418_2	120.044	417.7	[M]	ISF	M195T417	194.069	10
[11]	M121T417_2	121.047	417.5	[M+1]	ISF	M195T417	194.069	10
[11]	M195T417	195.076	417.4	[M]	[M+H]+	M195T417	194.069	10
[11]	M196T417	196.079	416.5	[M+1]	[M+H]+	M195T417	194.069	10
[11]	M197T417	197.081	417.5	[M+2]	[M+H]+	M195T417	194.069	10
[11]	M239T415	239.039	415.5	[M]	[M-H+2Na]+	M195T417	194.069	10
[11]	M389T418	389.144	418	[M]	[2M+H]+	M195T417	194.069	10
[11]	M427T417	427.092	417.3	[M]	[2M+K]+	M195T417	194.069	10
[12]	M121T239	121.027	238.7	[M]	ISF	M196T238	195.052	3
[12]	M122T237	122.031	237.1	[M+1]	ISF	M196T238	195.052	3
[12]	M196T238	196.06	238.4	[M]	[M+H]+	M196T238	195.052	3
[13]	M94T446	94.0646	445.7	[M]	ISF	M209T446	208.085	20
[13]	M95T446	95.0676	445.7	[M+1]	ISF	M209T446	208.085	20
[13]	M118T445	118.064	445.5	[M]	ISF	M209T446	208.085	20
[13]	M119T446	119.068	445.8	[M+1]	ISF	M209T446	208.085	20
[13]	M120T445	120.044	445.4	[M]	ISF	M209T446	208.085	20
[13]	M146T446_2	146.06	445.8	[M]	ISF	M209T446	208.085	20
[13]	M147T446	147.063	445.8	[M+1]	ISF	M209T446	208.085	20
[13]	M191T446_1	191.081	445.7	[M]	[M-H2O+H]+	M209T446	208.085	20
[13]	M192T446	192.066	445.7	[M]	[M-NH3+H]+	M209T446	208.085	20
[13]	M193T446	193.069	445.8	[M+1]	[M-NH3+H]+	M209T446	208.085	20
[13]	M209T446	209.093	446	[M]	[M+H]+	M209T446	208.085	20
[13]	M210T446	210.095	446	[M+1]	[M+H]+	M209T446	208.085	20
[13]	M211T446	211.096	446	[M+2]	[M+H]+	M209T446	208.085	20
[13]	M231T445	231.074	445.5	[M]	[M+Na]+	M209T446	208.085	20
[13]	M232T445	232.077	445.5	[M+1]	[M+Na]+	M209T446	208.085	20
[13]	M247T445	247.044	445.3	[M]	[M+K]+	M209T446	208.085	20
[13]	M253T445	253.055	445.2	[M]	[M-H+2Na]+	M209T446	208.085	20
[13]	M417T445	417.175	445.5	[M]	[2M+H]+	M209T446	208.085	20
[13]	M439T445	439.156	445.2	[M]	[2M+Na]+	M209T446	208.085	20
[13]	M455T445_1	455.122	445.2	[M]	[2M+K]+	M209T446	208.085	20
[14]	M202T737	202.069	737.4	[M]	[M-H2O+H]+	M220T737	219.073	2
[14]	M220T737	220.081	737.3	[M]	[M+H]+	M220T737	219.073	2
[15]	M96T450	96.0436	450.1	[M]	ISF	M222T450	221.09	19
[15]	M126T450	126.054	450	[M]	ISF	M222T450	221.09	19
[15]	M138T450_2	138.054	450	[M]	ISF	M222T450	221.09	19
[15]	M139T450	139.057	450	[M+1]	ISF	M222T450	221.09	19
[15]	M144T449	144.065	449.4	[M]	ISF	M222T450	221.09	19
[15]	M145T451	145.068	450.7	[M+1]	ISF	M222T450	221.09	19
[15]	M222T450	222.098	450	[M]	[M+H]+	M222T450	221.09	19
[15]	M223T450	223.1	450.1	[M+1]	[M+H]+	M222T450	221.09	19
[15]	M244T449	244.08	449.5	[M]	[M+Na]+	M222T450	221.09	19
[15]	M245T449	245.082	449.5	[M+1]	[M+Na]+	M222T450	221.09	19
[15]	M246T452	246.084	452.2	[M+2]	[M+Na]+	M222T450	221.09	19
[15]	M260T449	260.052	449.4	[M]	[M+K]+	M222T450	221.09	19
[15]	M261T449	261.055	449.4	[M+1]	[M+K]+	M222T450	221.09	19
[15]	M262T449	262.051	449.4	[M+2]	[M+K]+	M222T450	221.09	19
[15]	M465T449	465.17	449.5	[M]	[2M+Na]+	M222T450	221.09	19
[15]	M466T450	466.172	449.8	[M+1]	[2M+Na]+	M222T450	221.09	19
[15]	M467T450	467.173	449.8	[M+2]	[2M+Na]+	M222T450	221.09	19
[15]	M468T450	468.175	450	[M+3]	[2M+Na]+	M222T450	221.09	19
[15]	M481T449	481.14	449.5	[M]	[2M+K]+	M222T450	221.09	19
[16]	M110T760	110.07	759.8	[M]	ISF	M227T760	226.107	17
[16]	M111T760	111.074	759.8	[M+1]	ISF	M227T760	226.107	17
[16]	M156T760	156.076	759.8	[M]	ISF	M227T760	226.107	17
[16]	M157T760	157.079	759.7	[M+1]	ISF	M227T760	226.107	17
[16]	M209T760_1	209.103	759.8	[M]	[M-H2O+H]+	M227T760	226.107	17
[16]	M210T760	210.087	759.8	[M]	[M-NH3+H]+	M227T760	226.107	17
[16]	M211T760	211.09	759.8	[M+1]	[M-NH3+H]+	M227T760	226.107	17
[16]	M227T760	227.114	759.7	[M]	[M+H]+	M227T760	226.107	17
[16]	M228T760	228.117	759.8	[M+1]	[M+H]+	M227T760	226.107	17
[16]	M229T760	229.118	759.8	[M+2]	[M+H]+	M227T760	226.107	17
[16]	M249T760	249.095	759.8	[M]	[M+Na]+	M227T760	226.107	17
[16]	M250T760	250.097	760.4	[M+1]	[M+Na]+	M227T760	226.107	17
[16]	M265T760	265.068	759.8	[M]	[M+K]+	M227T760	226.107	17
[16]	M453T760	453.218	759.8	[M]	[2M+H]+	M227T760	226.107	17
[16]	M454T760	454.222	759.8	[M+1]	[2M+H]+	M227T760	226.107	17
[16]	M475T760	475.2	759.8	[M]	[2M+Na]+	M227T760	226.107	17
[16]	M476T760	476.203	759.8	[M+1]	[2M+Na]+	M227T760	226.107	17
[17]	M109T750	109.075	749.8	[M]	ISF	M241T750_1	240.123	13
[17]	M126T750	126.102	749.8	[M]	ISF	M241T750_1	240.123	13
[17]	M153T750	153.065	749.8	[M]	ISF	M241T750_1	240.123	13
[17]	M170T750	170.092	749.8	[M]	ISF	M241T750_1	240.123	13
[17]	M171T750	171.095	749.8	[M+1]	ISF	M241T750_1	240.123	13
[17]	M197T750	197.139	749.8	[M]	[M-CO2+H]+	M241T750_1	240.123	13
[17]	M213T750	213.106	749.8	[M]	[M-C2H4+H]+	M241T750_1	240.123	13
[17]	M224T750	224.102	749.8	[M]	[M-NH3+H]+	M241T750_1	240.123	13
[17]	M241T750_1	241.131	749.8	[M]	[M+H]+	M241T750_1	240.123	13
[17]	M242T750	242.132	749.8	[M+1]	[M+H]+	M241T750_1	240.123	13
[17]	M243T750	243.134	749.8	[M+2]	[M+H]+	M241T750_1	240.123	13
[17]	M244T750	244.136	749.8	[M+3]	[M+H]+	M241T750_1	240.123	13
[17]	M481T750	481.25	749.8	[M]	[2M+H]+	M241T750_1	240.123	13
[18]	M120T418_2	120.044	417.7	[M]	ISF	M245T420	244.069	9
[18]	M125T420	125.034	420.5	[M]	ISF	M245T420	244.069	9
[18]	M155T421	155.044	420.5	[M]	ISF	M245T420	244.069	9
[18]	M209T420	209.055	420.5	[M]	[M-2H2O+H]+	M245T420	244.069	9
[18]	M210T420	210.058	420.5	[M+1]	[M-2H2O+H]+	M245T420	244.069	9
[18]	M227T420	227.066	420.5	[M]	[M-H2O+H]+	M245T420	244.069	9
[18]	M245T420	245.076	420.5	[M]	[M+H]+	M245T420	244.069	9
[18]	M246T420	246.079	420.5	[M+1]	[M+H]+	M245T420	244.069	9
[18]	M283T421	283.027	421.2	[M]	[M+K]+	M245T420	244.069	9
[19]	M110T307	110.034	307.1	[M]	ISF	M253T307	252.085	10
[19]	M137T307_2	137.046	307	[M]	ISF	M253T307	252.085	10
[19]	M138T307_2	138.048	307	[M+1]	ISF	M253T307	252.085	10
[19]	M139T307	139.05	307.3	[M+2]	ISF	M253T307	252.085	10
[19]	M253T307	253.093	306.7	[M]	[M+H]+	M253T307	252.085	10
[19]	M254T307	254.095	306.9	[M+1]	[M+H]+	M253T307	252.085	10
[19]	M270T306	270.119	306.4	[M]	[M+NH4]+	M253T307	252.085	10
[19]	M291T306	291.048	306.4	[M]	[M+K]+	M253T307	252.085	10
[19]	M505T307	505.177	306.9	[M]	[2M+H]+	M253T307	252.085	10
[19]	M506T307_2	506.18	306.9	[M+1]	[2M+H]+	M253T307	252.085	10
[20]	M190T588	190.071	588.2	[M]	ISF	M254T588	253.082	16
[20]	M193T588	193.059	588.4	[M]	ISF	M254T588	253.082	16
[20]	M194T588	194.067	588.3	[M]	ISF	M254T588	253.082	16
[20]	M206T588	206.067	588.3	[M]	ISF	M254T588	253.082	16
[20]	M207T588	207.07	588.5	[M+1]	ISF	M254T588	253.082	16
[20]	M218T588	218.066	588.2	[M]	[M-2H2O+H]+	M254T588	253.082	16
[20]	M236T588	236.078	588.3	[M]	[M-H2O+H]+	M254T588	253.082	16
[20]	M237T588	237.081	588.3	[M+1]	[M-H2O+H]+	M254T588	253.082	16
[20]	M254T588	254.089	588.3	[M]	[M+H]+	M254T588	253.082	16
[20]	M255T588	255.091	588.2	[M+1]	[M+H]+	M254T588	253.082	16
[20]	M256T588	256.092	588.3	[M+2]	[M+H]+	M254T588	253.082	16
[20]	M276T588	276.069	588.2	[M]	[M+Na]+	M254T588	253.082	16
[20]	M277T588	277.071	588.2	[M+1]	[M+Na]+	M254T588	253.082	16
[20]	M298T588	298.051	588.3	[M]	[M-H+2Na]+	M254T588	253.082	16
[20]	M507T588	507.167	588.3	[M]	[2M+H]+	M254T588	253.082	16
[20]	M529T588_1	529.149	588.2	[M]	[2M+Na]+	M254T588	253.082	16
[21]	M111T297	111	296.9	[M]	ISF	M260T297	259.063	10
[21]	M112T297	112.003	297.2	[M+1]	ISF	M260T297	259.063	10
[21]	M128T297_2	128.028	296.7	[M]	ISF	M260T297	259.063	10
[21]	M129T297	129.03	296.7	[M+1]	ISF	M260T297	259.063	10
[21]	M260T297	260.071	296.7	[M]	[M+H]+	M260T297	259.063	10
[21]	M261T297	261.073	296.6	[M+1]	[M+H]+	M260T297	259.063	10
[21]	M282T296	282.051	296.5	[M]	[M+Na]+	M260T297	259.063	10
[21]	M541T296	541.112	296.4	[M]	[2M+Na]+	M260T297	259.063	10
[21]	M542T297	542.115	296.6	[M+1]	[2M+Na]+	M260T297	259.063	10
[21]	M543T297	543.111	296.5	[M+2]	[2M+Na]+	M260T297	259.063	10
[22]	M84T390	84.0436	389.7	[M]	ISF	M265T389	264.112	28
[22]	M91T389	91.0534	389.4	[M]	ISF	M265T389	264.112	28
[22]	M130T390	130.049	389.6	[M]	ISF	M265T389	264.112	28
[22]	M131T389	131.052	389.4	[M+1]	ISF	M265T389	264.112	28
[22]	M136T389	136.075	389.2	[M]	ISF	M265T389	264.112	28
[22]	M137T389	137.078	389.1	[M+1]	ISF	M265T389	264.112	28
[22]	M247T390	247.107	389.7	[M]	[M-H2O+H]+	M265T389	264.112	28
[22]	M248T390	248.091	389.6	[M]	[M-NH3+H]+	M265T389	264.112	28
[22]	M249T390	249.095	389.6	[M+1]	[M-NH3+H]+	M265T389	264.112	28
[22]	M250T389	250.097	389.3	[M+2]	[M-NH3+H]+	M265T389	264.112	28
[22]	M265T389	265.119	389.1	[M]	[M+H]+	M265T389	264.112	28
[22]	M266T389	266.121	389.4	[M+1]	[M+H]+	M265T389	264.112	28
[22]	M267T390	267.123	389.6	[M+2]	[M+H]+	M265T389	264.112	28
[22]	M287T389	287.1	389.3	[M]	[M+Na]+	M265T389	264.112	28
[22]	M288T389	288.103	389.4	[M+1]	[M+Na]+	M265T389	264.112	28
[22]	M289T389	289.105	389.5	[M+2]	[M+Na]+	M265T389	264.112	28
[22]	M303T389	303.073	389.4	[M]	[M+K]+	M265T389	264.112	28
[22]	M304T390	304.076	389.6	[M+1]	[M+K]+	M265T389	264.112	28
[22]	M305T390	305.072	389.7	[M+2]	[M+K]+	M265T389	264.112	28
[22]	M529T390	529.227	389.6	[M]	[2M+H]+	M265T389	264.112	28
[22]	M530T389	530.23	389.2	[M+1]	[2M+H]+	M265T389	264.112	28
[22]	M551T390	551.21	389.7	[M]	[2M+Na]+	M265T389	264.112	28
[22]	M552T390	552.212	389.6	[M+1]	[2M+Na]+	M265T389	264.112	28
[22]	M553T390	553.214	389.6	[M+2]	[2M+Na]+	M265T389	264.112	28
[22]	M554T390	554.217	389.7	[M+3]	[2M+Na]+	M265T389	264.112	28
[22]	M567T390	567.178	389.6	[M]	[2M+K]+	M265T389	264.112	28
[22]	M568T390	568.181	389.7	[M+1]	[2M+K]+	M265T389	264.112	28
[22]	M569T389	569.184	389.1	[M+2]	[2M+K]+	M265T389	264.112	28
[23]	M136T173	136.061	173.4	[M]	[M-C6H10O4+H]+	M282T171	281.113	5
[23]	M249T172	249.084	171.6	[M]	[M-CH5O+H]+	M282T171	281.113	5
[23]	M282T171	282.12	171.4	[M]	[M+H]+	M282T171	281.113	5
[23]	M283T172	283.123	171.9	[M+1]	[M+H]+	M282T171	281.113	5
[23]	M284T171	284.124	170.8	[M+2]	[M+H]+	M282T171	281.113	5
[24]	M112T278	112.05	278.2	[M]	ISF	M286T278	285.096	15
[24]	M113T279	113.053	278.6	[M+1]	ISF	M286T278	285.096	15
[24]	M154T278_2	154.061	278.2	[M]	ISF	M286T278	285.096	15
[24]	M155T278	155.064	277.8	[M+1]	ISF	M286T278	285.096	15
[24]	M156T278	156.065	278.2	[M+2]	ISF	M286T278	285.096	15
[24]	M286T278	286.103	278.2	[M]	[M+H]+	M286T278	285.096	15
[24]	M287T278	287.105	278.1	[M+1]	[M+H]+	M286T278	285.096	15
[24]	M288T278	288.107	278.1	[M+2]	[M+H]+	M286T278	285.096	15
[24]	M308T277	308.084	276.7	[M]	[M+Na]+	M286T278	285.096	15
[24]	M309T278	309.087	277.6	[M+1]	[M+Na]+	M286T278	285.096	15
[24]	M310T279	310.09	279.4	[M+2]	[M+Na]+	M286T278	285.096	15
[24]	M571T278	571.198	277.6	[M]	[2M+H]+	M286T278	285.096	15
[24]	M572T278	572.201	277.6	[M+1]	[2M+H]+	M286T278	285.096	15
[24]	M573T278	573.203	277.6	[M+2]	[2M+H]+	M286T278	285.096	15
[24]	M574T277	574.206	277	[M+3]	[2M+H]+	M286T278	285.096	15
[25]	M84T830	84.0437	830.1	[M]	ISF	M305T831	304.092	26
[25]	M85T831	85.0471	831.1	[M+1]	ISF	M305T831	304.092	26
[25]	M102T831	102.054	830.9	[M]	ISF	M305T831	304.092	26
[25]	M130T831	130.049	830.9	[M]	ISF	M305T831	304.092	26
[25]	M148T831_2	148.061	830.9	[M]	ISF	M305T831	304.092	26
[25]	M149T831	149.063	830.9	[M+1]	ISF	M305T831	304.092	26
[25]	M150T831	150.064	830.8	[M+2]	ISF	M305T831	304.092	26
[25]	M159T831	159.047	830.9	[M]	[M-C6H10O4+H]+	M305T831	304.092	26
[25]	M245T831	245.076	831	[M]	[M-C2H4O2+H]+	M305T831	304.092	26
[25]	M263T831	263.087	830.9	[M]	[M-C2H2O+H]+	M305T831	304.092	26
[25]	M269T831	269.076	830.9	[M]	[M-2H2O+H]+	M305T831	304.092	26
[25]	M270T831	270.079	830.9	[M+1]	[M-2H2O+H]+	M305T831	304.092	26
[25]	M287T831	287.087	830.9	[M]	[M-H2O+H]+	M305T831	304.092	26
[25]	M288T831	288.089	830.9	[M+1]	[M-H2O+H]+	M305T831	304.092	26
[25]	M305T831	305.099	830.9	[M]	[M+H]+	M305T831	304.092	26
[25]	M306T831	306.101	830.9	[M+1]	[M+H]+	M305T831	304.092	26
[25]	M307T831	307.102	830.9	[M+2]	[M+H]+	M305T831	304.092	26
[25]	M322T831	322.123	831.3	[M]	[M+NH4]+	M305T831	304.092	26
[25]	M327T831	327.08	830.6	[M]	[M+Na]+	M305T831	304.092	26
[25]	M328T831	328.082	830.8	[M+1]	[M+Na]+	M305T831	304.092	26
[25]	M329T831	329.083	830.9	[M+2]	[M+Na]+	M305T831	304.092	26
[25]	M609T831	609.187	830.9	[M]	[2M+H]+	M305T831	304.092	26
[25]	M626T831	626.213	831	[M]	[2M+NH4]+	M305T831	304.092	26
[25]	M631T831	631.171	830.7	[M]	[2M+Na]+	M305T831	304.092	26
[25]	M632T831	632.174	830.6	[M+1]	[2M+Na]+	M305T831	304.092	26
[25]	M633T831	633.174	830.7	[M+2]	[2M+Na]+	M305T831	304.092	26
[26]	M112T820_2	112.05	819.8	[M]	ISF	M308T820	307.056	7
[26]	M113T820	113.053	819.9	[M+1]	ISF	M308T820	307.056	7
[26]	M248T821	248.052	821	[M]	[M-C2H4O2+H]+	M308T820	307.056	7
[26]	M249T821	249.056	821.1	[M+1]	[M-C2H4O2+H]+	M308T820	307.056	7
[26]	M308T820	308.064	819.9	[M]	[M+H]+	M308T820	307.056	7
[26]	M309T820	309.067	820.2	[M+1]	[M+H]+	M308T820	307.056	7
[26]	M330T819	330.045	819.1	[M]	[M+Na]+	M308T820	307.056	7
[27]	M180T327_2	180.087	326.6	[M]	ISF	M312T327	311.122	6
[27]	M181T327	181.09	326.7	[M+1]	ISF	M312T327	311.122	6
[27]	M312T327	312.13	326.6	[M]	[M+H]+	M312T327	311.122	6
[27]	M313T327	313.133	326.6	[M+1]	[M+H]+	M312T327	311.122	6
[27]	M314T327	314.135	326.7	[M+2]	[M+H]+	M312T327	311.122	6
[27]	M315T327	315.137	327.3	[M+3]	[M+H]+	M312T327	311.122	6
[28]	M132T350_1	132.065	349.9	[M]	[M-C6H12O6+H]+	M312T349	311.122	8
[28]	M180T348	180.087	348.4	[M]	ISF	M312T349	311.122	8
[28]	M269T349	269.102	349.3	[M]	[M-C2H3O+H]+	M312T349	311.122	8
[28]	M281T347	281.089	347.1	[M]	[M-CH5N+H]+	M312T349	311.122	8
[28]	M297T348	297.107	348.4	[M]	[M-CH3+H]+	M312T349	311.122	8
[28]	M312T349	312.129	348.5	[M]	[M+H]+	M312T349	311.122	8
[28]	M313T347	313.132	347.2	[M+1]	[M+H]+	M312T349	311.122	8
[28]	M334T349	334.111	348.8	[M]	[M+Na]+	M312T349	311.122	8
[29]	M119T773	119.034	772.6	[M]	ISF	M332T772	331.069	9
[29]	M136T772	136.061	772.2	[M]	ISF	M332T772	331.069	9
[29]	M137T772	137.064	772	[M+1]	ISF	M332T772	331.069	9
[29]	M332T772	332.076	771.8	[M]	[M+H]+	M332T772	331.069	9
[29]	M333T772	333.078	772.2	[M+1]	[M+H]+	M332T772	331.069	9
[29]	M334T772	334.079	772.1	[M+2]	[M+H]+	M332T772	331.069	9
[29]	M354T772	354.056	772.2	[M]	[M+Na]+	M332T772	331.069	9
[29]	M370T772	370.026	772	[M]	[M+K]+	M332T772	331.069	9
[29]	M376T772	376.038	771.8	[M]	[M-H+2Na]+	M332T772	331.069	9
[30]	M323T946	322.992	946	[M]	[M-H2O+H]+	M341T946	339.995	3
[30]	M341T946	341.002	946.3	[M]	[M+H]+	M341T946	339.995	3
[30]	M382T947	382.028	946.7	[M]	[M+CH3CN+H]+	M341T946	339.995	3
[31]	M119T826	119.034	826.3	[M]	ISF	M349T826	348.047	13
[31]	M137T826_2	137.045	826	[M]	ISF	M349T826	348.047	13
[31]	M138T826	138.048	826	[M+1]	ISF	M349T826	348.047	13
[31]	M349T826	349.054	825.7	[M]	[M+H]+	M349T826	348.047	13
[31]	M350T826	350.056	826	[M+1]	[M+H]+	M349T826	348.047	13
[31]	M351T826	351.058	826.4	[M+2]	[M+H]+	M349T826	348.047	13
[31]	M371T826	371.035	826.2	[M]	[M+Na]+	M349T826	348.047	13
[31]	M372T826	372.037	826.4	[M+1]	[M+Na]+	M349T826	348.047	13
[31]	M387T827	387.006	826.7	[M]	[M+K]+	M349T826	348.047	13
[31]	M697T826	697.101	825.8	[M]	[2M+H]+	M349T826	348.047	13
[31]	M698T826	698.102	826.2	[M+1]	[2M+H]+	M349T826	348.047	13
[31]	M699T826	699.104	826.3	[M+2]	[2M+H]+	M349T826	348.047	13
[31]	M719T826	719.082	826.5	[M]	[2M+Na]+	M349T826	348.047	13
[32]	M233T719	233.059	719.2	[M]	ISF	M380T719	379.104	5
[32]	M234T719	234.061	719.4	[M+1]	ISF	M380T719	379.104	5
[32]	M380T719	380.111	718.7	[M]	[M+H]+	M380T719	379.104	5
[32]	M381T719	381.115	718.8	[M+1]	[M+H]+	M380T719	379.104	5
[32]	M402T719	402.093	718.8	[M]	[M+Na]+	M380T719	379.104	5
[33]	M136T688	136.061	687.8	[M]	ISF	M385T688_2	384.121	7
[33]	M250T688	250.074	687.7	[M]	ISF	M385T688_2	384.121	7
[33]	M385T688_2	385.129	687.7	[M]	[M+H]+	M385T688_2	384.121	7
[33]	M386T688_2	386.131	687.8	[M+1]	[M+H]+	M385T688_2	384.121	7
[33]	M387T688	387.127	687.7	[M+2]	[M+H]+	M385T688_2	384.121	7
[33]	M407T688	407.109	687.8	[M]	[M+Na]+	M385T688_2	384.121	7
[33]	M429T687	429.09	687.5	[M]	[M-H+2Na]+	M385T688_2	384.121	7
[34]	M97T916	97.0277	916	[M]	ISF	M444T916	443.022	5
[34]	M152T914	152.056	914.1	[M]	ISF	M444T916	443.022	5
[34]	M153T914	153.065	913.6	[M+1]	ISF	M444T916	443.022	5
[34]	M444T916	444.03	916.2	[M]	[M+H]+	M444T916	443.022	5
[34]	M507T917	507.049	917	[M]	[M+CH3CN+Na]+	M444T916	443.022	5
[35]	M457T724	457.11	724	[M]	[M+H]+	M457T724	456.103	3
[35]	M458T724	458.113	724	[M+1]	[M+H]+	M457T724	456.103	3
[35]	M479T724	479.092	724	[M]	[M+Na]+	M457T724	456.103	3
[36]	M243T747	243.082	747	[M]	ISF	M457T749	456.103	3
[36]	M439T749	439.1	748.8	[M]	ISF	M457T749	456.103	3
[36]	M457T749	457.11	749.1	[M]	[M+H]+	M457T749	456.103	3
[37]	M153T321	153.018	320.7	[M]	ISF	M581T321	580.178	9
[37]	M273T321	273.075	320.8	[M]	ISF	M581T321	580.178	9
[37]	M274T321	274.079	320.7	[M+1]	ISF	M581T321	580.178	9
[37]	M275T322	275.08	321.9	[M+2]	ISF	M581T321	580.178	9
[37]	M401T321	401.121	321.1	[M]	[M-C6H12O6+H]+	M581T321	580.178	9
[37]	M581T321	581.185	320.8	[M]	[M+H]+	M581T321	580.178	9
[37]	M582T321	582.189	320.8	[M+1]	[M+H]+	M581T321	580.178	9
[37]	M583T321	583.191	320.5	[M+2]	[M+H]+	M581T321	580.178	9
[37]	M584T321	584.192	321.2	[M+3]	[M+H]+	M581T321	580.178	9
[38]	M355T931_2	355.073	931.4	[M]	ISF	M613T931_2	612.153	16
[38]	M356T931	356.075	931.4	[M+1]	ISF	M613T931_2	612.153	16
[38]	M357T932	357.07	932	[M+2]	ISF	M613T931_2	612.153	16
[38]	M409T931	409.082	931.4	[M]	ISF	M613T931_2	612.153	16
[38]	M484T931	484.115	931.4	[M]	ISF	M613T931_2	612.153	16
[38]	M485T931	485.117	931.4	[M+1]	ISF	M613T931_2	612.153	16
[38]	M486T931	486.113	931.4	[M+2]	ISF	M613T931_2	612.153	16
[38]	M538T931	538.125	931.4	[M]	ISF	M613T931_2	612.153	16
[38]	M613T931_2	613.16	931.4	[M]	[M+H]+	M613T931_2	612.153	16
[38]	M614T931	614.163	931.4	[M+1]	[M+H]+	M613T931_2	612.153	16
[38]	M615T931	615.158	931.4	[M+2]	[M+H]+	M613T931_2	612.153	16
[38]	M616T931	616.159	931.4	[M+3]	[M+H]+	M613T931_2	612.153	16
[38]	M635T931	635.139	931.4	[M]	[M+Na]+	M613T931_2	612.153	16
[38]	M636T931	636.141	931.4	[M+1]	[M+Na]+	M613T931_2	612.153	16
[38]	M637T932	637.138	931.9	[M+2]	[M+Na]+	M613T931_2	612.153	16
[38]	M651T931	651.11	931.4	[M]	[M+K]+	M613T931_2	612.153	16
[39]	M112T820_2	112.05	819.8	[M]	ISF	M615T823	614.146	6
[39]	M113T820	113.053	819.9	[M+1]	ISF	M615T823	614.146	6
[39]	M324T823	324.058	822.8	[M]	ISF	M615T823	614.146	6
[39]	M615T823	615.154	822.8	[M]	[M+H]+	M615T823	614.146	6
[39]	M616T823	616.156	822.8	[M+1]	[M+H]+	M615T823	614.146	6
[39]	M617T823	617.158	822.8	[M+2]	[M+H]+	M615T823	614.146	6
[40]	M102T626	102.054	625.8	[M]	[M-H2O+H]+	M102T626	119.057	2
[40]	M103T628	103.038	627.9	[M]	[M-NH3+H]+	M102T626	119.057	2
[41]	M102T704	102.054	704.4	[M]	[M-H2O+H]+	M120T705	119.057	2
[41]	M120T705	120.065	704.5	[M]	[M+H]+	M120T705	119.057	2
[42]	M74T641	74.0594	640.9	[M]	ISF	M120T641	119.057	3
[42]	M102T641	102.054	640.8	[M]	[M-H2O+H]+	M120T641	119.057	3
[42]	M120T641	120.064	640.9	[M]	[M+H]+	M120T641	119.057	3
[43]	M103T628	103.038	627.9	[M]	[M-NH3+H]+	M120T626	119.058	2
[43]	M120T626	120.065	626.1	[M]	[M+H]+	M120T626	119.058	2
[44]	M120T613	120.065	612.7	[M]	[M+H]+	M120T613	119.057	1
[45]	M103T440	103.053	440.4	[M]	ISF	M120T440_2	137.083	3
[45]	M120T440_2	120.08	440.3	[M]	[M-H2O+H]+	M120T440_2	137.083	3
[45]	M121T440	121.084	440.4	[M+1]	[M-H2O+H]+	M120T440_2	137.083	3
[46]	M138T760	138.065	759.8	[M]	[M-H2O+H]+	M138T760	155.068	3
[46]	M156T760	156.076	759.8	[M]	[M+H]+	M138T760	155.068	3
[46]	M157T760	157.079	759.7	[M+1]	[M+H]+	M138T760	155.068	3
[47]	M142T573	142.049	573.4	[M]	[M+Na]+	M142T573	119.059	1
[48]	M83T681	83.0597	681	[M]	ISF	M156T683	155.069	5
[48]	M93T681	93.0441	681	[M]	ISF	M156T683	155.069	5
[48]	M110T682	110.071	682.1	[M]	ISF	M156T683	155.069	5
[48]	M156T683	156.077	683.1	[M]	[M+H]+	M156T683	155.069	5
[48]	M157T681	157.079	681.4	[M+1]	[M+H]+	M156T683	155.069	5
[49]	M156T703	156.076	703.1	[M]	[M+H]+	M156T703	155.069	2
[49]	M157T701	157.079	700.5	[M+1]	[M+H]+	M156T703	155.069	2
[50]	M156T804	156.076	804.3	[M]	[M+H]+	M156T804	155.069	1
[51]	M138T508	138.073	508.4	[M]	[M-H2O+H]+	M156T511	155.07	2
[51]	M156T511	156.077	510.6	[M]	[M+H]+	M156T511	155.07	2
[52]	M162T578	162.076	578	[M]	[M-H2O+H]+	M162T578	179.079	2
[52]	M163T577	163.079	577.4	[M+1]	[M-H2O+H]+	M162T578	179.079	2
[53]	M151T428	151.086	428.4	[M]	[M-CHO+H]+	M162T426	179.078	3
[53]	M162T426	162.075	426.2	[M]	[M-H2O+H]+	M162T426	179.078	3
[53]	M163T426	163.079	426.2	[M+1]	[M-H2O+H]+	M162T426	179.078	3
[54]	M163T509	163.059	509.1	[M]	[M-H2O+H]+	M163T509	180.063	1
[55]	M163T541	163.059	541	[M]	[M-H2O+H]+	M163T541	180.062	1
[56]	M163T460	163.059	460	[M]	[M-H2O+H]+	M163T460	180.062	1
[57]	M166T237	166.049	236.6	[M]	[M-H2O+H]+	M166T237	183.052	2
[57]	M244T234	244.09	234.1	[M]	[M+CH3COO+2H]+	M166T237	183.052	2
[58]	M83T681	83.0597	681	[M]	ISF	M170T680	169.084	5
[58]	M110T682	110.071	682.1	[M]	[M-C2H4O2+H]+	M170T680	169.084	5
[58]	M156T683	156.077	683.1	[M]	[M-CH2+H]+	M170T680	169.084	5
[58]	M157T681	157.079	681.4	[M+1]	[M-CH2+H]+	M170T680	169.084	5
[58]	M170T680	170.092	680.4	[M]	[M+H]+	M170T680	169.084	5
[59]	M93T681	93.0441	681	[M]	ISF	M178T682	155.068	3
[59]	M110T682	110.071	682.1	[M]	ISF	M178T682	155.068	3
[59]	M178T682	178.058	681.7	[M]	[M+Na]+	M178T682	155.068	3
[60]	M88T632	88.0386	631.7	[M]	ISF	M180T632	179.079	6
[60]	M180T632	180.087	631.6	[M]	[M+H]+	M180T632	179.079	6
[60]	M181T632	181.089	631.7	[M+1]	[M+H]+	M180T632	179.079	6
[60]	M182T632	182.09	632.3	[M+2]	[M+H]+	M180T632	179.079	6
[60]	M197T633	197.11	633.3	[M]	[M+NH4]+	M180T632	179.079	6
[60]	M202T630	202.067	630.2	[M]	[M+Na]+	M180T632	179.079	6
[61]	M136T567_2	136.097	567.1	[M]	[M-CO2+H]+	M180T570	179.078	3
[61]	M138T567	138.101	567.1	[M+2]	[M-CO2+H]+	M180T570	179.078	3
[61]	M180T570	180.086	569.9	[M]	[M+H]+	M180T570	179.078	3
[62]	M180T701	180.086	701.4	[M]	[M+H]+	M180T701	179.079	2
[62]	M181T703	181.089	703	[M+1]	[M+H]+	M180T701	179.079	2
[63]	M180T647	180.086	646.8	[M]	[M+H]+	M180T647	179.079	1
[65]	M197T424	197.109	423.7	[M]	[M+NH4]+	M197T424	179.076	1
[66]	M69T527	69.0332	526.6	[M]	ISF	M198T526	180.063	5
[66]	M85T526	85.0277	525.8	[M]	ISF	M198T526	180.063	5
[66]	M198T526	198.096	526.1	[M]	[M+NH4]+	M198T526	180.063	5
[66]	M199T525	199.1	525	[M+1]	[M+NH4]+	M198T526	180.063	5
[66]	M203T526	203.052	526.4	[M]	[M+Na]+	M198T526	180.063	5
[67]	M137T508	137.07	508.3	[M]	[M-CO2+H]+	M198T508	180.063	4
[67]	M138T508	138.073	508.4	[M+1]	[M-CO2+H]+	M198T508	180.063	4
[67]	M198T508	198.096	508.5	[M]	[M+NH4]+	M198T508	180.063	4
[67]	M219T510	219.026	509.7	[M]	[M+K]+	M198T508	180.063	4
[68]	M148T582	148.06	582.4	[M]	[M-CH4O+H]+	M202T580	179.078	5
[68]	M202T580	202.068	580.4	[M]	[M+Na]+	M202T580	179.078	5
[68]	M203T580	203.071	580.4	[M+1]	[M+Na]+	M202T580	179.078	5
[68]	M381T580	381.146	580.3	[M]	[2M+Na]+	M202T580	179.078	5
[68]	M382T580	382.149	580.3	[M+1]	[2M+Na]+	M202T580	179.078	5
[69]	M202T648	202.068	648.4	[M]	[M+Na]+	M202T648	179.078	1
[70]	M203T459	203.052	458.8	[M]	[M+Na]+	M203T459	180.063	2
[70]	M383T461	383.114	461.2	[M]	[2M+Na]+	M203T459	180.063	2
[71]	M164T379	164.045	379.4	[M]	[M-NH3+H]+	M203T380_1	180.058	2
[71]	M203T380_1	203.048	380.4	[M]	[M+Na]+	M203T380_1	180.058	2
[74]	M128T523	128.07	522.6	[M]	ISF	M205T525	182.079	7
[74]	M147T526_2	147.064	526.5	[M]	[M-2H2O+H]+	M205T525	182.079	7
[74]	M165T527	165.075	526.5	[M]	[M-H2O+H]+	M205T525	182.079	7
[74]	M166T525	166.078	525	[M+1]	[M-H2O+H]+	M205T525	182.079	7
[74]	M183T526	183.085	526.5	[M]	[M+H]+	M205T525	182.079	7
[74]	M205T525	205.068	525.5	[M]	[M+Na]+	M205T525	182.079	7
[74]	M206T526	206.071	525.9	[M+1]	[M+Na]+	M205T525	182.079	7
[76]	M218T576	218.042	575.6	[M]	[M+K]+	M218T576	179.078	1
[78]	M221T527	221.042	527.1	[M]	[M+K]+	M221T527	182.078	4
[78]	M222T527	222.045	527.1	[M+1]	[M+K]+	M221T527	182.078	4
[78]	M223T527	223.04	527.1	[M+2]	[M+K]+	M221T527	182.078	4
[78]	M259T528	258.996	527.6	[M]	[M-H+2K]+	M221T527	182.078	4
[80]	M112T354	112.05	353.6	[M]	ISF	M228T355	227.09	10
[80]	M113T354	113.053	354.2	[M+1]	ISF	M228T355	227.09	10
[80]	M210T353	210.079	352.9	[M]	[M-H2O+H]+	M228T355	227.09	10
[80]	M211T353	211.082	352.9	[M+1]	[M-H2O+H]+	M228T355	227.09	10
[80]	M228T355	228.097	355.3	[M]	[M+H]+	M228T355	227.09	10
[80]	M229T354	229.101	354.3	[M+1]	[M+H]+	M228T355	227.09	10
[80]	M250T354	250.079	354.4	[M]	[M+Na]+	M228T355	227.09	10
[80]	M455T354	455.187	353.8	[M]	[2M+H]+	M228T355	227.09	10
[80]	M456T353	456.193	353.1	[M+1]	[2M+H]+	M228T355	227.09	10
[80]	M457T354	457.192	354	[M+2]	[2M+H]+	M228T355	227.09	10
[82]	M109T863	109.027	862.6	[M]	ISF	M243T862	260.029	6
[82]	M243T862	243.026	861.9	[M]	[M-H2O+H]+	M243T862	260.029	6
[82]	M244T862	244.029	862.4	[M+1]	[M-H2O+H]+	M243T862	260.029	6
[82]	M261T862	261.036	861.9	[M]	[M+H]+	M243T862	260.029	6
[82]	M262T862	262.04	862.3	[M+1]	[M+H]+	M243T862	260.029	6
[82]	M283T863	283.018	862.6	[M]	[M+Na]+	M243T862	260.029	6
[83]	M81T844	81.033	844	[M]	ISF	M243T843	260.029	12
[83]	M109T843	109.028	843.5	[M]	ISF	M243T843	260.029	12
[83]	M110T844	110.031	844.1	[M+1]	ISF	M243T843	260.029	12
[83]	M219T841	219.026	840.7	[M]	[M-C2H2O+H]+	M243T843	260.029	12
[83]	M225T845	225.015	844.6	[M]	[M-2H2O+H]+	M243T843	260.029	12
[83]	M243T843	243.026	843.4	[M]	[M-H2O+H]+	M243T843	260.029	12
[83]	M244T844	244.029	844.1	[M+1]	[M-H2O+H]+	M243T843	260.029	12
[83]	M261T844	261.036	844.3	[M]	[M+H]+	M243T843	260.029	12
[83]	M278T845	278.062	844.8	[M]	[M+NH4]+	M243T843	260.029	12
[83]	M283T844	283.018	844	[M]	[M+Na]+	M243T843	260.029	12
[83]	M299T844	298.992	843.8	[M]	[M+K]+	M243T843	260.029	12
[83]	M521T844	521.064	844.5	[M]	[2M+H]+	M243T843	260.029	12
[84]	M225T903	225.015	902.9	[M]	[M-2H2O+H]+	M243T904	260.029	7
[84]	M243T904	243.026	903.6	[M]	[M-H2O+H]+	M243T904	260.029	7
[84]	M261T904	261.036	903.9	[M]	[M+H]+	M243T904	260.029	7
[84]	M262T904	262.05	903.9	[M+1]	[M+H]+	M243T904	260.029	7
[84]	M263T904	263.052	903.8	[M+2]	[M+H]+	M243T904	260.029	7
[84]	M283T906	283.018	906.1	[M]	[M+Na]+	M243T904	260.029	7
[84]	M521T903	521.065	903.3	[M]	[2M+H]+	M243T904	260.029	7
[85]	M252T361	252.108	361.2	[M]	[M+H]+	M252T361	251.101	1
[86]	M252T300	252.108	299.8	[M]	[M+H]+	M252T300	251.101	1
[87]	M137T349_1	137.045	348.6	[M]	ISF	M253T348	270.096	7
[87]	M241T348	241.064	348.2	[M]	[M-C2H6+H]+	M253T348	270.096	7
[87]	M253T348	253.092	347.6	[M]	[M-H2O+H]+	M253T348	270.096	7
[87]	M256T349	256.074	348.9	[M]	[M-CH3+H]+	M253T348	270.096	7
[87]	M312T349	312.129	348.5	[M]	[M+CH3CN+H]+	M253T348	270.096	7
[87]	M313T347	313.132	347.2	[M+1]	[M+CH3CN+H]+	M253T348	270.096	7
[87]	M334T349	334.111	348.8	[M]	[M+CH3CN+Na]+	M253T348	270.096	7
[88]	M95T540	94.9288	539.6	[M]	ISF	M257T540	180.062	10
[88]	M137T539	136.939	539	[M]	ISF	M257T540	180.062	10
[88]	M138T539	137.942	538.9	[M+1]	ISF	M257T540	180.062	10
[88]	M198T542	198.096	541.6	[M]	[M+NH4]+	M257T540	180.062	10
[88]	M219T540	219.026	540.3	[M]	[M+K]+	M257T540	180.062	10
[88]	M220T540	220.029	540.4	[M+1]	[M+K]+	M257T540	180.062	10
[88]	M257T540	256.981	539.6	[M]	[M-H+2K]+	M257T540	180.062	10
[88]	M258T540	257.985	539.6	[M+1]	[M-H+2K]+	M257T540	180.062	10
[88]	M295T538_3	294.928	538.3	[M]	[M-2H+3K]+	M257T540	180.062	10
[88]	M399T541_2	399.088	541	[M]	[2M+K]+	M257T540	180.062	10
[92]	M81T880	80.9731	880.3	[M]	[M-C6H12O6+H]+	M261T881	260.03	26
[92]	M85T880	85.028	880.4	[M]	ISF	M261T881	260.03	26
[92]	M99T881_1	98.9839	881	[M]	[M-C6H10O5+H]+	M261T881	260.03	26
[92]	M109T881	109.028	881	[M]	ISF	M261T881	260.03	26
[92]	M127T881	127.038	881	[M]	ISF	M261T881	260.03	26
[92]	M128T881	128.041	880.7	[M+1]	ISF	M261T881	260.03	26
[92]	M225T881	225.016	881	[M]	[M-2H2O+H]+	M261T881	260.03	26
[92]	M226T881	226.019	881.2	[M+1]	[M-2H2O+H]+	M261T881	260.03	26
[92]	M227T881	227.02	880.7	[M+2]	[M-2H2O+H]+	M261T881	260.03	26
[92]	M243T881	243.027	881	[M]	[M-H2O+H]+	M261T881	260.03	26
[92]	M244T881	244.029	881.2	[M+1]	[M-H2O+H]+	M261T881	260.03	26
[92]	M245T881	245.03	881.1	[M+2]	[M-H2O+H]+	M261T881	260.03	26
[92]	M261T881	261.037	881	[M]	[M+H]+	M261T881	260.03	26
[92]	M262T880	262.04	880.4	[M+1]	[M+H]+	M261T881	260.03	26
[92]	M263T881	263.041	881.1	[M+2]	[M+H]+	M261T881	260.03	26
[92]	M278T881	278.063	880.8	[M]	[M+NH4]+	M261T881	260.03	26
[92]	M279T881	279.066	881	[M+1]	[M+NH4]+	M261T881	260.03	26
[92]	M283T882	283.018	881.6	[M]	[M+Na]+	M261T881	260.03	26
[92]	M284T881	284.022	881.4	[M+1]	[M+Na]+	M261T881	260.03	26
[92]	M299T882	298.991	881.9	[M]	[M+K]+	M261T881	260.03	26
[92]	M521T881	521.066	880.8	[M]	[2M+H]+	M261T881	260.03	26
[92]	M522T881	522.068	881	[M+1]	[2M+H]+	M261T881	260.03	26
[92]	M523T881	523.07	880.7	[M+2]	[2M+H]+	M261T881	260.03	26
[92]	M538T881	538.091	881	[M]	[2M+NH4]+	M261T881	260.03	26
[92]	M543T881	543.047	881.2	[M]	[2M+Na]+	M261T881	260.03	26
[92]	M544T881	544.049	881.1	[M+1]	[2M+Na]+	M261T881	260.03	26
[97]	M136T289_1	136.061	288.9	[M]	ISF	M268T289	267.096	4
[97]	M268T289	268.103	288.9	[M]	[M+H]+	M268T289	267.096	4
[97]	M269T289	269.107	288.9	[M+1]	[M+H]+	M268T289	267.096	4
[97]	M270T286	270.119	285.9	[M+2]	[M+H]+	M268T289	267.096	4
[98]	M110T373	110.034	372.7	[M]	ISF	M269T373	268.081	22
[98]	M119T373	119.034	372.8	[M]	ISF	M269T373	268.081	22
[98]	M137T373_2	137.046	372.7	[M]	ISF	M269T373	268.081	22
[98]	M138T373	138.048	372.8	[M+1]	ISF	M269T373	268.081	22
[98]	M139T373	139.05	372.7	[M+2]	ISF	M269T373	268.081	22
[98]	M269T373	269.089	372.8	[M]	[M+H]+	M269T373	268.081	22
[98]	M270T373	270.091	372.8	[M+1]	[M+H]+	M269T373	268.081	22
[98]	M271T373	271.093	373.3	[M+2]	[M+H]+	M269T373	268.081	22
[98]	M291T374	291.07	374.2	[M]	[M+Na]+	M269T373	268.081	22
[98]	M292T374	292.072	374.2	[M+1]	[M+Na]+	M269T373	268.081	22
[98]	M307T373	307.043	372.8	[M]	[M+K]+	M269T373	268.081	22
[98]	M308T373	308.046	372.7	[M+1]	[M+K]+	M269T373	268.081	22
[98]	M313T375	313.051	375.2	[M]	[M-H+2Na]+	M269T373	268.081	22
[98]	M537T373	537.167	372.7	[M]	[2M+H]+	M269T373	268.081	22
[98]	M538T373	538.167	373.2	[M+1]	[2M+H]+	M269T373	268.081	22
[98]	M559T373	559.15	372.7	[M]	[2M+Na]+	M269T373	268.081	22
[98]	M560T373	560.151	372.6	[M+1]	[2M+Na]+	M269T373	268.081	22
[98]	M561T373_1	561.154	372.7	[M+2]	[2M+Na]+	M269T373	268.081	22
[98]	M562T373	562.156	373.2	[M+3]	[2M+Na]+	M269T373	268.081	22
[98]	M575T373	575.122	372.7	[M]	[2M+K]+	M269T373	268.081	22
[98]	M576T373	576.125	372.8	[M+1]	[2M+K]+	M269T373	268.081	22
[98]	M577T373	577.123	373	[M+2]	[2M+K]+	M269T373	268.081	22
[99]	M136T396	136.061	395.8	[M]	ISF	M269T397	268.08	2
[99]	M269T397	269.087	396.8	[M]	[M+H]+	M269T397	268.08	2
[100]	M136T289_1	136.061	288.9	[M]	ISF	M269T290	268.08	4
[100]	M153T292	153.04	292	[M]	ISF	M269T290	268.08	4
[100]	M269T290	269.088	290.1	[M]	[M+H]+	M269T290	268.08	4
[100]	M270T292	270.092	291.7	[M+1]	[M+H]+	M269T290	268.08	4
[101]	M269T300	269.137	299.9	[M]	[M+NH4]+	M269T300	251.103	1
[104]	M152T454	152.056	454	[M]	ISF	M284T454	283.092	4
[104]	M284T454	284.099	453.5	[M]	[M+H]+	M284T454	283.092	4
[104]	M306T455	306.08	454.5	[M]	[M+Na]+	M284T454	283.092	4
[104]	M307T453	307.083	453	[M+1]	[M+Na]+	M284T454	283.092	4
[109]	M348T886	348.069	885.6	[M]	[M+H]+	M348T886	347.062	1
[110]	M348T909	348.069	909.3	[M]	[M+H]+	M348T909	347.062	1
[111]	M137T406	137.045	405.5	[M]	ISF	M349T406	348.036	2
[111]	M349T406	349.043	406.4	[M]	[M+H]+	M349T406	348.036	2
[112]	M351T655	351.067	654.7	[M]	[M+NH4]+	M351T655	333.033	2
[112]	M352T657	352.071	656.6	[M+1]	[M+NH4]+	M351T655	333.033	2
[113]	M359T179	359.134	178.8	[M]	[M-H2O+H]+	M359T179	376.137	1
[114]	M137T858	137.045	858	[M]	ISF	M364T858	363.056	7
[114]	M152T858	152.056	858.2	[M]	ISF	M364T858	363.056	7
[114]	M331T860	331.034	860.1	[M]	[M-CH5O+H]+	M364T858	363.056	7
[114]	M346T857	346.053	857.3	[M]	[M-H2O+H]+	M364T858	363.056	7
[114]	M364T858	364.064	858.1	[M]	[M+H]+	M364T858	363.056	7
[114]	M365T858	365.067	858.5	[M+1]	[M+H]+	M364T858	363.056	7
[114]	M386T858	386.046	857.7	[M]	[M+Na]+	M364T858	363.056	7
[115]	M119T793	119.034	793.4	[M]	ISF	M364T796	381.067	4
[115]	M136T794	136.061	793.7	[M]	ISF	M364T796	381.067	4
[115]	M137T793	137.064	793.5	[M+1]	ISF	M364T796	381.067	4
[115]	M364T796	364.064	795.8	[M]	[M-H2O+H]+	M364T796	381.067	4
[116]	M97T820	97.0277	819.9	[M]	ISF	M364T818	363.056	12
[116]	M98T820	98.031	819.9	[M+1]	ISF	M364T818	363.056	12
[116]	M99T821	98.9839	821.3	[M]	ISF	M364T818	363.056	12
[116]	M152T818	152.056	818.3	[M]	ISF	M364T818	363.056	12
[116]	M347T816	347.024	815.6	[M]	[M-CH5+H]+	M364T818	363.056	12
[116]	M348T821	348.069	820.5	[M]	[M-O+H]+	M364T818	363.056	12
[116]	M349T818	349.072	818.3	[M+1]	[M-O+H]+	M364T818	363.056	12
[116]	M350T819	350.074	818.9	[M+2]	[M-O+H]+	M364T818	363.056	12
[116]	M364T818	364.063	818.3	[M]	[M+H]+	M364T818	363.056	12
[116]	M365T819	365.07	819.1	[M+1]	[M+H]+	M364T818	363.056	12
[116]	M381T820	381.099	819.5	[M]	[M+NH4]+	M364T818	363.056	12
[116]	M386T819	386.041	819.3	[M]	[M+Na]+	M364T818	363.056	12
[117]	M136T668	136.061	668.4	[M]	ISF	M365T668	347.061	14
[117]	M137T668	137.064	668.4	[M+1]	ISF	M365T668	347.061	14
[117]	M348T669	348.071	668.5	[M]	[M+H]+	M365T668	347.061	14
[117]	M349T669	349.072	668.5	[M+1]	[M+H]+	M365T668	347.061	14
[117]	M350T669	350.074	668.5	[M+2]	[M+H]+	M365T668	347.061	14
[117]	M351T668	351.082	667.8	[M+3]	[M+H]+	M365T668	347.061	14
[117]	M365T668	365.095	667.7	[M]	[M+NH4]+	M365T668	347.061	14
[117]	M370T669	370.051	668.5	[M]	[M+Na]+	M365T668	347.061	14
[117]	M371T669	371.054	668.5	[M+1]	[M+Na]+	M365T668	347.061	14
[117]	M386T669	386.024	668.5	[M]	[M+K]+	M365T668	347.061	14
[117]	M695T669	695.132	668.5	[M]	[2M+H]+	M365T668	347.061	14
[117]	M696T668	696.132	668.4	[M+1]	[2M+H]+	M365T668	347.061	14
[117]	M697T668	697.135	668.4	[M+2]	[2M+H]+	M365T668	347.061	14
[117]	M717T669	717.113	669	[M]	[2M+Na]+	M365T668	347.061	14
[118]	M136T794	136.061	793.7	[M]	ISF	M370T796	347.062	15
[118]	M137T793	137.064	793.5	[M+1]	ISF	M370T796	347.062	15
[118]	M250T793	250.091	793.5	[M]	ISF	M370T796	347.062	15
[118]	M306T799	306.058	798.9	[M]	[M-C2H2O+H]+	M370T796	347.062	15
[118]	M348T794	348.07	793.5	[M]	[M+H]+	M370T796	347.062	15
[118]	M349T793	349.072	793.5	[M+1]	[M+H]+	M370T796	347.062	15
[118]	M350T793	350.073	793.5	[M+2]	[M+H]+	M370T796	347.062	15
[118]	M351T794	351.077	794.1	[M+3]	[M+H]+	M370T796	347.062	15
[118]	M370T796	370.051	796.5	[M]	[M+Na]+	M370T796	347.062	15
[118]	M371T796	371.054	796.5	[M+1]	[M+Na]+	M370T796	347.062	15
[118]	M386T796	386.022	796.5	[M]	[M+K]+	M370T796	347.062	15
[118]	M695T794	695.131	794.1	[M]	[2M+H]+	M370T796	347.062	15
[118]	M696T795	696.133	794.7	[M+1]	[2M+H]+	M370T796	347.062	15
[118]	M697T795	697.134	794.7	[M+2]	[2M+H]+	M370T796	347.062	15
[118]	M717T796	717.112	795.9	[M]	[2M+Na]+	M370T796	347.062	15
[119]	M136T745	136.061	744.9	[M]	ISF	M370T745	347.062	16
[119]	M235T745	234.997	744.7	[M]	ISF	M370T745	347.062	16
[119]	M348T746	348.07	745.6	[M]	[M+H]+	M370T745	347.062	16
[119]	M349T746	349.072	745.9	[M+1]	[M+H]+	M370T745	347.062	16
[119]	M350T746	350.073	745.5	[M+2]	[M+H]+	M370T745	347.062	16
[119]	M351T745	351.076	744.9	[M+3]	[M+H]+	M370T745	347.062	16
[119]	M370T745	370.051	745.2	[M]	[M+Na]+	M370T745	347.062	16
[119]	M371T746	371.054	745.5	[M+1]	[M+Na]+	M370T745	347.062	16
[119]	M386T746	386.024	745.6	[M]	[M+K]+	M370T745	347.062	16
[119]	M392T745	392.033	745.2	[M]	[M-H+2Na]+	M370T745	347.062	16
[119]	M695T745	695.132	745.4	[M]	[2M+H]+	M370T745	347.062	16
[119]	M696T745	696.133	745	[M+1]	[2M+H]+	M370T745	347.062	16
[119]	M697T745	697.136	745.5	[M+2]	[2M+H]+	M370T745	347.062	16
[119]	M717T745	717.112	745.4	[M]	[2M+Na]+	M370T745	347.062	16
[119]	M718T746	718.116	745.5	[M+1]	[2M+Na]+	M370T745	347.062	16
[119]	M733T745	733.081	744.9	[M]	[2M+K]+	M370T745	347.062	16
[120]	M381T931	381.089	931.4	[M]	[M+NH4]+	M381T931	363.055	2
[120]	M382T930	382.09	930.5	[M+1]	[M+NH4]+	M381T931	363.055	2
[121]	M248T727_2	248.057	727	[M]	ISF	M383T724	400.115	4
[121]	M383T724	383.112	724	[M]	[M-H2O+H]+	M383T724	400.115	4
[121]	M384T721	384.087	721.4	[M]	[M-CH5+H]+	M383T724	400.115	4
[121]	M384T723	384.116	722.6	[M+1]	[M-H2O+H]+	M383T724	400.115	4
[122]	M385T753	385.118	752.8	[M]	[M-O+H]+	M401T753_2	400.115	2
[122]	M401T753_2	401.122	752.6	[M]	[M+H]+	M401T753_2	400.115	2
[123]	M348T696	348.069	695.5	[M]	ISF	M428T694	427.018	5
[123]	M428T694	428.026	694.3	[M]	[M+H]+	M428T694	427.018	5
[123]	M445T694	445.052	694.3	[M]	[M+NH4]+	M428T694	427.018	5
[123]	M446T694	446.053	694.4	[M+1]	[M+NH4]+	M428T694	427.018	5
[123]	M450T694_1	450.007	694.4	[M]	[M+Na]+	M428T694	427.018	5
[124]	M136T772	136.061	772.2	[M]	ISF	M428T775	427.019	3
[124]	M137T772	137.064	772	[M+1]	ISF	M428T775	427.019	3
[124]	M428T775	428.027	774.8	[M]	[M+H]+	M428T775	427.019	3
[125]	M136T668	136.061	668.4	[M]	ISF	M445T669	427.018	25
[125]	M137T668	137.064	668.4	[M+1]	ISF	M445T669	427.018	25
[125]	M348T669	348.071	668.5	[M]	ISF	M445T669	427.018	25
[125]	M349T669	349.072	668.5	[M+1]	ISF	M445T669	427.018	25
[125]	M350T669	350.074	668.5	[M+2]	ISF	M445T669	427.018	25
[125]	M351T668	351.082	667.8	[M+3]	ISF	M445T669	427.018	25
[125]	M386T669	386.024	668.5	[M]	[M-C2H2O+H]+	M445T669	427.018	25
[125]	M428T668	428.026	668.4	[M]	[M+H]+	M445T669	427.018	25
[125]	M445T669	445.052	668.5	[M]	[M+NH4]+	M445T669	427.018	25
[125]	M446T668	446.054	668.4	[M+1]	[M+NH4]+	M445T669	427.018	25
[125]	M447T669	447.051	668.6	[M+2]	[M+NH4]+	M445T669	427.018	25
[125]	M450T669	450.007	668.5	[M]	[M+Na]+	M445T669	427.018	25
[125]	M451T669	451.01	668.7	[M+1]	[M+Na]+	M445T669	427.018	25
[125]	M452T669	452.007	668.5	[M+2]	[M+Na]+	M445T669	427.018	25
[125]	M466T668	465.976	668.4	[M]	[M+K]+	M445T669	427.018	25
[125]	M855T668	855.043	668.4	[M]	[2M+H]+	M445T669	427.018	25
[125]	M856T668	856.047	668.4	[M+1]	[2M+H]+	M445T669	427.018	25
[125]	M872T668	872.071	668.4	[M]	[2M+NH4]+	M445T669	427.018	25
[125]	M873T668	873.074	668.4	[M+1]	[2M+NH4]+	M445T669	427.018	25
[125]	M874T668	874.07	668.4	[M+2]	[2M+NH4]+	M445T669	427.018	25
[125]	M875T668	875.073	668.4	[M+3]	[2M+NH4]+	M445T669	427.018	25
[125]	M877T669	877.026	668.5	[M]	[2M+Na]+	M445T669	427.018	25
[125]	M878T669	878.03	668.5	[M+1]	[2M+Na]+	M445T669	427.018	25
[125]	M879T669	879.027	668.5	[M+2]	[2M+Na]+	M445T669	427.018	25
[125]	M893T668	892.995	668.4	[M]	[2M+K]+	M445T669	427.018	25
[126]	M97T820	97.0277	819.9	[M]	ISF	M461T821	443.01	9
[126]	M98T820	98.031	819.9	[M+1]	ISF	M461T821	443.01	9
[126]	M99T821	98.9839	821.3	[M]	ISF	M461T821	443.01	9
[126]	M115T821	115.038	821.1	[M]	ISF	M461T821	443.01	9
[126]	M213T821	213.016	821	[M]	ISF	M461T821	443.01	9
[126]	M214T821	214.018	821	[M+1]	ISF	M461T821	443.01	9
[126]	M215T821	215.019	821.1	[M+2]	ISF	M461T821	443.01	9
[126]	M461T821	461.044	820.8	[M]	[M+NH4]+	M461T821	443.01	9
[126]	M462T821	462.047	821.1	[M+1]	[M+NH4]+	M461T821	443.01	9
[127]	M464T886	464.126	885.8	[M]	[M-CO2+H]+	M508T886	507.098	2
[127]	M508T886	508.106	885.8	[M]	[M+H]+	M508T886	507.098	2
[128]	M136T794	136.061	793.7	[M]	ISF	M578T792_2	539.093	7
[128]	M137T793	137.064	793.5	[M+1]	ISF	M578T792_2	539.093	7
[128]	M348T794	348.07	793.5	[M]	ISF	M578T792_2	539.093	7
[128]	M349T793	349.072	793.5	[M+1]	ISF	M578T792_2	539.093	7
[128]	M350T793	350.073	793.5	[M+2]	ISF	M578T792_2	539.093	7
[128]	M351T794	351.077	794.1	[M+3]	ISF	M578T792_2	539.093	7
[128]	M578T792_2	578.056	792.1	[M]	[M+K]+	M578T792_2	539.093	7

## Sheet: Validation_result (Pos)
peak_name	mz	rt	id_kegg	formula	adduct	confidence_level	validation_standard	validation_spectral_DB	validation_insilico_tool	label_spec	labe_insilico_tool
M102T626	102.054	625.8	Exd002597	C4H9NO3	[M-H2O+H]+	level3.2	FALSE	FALSE	FALSE
M120T440_2	120.08	440.3	Exd006684	C8H11NO	[M-H2O+H]+	level3.2	FALSE	TRUE	TRUE	zhumetlib;gnps;sonnenburg;metlin;nist;massbank	metfrag;cfmid;msfinder
M120T613	120.065	612.7	Exd002597	C4H9NO3	[M+H]+	level3.2	FALSE	FALSE	TRUE		metfrag;msfinder
M120T626	120.065	626.1	Exd002597	C4H9NO3	[M+H]+	level3.2	TRUE	TRUE	TRUE	zhumetlib;gnps;sonnenburg;metlin;nist;massbank	metfrag;cfmid;msfinder
M120T641	120.064	640.9	Exd002597	C4H9NO3	[M+H]+	level3.2	TRUE	TRUE	TRUE	zhumetlib;gnps;sonnenburg;metlin;nist;massbank	metfrag;cfmid;msfinder
M120T705	120.065	704.5	Exd002597	C4H9NO3	[M+H]+	level3.2	FALSE	TRUE	TRUE	zhumetlib;gnps;sonnenburg;metlin;nist	metfrag;cfmid;msfinder
M138T760	138.065	759.8	Exd007045	C6H9N3O2	[M-H2O+H]+	level3.2	FALSE	FALSE	FALSE
M142T573	142.049	573.4	Exd002597	C4H9NO3	[M+Na]+	level3.2	FALSE	FALSE	TRUE		metfrag;msfinder
M156T511	156.077	510.6	Exd007045	C6H9N3O2	[M+H]+	level3.2	FALSE	FALSE	TRUE		metfrag;msfinder
M156T683	156.077	683.1	Exd007045	C6H9N3O2	[M+H]+	level3.2	TRUE	TRUE	TRUE	zhumetlib;gnps;sonnenburg;fiehn;metlin;nist;massbank	metfrag;cfmid;msfinder
M156T703	156.076	703.1	Exd007045	C6H9N3O2	[M+H]+	level3.2	TRUE	TRUE	TRUE	zhumetlib;gnps;sonnenburg;fiehn;metlin;nist;massbank	metfrag;cfmid;msfinder
M156T804	156.076	804.3	Exd007045	C6H9N3O2	[M+H]+	level3.2	FALSE	TRUE	TRUE	zhumetlib;gnps;sonnenburg;fiehn;metlin;nist;massbank	metfrag;cfmid;msfinder
M162T426	162.075	426.2	S0082	C6H13NO5	[M-H2O+H]+	level3.2	FALSE	FALSE	TRUE		metfrag;msfinder
M162T578	162.076	578	S0082	C6H13NO5	[M-H2O+H]+	level3.2	TRUE	TRUE	TRUE	zhumetlib;gnps;sonnenburg;metlin;nist;massbank	metfrag;msfinder
M163T460	163.059	460	Exd002183	C6H12O6	[M-H2O+H]+	level3.2	FALSE	FALSE	TRUE		metfrag;msfinder
M163T509	163.059	509.1	Exd002183	C6H12O6	[M-H2O+H]+	level3.2	FALSE	FALSE	TRUE		metfrag;msfinder
M163T541	163.059	541	Exd002183	C6H12O6	[M-H2O+H]+	level3.2	FALSE	FALSE	FALSE
M166T237	166.049	236.6	Exd001405	C8H9NO4	[M-H2O+H]+	level3.2	FALSE	TRUE	TRUE	zhumetlib;gnps;sonnenburg;fiehn;metlin;massbank	metfrag;cfmid;msfinder
M170T680	170.092	680.4	Exd002482	C7H11N3O2	[M+H]+	level3.2	TRUE	TRUE	TRUE	zhumetlib;gnps	metfrag;cfmid;msfinder
M178T682	178.058	681.7	Exd007045	C6H9N3O2	[M+Na]+	level3.2	TRUE	TRUE	TRUE	zhumetlib;gnps;sonnenburg;fiehn;metlin;nist;massbank	metfrag;cfmid;msfinder
M180T570	180.086	569.9	S0082	C6H13NO5	[M+H]+	level3.2	TRUE	TRUE	TRUE	zhumetlib;gnps;sonnenburg;metlin;nist	metfrag;msfinder
M180T632	180.087	631.6	S0082	C6H13NO5	[M+H]+	level3.2	FALSE	TRUE	TRUE	sonnenburg	metfrag;msfinder
M180T647	180.086	646.8	S0082	C6H13NO5	[M+H]+	level3.2	FALSE	TRUE	TRUE	sonnenburg	metfrag;msfinder
M180T701	180.086	701.4	S0082	C6H13NO5	[M+H]+	level3.2	FALSE	TRUE	TRUE	sonnenburg	metfrag;msfinder
M197T424	197.109	423.7	S0082	C6H13NO5	[M+NH4]+	level3.2	FALSE	FALSE	FALSE
M198T508	198.096	508.5	Exd002183	C6H12O6	[M+NH4]+	level3.2	FALSE	FALSE	TRUE		metfrag;cfmid;msfinder
M198T526	198.096	526.1	Exd002183	C6H12O6	[M+NH4]+	level3.2	FALSE	FALSE	TRUE		metfrag;cfmid;msfinder
M202T580	202.068	580.4	S0082	C6H13NO5	[M+Na]+	level3.2	FALSE	FALSE	TRUE		metfrag;msfinder
M202T648	202.068	648.4	S0082	C6H13NO5	[M+Na]+	level3.2	FALSE	FALSE	TRUE		metfrag;msfinder
M203T380_1	203.048	380.4	Exd002183	C6H12O6	[M+Na]+	level3.2	FALSE	FALSE	TRUE		msfinder
M203T459	203.052	458.8	Exd002183	C6H12O6	[M+Na]+	level3.2	FALSE	FALSE	TRUE		metfrag;msfinder
M205T525	205.068	525.5	S0140	C6H14O6	[M+Na]+	level3.2	FALSE	FALSE	TRUE		metfrag;msfinder
M218T576	218.042	575.6	S0082	C6H13NO5	[M+K]+	level3.2	FALSE	FALSE	TRUE		metfrag;msfinder
M221T527	221.042	527.1	S0140	C6H14O6	[M+K]+	level3.2	FALSE	FALSE	TRUE		metfrag;msfinder
M228T355	228.097	355.3	Exd000286	C9H13N3O4	[M+H]+	level3.2	TRUE	TRUE	TRUE	zhumetlib;gnps;sonnenburg;fiehn;metlin;nist;massbank	metfrag;cfmid;msfinder
M243T843	243.026	843.4	Exd001644;Exd001651	C6H13O9P;C6H13O9P	[M-H2O+H]+;[M-H2O+H]+	level3.2;level3.2	TRUE	TRUE	TRUE	;zhumetlib	metfrag;msfinder
M243T862	243.026	861.9	Exd001644;Exd001651	C6H13O9P;C6H13O9P	[M-H2O+H]+;[M-H2O+H]+	level3.2;level3.2	TRUE	TRUE	TRUE	;zhumetlib	metfrag;cfmid;msfinder
M243T904	243.026	903.6	Exd001651;Exd001644	C6H13O9P;C6H13O9P	[M-H2O+H]+;[M-H2O+H]+	level3.2;level3.2	FALSE	FALSE	FALSE
M252T300	252.108	299.8	Exd001052	C10H13N5O3	[M+H]+	level3.2	FALSE	TRUE	TRUE	zhumetlib;gnps;metlin;nist;massbank	metfrag;cfmid;msfinder
M252T361	252.108	361.2	Exd001052	C10H13N5O3	[M+H]+	level3.2	FALSE	TRUE	TRUE	zhumetlib;gnps;metlin;nist;massbank	metfrag;cfmid;msfinder
M253T348	253.092	347.6	Exd000010	C10H14N4O5	[M-H2O+H]+	level3.2	FALSE	FALSE	TRUE		metfrag;cfmid;msfinder
M257T540	256.981	539.6	Exd002183	C6H12O6	[M-H+2K]+	level3.2	FALSE	FALSE	TRUE		metfrag;msfinder
M261T881	261.037	881	Exd001651;Exd001644	C6H13O9P;C6H13O9P	[M+H]+;[M+H]+	level3.2;level3.2	TRUE	TRUE	TRUE	zhumetlib;	metfrag;cfmid;msfinder
M268T289	268.103	288.9	Exd000246	C10H13N5O4	[M+H]+	level3.2	FALSE	FALSE	TRUE		metfrag;msfinder
M269T290	269.088	290.1	Exd000182	C10H12N4O5	[M+H]+	level3.2	FALSE	TRUE	TRUE	gnps	metfrag;cfmid;msfinder
M269T300	269.137	299.9	Exd001052	C10H13N5O3	[M+NH4]+	level3.2	FALSE	FALSE	TRUE		metfrag;msfinder
M269T373	269.089	372.8	Exd000182	C10H12N4O5	[M+H]+	level3.2	TRUE	TRUE	TRUE	zhumetlib;gnps;sonnenburg;fiehn;metlin	metfrag;cfmid;msfinder
M269T397	269.087	396.8	Exd000182	C10H12N4O5	[M+H]+	level3.2	TRUE	TRUE	TRUE	zhumetlib;gnps;sonnenburg;fiehn;metlin	metfrag;cfmid;msfinder
M284T454	284.099	453.5	Exd002213	C10H13N5O5	[M+H]+	level3.2	TRUE	TRUE	TRUE	zhumetlib;gnps;sonnenburg;fiehn;metlin;massbank	metfrag;cfmid;msfinder
M348T886	348.069	885.6	Exd001043	C10H14N5O7P	[M+H]+	level3.2	FALSE	FALSE	TRUE		metfrag;cfmid;msfinder
M348T909	348.069	909.3	Exd001043	C10H14N5O7P	[M+H]+	level3.2	FALSE	FALSE	TRUE		metfrag;cfmid;msfinder
M349T406	349.043	406.4	Exd006673;Exd006675;Exd006674	C10H12N4O8S;C10H12N4O8S;C10H12N4O8S	[M+H]+;[M+H]+;[M+H]+	level3.2;level3.2;level3.2	FALSE	FALSE	TRUE		metfrag;cfmid
M351T655	351.067	654.7	Exd001153;Exd001154;Exd001152	C9H11N5O7S;C9H11N5O7S;C9H11N5O7S	[M+NH4]+;[M+NH4]+;[M+NH4]+	level3.2;level3.2;level3.2	FALSE	FALSE	TRUE		metfrag
M359T179	359.134	178.8	Exd000590	C17H20N4O6	[M-H2O+H]+	level3.2	FALSE	TRUE	TRUE	zhumetlib;gnps;sonnenburg;fiehn;metlin;nist;massbank	metfrag;cfmid;msfinder
M364T796	364.064	795.8	Exd002207	C10H16N5O9P	[M-H2O+H]+	level3.2	FALSE	FALSE	TRUE		metfrag;msfinder
M364T818	364.063	818.3	Exd000537	C10H14N5O8P	[M+H]+	level3.2	TRUE	TRUE	TRUE	zhumetlib;gnps;sonnenburg;massbank	metfrag;cfmid;msfinder
M364T858	364.064	858.1	Exd000537	C10H14N5O8P	[M+H]+	level3.2	TRUE	TRUE	TRUE	zhumetlib;gnps;sonnenburg;massbank	metfrag;cfmid;msfinder
M365T668	365.095	667.7	Exd001043	C10H14N5O7P	[M+NH4]+	level3.2	FALSE	FALSE	TRUE		metfrag;msfinder
M370T745	370.051	745.2	Exd001043	C10H14N5O7P	[M+Na]+	level3.2	FALSE	FALSE	TRUE		metfrag;cfmid;msfinder
M370T796	370.051	796.5	Exd001043	C10H14N5O7P	[M+Na]+	level3.2	FALSE	FALSE	TRUE		metfrag;cfmid;msfinder
M381T931	381.089	931.4	Exd000537	C10H14N5O8P	[M+NH4]+	level3.2	FALSE	FALSE	TRUE		metfrag;msfinder
M383T724	383.112	724	Exd000298	C14H20N6O6S	[M-H2O+H]+	level3.2	FALSE	FALSE	TRUE		metfrag
M401T753_2	401.122	752.6	Exd000298	C14H20N6O6S	[M+H]+	level3.2	FALSE	FALSE	TRUE		metfrag;cfmid
M428T694	428.026	694.3	Exd001049	C10H14N5O10PS	[M+H]+	level3.2	FALSE	FALSE	TRUE		metfrag;msfinder
M428T775	428.027	774.8	Exd001049	C10H14N5O10PS	[M+H]+	level3.2	FALSE	FALSE	TRUE		metfrag;msfinder
M445T669	445.052	668.5	Exd001049	C10H14N5O10PS	[M+NH4]+	level3.2	FALSE	FALSE	TRUE		metfrag;msfinder
M461T821	461.044	820.8	Exd002211;Exd002212	C10H14N5O11PS;C10H14N5O11PS	[M+NH4]+;[M+NH4]+	level3.2;level3.2	FALSE	FALSE	TRUE		metfrag;cfmid;msfinder
M508T886	508.106	885.8	Exd001044;Exd001045	C16H22N5O12P;C16H22N5O12P	[M+H]+;[M+H]+	level3.2;level3.2	FALSE	FALSE	TRUE		metfrag;cfmid
M578T792_2	578.056	792.1	Exd002208;Exd002209;Exd002210	C16H22N5O14P;C16H22N5O14P;C16H22N5O14P	[M+K]+;[M+K]+;[M+K]+	level3.2;level3.2;level3.2	FALSE	FALSE	TRUE		metfrag

## Sheet: Raw_peak_table (Pos)
name	mz	rt	g1_46std_1	g1_46std_2	g1_46std_3	g1_46std_4	g2_46std_1	g2_46std_2	g2_46std_3	g2_46std_4	g4_46std_1	g4_46std_2	g4_46std_3	g4_46std_4
M60T428	60.0804	428.235	391.492	346.194	412.578	337.86	13060.9	18461.3	14374.7	15383.5	25797.1	29764	24524.2	26637.3
M60T464	60.0804	463.834	3722.29	2353.12	1877.5	2277.26	11792.8	10681.1	10075.2	8632.92	16605.5	15863.8	11474.8	13134.9
M60T628	60.0804	627.527	787.643	677.571	489.04	506.999	2826.49	4553.84	3729.2	3867.82	5222.17	5146.2	4142.96	3385.43
M61T87	61.0101	87.325	351094	276405	354800	327419	378099	730816	321750	400563	614688	488581	981628	642991
M61T110	61.0101	109.908	243853	306802	322967	186766	291070	206788	201383	292140	239428	208896	207744	184855
M61T151	61.0101	150.583	34052.5	171330	78899.9	95578.6	76065.6	75204.5	79810.1	48842.7	44284.4	43526.3	82275.6	110183
M61T175	61.0389	174.843	35498.7	29578.8	31234.4	26100.9	8769.37	6301.3	7705.98	35587.9	30477	2077	6296.14	5203.11
M62T93	62.018	92.691	187987	178479	178034	175618	168538	53194.1	161149	186906	170869	166508	42256.4	168535
M63T601	62.9812	600.645	92434.1	92586.7	70934.8	69021.7	50511.8	60868	66765	66460.8	33212.2	25363.6	20331.6	18821.1
M63T99	62.9893	98.7635	232041	320529	634417	851992	154413	580157	199485	273548	273855	257520	235766	762156
M63T148	62.9894	148.281	126439	152107	121948	115058	60300.8	122913	126745	118046	137925	113390	108702	70039.3
M63T173	62.9892	173.418	37093.4	18063.3	32704.7	40091	37088.1	41555.4	41481.1	40252.5	32483.2	34068.5	33183.1	32612.6
M64T63	63.9431	62.745	34.7857	60.5539	14.0928	62.991	3261.56	2828.36	3477.34	3665.43	20.1803	28.0812	0	19.3298
M64T114	63.9975	113.733	1.8129e+06	1.45936e+06	2.34245e+06	1.42608e+06	2.15641e+06	2.12236e+06	1.77584e+06	1.88568e+06	1.73727e+06	1.59931e+06	1.65941e+06	1.8773e+06
M64T86	63.9974	86.3135	2.09606e+06	2.35247e+06	2.00882e+06	2.50977e+06	2.08702e+06	2.53888e+06	7.31355e+06	4.84645e+06	2.45574e+06	2.60001e+06	2.69826e+06	2.40359e+06
M64T100	63.9975	100.418	2.4991e+06	3.072e+06	1.92813e+06	2.06791e+06	2.56585e+06	2.28428e+06	2.37733e+06	2.35385e+06	2.22431e+06	2.27598e+06	2.17468e+06	2.85517e+06
M64T150	63.9975	150.117	1.29143e+06	805223	927609	779966	840268	920034	1.06238e+06	578243	1.15768e+06	630297	781084	816452
M64T172	63.9974	171.636	418832	414319	400529	384667	457621	460750	528819	459455	379931	431399	356879	283639
M64T190	63.9972	189.577	103397	92654.5	86980.5	88232.4	90873.8	95573.4	87839	93291.3	78446.8	86284.8	72515.6	126676
M64T227	63.9972	226.896	82539.9	83663	79294	79094.6	77174.9	73684.9	77589	74995.4	63903.6	79837	58895.8	46526.1
M64T210	63.9974	210.347	81890.6	81554.6	76481.4	76779.8	74301.1	77362	77646.2	78807.4	67202.5	70044.7	68519.4	77977.4
M65T88	64.9686	88.362	692949	823988	812567	703596	553161	807569	1.98411e+06	1.25585e+06	765500	499534	692872	811573
M65T114	64.9686	113.971	573057	488932	568651	276349	513222	518089	527764	641835	386096	476728	555502	330255
M65T171	64.9686	171.364	99566.7	57778.3	64918.1	121560	66976.8	101701	98358.1	100799	83406	84478.3	80505.3	37758.6
M65T148	64.9686	148.241	302298	282915	295659	114413	290336	297754	296119	289916	258979	251784	251863	276916
M65T78	65.0049	77.8935	19609	18805.6	18060.3	16732.2	13646.8	12560.6	12063.5	12713.7	10349.4	8828.31	6847.48	8077.56
M65T418	65.0381	417.589	7238.33	9422.53	10081.7	7521.28	9297.74	9031.76	9674.29	7830.7	6517.08	8740.65	7595.87	7173.74
M66T95	65.9929	94.839	347786	299006	123586	294997	73270.6	272461	137247	458608	274267	164882	282327	460703
M66T123	65.993	123.33	57344	45705	48301.9	101204	50359.5	40520.5	59504	44368.2	42920.3	42045	37449	46489.8
M67T87	66.9643	86.9015	30583.9	25290.7	27987.2	27803.6	31427.8	30034.5	27207.8	26327.5	28488.2	27433.2	35412.3	29167.8
M67T171	67.0537	170.501	6548.12	5862.7	5084.64	6759.07	7909.39	7376.11	2867.7	8277.2	6410.09	5131.46	6001.38	6568.27
M68T642	68.0492	641.908	167409	208846	202846	180177	169966	172088	178011	169019	151590	187946	179688	212737
M68T77	68.049	77.473	3126.89	3261.38	3942.2	3350.01	2937.66	3248.56	3262.21	3482.51	1706.09	1499.96	1639.64	1532.37
M69T527	69.0332	526.629	3769.78	3670.2	3620.76	3460.42	3875.17	4455.02	4509.28	4572.82	2683.08	3197.82	3737.27	3100.02
M69T822	69.0328	821.643	4011.56	4074.65	3915.68	3727.19	3113.72	2324.12	4539.04	2982.44	1423.39	1406.09	1349.53	1342.01
M69T664	69.0331	663.864	1558.43	1582.59	1262.9	1517.99	8339.93	9506.64	1602.59	11177.1	5732.16	6245.06	5374.27	5938.33
M69T81_2	69.0443	80.7445	183960	190878	197665	185050	140847	127245	133761	152320	156684	148446	143022	138014
M69T111	69.0443	110.716	134119	142763	130215	130695	131434	125004	188602	219248	126841	201691	200609	117776
M69T350	69.0443	350.016	16671.3	17033.3	15426.2	15040.2	7894.22	6000.82	5838.47	5784.37	12523.1	27031.7	10380.8	10537.4
M69T642	69.0523	642.062	7768.15	8894.81	7439.4	8190.66	7774.78	7938.17	8451.97	6874.81	6527.36	7740.37	7703.24	8898
M70T546	70.0646	546.297	18112.3	20521.9	13803.5	10738.8	21993.2	21411.6	20039.6	18464.8	46471.6	44596.1	48331.1	43456.2
M70T567	70.0647	566.823	12439.5	13702.6	11841.8	11887	13373.2	12780.6	12180.1	16313.7	18430.4	12803.7	16426.6	13082.5
M71T675	71.0122	675.245	218.377	275.35	238.139	222.921	8631.3	9279.21	11404	10496.3	230.807	234.989	217.689	220.108
M71T75	71.0486	74.6745	9080.52	8849.94	8708.93	7631.85	4558.14	4605.17	4964.3	5074.18	1812.05	1377.2	1131.16	1333.42
M72T588	71.9898	588.097	1456.17	1506.35	1746.28	1651.74	7009.66	7233.67	6979.94	6704.59	1066.42	1027.72	1479.46	1403.2
M72T81	72.044	81.306	19137.4	15663.3	13199.5	17066.1	11949.9	11626.7	10617.8	9513.35	13256.5	12845.3	15383.7	13669.6
M72T319	72.0802	319.358	250117	231456	241228	182645	254690	211402	251364	163870	4237.97	2354.77	2292.05	1887.77
M72T1284	72.0803	1284.03	6747.36	2064.2	2144.9	2386.75	3119.19	3264.88	3339.84	3066.81	3275.43	3894.14	3759.62	2881.83
M72T1234	72.0803	1234.15	2087.89	1547.72	3894.26	2228.66	3347.08	3275.6	3294.85	3167.11	3040.77	9563.77	4310.24	3404.35
M72T1259	72.0802	1258.92	3644.22	2485.39	5817.92	2960.84	4342.62	4559.28	4239.02	4243.88	4123.47	4362.98	4341.55	4346.8
M72T1204	72.0804	1204.06	2201.69	2118.64	2684.09	14096.8	3736.61	4239.54	4191.22	4364.64	4205.76	2173.96	4240.67	4423.62
M72T527	72.0805	527.2	7017.71	4791.89	6694.51	6580.15	11061.7	9390.33	10557.6	10870.5	29028.6	29316	31451.3	31914.3
M73T675	73.0277	675.215	363.962	475.643	363.264	309.387	7675.79	9871.31	10401.7	11159.2	392.239	380.364	529.475	384.509
M73T635	73.0442	634.502	7527.86	10796.7	11327.8	11594.9	6768.82	10094.9	10828.3	11866.6	1910.77	836.498	480.288	715.541
M73T60	73.0644	60.2805	21942.2	22882.5	23102.3	25370.9	16386.9	15863.9	16033.9	15954.1	16334.7	16158.8	16571.8	13187.7
M73T321	73.0831	321.12	4915.93	4956.4	4018.9	1434.75	4000.24	5793.4	3382.95	5334.2	173.508	205.031	161.362	136.927
M74T359_1	73.8707	358.986	3827.91	4566.92	4134.85	4082.51	4186.99	5183.45	4827.6	4649.85	183.249	205.295	218.217	224.982
M74T1327	74.0595	1327.41	4084.53	32178.1	7353.37	3450.63	3049.61	26766	6624.6	4331.03	1238.68	2540.76	5070.96	1935.19
M74T1302	74.0597	1301.94	2295.47	31879.9	6097.4	4008.62	4349.39	26435.6	2066.33	6347.98	2878.71	25868.7	25843.4	24831.8
M74T499	74.0595	498.719	172439	155881	75079.7	97364.1	200239	78151.3	81847.3	222658	101935	63378.9	81384	152083
M74T1350	74.0595	1350.38	6032.97	2833.01	3992.3	9496.38	40820.6	1765.17	2698.58	4254.03	12734	2715.71	38741.9	39985.2
M74T641	74.0594	640.935	4077.63	3904.15	3511.9	3380.22	19091.9	19531.1	21135.8	18835.8	25015.6	27732	29365.4	30905.7
M74T1373	74.0595	1372.68	5135.35	2180.26	2858.93	3154.38	27414.3	4578.31	6140.29	4511.54	28032.2	25410.1	25360.4	26682.9
M74T1249	74.0594	1249.47	27323.8	25969.6	1600.54	24417.3	22906.7	23860.5	2961.74	2949.96	4195.12	22981.6	22639.5	4269.52
M74T69	74.0595	68.8695	14273.2	14536	13557.3	17417.2	5938.09	44325.9	45794.4	10090	44153.4	45427.3	47876.9	44802.1
M74T1220	74.0595	1220.44	11821	10959.3	11397.5	11271.4	10295.5	11578.5	1647.11	2254.84	11130.3	10596.8	10933.7	10672
M74T319	74.0959	319.094	1.11299e+06	1.21745e+06	1.09427e+06	1.13329e+06	1.1727e+06	1.17435e+06	1.03695e+06	1.15936e+06	13166.1	8615.87	7958.27	7549.12
M74T404	74.0959	403.728	166642	146465	126633	115789	124942	114510	108374	108472	5511.57	3903.81	3350.44	3863.27
M74T359_2	74.0968	358.647	879132	953577	895044	905324	985973	1.08845e+06	1.04352e+06	1.04239e+06	17522.8	14064.8	11132.8	11907.8
M75T345	74.9304	345.021	4321.43	4647.76	4704.35	3136.12	3929.59	3224.29	4481.28	4490.58	4329.63	4958.98	4394.36	5087.63
M75T521	75.0548	520.807	43709.5	57537.2	38500.4	43600.8	27518.5	22200.8	21504	25671.1	57635.3	33446.3	45615.8	34062.6
M75T358	75.0993	358.322	35312.8	38895.2	35505.1	37069.9	37896.1	40325.5	39136.4	41636.4	1015.67	712.358	835.845	741.354
M75T319	75.0993	319.077	35900.9	29099.7	26984.5	40215.3	27351.4	29584.1	38030.3	39573.8	513.01	507.289	523.187	475.05
M75T404	75.0993	403.585	6950.57	6236.35	5483.38	5050.63	4767.48	4323.31	4370.38	3841.37	1081.95	1036.93	1228.31	957.782
M76T403_1	76.021	403.235	1238.99	985.078	699.564	828.338	7794.26	7517.06	8244.18	6092.95	445.323	474.715	353.989	486.308
M76T403_2	76.0387	403.32	1435.95	1153.86	606.018	784.91	30910.5	21389.5	20576	19428.2	424.108	458.308	337.974	464.875
M76T644	76.0388	643.864	6016.42	5994.99	5318.64	5822.45	9057.74	9683.05	11251.9	10939.8	12775.3	18457.4	8158.03	11666.4
M77T275	77.038	275.193	172066	174052	150767	174905	123993	148846	125143	130115	132592	142566	127687	140345
M77T446	77.038	445.613	4286.47	5043.72	5027.72	5767.38	4817.46	4379.79	5043.02	3883.46	6639.54	8313.12	7720.65	8058.96
M78T59_2	78.0338	59.3705	212377	217733	200295	198883	108531	108035	106006	109047	250127	252282	258015	241737
M78T381	78.0333	380.511	3343.96	4006.24	3047.27	3352.07	8992.17	8682.13	9049	8354.85	3492.74	2865.64	2044.51	2498.97
M78T83	78.0333	83.0035	52241.3	50908.9	49927.3	52552.3	89682.9	69582.7	74306.4	61771.6	3244.32	3451.29	2692.28	3923.93
M78T113	78.0334	112.936	25351.5	21329.8	26037.4	24640.7	45288	43100.6	46689.9	48853.5	424.451	387.533	522.983	471.827
M79T119	78.7804	118.66	116512	107881	70954	92245.5	72312.8	87234.8	95820.6	94581.2	96993.8	53169.1	81973.8	90036.4
M79T87	78.7804	86.731	135314	141709	125216	119581	124036	107056	117173	126647	131639	166333	136768	110040
M79T995	78.984	994.872	20815.6	7232.51	6364.51	6411.68	6648.17	6506.93	3508.67	5982.94	3887.64	9520.43	6375.96	4370.91
M79T979	78.984	978.929	6199.62	6450.51	6366.43	5991.02	6685.31	6203.23	5473.2	5893.03	6680.49	8349.06	6116.87	5874.14
M79T962	78.9841	961.852	12665.9	8010.32	6992.23	8531.91	7150.02	7436.51	5312.9	7196.01	12548.2	6170.5	6550.96	6725.13
M79T935	78.984	935.443	1906.63	6794.08	7562.36	8579.76	7755.57	6574.22	7040.96	8246.49	12825.4	9855.73	8156.9	8313.2
M79T900	78.984	900.019	6058.18	5131.96	5259.59	5454.89	4417.66	4904.08	4156.47	4828.1	5854.78	7018.29	5665.74	5560.08
M79T116	79.0217	115.594	2.39587e+07	2.1614e+07	1.63486e+07	2.18005e+07	3.26652e+07	2.48393e+07	2.46192e+07	3.08755e+07	2.87812e+07	3.14081e+07	2.99567e+07	2.21771e+07
M79T150	79.0216	150.005	1.70961e+07	1.48891e+07	1.58738e+07	5.13389e+06	1.94351e+07	1.89195e+07	1.40509e+07	8.3473e+06	1.73772e+07	1.73862e+07	1.77045e+07	1.42762e+07
M79T86	79.0216	86.334	3.43734e+07	3.13392e+07	3.85307e+07	3.16232e+07	3.99855e+07	3.37995e+07	4.12571e+07	7.69738e+07	3.69894e+07	3.15264e+07	3.31833e+07	3.33404e+07
M79T100	79.0216	100.014	4.0272e+07	4.39019e+07	39344233	3.48863e+07	3.82118e+07	4.6317e+07	3.73423e+07	3.9392e+07	3.18314e+07	4.32458e+07	3.29464e+07	3.85019e+07
M79T172	79.0211	171.791	5.39808e+06	2.24101e+06	496822	5.14443e+06	6.80905e+06	6.14161e+06	3.31688e+06	7.11837e+06	4.8114e+06	4.63083e+06	4.70661e+06	4.70728e+06
M79T268	79.0208	267.687	290553	305464	290125	245342	235411	250626	241142	251013	209942	198270	199126	191248
M79T255	79.0209	254.753	435746	528697	547163	361408	445994	446679	458336	455411	353505	370001	360158	355633
M79T193	79.0208	193.476	1.84361e+06	3.72847e+06	2.1094e+06	3.58685e+06	2.17126e+06	2.29182e+06	2.18756e+06	2.11908e+06	1.90714e+06	1.78233e+06	1.89252e+06	1.82809e+06
M79T229	79.0209	229.273	2.5492e+06	1.83683e+06	943406	915979	1.63498e+06	1.59307e+06	1.63797e+06	1.36996e+06	343810	1.35077e+06	1.29558e+06	1.2895e+06
M79T59	79.0365	59.3705	9584.37	10314.8	9184.29	8829.42	4763.49	5239	5602.57	5549.84	11635.5	12195.7	9872.65	11151.9
M79T54	79.0538	54.3155	4904.18	5025.74	4492.18	4563.08	3742.07	3347.57	3158.43	2907.55	4258.96	3712.76	4340.7	5398.42
M80T71	79.9794	70.717	824.616	99691.6	47589.2	929.892	456.559	737.088	41441.6	443.989	46441.6	53969.8	42353.9	57156.2
M80T88	80.0239	87.5985	604683	663931	542986	709716	752219	1.51361e+06	640859	711846	1.91079e+06	506143	675225	703045
M80T116	80.0239	115.691	402562	571668	405981	476548	377509	430729	366396	376423	354231	345116	542650	463111
M80T149	80.0239	149.024	181362	316360	166689	209083	94740.7	100368	164979	167111	266209	69647.9	140160	140157
M80T169	80.024	169.246	108836	102573	61431.1	96776.2	111938	100406	99259.9	422300	57618.5	89849.1	89140.7	81100.3
M80T635	80.0309	634.534	10333.9	13302	13569.9	15325.6	10768.3	13528.9	14729.3	15898.2	4139.4	2001.2	958.071	28546.8
M80T83	80.0487	82.831	253927	225120	206568	217927	336898	297593	312018	363888	313173	2514.08	384697	326781
M80T67	80.0491	66.603	201028	219895	196001	153612	144186	140957	147069	144704	224807	240125	230717	219746
M80T17	80.0488	16.991	117708	116805	111207	106793	35882.5	97027.3	186952	101439	105338	112134	104266	99841.3
M80T113	80.0486	112.712	680225	609915	605584	630461	169707	306792	603532	193450	641805	609868	590168	631362
M81T821	80.973	820.881	10224.7	10251.1	9812.69	9465.6	8671.16	10758.4	8324.72	8796.21	4067.23	3244.45	2687.53	2063.11
M81T916	80.9731	915.986	5451.26	8293.44	9412.72	9688.31	4995.71	8716.61	13414.5	10543	1571.59	1273.89	1207.83	1166.76
M81T838	80.9729	838.031	9914.3	12225.8	11213.5	10936.5	11306.3	9460.01	13689	23320.2	5130.46	4308.61	3657.59	3596.82
M81T880	80.9731	880.342	28980.3	31524.3	33177.9	36499.8	5059.54	5140.82	5775.21	5836.82	3536.79	3200.01	2607.54	2450.12
M81T801	80.9726	800.735	1939.97	1842.94	1813.05	1664.33	12587.4	14931.7	20968.5	18494.4	2865.34	2386.9	2133.61	2137.96
M81T100	81.0166	100.454	1.41966e+06	1.45957e+06	1.52589e+06	1.3292e+06	1.26414e+06	864381	4.06208e+06	984145	1.11415e+06	1.20467e+06	4.18443e+06	1.83438e+06
M81T86	81.0166	86.325	1.55637e+06	1.5583e+06	1.17218e+06	1.3333e+06	1.07251e+06	1.02917e+06	1.18965e+06	1.53502e+06	1.19091e+06	1.54384e+06	1.28634e+06	1.22918e+06
M81T150	81.0167	149.677	518734	456224	580737	465663	482029	485412	472340	482441	427471	407117	398775	226686
M81T635	81.0319	634.533	53268.5	71629.1	75267.1	78985.4	54640.9	67733.8	75356.4	80550.4	17076	8978.06	6252.3	2797.69
M81T844	81.033	843.97	4350.25	5537.96	5703.94	7202.83	4199.29	5544.62	6293.85	6235.64	451.652	2698.22	2138.3	2241.78
M81T787	81.0331	787.112	1156.58	954.906	843.89	1136.7	7720.76	9707.1	12196.1	11129.4	3078.65	5068.16	6704.81	5475.36
M81T274	81.0332	274.351	5239.46	5569.66	9119.03	4114.39	3010.5	11452.8	9194.94	9054.89	6713.74	9329.74	9858.93	13852.7
M81T572	81.0441	571.778	8410.46	7523.03	5717.78	5174.19	12843.4	14444.8	13466.8	14783.8	7644.38	6881	6796.42	8039.68
M81T83	81.0527	82.831	10859.3	6762.62	7441.29	8256.37	11159.3	13216	11334.6	12987.9	1369.94	909.714	797.94	1196.62
M81T67	81.0523	66.635	14692.6	9695.38	13913.1	9868.62	10255.8	8534.01	10454.5	11437.2	11724.4	10975.2	11621.6	9733.52
M81T1302	81.0522	1301.95	3915.25	3874.36	2368.97	8472.91	3583.35	3997.8	1837.93	3652.19	3140.59	3507.47	3586.87	3837.73
M81T55	81.0692	54.503	10046.2	10789.9	13582	9027.03	9653.8	10800.8	12166.8	11463	15638.6	16405.1	12109.1	13784.5
M82T228	82.0519	228.18	6170.91	8201.65	12536.2	547.75	7732.46	650.047	34656	1157.97	14341.5	10343.5	12228.6	13570.6
M82T172	82.0519	172.361	3454.15	2288.52	2521.88	2327.59	19086.5	18194.5	16280.8	15889.2	37919.9	36116.8	2545.52	40482.1
M82T195	82.0521	194.549	2431.94	2213.55	2630.4	2127.63	10621.1	9033.86	9484.1	8545.59	8708.84	19546.7	17925.8	20921.2
M82T241	82.0644	241.259	97925.3	95455.7	98141.5	95580.2	68764.5	72159.6	66083.6	66372.2	12396.3	13509.8	16586.3	17794.4
M82T76	82.0643	76.1265	5385.17	4868.6	4125.13	4290.24	3594.51	3400.52	3881.22	3943.73	2762.4	3031.09	2834.5	3410.63
M82T424	82.0644	423.702	5618.27	5519.13	6076.37	4907.31	4462.96	3768.59	3657.98	3886.51	3975.53	4686.01	5188.93	4120.95
M82T129	82.0645	129.352	19688.2	21736.9	19790.3	19597.1	23157.4	536.4	21701.7	20584.5	29700.4	33518	34636.3	36080.4
M83T357	82.9972	356.845	13331.3	12941.2	13878.4	15713.4	16884.7	18398.2	15456.9	14188.9	15276.9	16252.4	14503.4	14926
M83T639	83.0598	638.643	12803.6	14175.1	13452.4	13858.2	28913.6	27034.1	29018.5	27022.3	27969.2	33930.1	30918.2	39794.8
M83T560	83.0597	560.4	18247	18103.5	16627.4	16615.8	15145.8	14697.3	14450.2	13299.5	13605.7	16310.3	14335.5	13350.9
M83T218	83.0598	218.087	12013.9	10142.3	9443.24	8640.38	34171.9	31825.3	32830.5	33509.1	25924.5	42072	26710.1	34830.4
M83T77	83.0593	77.357	11879	6696.73	6548.97	2275.87	6241.62	5337.8	6397.57	6106.08	4195.19	3690.58	4031.45	3927.8
M83T681	83.0597	681.026	3643.76	3036.66	2750.8	2744.18	29682.6	30696	32468.6	29869.5	28630.2	31527.2	29539.3	30115.3
M84T390	84.0436	389.666	24943.1	28324.3	14057.8	13671.8	14476	11995.9	13754.5	15003	13330.1	22170.7	18272.5	24273.9
M84T727	84.044	726.746	30528.1	23565.8	15297.9	12698.8	48369.2	53506.2	56637.1	61317.3	46040.5	33393	26004.1	25614.5
M84T667	84.0441	666.826	11247	9065.51	6065.16	6013.28	37086.1	30099.6	18861.5	20848.9	79913	77393	82304.2	76346.8
M84T830	84.0437	830.111	24769.8	22869.9	21723	23353.8	11155.2	10919.9	9671.35	11356	11192.8	10070.3	12657.5	11176.8
M84T560	84.0444	560.4	309479	311313	277494	288458	252975	256914	254418	247618	225139	235777	243278	239575
M84T74	84.0437	74.205	41547.1	41671.2	39532.3	40262.8	22207.9	24080.3	23674.1	23095.4	1400.53	1354.51	843.438	786.96
M84T241	84.0437	241.483	46686.9	56797.3	23952.3	48860	32624.7	31602.7	32785.4	32205.5	22469.3	23691.7	21265.3	19689.3
M84T945	84.0802	944.545	21118.6	14024.4	9857.91	8167.91	13666.4	16549.8	11883	11048.3	16229.1	16124.8	13469.3	16427.3
M84T461	84.0802	460.714	6631.55	6407.04	6345.21	6264.11	3089.3	4259.5	3604.86	3151.64	3424.36	4368.11	3473.4	4113.13
M84T524	84.0801	523.762	60816	9352.68	30882.4	29725.8	12833.6	20106.4	13767.2	15258	24660.6	20499.7	16904.5	19056.8
M84T555	84.0803	555.428	13437.7	6013.35	9942.41	13763.3	5708.7	4625.32	4657.27	7467.23	6103.29	7953.41	5566.95	6640.95
M85T600	84.9631	600.036	38334.3	39548.7	33960.4	36977.9	28593.4	32093	32445.9	31061.9	18153.2	14532.7	11835.4	11214.1
M85T628	85.0278	627.94	1458.93	1751.71	871.293	3262.26	6065.92	7423.32	7884.53	8651.88	7844.62	6738.36	7219.48	8542.95
M85T526	85.0277	525.772	1038.84	988.33	1067.82	3576.34	5056.56	5380.5	6246.29	5803.48	2634.3	3519.71	3535.34	3622.67
M85T839	85.0278	839.286	26830.6	22309	19361	26897.2	18805.5	20377.7	16310.6	21258.8	10346.9	8220.35	7425.72	7314.42
M85T880	85.028	880.359	23104.9	25499.5	24154.5	25490.1	4688.25	4389.62	4783.61	2993.36	4080.04	3839.87	4225.41	4123.12
M85T137	85.0278	136.958	115102	101639	81285.1	108122	41528.6	40059	42438.6	45151.6	4011.12	3938.13	4370.76	4712.87
M85T675	85.0275	675.23	3153.25	3418.76	2938.45	3521.13	16709.3	20594.7	21647.7	22143.6	2980.3	3151.3	3308.04	1197.04
M85T560	85.0471	560.4	12109.4	11876.9	11239	12704	10398.5	9911.33	10152.1	10344.7	9175.57	9520.7	9252.83	9258.19
M85T667	85.0473	666.928	3799.48	3470.59	3034.54	3395.36	6432.3	7425.59	6997.08	7657.04	2509.41	3144.74	3146.51	3415.09
M85T831	85.0471	831.08	929.349	668.66	8974.27	607.943	6544.57	7237.47	6293.3	7430.61	3884.1	3192.29	3124.53	3000.16
M85T415	85.0755	414.696	3629.83	7760.4	6697.43	5153.79	3338.38	3604.41	5092.22	4334.06	4175.31	3467.77	3068.51	2872.21
M86T642_2	86.0601	641.908	439624	548590	526346	495336	460116	476107	491672	462481	416663	512645	519606	600110
M86T160	86.0593	160.261	242063	203583	244532	195007	96861.7	95345.6	113259	89341.5	202994	220075	267323	274034
M86T495	86.0595	494.713	33954.8	942546	69781.3	27525.8	65575.8	793916	37175.4	100889	55634.6	66880.6	64044.8	46750.1
M86T76	86.0593	75.861	6527.56	7204.35	11880.8	11898.5	4504.2	13214	8316.79	13192	5439.62	7270.76	6307.17	4850.94
M86T663	86.0598	663.301	128817	147168	127117	123537	128323	139293	141478	133990	130748	153792	151308	136020
M86T232	86.0593	231.689	21303	25220.2	22539	25994.1	21390.9	42733.6	18706.9	18299.4	23246.4	23234.5	21880.6	25212.5
M86T497	86.0957	497.243	704059	641760	570295	1.19734e+06	567249	593267	606608	600568	65402	73017.2	66113.8	77536.1
M86T453	86.0963	453.325	8875.9	7058.5	6162.5	5852.86	24468.9	20944.6	20902.9	19136.8	92700.4	103321	100850	101151
M86T417	86.0957	417.385	6239.85	7485.24	6628.73	6436.84	6757.13	12728.4	8477.68	13580.6	841.137	4328.05	4391.99	4285.87
M86T472	86.0957	472.322	5572.45	5385.5	5706.6	6293.92	14029.8	9997.02	9792.69	13035.4	47324.8	53110	51931.4	51831.6
M87T65	87.0257	65.006	28838.9	29725.7	28791.7	27268.6	24620	24804.9	24609.9	27986.3	25950.9	27084.9	24725	24824.4
M87T499	87.0435	499.04	63660.1	112898	146244	90705.1	95126.4	76483.7	50106.2	144213	68220.9	91397.7	161342	65939.8
M87T663	87.0438	663.253	7798.64	7107.45	6526.62	6636.74	27618.2	11296.2	10225.6	9512.94	30496.7	33319.5	33551.7	32850.1
M87T53	87.0435	52.855	38193.6	32759.2	33945.7	72953	25126.4	24827	26740.9	26965.7	33598.6	28815.6	28166.4	28284.6
M87T616	87.0548	615.965	600.279	553.863	438.579	496.227	4289.07	2567.84	3121.18	3361.33	3650.33	3231.29	3852.31	3833.25
M87T642	87.0626	641.908	17574.1	21409.7	20146.3	20386.9	17013	17772.7	18111.9	18641.3	17674.4	19930.3	19371.9	21100
M87T509	87.0992	509.243	35860.7	30868.7	25363.5	22974.9	18964.1	17737.1	15088.7	16194.9	419.328	207.523	142.938	721.879
M87T496	87.099	495.906	24893.2	28274.5	26987.7	25962.3	26818.4	27900.8	23739.3	26903.4	314.705	0	207.007	0
M88T402	88.021	402.004	8094.63	8556.38	5568.07	4695.94	430332	459754	462980	473909	52065.4	53561.9	57989	51833.8
M88T61	88.0206	61.31	1243.87	1318.09	1032.19	972.01	5119.11	5249.86	5424.57	4620.53	3007.32	3349.11	2977.64	2891.88
M88T632	88.0386	631.729	52260.3	18467.6	53366.7	53509.6	14240.2	15325.3	14558.3	16519.3	16344.8	20354.9	22594.8	21269.2
M88T773	88.0388	773.087	5548	5465.71	5426.76	5575.15	10927.5	11813.5	20718.2	11012.7	14526	11021.1	10451.3	10916
M88T450	88.0387	450.483	2128.23	2709.82	2719.45	2345.98	7036.88	6974.8	7544.77	7551.89	4592.84	4039.65	4180.33	4162.51
M88T757	88.0387	756.612	5477.73	5156.21	5194.49	5171.19	5555.75	5951.22	5799.29	4759.08	5144.27	4608.22	5300.08	5357.77
M88T851	88.0385	850.891	8412.03	8816.96	8041.8	8606.42	7840.14	8716.01	8374.41	8046.51	7464.12	9885.25	4585.23	5852.7
M88T795	88.0385	795.005	6883.35	7251.83	6725.34	7250.02	6638.84	5798.59	6457.72	5364.49	7609.22	4977.5	9892.78	7506.28
M88T823	88.0385	822.973	6480.61	6675.85	6716.41	6816.77	5782.66	5711.67	5685.13	5722.82	5413.22	3744.25	7263.84	4838.32
M88T642	88.0648	641.652	4397.87	863.902	746.898	4140.55	991.263	4420.72	3780.19	4531.43	4294.48	750.989	752.538	778.795
M88T72_2	88.0756	71.8945	356587	373502	340437	387952	301288	306861	293496	309149	69086	53253.7	50493.7	56474.2
M88T367	88.0863	367.173	10016.1	10586.3	10003.4	9779.28	7861.49	8212.37	8103.96	8697.17	8844.74	9211.98	8676.73	9574.03
M88T316	88.1118	316.075	659785	662304	539995	562832	551093	546484	528485	511165	6675.26	3008.41	1855.03	1950.64
M88T347	88.1116	346.832	125100	98036.6	85898.2	80878.2	81563.2	65041	71394.4	62287.5	5457.45	5503.88	5007.56	5054.42
M89T401	89.024	400.866	851.28	1634.38	1527.16	1690.84	13946.6	13815.5	14406.6	15439	1541.32	1705.16	1810.55	1463.55
M89T441	89.0339	441.053	13558.6	7155.6	6727.9	7615.36	8453.52	4286.68	3682.39	3857.23	8611.13	9646	9494.1	9290.66
M89T1312	89.0701	1312.49	18610.7	17723.5	27464.5	9591.11	16010.1	15774.9	7272.32	5040.88	15423.9	16228.4	16256.4	7275.01
M89T1334	89.0701	1334	22877.1	21782.3	5584.16	7567.97	20094.4	16675.2	12945.5	8612.3	20932.9	19725.5	20136	13367.9
M89T1354	89.0701	1353.88	18779.4	18309.3	35503.8	11649.5	17070.5	11212.5	6145.01	9446.03	17365.6	15745.8	15844.3	9761.04
M89T1377	89.0702	1377.04	12426.2	11798.7	2043.09	7756.21	10909.1	5009.08	7438.15	12034.8	11929.6	10161.4	11780.4	14882.2
M89T1253	89.0702	1253.27	14203.7	13385.5	12435	12928.1	5980.89	23266.8	5893.1	7428.76	12963.7	11972.6	12082.2	5894.63
M89T1225	89.0702	1225.45	9587.89	8534.73	8542.28	8244.56	20957.3	6122.41	4653.66	6752.76	7493.97	7121.23	8282.86	1850.45
M89T1292	89.0702	1291.98	12367.5	12265.8	12374.9	7268.27	11776	8312.73	10149.3	9045.6	12139	11522.6	11778.5	7417.85
M89T1275	89.0702	1275.07	13416	13012.7	12960.3	12422.4	7747.72	5636.59	5227.88	22719.4	12441.2	11737.6	11990.9	10957.5
M89T80	89.0706	79.987	20442.5	15251.1	11458.7	13866.6	8580.14	10086.3	9308.45	9402.81	13553.6	18803.2	12100.9	17709.8
M89T315	89.1148	315.45	29759.3	29122.6	24944.3	27008.7	23737.7	22664.7	23087.4	21409.8	3280.59	3003.77	3274.96	2813.01
M89T347	89.1149	346.958	6165.97	5436.47	4991.47	3981.05	4249.91	3326.6	4671.09	4846.44	5507.36	4799.09	4725.4	4589.17
M90T400	90.0165	400.176	385.762	446.519	504.325	453.881	19184	19480	20067.1	15579.1	2224.21	2442.64	2570.41	2514.32
M90T69	90.0371	68.534	652.282	793.423	608.088	611.643	167397	154929	161324	176960	399.604	224.709	331.411	156.067
M90T616_2	90.0546	616.015	22584.2	14623.6	10264.1	8955.27	218782	232584	233812	235734	237693	234252	252201	272757
M90T649	90.0543	649	4726.99	4325.6	2873.59	3165.97	13467.5	14097.8	14398.5	14609.8	7826.54	7534.52	7250.14	7678.33
M90T590	90.0542	589.585	4403.38	4903.19	4063.67	4792.28	10838.2	11068.7	9667.31	10387.5	8302.23	10466.1	8691.61	10353
M90T571	90.0543	570.767	1735.03	1897.27	2042.89	2223.29	5404.16	5961.01	5629.59	5667.83	2888.27	2832.31	2519.24	3061.63
M91T69	91.0393	68.509	503.052	468.73	557.407	545.65	5926.36	4925.77	4928.19	5161.12	211.843	135.965	178.022	321.764
M91T276	91.0536	275.778	342413	361012	318518	327660	252021	266385	264395	274213	265596	277949	279194	263841
M91T446	91.0535	445.752	7953.9	8869.71	7781.44	9571.92	6348.89	7225.29	6715.69	7017.37	6085.14	9546.38	8777.2	9165.31
M91T55	91.0535	54.726	9352.82	9537.04	8792.12	9267.76	7923.31	8699.04	7353.25	7644.49	10188.2	13416.4	9064.51	8609.17
M91T389	91.0534	389.36	8945.47	8178.34	5791.47	4796.53	7777.88	6537.03	5040.66	5617.56	6168.26	7325.31	4455.09	7018.71
M91T616	91.0574	616.298	622.058	805.819	654.296	564.014	6542.86	6371.63	7503.73	7146.49	7264.7	4548.4	7909.86	6346.57
M92T68	92.0321	68.1545	251.356	234.874	389.801	433.539	7049.79	6062	5756.03	6664.06	701.07	546.466	577.444	643.089
M92T417	92.0489	417.434	46199.4	33650.7	28773	42005.5	38306.2	27646.4	29302.7	28975.2	26229.9	27147.4	37274.8	28057.9
M92T64	92.0485	64.065	521.456	577.74	604.085	421.66	7747.97	7003.16	1724.79	8661.11	762.974	1424.31	1729.65	1375.47
M92T166	92.0491	165.94	242.273	289.329	119.026	418.238	3066.35	3305.23	4031.42	3781.24	756.945	509.648	775.463	511.354
M92T276	92.057	276.255	13165.6	9702.99	26018.3	11240	17560.3	10945	16686.3	16257	15891	11666.6	13614.6	11954.5
M93T79	93.0364	78.576	169429	155628	152144	159340	102596	95384.8	100935	109470	68697	74862.6	78491	69131.4
M93T760	93.0441	759.783	1681.36	2027.6	2015.49	2027.34	4283.97	4665.8	4449.28	4492.61	2875.69	3497.77	3655.47	4313.3
M93T681	93.0441	681.01	650.625	519.434	340.735	382.136	17874.9	19746.9	19628.4	18703.3	16263.9	17895.9	17315.6	18124.5
M93T276	93.0692	275.603	227839	216111	209041	231180	173754	195735	172842	185153	176205	181169	182808	185314
M93T55	93.0691	54.726	5826	6077.87	5505.61	6499.17	3935.05	3445.1	3912.78	4674.27	5905.32	6062.53	5710.97	6310.36
M94T285	94.0394	285.014	2858.82	3105.52	3958.31	3245.75	26830.7	21020.8	22049.6	7104.43	22329.1	21314.4	19664.4	20156.9
M94T78	94.0391	78.172	8054.05	2120.83	4649.39	5978.3	3874.6	2933.94	4804.17	4309.49	1740.54	2453.06	2502.16	1646.54
M94T1312	94.0643	1312.15	3987.46	3777.9	3896.03	2291.15	2690.5	3632.94	4857.01	4397.35	2494.14	2810.31	2990.53	2924.04
M94T1348	94.0643	1347.93	5550.41	4986.17	4768.36	4240.34	4061.21	4685.75	2441.09	7866.21	3029.83	8638.46	5124.85	2671.11
M94T446	94.0646	445.698	85706.8	99994.9	98436.8	100631	74443.2	75184.6	75890.1	82349	70238.8	88185.9	87166.6	88945.7
M94T172	94.0643	172.222	203749	198277	178026	144832	163770	158360	144217	140247	129303	157049	107018	139436
M94T1275	94.0643	1275.35	4378.67	4762.81	4610.39	2429.38	3806.6	5728.93	4259.53	2324.87	3951.78	3489.37	3610.95	3762.24
M94T8	94.0642	7.886	6937.61	7329.95	7739.2	6973.33	5725.86	3202.21	6207.98	6193.26	2486.31	6471.66	9580.87	5098.79
M94T80	94.0646	80.092	17032.7	18596.5	18047.8	15934.7	6902.52	6579.48	6959.5	7437.78	11731.9	11667.5	8368.21	8061
M94T28	94.0642	27.8385	9836.68	9455.09	9973.39	9107.36	7770.3	7723.41	8346.68	8370.14	3065.51	8196.97	13451.5	7490.27
M94T275	94.0725	275.203	18318	6805.17	9298.14	9441.57	7249.71	8856.55	7235.49	8273.86	4492.64	52451.2	7345.14	8818.44
M95T540	94.9288	539.571	17543.8	18434.5	16035.1	16562.4	106359	103480	110295	92048	96034.3	89095.3	63043.9	62073.5
M95T513	94.9288	512.812	160.827	905.501	1171.32	1744.05	11070.3	17550.9	17769.2	17991	13714	24314.6	29734.6	30118.2
M95T780	94.9884	780.236	1347.46	1157.35	745.968	643.592	9506.43	11784.5	14235.6	13904.6	591.621	542.552	755.684	648.414
M95T279	95.0234	278.699	16822.5	17094.2	15790	15068.7	12620.5	15146.2	13897.1	14900.5	15689	16601.5	13374.7	13806.4
M95T78	95.0318	78.0635	7190.31	7920.1	6919.31	6155.11	4161.37	3768.96	4508.67	3971.11	2363	3554.98	2761.91	4156.05
M95T75	95.0596	75.405	4194.9	6723.18	6468.96	4849.66	4884.84	4830.32	4832.13	4935.91	2284.94	5589.5	6560.29	4636.01
M95T276	95.0485	276.39	7969.39	17289.9	8738.36	1035.85	7779.7	5742.51	13588.9	14927.9	5601.95	6388.73	8343.72	13277.7
M95T750	95.0597	749.697	2607.15	2361.32	2945.32	5324.57	3871.66	2919.37	4594.32	4238.95	3163.7	4703.84	5640.47	4589.88
M95T446	95.0676	445.698	5423.19	7245.6	6179.27	6404.72	4801.46	4631.55	4932.7	5071.6	4374.06	5972.87	5722.86	5442.73
M95T173	95.0674	172.963	7579.86	7015.66	4399.58	462.172	8536.23	7869.49	7317.49	8746.41	5652.19	7012.51	6098.36	5709.19
M95T55	95.0848	54.5745	6254.14	6603.53	7394.15	6035.12	6700.86	8087.75	6635.2	6983.94	10722.6	13760	12648.2	11686.9
M96T635	96.0043	634.683	3739.07	5027.33	4523.45	4205.25	2719.01	3316.92	3496.93	4088.72	1532.12	1112.2	552.503	563.035
M96T450	96.0436	450.123	22575.3	25596.1	22327.1	18536.8	22585.1	23157.2	25217.6	20267	16334.9	15078.3	15282.8	12888
M96T824	96.0437	824.151	11318.6	14648.7	15035	11154	6102.69	6273.26	6152.74	6411.29	4050.16	2808.15	2228.24	2090.38
M96T59	96.0437	59.3115	12110.6	11952.2	10849.8	11086.5	5470.78	6284.45	6027.65	5575.12	12425	12328.9	10493.7	12022
M96T83	96.0436	82.6695	40866.4	45620.3	40692.4	43310.4	42800.8	41306.3	43108.9	48509.7	2508.84	1684.35	2184.26	2633.06
M96T397	96.0439	396.995	34080.9	15891	14700.6	25777.5	33880.3	27433.8	27079.7	27911.9	8657.85	5875.59	4721.92	4610.19
M96T426	96.0438	425.582	7474.99	7915.95	7752.6	8038.53	5416.55	4568.62	5019.5	4388.74	1931.16	711.186	660.256	644.902
M96T567	96.0549	566.635	15243	18901.7	18001.4	20258.1	12184.2	10506.1	10478	9657.08	13756.9	13933.7	16280.3	15232.9
M96T144	96.0439	143.901	14335	55933.7	26443.7	52827.3	12642.2	25572.1	26081.7	25527.4	12944.8	12392.6	12946	10900.4
M96T112	96.0439	111.781	42072.9	49694.9	22192.1	45030.9	72140.4	51938.6	54470.1	52168.9	10404.1	9593.23	8473.11	9609.52
M96T186	96.0801	186.486	59588.5	54776.9	45269.8	18185.3	26065.5	56574.1	29527.8	53239.4	58417.4	61560.5	52365.1	50641.5
M96T1236	96.0802	1236.41	1493.69	1622.51	2321.66	2837.35	3881.51	3964.59	7269.33	3688.85	4349.3	3839.29	9137.57	4152.13
M97T539	96.9267	539.447	2972.21	3021.35	2735.53	1879.14	16997.5	17277.6	14847.1	18712.7	15914.7	11261.7	13213.2	13119.5
M97T634	97.0052	634.217	27254.1	29698.6	28159	29610.6	20398.7	25861.4	26140.8	28210.2	10801.4	7659.3	5230.59	4588.48
M97T820	97.0277	819.944	97718.6	100817	97896.5	97952.5	108403	135707	144413	124515	47977.7	35795.8	26394.7	20955
M97T894	97.0276	893.87	20234.1	29660.8	21689.6	24501.1	19577.6	21977.5	22981	25239.2	5662.9	4327.43	3855.84	2873.4
M97T916	97.0277	915.976	5111.09	9436.15	9563.63	11432.9	5421.96	8555.74	10378.8	11667.1	1489.51	1252.4	1207.03	1076.83
M97T675	97.0276	675.245	529.019	589.371	463.542	488.071	22424.5	28112.9	31010.5	30966.9	805.503	699.333	835.176	689.939
M97T78	97.0396	77.634	2228.7	1787.51	2599	2387.49	4436.48	3653.11	3034.38	3594.61	2911.69	3060.04	2536.94	3101.35
M97T150	97.0391	150.132	5802.13	5878.82	6129.34	5896.36	10934.2	7885.77	9439.85	24902.2	18277.6	19265.5	16734.6	22916.2
M97T257	97.039	256.836	1839.42	1524.58	1912.56	1843.59	4379.81	4063.95	3912.64	3428.82	6209.93	7968.88	5086.16	13716.2
M97T218	97.039	218.489	2273.37	2828.01	2375.92	2722.05	4876.47	4778.93	4890.85	4329.11	10403	8849.06	16254	14656
M97T63	97.0751	63.0015	5093.57	5810.1	4753.76	4839.73	60265	58493.3	55802	59285.2	9972.56	10386.8	7742.23	4789.24
M97T54	97.1005	54.038	737.579	1290.19	4976.3	972.557	4284.64	3696.58	3468.73	3627.47	2150.62	2010.96	2444	1563.1
M98T71	97.9898	70.7755	7506.89	7612.16	7151.82	6623.64	5987.68	6277.29	6158.65	6342.68	73.406	102.85	74.0214	66.7757
M98T820	98.031	819.944	6573.6	6685.16	6124.73	5791.89	6131.84	7149.36	8362.55	6723.52	1751.31	1908.76	1294.19	1369.29
M98T750	98.0592	749.72	40297.9	46217.1	40989.1	46024	40447.5	44212.4	43202.5	46431.1	31139.7	30641.7	30102.5	33858
M98T423	98.0594	423.123	12977.6	12554.1	12040.2	11701.7	8250.42	9081.47	9205.25	13761.9	6824.01	6381.84	5902.39	5675.8
M98T131	98.0591	131.285	60701.5	29585.2	38527.2	40617.2	44605.9	30345.1	42870.8	29606.7	30807.5	31429.7	30317	30701.9
M98T240	98.0594	240.35	22235.8	17811.2	19494.2	19568	9793.28	14778.4	14356.6	16483.1	6801.81	7078.1	6811.25	6625.18
M98T450	98.0594	450.11	8159.89	8141.77	7130.33	7502.68	7222.25	8113.73	9460.99	8233	6016.59	6175.47	5848.15	5755.08
M98T70	98.0591	69.922	10145.6	9388.9	9689.65	10566.3	6677.42	5912.07	5666.57	6166.59	3464.87	3330.11	2646.09	764.64
M98T160	98.0589	160.412	14534.3	17214.9	14116.8	14196.6	9972.89	11035.4	10829.3	11324.1	17525.2	16170.9	16894.9	19836.9
M98T522	98.0707	522.022	18018.9	11921.1	13986.5	7509.35	8648.08	7220.65	5813.65	5621.18	7921.47	8813.55	8839	9917.18
M99T356	98.9746	355.577	188249	265606	210971	228173	293186	205728	141426	184782	188762	136846	187083	192476
M99T516	98.9745	516.404	194191	197847	251522	248430	184693	50930.2	152996	155540	56035	162462	163771	162452
M99T693	98.9826	692.939	3019.39	3952.53	3266.34	4902.33	3198.99	3618.33	2846.24	2781.64	2302.23	3641.36	3691.19	5178.09
M99T881_1	98.9839	880.95	575995	654385	679545	727785	76495.6	88159.6	88601	85625.5	57901.1	46564.9	39236.5	33314.7
M99T821	98.9839	821.251	157350	152718	155112	154592	120467	134498	137241	142311	55567.8	39433.4	31670.6	26818.1
M99T755	98.9834	755.214	28561	34357.4	32990.7	32628.1	26675.8	30577.7	32741.9	32455.9	17127.9	14136.9	13835.1	14273.2
M99T836	98.9838	836.314	172312	174065	150737	174214	210553	229123	196987	207795	95537.3	61821.9	55456.6	52043.1
M99T916	98.9836	915.981	80419.1	127433	134962	153092	73477.6	108053	129934	143619	19947	14083.8	13005.3	12453.2
M99T53	98.9835	53.0395	16798.1	20252.3	16639.7	17640.5	27356.2	12069.4	28132.2	28376.5	9396.86	27958.7	14465.3	27490.2
M99T800	98.9838	800.119	23983.5	20123.4	19566.3	16779.9	170691	201185	232969	239627	30579.8	19996	21435.9	18370.9
M99T588	99.0003	588.082	1768.28	1607.79	1694.12	1804.12	17890.5	18597.6	17908.7	17146.9	898.217	1264.74	1044.64	807.722
M99T61	99.0255	60.8905	6032.13	5699.88	5694.57	5070.38	18040.5	18406.8	18569.2	17434.2	16437.1	16931.9	15283.6	17246.8
M99T527	99.0433	527.074	922.587	612.226	62552	869.026	48045.7	1080.55	44238.1	983.474	32890.7	780.327	869.475	520.7
M99T55	99.08	55.3995	3632.01	6265.38	6153.1	6686.31	3001.1	1894.92	3552.88	4372.24	3920.82	4603.52	4576.26	4132.92
M99T418	99.091	418.145	5333.82	3720.2	2346.23	2312.1	3880.92	3010.71	3302.76	3031.85	13443.8	18664.3	20148.5	24849.6
M100T75	100.075	74.9945	93884	95546.4	94466.3	131057	47209.3	45995	45544.5	83123.7	51399.6	52908.3	88193.1	52500.1
M100T563	100.075	563.196	19595.3	20098.1	15255.6	16827.2	18120.9	17849.4	18389.4	21482.1	19228.4	18693.3	19629	20125.6
M100T588	100.075	588.285	14952.6	16997.3	15268.4	13859.5	15591	15413.1	14535.7	6891.53	15545.7	16486.4	17674	17775.3
M100T498	100.111	497.534	94552.6	92021	159043	89367.9	64171.9	70052.7	66930.2	97081.3	468.562	0	0	0
M100T313	100.111	312.78	5486.53	5608.73	5642.38	5660.88	5204.39	5375.28	5467.55	5387.34	2323	2166.85	2868.02	2050.32
M100T299	100.111	299.273	4774.24	2238.57	4442.74	4039.35	4239.62	3941.72	4828.26	3865.81	3761.48	2513.14	3167.37	3492.04
M100T1315	100.111	1314.6	9636.87	9431.36	9185.47	8833.73	9222.66	9467.62	8960.24	8989.38	8900.64	991.679	8770.44	437.543
M100T1354	100.111	1354.46	12952.6	12829.6	11851.1	11727.8	12469.8	12207.7	11456.4	11797.4	12472.8	12129.5	1419.24	660
M100T266	100.111	265.751	3527.08	8952.82	4959.58	7390.86	8462.39	7836.41	8404.12	7052.31	8589.42	8552.79	8187.29	9474.6
M100T371	100.111	371.089	6062.9	8420.73	6034.97	7345.5	7874.32	7429.17	7849.65	7247.97	7526.22	7219.5	6771.2	7094.18
M101T85	101.002	85.273	14327.1	14701.4	13815.2	13476.8	10828.8	7538.63	11634.4	15080.7	16960	11906	19018.2	12869.6
M101T1313	101.059	1312.71	1277.04	1182.03	3151.44	930.417	1405.12	1898.14	6495.95	6511.51	7273.18	915.316	1598.05	6562.97
M101T1284	101.059	1284.39	3455.14	1991.17	6883.31	1558.02	2713.42	1340.03	6636.7	6492.72	2091.46	6451.02	6483.74	7118.26
M101T1243	101.059	1242.94	9718.72	1480.81	8986.09	1991.17	8806.64	8060.4	3969.68	2507.27	1587.68	1361.29	8582.99	8183.81
M101T1263	101.059	1262.56	6888.39	3117.12	6772.31	3255.47	5922.27	6177.51	6081.14	5714.86	1286.94	1117.8	6049.76	5733.79
M101T1349	101.059	1348.73	1502.15	1898.97	5592.97	5876.97	1757.47	1863.54	6272.98	5870.69	6122.04	1161.5	5849.54	5995.13
M101T1371	101.059	1371.48	1558.31	3139.95	8795.89	8998.7	8461.05	1279.09	8930.06	8408.27	9191.18	9042.22	8697.98	8465.88
M101T390	101.07	389.611	10423.8	5194.97	9129.72	5097.37	6804.51	6768.14	6452.09	3785.25	6510.41	7786.41	5953.93	3378.8
M101T535	101.07	535.271	12116.3	13669.1	20170.1	21875.4	7169.35	6347.37	6867.96	6533.65	35828	37537.8	9303.19	10396.9
M101T560	101.07	559.861	13713.5	13023.2	10732.6	11255.9	9822.41	9297.48	15107.8	11834.9	6120.52	11289.8	12050.2	39993.7
M101T75	101.078	74.954	5261.85	4819.73	4689.29	4767.96	2714.25	7765.23	2392.71	2107.41	2761.18	3166.02	2889.3	2094.5
M101T61_3	101.095	61.2525	29187.6	32136.9	36788.4	31693.6	26822.8	28489.6	26485.1	26195	30160.1	26645.8	26894.8	26828.1
M101T34	101.095	34.285	13603.3	12850.7	12279.7	11591.4	12207.6	13536	23305.6	12007.5	12926.8	7701.91	11228.6	11544.3
M101T7	101.095	6.67	0	0	0	0	0	20693.3	21919.7	0	0	29668.7	0	0
M101T153	101.106	153.017	614.93	1241.89	1540.33	7247.63	7807.05	3816.78	7664.66	3881.75	7466.99	6467.01	7140.46	7939.62
M101T495	101.119	495.359	65083.2	72411.6	64330.2	64389	54849.3	51747.6	56125.8	57340	245.206	0	0	0
M101T510	101.119	509.515	64714.7	51789.1	52541.6	40579.4	36844	32697.1	32882.7	35621.8	3437.45	829.351	835.029	805.382
M102T319_1	101.815	319.371	180173	229689	236345	270453	288530	260990	254161	274244	2395.66	981.559	845.572	1053.09
M102T322	101.837	321.75	57599.3	70716.1	70381.9	3792.75	71508	70289.1	2506.48	1638.03	2009.44	876.432	638.81	539.797
M102T450	102.036	449.989	583.246	654.957	564.87	638.044	21886.5	24189.7	24544.2	25313.5	10238.4	11498.9	12195.7	11896.8
M102T61	102.037	61.3495	58.6714	50.5177	108.656	50.7592	5469.73	6620.41	5929.16	5906.73	7012.77	4076.51	6804.87	7224.43
M102T704	102.054	704.353	52270	59864.9	65205.1	69417.7	13710.5	15236.3	16644.8	16298.9	12086.6	13574	13221.3	13715.9
M102T727	102.054	726.712	12500.4	14016.8	12359.7	11792.5	17881	20245.9	21412.7	21506.2	18293.8	12950.1	11215.3	11431.2
M102T831	102.054	830.941	8698.46	10170	8867.07	9780.82	6780.45	7248.83	6700.29	9814.77	6698.03	7078.92	7422.73	7143.76
M102T560	102.054	560.301	11448.4	11300.4	10277	11123.1	10603.8	8339.18	9368.86	9324.06	7980.71	8831.01	9087.35	9337.67
M102T587	102.054	586.963	8824.6	10954.3	9838.98	10553	11117.2	11287.9	11764.4	11579.1	10720.9	9745.61	10877.9	10736.4
M102T275	102.046	275.195	43732.3	55149.5	50390.1	19218.5	41234.6	43714.5	35376.6	41869.4	37342.8	37488.8	35781.6	32587.9
M102T261	102.054	260.51	62655.1	82365.2	88713.7	94170.9	52645.5	54067.1	54464.1	51937.2	83414.9	83759	78158.8	79204.5
M102T641	102.054	640.795	5669.51	7371.62	5643.42	5784.76	9020.53	8470.47	8123.59	8821.79	10614.6	11007.3	12559.9	17119.7
M102T626	102.054	625.814	13272.3	11196.4	7925.39	6865.81	43284.3	43282.8	46228.7	46063.8	45293.5	8478.09	6646.12	47410.3
M102T138	102.054	137.645	15855.4	17351.8	14739.3	17107.8	9401.14	13414	14636.1	14932.6	12186	10123.2	9699.88	9210.16
M102T1363	102.091	1363.32	2641.05	2218.72	3844.3	1871.97	3037.13	13328.9	3259.93	3059.22	2657.31	1496.68	2066.16	1320.12
M102T1330	102.091	1329.85	3124.12	1910.18	630.85	1395	3509.16	14937	5414.21	6924.03	11202.8	3297.97	8658.85	524.52
M102T1269	102.091	1268.95	2339.76	11604.5	4697.59	2450.46	10882.1	2296.05	1964.69	2119.52	2094.25	4549.98	447.33	4764.5
M102T628	102.091	627.918	11050.5	7201.31	5207.69	4040.08	42251.4	42305.4	45075.9	46600.2	44206.9	45540.6	46721.1	49999.3
M102T1301	102.09	1300.71	3360.39	15057.4	4842.76	2921.7	1817.96	1799.72	9503.1	3217.13	2163.25	6413.34	6755.34	1246.84
M102T461	102.091	460.987	22026.5	25192.7	24459.3	23436.4	14477.2	14749.6	16034.3	17129.9	12371.3	16397.8	13521.8	14853.9
M102T1228	102.091	1228.21	1153.52	10324.3	11129.6	1682.64	1538.13	10500.1	10598.2	503.853	11862.4	3712.97	1613.39	3841.67
M102T63	102.09	62.913	11014.7	9773.57	28550.4	9729.4	16486.6	10345.1	24415.5	27064.6	18409	18148.7	18172.2	16095.4
M102T10	102.091	9.715	1950.27	8813.07	1578.12	8055.55	5116.76	6854.52	6959.7	7404.76	5741	5515.81	1476.38	4961.78
M102T298	102.128	297.69	667098	681687	670898	669008	683120	696272	726904	728457	48583	25406.1	23922.2	26246.9
M102T319_2	102.128	319.244	5.5979e+07	5.88748e+07	5.74709e+07	5.96354e+07	6.41157e+07	6.27145e+07	6.50835e+07	6.07758e+07	376089	177580	157233	135866
M102T362	102.128	361.529	1.3579e+06	1.21861e+06	4.64068e+06	1.1481e+06	1.23571e+06	4.69106e+06	1.17051e+06	1.1638e+06	15453.8	17038.7	15981.9	16799.7
M103T320_1	102.53	319.915	4966.91	308.14	3974.87	2016.02	2436.8	8691.97	2046	4719.06	237.507	297.853	258.168	194.661
M103T325	102.561	324.545	16821.8	18827	16800.4	19002	3285.8	19957	1596.29	18272.9	770.222	783.223	864.628	858.617
M103T318	102.612	317.93	10165.6	4104.99	9078.63	11571.1	3567.26	10937.9	7500.95	9909.04	261.125	223.939	224.059	258.967
M103T323_1	102.662	322.954	5321.35	5123.63	4952.93	5111.07	5002.25	1851.96	5440.24	5172.46	323.287	316.635	342.161	389.045
M103T321_1	102.684	321.148	4722.68	1235.73	2880.23	4764.42	4374.98	1920.74	3945	4597.16	175.056	163.181	263.609	240.715
M103T322	102.712	322.054	2882.7	8346.35	2193.64	7965.78	8235.64	3829.09	3173.12	8234.02	557.409	461.709	502.909	519.434
M103T321_2	102.731	321.418	1469.69	4040.2	1107.96	3705.28	3510.09	3558.04	2926.05	2818.15	111.444	196.35	202.944	219.808
M103T319_1	102.758	319.13	19293.1	20686.9	18248.6	2254.48	22035.7	4506.04	2226.64	22244.6	355.925	392.168	401.014	413.343
M103T320_2	102.766	320.478	13771.8	14423.9	11811	3224.96	3464.65	15125.5	1165.5	16669.1	183.052	175.168	219.585	183.671
M103T319_2	102.815	319.123	13919.1	7398.48	1813.95	23624.2	7895.6	15681.8	16633.7	26333.9	292.58	342.702	351.873	287.749
M103T323_2	102.834	323.212	1659.81	7927.84	6478.16	1064.25	5563.5	9348.86	6277.21	969.6	212.941	193.447	150.496	189.716
M103T321_3	102.854	320.571	6546.24	6180.41	5305	6866.2	6813.11	7281.22	1911.53	3066.58	1140.32	875.418	967.493	713.682
M103T66	103.021	65.796	627.668	627.144	734.096	640.245	3338.92	4869.14	3913.98	5089.91	647.162	713.838	504.75	478.517
M103T242	103.032	242.025	0	0	0	0	6821.26	13542.8	7765.88	7901.07	2607.06	1525.29	1255.12	820.868
M103T321_4	103.025	321.344	4346.61	4482.55	4534.08	4031.03	2379.92	1448.13	4712.81	4896.88	284.054	302.529	267.439	289.44
M103T628	103.038	627.877	17692.2	10208.7	6595.33	5453.57	70560.9	78951.9	80664.8	77616.2	70060.9	77638.4	82646.8	79701.1
M103T840	103.038	839.784	14469.7	14635.9	15676.7	15038.3	14412.5	12240.5	11302.2	11631.8	6772.32	4749.09	3973.62	3498.92
M103T676	103.039	675.972	1062.53	918.253	1040.32	1019.35	4455.57	5408.73	5424.35	6424.83	890.158	816.808	917.235	946.387
M103T77	103.038	76.5265	1348.24	2687.69	1138.72	1962.34	1392.95	5922.8	5503.73	6244.28	1330.85	1317.51	1021.73	1253.03
M103T275	103.053	275.203	789397	830101	766427	787731	656399	687402	641262	663724	604212	663122	677416	631075
M103T440	103.053	440.394	3009.06	3011.14	2486.57	2705.37	7545.44	7157.88	6709.91	6813.85	26878.3	31073.9	28493.6	29702.9
M103T327	103.053	326.661	1.90519e+06	2.03154e+06	1.92315e+06	2.01026e+06	2.05692e+06	2.01339e+06	1.95489e+06	1.8111e+06	25623.7	4684.77	12085.3	4362.6
M103T319_3	103.13	319.377	3.41656e+06	3.55884e+06	3.20546e+06	3.37387e+06	3.58558e+06	3.51382e+06	3.59424e+06	3.57588e+06	25444.8	12252.6	11696.6	9658.99
M103T362	103.13	361.794	90402.7	83448.5	214350	65201.2	280182	275531	68538	69490.2	5605.9	5819.68	6487.46	5667.06
M104T500	103.751	499.632	43823.6	57041.4	32209.8	55355	45981.9	27762.4	51145.6	47403.1	23628.8	54184.5	47978.6	97982.8
M104T428_1	103.788	428.325	303.097	240.408	211.323	242.172	25406.5	25882.2	25997.4	28579.8	37798.8	42244.9	40165	46644.8
M104T464	103.788	463.512	231.204	324.744	257.312	308.865	16810.7	15092.3	14016.6	13950.5	20285.9	19742.9	19889.3	19176.2
M104T428_2	103.81	427.714	141.508	130.405	137.976	110.081	8473.7	8860.28	8447.85	299.024	309.92	498.126	464.264	12985.6
M104T634	104.049	633.793	6430.82	7985.73	8102.67	7982.97	6328.91	8120.3	9526.87	9173.83	2182.68	2047.09	2431.3	1289.23
M104T65	104.052	64.795	40134.5	48127.6	49298.2	50331.3	40490.1	38836.5	38692.1	41915.3	77013.1	481.295	89435.9	85063.9
M104T275	104.057	275.439	63702.7	82616.7	62614	58831.7	53921.6	57353.9	58594.3	56298.1	52992.3	52942.9	61678.5	58345.7
M104T486	104.07	485.841	2.71441e+06	2.61444e+06	5.2494e+06	7.17125e+06	7.53353e+06	6.50349e+06	6.17678e+06	7.07636e+06	5.91892e+06	8.49765e+06	1.69702e+06	6.60008e+06
M104T502	104.07	502.068	1.00372e+07	8.83342e+06	9.88364e+06	8.79526e+06	7.87576e+06	8.83794e+06	7.86382e+06	8.85943e+06	7.44291e+06	8.60413e+06	7.46781e+06	7.90466e+06
M104T160	104.07	159.532	478755	484728	468472	471958	208957	239369	266400	222808	444159	466597	468595	534216
M104T529	104.07	528.846	1.73842e+06	1.92112e+06	1.79939e+06	1.8524e+06	896964	1.07369e+06	1.00907e+06	1.10646e+06	221888	1.12251e+06	1.21451e+06	1.23569e+06
M104T306	104.07	306.497	105460	114659	105238	107745	93388.2	95907	100032	97100.5	122175	126878	118544	117234
M104T579	104.07	579.323	900938	1.01016e+06	981303	1.01654e+06	2.00037e+06	886567	2.05412e+06	902428	2.29689e+06	947138	938273	974498
M104T623	104.07	622.802	121589	139429	132879	132829	122647	111655	117140	112657	135763	118450	122060	121505
M104T417	104.07	416.864	72289.2	85407.8	79553.1	83333.8	1054.29	80385.7	80475.1	76905.6	118968	1.93236e+06	1.87245e+06	85355.7
M104T663	104.07	662.651	101863	122037	114545	117556	106402	110910	107570	110667	163038	157209	160008	159649
M104T69	104.07	68.855	39982.7	46848.6	47292.5	49044.2	58543.2	59749	59096.9	65365.7	78896.5	91364.8	90320.2	89357.2
M104T91	104.069	90.57	70819.9	79094.2	83236.1	73020.5	69111	61176.5	72022.2	70494.8	81824.1	106187	105834	124330
M104T136	104.07	136.262	170677	181778	178885	188856	161906	164218	178286	172419	179898	202418	206372	213014
M104T552	104.071	551.784	527341	590974	565552	595713	393905	372444	394946	387622	465207	430959	394884	407933
M104T694	104.106	694.12	18028	10787.5	7480.39	6413.39	270399	316763	290845	324651	260990	309982	294165	299283
M104T428_3	104.107	428.45	64968.2	45630.5	39499.6	34716.6	5.23727e+06	5.52256e+06	5.68816e+06	5.60605e+06	8.84288e+06	9.31152e+06	8.48522e+06	9.62092e+06
M104T463	104.108	463.406	47410.9	24474.9	19421.6	15264.1	3.37399e+06	2.95451e+06	2.84644e+06	2.78978e+06	4.70084e+06	4.05704e+06	3.97078e+06	3.87035e+06
M104T70	104.106	70.092	1354.42	1138.18	794.458	801.679	63591.5	63321.7	60352.1	68834.3	93940.9	102580	110076	97296
M104T319	104.134	319.031	100643	80289.2	83733.9	87106	84916.5	68758.4	78634.5	103351	19601.2	21109.3	26476.1	25396.1
M105T600	104.991	600.039	1.31079e+06	1.07736e+06	912845	798222	451552	558443	585819	615119	185484	115379	77340.9	57077.5
M105T635	105.05	634.563	27124	35035.1	36491.6	38048.2	28786	35415.4	37290.4	42455.5	9457.31	4233.87	2513.16	849.122
M105T83	105.044	82.5395	13830.1	11952.5	7029.79	7887.87	14701.1	17453.5	16607.9	17551.2	775.522	62.559	300.875	35.1157
M105T53	105.069	53.348	3963.92	4197.21	3672.49	1104.38	3355.75	3169.39	2726.08	2859.81	6629.31	4640.2	4518.36	3907.13
M105T502	105.073	501.56	448955	444364	440614	501303	285726	448402	756723	398422	741998	432473	405461	346687
M105T529	105.073	528.699	66119.1	71877.4	66408.9	68695.9	40279.2	42747.3	40931.3	44066	41591.2	46663.9	48456.2	50900.7
M105T486	105.073	486.146	193640	251909	251754	230650	228030	243651	259218	324820	281892	322284	343330	336842
M105T306	105.073	305.622	5276.34	4038.88	5602.37	4655.57	4625.18	4694.58	5339.55	5358.77	6243.49	5668.21	5864.96	3544.66
M105T429	105.11	428.534	3091.67	1843.49	2862.99	1370.01	255566	267252	276787	267668	414874	447311	418185	446248
M105T464	105.11	463.621	2519.39	4250.5	3940.23	3448.41	165676	146662	140518	143000	228522	200469	194729	189946
M105T694	105.11	694.115	1149.79	4906.68	4296.64	5098.77	13317.3	16108.9	16114.4	19355.1	16665.6	15913.6	14864.4	17908.5
M106T600	105.995	600	27773.2	20198.4	20888.8	17996.3	10796	13764.1	13378.7	14640	4194.47	2661.25	1653.55	1048.13
M106T59	106.028	59.3115	107557	112639	108502	104085	58577.9	60066.1	57259.1	60298.7	130259	133490	138510	130240
M106T83	106.028	82.831	15584.5	17784.7	14915.8	15707.4	33737.4	24160.5	23041.9	23580.7	501.249	472.522	432.02	525.485
M106T65	106.047	65.194	24700.7	68790.6	29829.4	40011.1	1344.95	1890.21	11825.7	1377.53	36907.3	20599.2	17584.5	32988.8
M106T672	106.049	671.552	1529	967.969	4654.42	4484.29	4650.23	3575.83	4111.05	4065.49	5921.25	5832.21	5375.06	5503.22
M106T185	106.064	184.768	299814	150216	184506	269509	211227	180719	82979.7	212691	204623	251761	122331	204687
M106T1334	106.064	1334.36	1689.25	1741	1321.33	1624.1	1448.66	7878.43	2324.13	1748.26	1522.04	1228.53	1411.32	1474.76
M106T499	106.074	499.003	16090.9	35447.2	38947.1	65883.8	39016.3	37544	41318.8	36367.4	25205	38451.6	24549.2	40397.6
M106T536	106.085	536.029	75532.5	42145.5	43513.5	41233.2	61494.7	15724.7	16309.7	16550.9	20471.2	21997.3	38364.5	23981.6
M106T259	106.085	258.782	12025.2	1196.5	1342.7	2550.01	10077.9	11064.8	1316.84	11522	12137.7	12546.3	12805.2	12910.8
M106T429	106.111	429.029	3004.83	2491.13	2578.46	2423.08	13669.4	16251.3	13532.8	15473.4	20948.6	23392.5	14026.3	27273
M106T463	106.112	462.988	6893.53	5978.56	5541.72	5551.92	9223.24	9488.67	9748.42	9197.82	15028.8	10794.2	13151.8	11530.8
M107T601	106.971	600.725	7296.37	9021.1	8262.37	8615.17	6435.76	4387.2	7163.05	7173.82	4492.27	4038.4	3461.26	2746.5
M107T63	106.998	63.446	1400.63	1364.84	1701.93	1719.88	149468	146306	151552	150380	5674.51	1569.87	2039.07	1631.16
M107T59	107.031	59.3705	6460.26	7330.4	6748.67	4979.09	3254.58	2563.8	3558.3	3439.73	7488.65	8494.81	7983.3	6604.56
M107T55_1	107.049	54.904	6362.29	4496.27	4832.72	4560.49	4606.62	3683.18	5832.46	14530.5	8520.33	9036.06	10004	8003.08
M107T70_2	107.049	69.74	117922	6605.27	111506	112770	217480	230908	226393	14747.2	12708.7	11599.9	16953.4	12019.4
M107T440	107.048	439.769	10093.2	9850.75	8797.75	8847.29	8919.69	9290.16	8633.74	8157.41	2235.79	2756.06	2708.34	2634.6
M107T30	107.07	30.0845	28267.3	28508.9	24191	25868.5	25579.9	23679	32606.6	23824.9	26888.7	25082.9	25421.8	24704.1
M107T6	107.07	5.7415	87143.8	89005.6	82536.7	80582.2	83391.4	80035.9	72162	75864.4	84593.8	80984.7	75019	78580.2
M107T55_2	107.085	54.5745	6199.45	6421.26	8504.11	5771.29	7919.01	6119.99	60962.7	56272.2	10752.5	8840.4	8072.79	10704.4
M108T64	108.001	63.554	1842.56	2100.68	2195.69	2074.01	6221.65	5974.63	4766.69	4922.25	1397.49	1315.75	1048.11	825.601
M108T877	108.043	876.519	6390.45	9434.87	10911.6	12917.6	4987.46	4146.82	4768.27	3553.11	4734.7	4385.6	4324.4	3899.75
M108T241	108.043	241.343	234833	237137	227395	260636	146924	146192	159425	166025	5105.1	4897.88	3545.91	2825.97
M108T76	108.043	75.8045	6847.82	6382.62	6864.41	6386.88	5951.63	5974.64	5418.38	9117.34	2096.58	2199.54	1874.85	1871.83
M108T207	108.055	207.033	4342.09	3784.73	3148.46	3199.63	13119.5	14542	10111.9	13614.8	21649.7	21885.9	27130.7	33035.8
M108T145	108.055	145.403	22247	22791.1	18276.2	16665.9	142079	199602	129272	120709	158477	180641	169387	217663
M108T116	108.055	115.621	2439.39	7414.49	4011.48	3299.82	44292.7	30352.4	30031.6	29658.7	116391	99689.9	66116.5	561523
M108T5	108.08	5.1795	7349.97	16680.3	15908	11115.1	13982.9	14146.3	15166	16659.4	16092.3	15131.6	11871.5	13459.4
M108T1268	108.08	1267.78	4578.92	4413.31	4199.92	4125.67	3684.09	3941.35	4331.3	4038.44	4187.99	3689.73	3866.08	3510.03
M108T32	108.08	31.718	17655.9	18665.8	18720.1	6883.37	15153.3	15293.5	16803.7	16067.2	16934.9	16456.8	11877.9	15014.8
M108T1336	108.08	1336.39	7190.38	5213.63	5159.27	5163.02	4673.15	3676.52	4815.15	4877.26	5547.25	5512.44	4929.27	4457.74
M108T1322	108.08	1322.13	5743.98	4853.03	4665.68	4771.22	4112.57	9001.83	4729.4	4739.39	4257.1	4250.44	3935.77	4477.97
M109T63	108.993	63.425	496.074	477.39	340.662	380.816	12159.1	13901.6	13042.1	13334.3	515.988	265.709	311.497	328.802
M109T881	109.028	880.95	211639	231579	244314	250907	21889.5	24479.5	24612.1	23041	16698.3	13127	10833	9045.61
M109T843	109.028	843.46	41790.9	60222.9	54389.3	67932.5	34877.9	48106.9	53628.2	56641.5	6593.13	4626.43	3462.21	2766.89
M109T450	109.028	449.601	3520.17	3410.86	3315.87	3689.43	3824.9	3129.69	3224.73	3533.91	3114.17	3304.41	2559.76	3450.39
M109T863	109.027	862.59	13079.5	11849.9	11950.7	13193.5	11332.6	14277.9	15748.1	16797.7	4078.68	2338.98	2843.97	1410.42
M109T241	109.047	240.824	7786.67	10149.5	8007.16	10651.6	8409.13	7233.78	8849.04	8524.17	727.122	1626.74	1118.2	1901.33
M109T65	109.051	65.2695	10492.8	1033.04	10181.5	1011.68	19628.4	21383.9	21193.5	19371.9	10119.3	10993.7	9027.79	10284.1
M109T295	109.075	294.817	13993.4	14942	15217.8	14712.1	15908.6	18214.1	18044.4	19021.6	9966.07	9423.64	8773.53	9599.78
M109T750	109.075	749.783	16305.3	17778.9	18355.6	19512.1	21177.6	21345.4	21334.1	24519.1	14502.2	17939.7	19641.9	20062.6
M109T75	109.075	74.724	5319.11	4785.95	5432.24	5014.58	4565.8	5113.67	3274.36	4692.91	2716.74	3305.44	3539.99	5719.02
M109T54	109.1	54.2405	11942.6	9958.99	12042.6	12607.6	15950.6	14733.3	15203.9	14972.9	17312.5	18250	18760.6	18619.4
M109T11	109.1	11.344	3412.72	3414.44	3246.98	3553.63	9903.49	2105.24	3992.51	5198.55	1419.32	3225.5	976.12	3233.38
M109T27	109.1	27.416	4715.33	4945.41	4244.43	4542.24	3911.53	1946.43	4982.2	6603.87	5675.53	1694.61	1961.63	4446.21
M109T1272_2	109.1	1272.3	3864.57	3408.83	3499.68	3478.85	3456.68	3214.27	3572.7	3599.75	4095.28	3215.37	2807.47	3487.46
M110T373	110.034	372.688	1886.24	1458.58	1104.59	837.956	14268.7	13602.3	15495.5	15635.3	17060.3	17515.7	17180.5	17186
M110T286	110.034	285.63	2770.05	3232.09	3627.91	3430.58	102125	115503	103929	106543	103927	113015	110333	115339
M110T307	110.034	307.137	50919.4	51729.9	53206.5	52278.1	15246.4	14655.2	16537.2	17052.3	30479.2	30892.9	31098.5	28944.3
M110T844	110.031	844.12	2559.39	3768.69	4106.06	3949.28	2131.72	2652.86	4414.41	3370.63	496.644	292.62	253.143	232.233
M110T247	110.034	247.247	33.9877	53.6668	102.293	56.414	48927.8	48594.7	50636	47457.1	66523	67671.4	62750.5	61305.3
M110T826	110.034	826.17	665.581	701.151	668.061	707.328	2438.66	3086.89	3806.13	3763.38	588.798	473.984	408.986	317.418
M110T423	110.059	423.048	26908.8	25855	25122.5	24057.5	19614.7	17713.4	19472	20557.5	17565.1	15897.4	15496.9	15289.2
M110T135	110.059	134.981	505189	517719	473259	464076	436135	435055	539195	462559	175183	150553	157480	146935
M110T78	110.059	77.595	168520	126617	152265	141889	138297	158944	43672.1	47421.9	187985	183293	200792	128082
M110T101	110.059	100.936	248539	288516	230721	278638	230351	140125	217302	195168	60196.5	47817.3	47595.3	47941.2
M110T760	110.071	759.779	47441.9	56389.9	51723.2	55007.1	108648	116943	135303	123542	87668.5	94585	92995	104368
M110T682	110.071	682.074	22359.7	16288.6	9679.12	8394.47	315719	795313	616622	717879	464688	507189	522632	522860
M110T567	110.071	566.782	2004.9	2639.36	2012.44	2030.86	4601.99	5652.32	5407.82	6220.95	4940.2	5661.48	5187.33	6297.75
M110T700	110.07	700.033	117422	53873.6	14968.2	21001.4	256284	210212	219065	203181	59542.3	204275	207156	165576
M110T785	110.07	785.453	7969.24	6730.05	4641.49	4561.95	42903.5	40836.2	36372.7	66713	44669	45931.7	48437.1	51594.1
M110T735	110.07	734.755	42727.9	31117	24137.3	20911.5	177738	173007	180095	112027	169613	168569	171685	175591
M110T808	110.071	807.783	11601	9833.74	7182.23	6365.01	52049.1	52906.4	49255.1	53801.1	61995.5	65083.3	62874.3	68439.8
M110T667	110.096	667.447	7967.54	4823.36	2657.88	2072.32	18193.5	29020.4	36070.5	47358.2	5128.35	929.902	788.023	17320.9
M110T54	110.103	54.026	2971.67	2979.19	3006.69	2909.25	4944.64	5606.8	4427.69	957.082	807.142	1149.54	5548.98	4202.94
M111T859	110.983	858.985	3511.23	4032.26	3854.42	3877.02	3723.09	2948.16	3125.49	2871.96	4447.08	3907.65	3687.17	3456.14
M111T297	111	296.896	37788	39379.6	35259.1	35054.3	33214.2	35995.1	34358.9	35790.6	32886.7	36998.3	34267.7	37883
M111T403	111.018	403.456	1037.3	1356.59	985.602	723.936	4096.53	4531.93	3754.35	1236.32	1147.83	1303.86	4737.11	800.889
M111T55_1	111.023	54.916	884.163	6909.64	927.517	7235.32	5347.21	471.856	5511.71	8121.66	8855.76	582.385	8129.32	8564.65
M111T524	111.043	523.898	10303.5	10291.7	9206.11	8662.9	6806.86	6791.22	6344.97	7193.34	6603.64	7205.45	6850.69	7288.33
M111T150	111.054	149.923	274682	276781	243849	238922	610279	570560	557458	538027	944353	390051	1.08801e+06	1.16065e+06
M111T101	111.063	101.414	6643.72	4420.44	2553.8	4264.92	1413	5268.83	4629.43	4013.75	1150.59	1794.85	2018.89	1079.33
M111T554	111.066	554.494	87860.8	140701	96905.7	149413	53057.1	38359.1	37717.9	37042.7	63588.8	70648.3	53651.9	51790.8
M111T55_2	111.079	54.735	6300.03	6927.55	9845.65	6810.7	413.01	37951.3	3318.05	35333.5	32822.1	36728	31337	31027.9
M111T760	111.074	759.782	2205.34	1823.74	2365.18	3262.65	6337.32	6019.41	6253.88	7167.86	7789.25	6344.92	6140.71	6265.82
M111T668	111.08	667.948	3432.47	2049.54	6540.03	6968.31	4523.05	5979.64	6548.84	5336.93	5327.89	5698.2	25551.1	5056.96
M111T62	111.091	61.501	49495.6	44702	47951.1	46953.8	41183.5	29687.9	42723.2	41623.4	28772.1	37314	34251.3	29265.3
M111T1234	111.091	1233.89	45514.4	56458.1	75430.4	104516	105236	88123.1	86162.4	679104	109767	88596.1	111097	98222.1
M111T1200	111.091	1199.63	209655	267571	356563	393828	268308	431096	76586.8	78918.8	659449	648798	449334	729608
M111T1259	111.091	1258.71	45399.6	56720.6	71980.1	82244.9	95046.4	87817	93214.2	68850.5	103702	102019	95381.6	104748
M111T52	111.116	52.149	19046.8	20498.9	20227.1	85817.4	22301.3	34367.8	21963.5	19283	17180.6	24726.7	22264.9	20624.4
M111T4	111.116	3.661	9204.43	8627.22	8177.12	9285.94	8254.97	8202.35	8301.87	7617.32	10354.5	8633.8	7938.96	8355.7
M111T72	111.116	72.327	16019.2	52923.1	33170.7	33491.3	38035	37287.1	45039.1	20155	37415.8	36575.6	21212.7	39029.9
M112T279	111.706	278.752	4288.21	2772.96	3287.77	3075.32	2629.01	4115.07	2981.58	4402.92	3297.09	1976.12	3475.11	3657.69
M112T297	112.003	297.202	1653.76	1476.67	5096.77	6848.09	1903.35	1421.06	12737.7	1406.96	1645.32	1232.74	1507.06	1758.42
M112T845	112.02	845.42	9850.73	5891.77	4277.8	6345.6	8480.04	665.48	685.231	8243.59	2669.93	2415.56	1342.59	1124.77
M112T915	112.038	915.327	5132.9	5724.57	5676.74	6723.89	4263.76	4129.4	3329.95	3350.64	2746.53	2358.63	2447.67	1616.8
M112T74	112.038	74.244	16681.3	18068.2	17619.3	15902.5	11690.4	11088.2	11677	10886.4	1375.96	960.932	933.304	1093.66
M112T138_1	112.038	137.648	27168.9	48540.2	55647.2	45403.5	19268.7	19155.4	19346.4	18887.6	1964.1	2866.94	999.435	1338.48
M112T278	112.05	278.156	1.02381e+06	1.02723e+06	974687	1.08307e+06	856310	868578	968559	926750	866336	880372	884252	858031
M112T820_2	112.05	819.837	290608	363239	360145	395878	176219	220329	237889	256769	25946.7	21941.4	26872.8	19018.7
M112T354	112.05	353.558	34640.6	80504.8	34808.8	35135.3	120304	116715	121881	122566	55279.9	77510.1	111874	98340
M112T414	112.05	413.996	76621.4	86328.6	82023.1	86983.2	30916.7	30418.2	30879.4	29731.5	83249.1	83036.3	105092	91564.8
M112T851	112.05	851.115	19174.7	69584.6	26244.8	72967.6	13087.4	16620.8	17837.7	19370.5	4376.23	4047.59	3428.09	3082.42
M112T395	112.05	395.356	6604.09	9972.64	4995.17	7533.98	8839.33	7302.76	5755.37	4581.52	31207.2	68520.7	86344.2	120795
M112T105	112.05	104.811	16091.8	19392	25916.7	21423	10001.1	7164.99	9212.19	7795.47	14490.9	12928.8	13647.7	12163.5
M112T423	112.075	423.084	7215.59	6741.18	7198.38	6782.67	4828.29	6128.7	4825.31	5257.54	4492.4	4287.38	3193.95	3491
M112T77	112.075	76.662	10347.2	8558.13	4662.2	9180.98	5892.6	6223.4	4970.63	6668.77	5611.31	5749.33	5607.66	5307.47
M112T264	112.075	264.331	2997.83	2827.61	22349	31521	15450.9	5896.2	5256.95	9248.35	2633.8	3320.3	4912.17	4756.45
M112T521	112.086	521.374	18325.7	12355.3	16554.3	35989.9	13309.7	13928.5	12624.8	9129.36	10592.1	13085.8	14977.3	9878.94
M112T449	112.086	448.563	12633.5	11134.7	9553.92	8601.81	6520.96	6682.17	5814.98	5532.21	6646.02	10887.8	7068.58	10901.2
M113T631	112.979	631.412	10751.7	10528.9	9102.61	11691.1	7389.93	8454.23	7203.26	11000	6449.43	5586.58	5944.7	5982.94
M113T658	112.979	657.881	5981.21	7678.15	7133.3	7413.44	3986.41	5135.27	4588.13	5280.02	1842.32	1070.35	837.722	825.209
M113T780_2	112.999	779.657	34777.2	21959.8	15427.8	12090.7	177611	236209	276210	283273	8657.74	9550.8	9517.92	9624.36
M113T675	113.022	675.215	688.158	1033.91	1323.89	1201.07	2809.7	3770.31	3809.33	3916.16	343.542	339.871	288.775	392.661
M113T915	113.034	915.076	5142.01	6389.88	5270.49	5443.17	4108.99	3682.3	3264.72	2933.22	3341.52	2253.77	2087.41	1906.87
M113T275	113.034	275.433	34611.9	36758.8	60844.6	36157.1	429858	427590	426944	432621	232740	250631	237280	194474
M113T817	113.034	817.074	1620.27	1504.23	1115.99	1267.08	2272.49	3362.65	3172.94	3219.74	1189.92	1000.3	1007	666.168
M113T195	113.034	195.358	14597.5	17219.1	14540	16348.1	15553.9	13644.9	13121	12260.1	50688.6	47555.5	42083.6	41706.9
M113T149	113.034	148.633	509.458	3866.29	4304.34	4418.12	9541.58	9754.71	9056.96	7961.2	202198	208194	203986	195286
M113T279	113.053	278.645	41733.6	40601.2	40896.4	32182.1	26943.1	31939.7	31289	32301.6	32831.7	27763.4	18971.6	32416.2
M113T414	113.053	414.199	3405.17	3036.15	3174.05	3595.94	4895.74	4503.75	4773.45	4976.4	3338.96	3082.81	5624.82	5400.94
M113T820	113.053	819.87	12460	14456.5	15213.1	16305.9	8003.43	9435.81	10290.5	9883.14	6188.91	500.108	5929.29	6024.32
M113T354	113.053	354.228	6310.27	6320.84	6043.64	5696.78	4760.74	5540.07	4772.92	5542.98	6925.2	452.98	5622.21	5995.56
M113T12	113.059	11.992	6680.96	6854.87	6569.29	1559.7	6265.61	5711.93	6108.91	5783.2	5912.77	1337.06	5749.86	6186.94
M113T54_1	113.059	53.753	6764.36	7124.8	20637.1	22395.9	4306.62	14224.3	14312.7	14012.3	12068.6	14151.9	10915.3	13253.5
M113T75	113.07	74.544	2337.51	6191.25	6101.19	5880.99	6329.02	7321.33	6554.47	7393.66	3092.34	6612.76	5759.98	2515.31
M113T701	113.07	701.118	8883.4	697.23	7766.37	8618.56	8926.28	10075.4	7015.55	10921.4	6218.48	6691.76	6531.82	6279.56
M113T257	113.07	256.608	7289.65	2082.27	6770.93	1163.58	7050.03	7060.83	6514.91	7127.64	6837.04	6718.14	6537.58	7299.36
M113T635	113.078	634.683	8240.98	9224	8464.54	9197.79	7610.68	6011.14	8216.93	8554.84	4272.85	3015.1	2098.11	2088.51
M113T54_2	113.095	54.286	14403.4	17111.5	3023.02	12412.8	12798.9	12481.4	11243.8	11925.4	10093.9	2519.5	2066.91	2547.92
M113T55	113.106	55.11	3900.69	4263.54	23971.1	25083.2	8800.11	5518.69	4956.86	6510.81	14129.8	17185.6	14038	15248.6
M113T50	113.131	50.143	22693.8	20656.7	21650.1	38788.4	17378.4	16034.3	19309.1	16186.6	14134.2	16711.6	13148.2	29659.8
M114T275	114.037	275.182	376.949	343.232	111.027	111.368	14871.4	16176.2	13258.9	13194.7	8862.46	3367.93	5629.53	6397.32
M114T642	114.054	641.912	24705.9	27715.2	30935.8	26084.9	24781.9	24402.7	26261.9	24672.2	23417.1	28989.6	26863.8	28959.3
M114T147	114.054	146.628	89497.9	86708.9	88068.8	80705.7	11663.7	27228	55877.6	26773	56989	53390.8	48807.2	51760.8
M114T555	114.054	554.528	14010.2	14635.8	13140.9	13212.3	2760.88	11457.2	11324.6	2944.85	13043	13174.9	12025.6	11561.3
M114T616	114.065	616.044	4644.45	3443.05	16104.2	17639.7	44854.3	43114.8	44007.3	42698.7	43613	44051.8	47121.9	50959.9
M114T1359	114.065	1358.67	31030.3	30256	30698.4	1907.55	29596.6	2243.47	27899.9	25826.6	1222.18	1218.13	1323.7	29382.7
M114T759	114.06	759.481	8055.37	8086.03	1019.17	1419.38	7866.46	7979.72	1603.86	1440.68	7162.25	7087.55	6550.35	6847.98
M114T71	114.065	70.9335	26638.7	25814.4	24246.8	24295.9	22196.2	19709.9	20308.6	20915.8	23425.8	22521.2	19710.7	22294.1
M114T287	114.065	286.524	16388.8	17570	13829.5	15286.5	62510.8	59904.7	59954.3	63785.5	61812.3	63498.6	57266.3	54489.9
M114T634	114.07	633.793	6381.39	696.446	5593.14	769.162	516.71	7387.28	5647.35	6024.84	7532.47	7012.89	7943.77	7579.1
M114T75	114.09	75.4555	149346	184426	165807	159521	135463	127773	125870	112161	144221	131962	136155	158769
M114T50	114.134	50.0985	115256	117335	2160.4	1088.43	98377.4	100181	96426.8	98890.1	104375	107484	102522	106094
M115T821	115.038	821.135	61775	63680.2	62068.1	60134.6	42998.5	47509.8	48111.4	47271.1	20493.4	13956.8	11478.1	9923.55
M115T916	115.038	915.981	8964.45	14737.7	15479.6	18739.1	8861.82	13368.5	15258.8	20381.9	2175.78	1239.6	1163.63	981.01
M115T675	115.038	675.245	998.137	939.753	820.939	878.257	45354.8	52782.2	57404.2	58399.6	1170.66	956.704	1025.79	1025.35
M115T47	115.038	46.887	1131.19	1084.36	1182.64	1340.19	7980.94	8705.36	7978.42	9470.29	947.543	935.861	1035.85	754.152
M115T616_1	115.049	615.964	898.26	824.514	733.167	1130.77	9700.44	8814.03	7892.68	9268.88	8506.86	10027.3	9047.39	8291.41
M115T570	115.049	570.391	767.13	656.491	531.403	651.128	11850.8	13960.2	11933	14083.8	1699.41	980.907	901.626	812.442
M115T75_1	115.053	75.343	7835.01	5409.95	6964.91	6731.58	1722.5	6703.75	6078.95	1644.97	6312.93	5986.74	5669.74	3166.13
M115T54	115.054	54.077	5463.99	5303.07	5562.98	5668.55	5651.58	5112.3	5206.9	2197.83	3628.59	2790.55	3180.87	5502.77
M115T692	115.086	691.71	1017	1294.14	1090.18	968.295	4224.34	3505.79	3244.8	4205.33	7957.16	7253.08	6244.5	5385.1
M115T75_2	115.094	75.4165	12013	11410.8	11355.1	12084.2	7123.67	7473.76	7384.72	9040.43	8042.71	10966.8	9549.41	8171.23
M115T9	115.094	8.532	4743.06	2894.32	4654.29	4777.91	4547.09	4378.29	4482.28	4424.96	4321.98	4737.4	4488.37	1739.22
M115T31	115.094	31.4835	1531.41	4981.62	7507.12	4573.2	4777.28	4293.06	4487.76	4602.78	4781.31	4936.78	4667.33	4449.31
M115T1362	115.094	1361.6	1028.75	2328.68	568.464	1331.44	4351.29	2501.05	875.44	4981.31	1043.94	865.305	1026.21	574.675
M115T1232	115.122	1231.62	2415.42	888	1459.15	1876.47	4399.22	3351.08	3682.96	2298.15	14284.6	8082.29	4302.45	4183.29
M116T904	116.01	903.926	1569.81	1082.34	1044.4	892.277	3375.62	4256.52	5149.14	5060.25	866.722	924.131	738.95	604.887
M116T846	116.01	846.424	646.885	608.177	544.608	633.43	8157.59	12510.1	16700.4	19450.3	1455.69	912.356	653.661	564.306
M116T866	116.01	865.575	184.818	232.132	179.295	186.001	3818.97	4643.66	6013.93	6183.37	988.3	639.317	415.119	388.891
M116T773	116.033	772.963	588.482	518.463	500.227	402.623	8306.35	9769.98	9738.57	9222.9	8147.06	9119.86	10114.8	9835.98
M116T675	116.041	675.245	231.767	210.562	197.672	186.374	2533.81	2929.44	3528.02	3350.09	520.457	514.469	719.251	669.538
M116T67	116.052	67.4195	112271	108904	105172	103076	3743.88	4783.74	3469.36	3565.18	27391	27407.3	26153	23731.2
M116T339	116.049	339.445	8742.05	8461.95	8176.76	9446.8	3342.67	3498.08	2889.05	3060.25	9025.71	8748.01	9307.01	9320.26
M116T750	116.07	749.744	47083	56853.4	49686.9	57738	47466.7	48795.2	55955	60894.1	33709.6	38223.9	39574.6	38054.6
M116T160_2	116.07	160.259	1.68098e+06	1.59518e+06	1.47775e+06	1.54929e+06	712634	680640	759146	691799	1.55227e+06	1.74337e+06	1.58113e+06	1.83472e+06
M116T547	116.07	546.746	30779.2	20240.8	15105.4	12163.4	33872.1	33205.5	31268.6	28703.5	85182.1	82718.9	89251.2	81630.3
M116T75	116.07	74.881	66656.4	66325.7	65974.2	61906.9	31692.5	31050	31579.4	31224.9	8642.38	15662.7	8100.45	7306.97
M116T260	116.07	260.193	208695	91128.6	220409	128852	208046	185612	182921	202763	211477	264127	211805	212514
M116T909	116.07	908.946	13923.1	8216.58	6480.49	5985.75	10750	8904.77	7239.63	6481.91	11489.6	13435	13479	16999.3
M116T221	116.07	220.959	677977	784461	804417	822797	541897	501740	510254	529235	768976	783872	774219	795242
M116T349	116.07	349.36	22162.7	22784.3	19436.2	20728.3	19999	14635.9	15731.1	15279	21790.5	24083	20903.3	20419.7
M116T195	116.07	194.937	169563	217787	227220	224135	133134	112264	128541	121512	211484	142134	224417	225302
M116T305	116.07	304.976	17797.1	20231	17431.7	13605.3	15496.9	14580.3	15462.7	17919.5	23661.3	25190.3	24078.1	25501.9
M116T581	116.081	580.694	3453.57	5832.23	4249.3	4250.76	3929.4	3508.03	3680.43	5761.57	6344.19	7182.62	7078.48	7484.67
M116T1250	116.106	1250.05	1266.93	1488.97	1034.47	1126.48	3261.3	1327.62	1677.98	6333.13	1775.95	1461.36	1693.52	1144.96
M116T64	116.106	63.712	44824.6	44583.8	43370	41595.3	22300.1	20818.1	20604.4	21498.9	12863.7	13576	13008.3	11132.4
M116T294	116.106	293.991	3714.7	30261.9	2250.85	2339	2077.44	27186.1	28646.5	26456.4	2414.6	2738.54	2144.45	1881.71
M116T312	116.106	311.761	9983	11052.3	11146.6	11848.1	9722.88	1663.51	1695.25	2253.71	14779.8	1966.71	1687.32	16788.5
M116T285	116.143	284.606	49856.6	51829.8	51309.5	44048.8	49985	51002.6	50694.2	51656.7	35946.3	31936.5	34328.9	35613.7
M116T303	116.142	303.318	12772.9	13315	28348	13283.7	12508	13970.5	12994.3	30062.5	880.222	1063.46	735.069	649.149
M117T363_1	116.985	362.577	7545.57	10326.2	8919.5	9486.34	8842.11	11897.6	3132.09	8077.61	8374.92	7814.17	8576.79	9026.93
M117T67	117.036	66.7195	37.8072	80.5232	63.9408	47.5382	3244.81	3432.09	3766.07	3323.54	0	28.9206	19.8805	0
M117T446	117.056	445.798	10538.7	12275.3	11504	12045.8	8206.32	9332.9	9790.09	9794.01	10300.1	10655.9	11823.7	12309.8
M117T307	117.054	306.7	8595.4	8095.69	7017.81	6606.5	3573.98	2805.14	3507.98	3131.38	6576.14	5487.68	8475.99	4558.68
M117T184	117.054	183.712	13524.6	16882.9	16642.5	16317	10792.2	7735.83	11164	11182.6	24725.1	12333.4	22953	13323.6
M117T586	117.065	585.726	1816.64	1719.8	1831.32	1817.18	2626.23	3358.95	3387.75	3152.76	2082.28	2069.27	1715.66	1586.08
M117T54	117.069	54.026	1495.22	11521	1754.26	10019.4	8063.53	7953.73	7817.3	7810.38	8022.33	2357.12	2796.15	2302.11
M117T160	117.073	160.131	96751.9	82331.8	86283.4	77941	37374.5	37643.5	37948.7	38066.7	105212	85265.9	93831.3	83578.2
M117T75	117.073	74.634	3498.76	3660.18	3741.7	3325.02	12549.8	1986.29	11016.6	1959.16	10056.5	1863.29	1534.93	9734.81
M117T182	117.073	182.218	7236.82	9294.05	9691.22	2181.39	6306.91	6858.1	6522.17	6623.66	15456.2	21540.1	13583.7	6381.89
M117T1335	117.09	1335.25	2352.99	1910.46	2115.07	4280.2	3266.46	2396.29	12950.3	768.8	2079.81	3854.61	1633.67	2618.26
M117T15	117.09	14.9195	3647.05	3580.22	4068.59	2600.29	1724.07	7132.73	3256.2	2505.51	14035.3	2123.76	3514.62	1451.8
M117T1272	117.09	1271.98	3763.44	2067.69	11442.8	8025.01	2964.65	2922.45	4564.72	3158.2	3156.73	1963.5	3142.84	2939.87
M117T1252	117.09	1251.85	4684.12	7246.78	4333.45	1747.38	4153.56	1478.38	6356.75	3922.45	4167.31	4153.82	4139.07	4389.63
M117T1233	117.09	1232.8	4306.05	1758.59	1970.43	2554.51	3582.93	3727.47	3787.78	3626.34	3568.49	3866	3583.7	2943.61
M117T561	117.102	560.694	3064.88	3879.6	3206.74	3025.91	3898.31	4329.26	3992.74	3916.97	5307.82	4864.82	5655.44	4921.29
M117T363_2	117.102	363.168	4895.56	4891.77	3874.48	3241.51	3987.86	2839.15	3780.52	2926.16	3877.64	3775.24	3528.27	3781.27
M118T473_1	117.723	472.84	3396.67	2605.58	2303.81	2052.17	31296	29527	23464.3	31770.2	14913.9	19058.5	20693.9	19769.2
M118T497	117.759	497.068	10829.9	11060.9	12325.9	21835.9	9087.6	6682.88	10697.6	6074.09	0	0	0	0
M118T75_1	118.032	75.4495	492.371	558.221	540.451	702.21	8726.98	8246.85	8077.64	9822.17	470.926	435.836	291.473	549.315
M118T823	118.049	822.569	1795.79	2289.15	1742.36	40451.2	37427.9	35692.2	33603.4	34521.8	42165	40368.6	38590.1	37576.9
M118T623	118.06	622.855	541.187	22914.5	23107	22705.2	3723.93	3787.52	4401.76	4098.45	3495.42	3798.95	3596.78	4056.06
M118T445	118.065	445.492	37212.3	45805.3	43734.5	46472.9	34368.1	35082.8	36345.2	36616.7	35083.6	43808.7	48724.3	43479.1
M118T467	118.065	467.103	9898.15	12907.8	263386	11419.7	8033.11	7733.36	2.39825e+06	3.00394e+06	8791.21	3.6522e+06	4.228e+06	10386.7
M118T527	118.064	527.006	300151	778.168	427.77	852.21	156327	163153	166932	150670	25042.2	53564	51138.4	697.574
M118T162	118.075	161.87	5439.16	1702	4832.33	5512.59	1165.36	4088.99	2735.26	4341.01	4568.01	7023.69	6698.68	7476.58
M118T75_2	118.086	74.7655	4811.65	5309.64	10133.5	9038.43	3266.8	3237.51	3371.89	2975.27	5031.33	5077.48	5004.69	5318.23
M118T887	118.085	886.532	34510.1	34083.7	29415.7	28954.7	35017.6	31748.2	29525.2	28903.6	40331.8	39930.2	37892.2	39900.5
M118T453	118.086	452.914	178916	174224	156209	168255	135880	136521	140715	136244	115818	148099	147046	138378
M118T621	118.086	620.737	111743	125018	90624.3	106326	105538	98824.1	98485.4	96217.3	124007	120981	116689	116151
M118T473_2	118.086	473.171	617813	428142	379342	429322	6.72976e+06	6.49863e+06	6.42359e+06	6.50249e+06	4.47249e+06	4.43227e+06	4.57189e+06	4.37104e+06
M118T567	118.086	566.976	141601	176725	140207	165463	165050	162504	160982	159000	166305	158740	183029	205503
M118T370	118.122	370.136	36127.8	40637.4	38330.7	37014	35967.2	38354.6	40384.4	38098.4	7673.06	7815.71	7555.82	7475.44
M118T509	118.122	508.637	2.99481e+06	2.26364e+06	1.94324e+06	1.69293e+06	1.51513e+06	1.37175e+06	1.21234e+06	1.18574e+06	63043.3	1984.34	38045.4	34653.5
M118T496	118.122	495.829	2.39772e+06	2.63241e+06	2.32909e+06	2.91675e+06	2.42685e+06	2.25664e+06	2.27577e+06	2.49808e+06	40559	39106.9	34475.7	35102.3
M118T559	118.122	558.796	95600	105598	87713.8	680151	48791.9	51355.7	52086.8	55277.6	137589	64690.9	63600.6	59915.8
M118T546	118.122	545.639	133254	128404	125391	127730	96340.3	89285	87260.5	85376.3	61383.4	50908	48554.8	47895.3
M118T585	118.122	584.98	141814	75251.6	67759.8	151476	160192	62970.8	59561.4	155741	140759	194693	199929	203570
M118T618	118.122	618.373	26315.2	26914.1	25246.3	24398.1	25940.4	12895.8	2874.53	24616.3	26270	24915.7	25376.4	25702
M119T435	118.947	434.903	3200.86	3870.41	3429.2	4537.02	3282.04	3663.42	3360.01	3281.8	978.943	906.464	985.832	1131.6
M119T307	119.034	307.244	78989.9	85645.9	80261.5	83336.7	29300.2	30858.6	31994.4	29729.9	53393.6	50218.7	49940.2	49501.1
M119T285	119.034	285.298	10344.9	10146.1	10303.2	10385.6	174939	181645	174677	170742	179420	190476	183608	183868
M119T373	119.034	372.812	6525.88	5680.78	4509.27	4348.91	23046.9	23160.2	23727.2	24736.5	18062.4	18780.7	17927.3	35958
M119T247	119.034	247.375	794.985	1939.78	2288.98	1996.63	49725.6	91185.6	85170.4	83131.9	119156	107716	108291	105467
M119T793	119.034	793.372	2090.63	1883	1582.47	1699.98	10114.5	13681.4	12110.9	12497.4	4288.64	2760.27	2334.79	1743.88
M119T268	119.034	268.312	31194.5	30139	30817.1	38894.2	13354.6	12930	13188.1	13455	9444.71	7353.16	7916.79	6421.58
M119T350	119.034	349.561	4102.27	4080.21	3702.77	3559.85	5830.73	5220.24	7334.31	6849	8189.96	8242.83	7164.76	7542.76
M119T668	119.035	668.35	1105.52	1240.88	985.768	1029.45	6356.84	10161.7	7671.71	8108.37	2608.35	1684.52	1186.06	1332.47
M119T826	119.034	826.251	1898.87	2367.38	2377.43	2570.44	6958.21	7152.74	7938.06	8717.52	2520.3	1740.4	1471.78	1260.29
M119T773	119.034	772.619	5086.88	5856.5	5411.39	6760.88	3216.57	3609.49	4047.27	4234.21	1515.06	1005.73	1245.24	1147.93
M119T171	119.034	170.677	161707	89174.3	73852.1	73601.1	3279.59	3834.94	4796.96	5226.88	4035	2695.86	3023.02	2783.97
M119T56	119.048	55.515	15410.7	13353.7	16908.9	14107.4	10766.3	11838.3	12656.3	11338.9	12041.1	11636	11668.1	10776.1
M119T526	119.048	526.347	13920.2	16231.9	16580.5	17035	4150.81	3515.92	3262.01	3094.55	10523.9	11678.7	13386.8	13659.1
M119T277	119.048	276.978	4414.55	5326.37	11305.5	11571.8	4862.87	8158.02	3160.99	7879.26	3811.3	3368.14	5774.47	7354.22
M119T446	119.068	445.798	3861.46	4767.09	4395.75	4729.53	3369.27	3806.38	3454.36	3497.79	3793.48	4180.35	3865.97	4082.35
M119T473_2	119.089	473.41	33643.3	23036.5	20444.6	20819.1	303718	291164	282489	283968	204026	197006	198776	194680
M119T52	119.085	51.6755	9142.16	9665.92	9032.27	8178.36	9750.03	10090.7	6219.67	9858.74	13459.9	13791.7	12504.2	12286.6
M119T567	119.089	566.986	9995.36	9909.58	9734.88	9876.86	10790.7	9762.47	10250.6	9826.22	9568.82	9046.04	9123.14	9469.87
M119T498	119.125	497.774	390601	388823	154010	251392	163126	161607	147076	167009	646.322	0	267.308	0
M120T418_1	119.675	417.694	14128.4	10377.9	11880.5	7500.2	9957.2	13134.9	9017.66	3351.6	8275.54	11813.5	12384.2	12359
M120T285_1	120.019	285.029	661.322	908.336	849.385	861.881	15762.7	13752.9	14601.4	14396.1	17525.3	15109	19061.4	16389
M120T285_2	120.038	285.474	661.774	882.245	851.28	861.881	15535.4	15149.4	8890.03	9261.58	10958.6	8415.88	10057.5	16877.6
M120T418_2	120.044	417.694	3.11042e+06	2.28523e+06	2.07975e+06	1.95835e+06	1.89536e+06	2.6744e+06	1.98457e+06	2.00597e+06	2.41212e+06	2.52199e+06	2.60852e+06	1.89593e+06
M120T65	120.044	64.604	8884.25	10375.8	9766.42	11244	22750.7	15240.2	25320.9	26750.4	15592.2	14699.9	15611.2	16090.7
M120T445	120.044	445.377	41704.8	48115.4	47674.7	47733.9	34159.9	34129.7	35428.7	37521.2	18121.8	31066.9	29840.7	29840.9
M120T658	120.044	657.903	852.801	1088.74	892.942	1046.86	3646.23	3003.37	3223.79	3253.54	2009.31	2634.78	2557.99	2771.4
M120T166	120.043	165.899	4276.8	4798.56	4177.86	4238.48	65562.8	53484.1	56799.9	60510.4	16851.4	16071.6	14513.2	18066
M120T150	120.043	149.735	9559.75	8070.36	10364.1	9417.09	63624.4	63972.3	67904.4	62102.3	27151.7	24717.2	25764.7	28022.6
M120T468	120.043	468.054	9199.71	10550.8	17995.1	10877.7	6868.9	7079.33	6681.53	5709.62	8778.67	4626.91	4358.13	5640.36
M120T527	120.052	527.081	1274.17	1388.16	1528.44	1293.83	4925.3	4498.96	4359.9	4797.4	881.576	1021.81	1190.16	1172.74
M120T705	120.065	704.502	39890.5	44006.3	45229.7	45617.2	11435.1	12257.6	11805.6	12202.5	9847.18	10415.5	11006.4	11492.3
M120T350	120.065	349.571	66622.6	68993.7	61255.1	59714.2	52463.4	42857.8	49360.9	46918.1	69756.6	62644	61772.5	72060.3
M120T641	120.065	640.935	5798.46	6887.87	6112.7	6491.35	55931.7	57825.9	55531.5	51118.6	69903.2	79407.5	87693.3	88697
M120T261	120.065	261.456	439302	1.24752e+06	625049	717007	288338	302497	358019	362599	487377	193539	481113	154630
M120T237	120.065	236.886	136233	350302	383860	389823	175655	181027	218852	234081	1.22109e+06	488747	1.21775e+06	288316
M120T626	120.065	626.099	4795.72	4528.78	3883.07	4223	5875.68	5162.4	4860.65	5101.84	15680.5	17070.6	16375.9	16284.3
M120T287	120.065	286.803	116651	161872	165040	179140	133006	115708	135422	140861	166641	188564	167965	195091
M120T613	120.065	612.701	12685.6	17098.9	14617.4	15529.1	7160.91	6312.94	6451.34	6405.79	4237.89	4944.63	5066.28	5427.17
M120T1278	120.08	1277.84	4477.78	1856.56	1979.03	5370.52	4986.15	5391.93	1416.76	5602.05	5301.93	1171.87	5133.04	1420.6
M120T1259	120.08	1259.04	5490.18	1059.89	1955.63	6723.55	6374.81	6963.68	6688.32	6586.95	6640.3	2561.58	6429.15	3005.77
M120T29	120.08	29.169	3695.39	4900.95	5500.97	5460.42	5248.98	5163.61	5617.23	5562.88	1107.93	5690.08	1414.9	5508.18
M120T471	120.08	471.115	25136.5	45200.4	34902.2	25783.3	35746.9	40646.2	38699.4	38269.9	22575.6	673.015	20729.1	22317.5
M120T440_2	120.08	440.288	14976.1	13398.9	10049.3	10064.3	65268.9	59931.4	54286.4	56265.1	272325	301142	288428	294956
M120T473	120.09	473.411	1295.67	19100.2	1167.61	10007.7	25578.3	25178.5	25008.6	23856.2	29576.3	16528.9	13447.9	17241.8
M120T511	120.101	510.527	11588.2	10692.9	6591.9	6748.45	17685.7	12664.8	10225.8	12742.3	7526.58	9150.68	8854.26	8547.49
M120T378	120.101	378.319	31982.8	2050.07	33623.8	1772.43	32502.1	1873.01	1969.52	2124.33	32082.1	30499	28528.2	30921.4
M120T461_2	120.101	460.647	161566	177109	173601	174429	98928.6	113275	118783	121561	93445.2	103108	100218	99114.9
M120T495	120.126	494.746	1549.41	3011.33	2302.33	4144.59	4808.65	1877.97	4534.67	4296.06	858.173	378.357	160.553	919.192
M121T275_1	120.693	275.192	47914.9	56963.1	59669.8	61835.7	47692	37751.9	53639.9	48497.7	49755.2	48422.3	51884	47874.5
M121T52	120.956	51.634	1176.58	1156.37	21549.9	1116.65	16871.3	16792.7	16844.8	17174	18393	18621.5	18700.7	17872.2
M121T633	121.024	633.32	9092.16	11468.9	9356.58	9976.23	7763.09	9624.52	9977.42	9898.97	5976.09	5799.51	4424.02	4803.82
M121T239	121.027	238.712	145981	238563	121193	240581	181751	185853	128819	194108	218039	217353	218053	212233
M121T290	121.028	290.142	32450.7	43376.8	49419.7	54046.2	75320.9	82139.8	84711.3	80890	86124.4	91902.1	86265.6	85074.9
M121T51	121.028	50.906	34910.1	29201.2	18615	20054.7	16559.6	17046.7	17090.7	17484.5	18240.9	18577.7	26915.5	17042.9
M121T264	121.028	264.135	76127.2	79256.6	70117.3	50435.7	73766.4	66462.8	69921.6	58634.6	69260.5	71434.6	63981.9	61551.8
M121T68	121.027	67.6855	8644.8	8987.73	13403.2	7484.37	15956.6	13529.7	13034.2	14711.9	9990.98	9508.06	8869.06	8991.8
M121T417_2	121.047	417.472	186959	134414	171031	167595	111495	160835	119055	122172	105987	110331	156652	117729
M121T64	121.048	64.045	4683.69	5137.23	5179.57	4705.46	6339.67	925.6	1300.49	3915.34	4200.11	1018.63	3980.43	4332.46
M121T165	121.047	164.945	2995.92	2738.22	2682.82	2202.17	3310.51	5848.8	5598.89	2141.13	3835.93	3725.2	3633.8	3839.73
M121T73	121.064	72.8885	44974.3	45563.9	44246.3	48401.7	25696.4	31424.5	32069	27679.9	64140.1	59931.5	64708.2	60583.9
M121T275_2	121.065	275.203	1.09695e+07	1.12257e+07	1.04833e+07	1.07453e+07	8.66579e+06	9.31403e+06	8.71437e+06	9.37333e+06	9.47362e+06	9.26883e+06	8.63202e+06	8.68775e+06
M121T750	121.068	749.837	7763.11	8105.04	8931.39	12252.1	9677.42	9388.79	12660.2	12028	7335.36	8853.72	8856.39	11409.6
M121T327	121.064	326.976	17002	17756.4	15751.3	13797.8	11231.8	13527.1	13130.4	15144.5	53631.1	57754.3	55582.4	53212.2
M121T349	121.064	349.077	61002.9	62797.6	56012.2	55055.4	48256.2	29466.9	36126.9	35651.2	30043.9	46525.7	39916.1	81429.9
M121T312	121.064	311.539	1.76294e+06	1.61327e+06	2.31862e+06	90325.1	1.29036e+06	1.37497e+06	1.33364e+06	1.26008e+06	1.34337e+06	1.40825e+06	1.33238e+06	1.33494e+06
M121T417_3	121.063	417.112	25800.4	26972.9	21069.9	20726.5	16307	18734.2	6279.47	16664.6	17462.2	17071	17418.1	15737.9
M121T440	121.084	440.363	1328.03	1101.66	1191.56	9242.45	6169.24	5640.32	5171.17	4940.85	22830.1	25110.5	24547.1	25301.9
M121T55	121.1	54.5245	7210.16	8935.41	7685.34	8267.45	9068.49	7269.68	7547.4	9602.78	18462.8	9621.96	10197.5	9991.03
M121T76	121.1	75.862	45608.5	48322.5	41888.2	2365.58	28640.9	2749.08	2582.11	33892.7	65987	54643.5	58154.2	60093.4
M121T461	121.104	460.647	8529.67	9486.56	9112.43	9904.03	7023.08	6265.59	6394.54	7342.49	4429.91	6332.13	5690.34	6075.69
M122T276	121.691	276.392	1352.23	3826.74	5326.47	4542.58	3249.9	3470.37	2542.65	4118.35	4272.67	4232.93	4320.03	4189.12
M122T487	121.706	486.681	130006	212999	190131	167361	179373	177605	197629	156501	41737.7	100150	522920	194597
M122T501	121.705	501.23	202294	202039	449362	305426	262012	279785	184708	305797	219716	248031	280927	193882
M122T560	121.705	560.304	12686.9	12334.1	12464.3	12276.1	11429.6	11252.6	11608.9	12280.7	11663.8	11626.6	11548.1	12408.1
M122T76	122.023	76.135	24205.6	26225.3	23650.3	28087.4	25425.8	28398.9	29862.8	25706.9	26760.7	24087.7	23624.2	23938.9
M122T290	122.031	290.438	9551.26	10344.3	9867.04	9972.47	8134.52	8899.83	8663.1	8109.54	8746.57	8675.73	10740.2	8195.56
M122T237	122.031	237.115	13170.7	11746.3	10240.9	10736.5	9023.97	8957.06	6705.28	7586.1	10867.7	9815.26	11611.1	10030.2
M122T172_2	122.059	171.543	496377	571807	536002	502584	451479	454443	430706	452713	359799	364683	376009	372506
M122T80	122.059	80.087	48237.5	45964.8	194015	42002.6	24618.2	30771.6	18714.3	17962.5	36240.5	138124	38146.4	136971
M122T254	122.059	253.844	348086	63526.7	64078.6	245361	211136	33758.6	203237	228161	52520.7	57094.5	122616	383712
M122T235	122.059	235.393	142343	93940.9	77718.3	176093	132412	143135	39244.2	162837	120483	55332.1	65589.1	155952
M122T634	122.059	633.598	330487	385429	345059	807.131	388200	1151.49	1218.61	1332.32	409734	421936	438632	475276
M122T275	122.067	275.199	835970	916534	788344	850080	640072	712682	693463	698638	648342	683812	674340	626210
M122T502	122.082	501.565	5.74547e+07	5.43485e+07	5.68363e+07	5.15968e+07	5.52445e+07	5.86165e+07	5.62618e+07	5.45028e+07	4.83144e+07	5.73001e+07	6.24767e+07	5.27014e+07
M122T486	122.081	486.432	2.43464e+07	1.76711e+07	3.52586e+07	3.82968e+07	3.76473e+07	3.85162e+07	4.27669e+07	4.59013e+07	5.60303e+07	4.32517e+07	4.08307e+07	4.03427e+07
M122T559	122.082	558.712	2.47131e+06	1.12419e+07	2.78608e+06	4.16918e+06	2.5496e+06	2.41978e+06	2.53313e+06	2.60705e+06	2.37577e+06	4.31304e+06	2.37562e+06	4.46807e+06
M122T390	122.08	389.651	2.81946e+06	3.34422e+06	401895	3.27697e+06	2.63822e+06	609500	2.96116e+06	687119	1.6998e+06	1.69153e+06	448474	488490
M122T584	122.081	584.004	1.83351e+06	1.90445e+06	2.16292e+06	2.27708e+06	2.09932e+06	2.2824e+06	2.05645e+06	1.86209e+06	3.07458e+06	2.67907e+06	2.76606e+06	1.51187e+06
M122T623	122.081	622.524	1.61094e+06	1.96428e+06	810148	2.05433e+06	676340	650740	729812	739183	667372	665061	639104	707866
M122T452	122.081	451.673	901731	1.13772e+06	1.06603e+06	1.088e+06	903241	924264	1.02148e+06	1.59715e+06	1.06721e+06	1.20913e+06	1.18439e+06	1.19764e+06
M122T417	122.081	417.447	391196	524951	310829	458275	397211	567057	440645	615237	570565	491485	341841	379333
M122T831	122.081	831.005	405096	435328	474728	531030	357229	340050	338438	346278	400517	408643	424600	446605
M122T772	122.081	772.156	1.22356e+06	1.44577e+06	578105	1.37882e+06	1.13819e+06	1.43081e+06	1.48699e+06	1.4713e+06	1.43556e+06	1.4645e+06	1.52176e+06	1.5154e+06
M122T86	122.08	86.441	201555	237046	265795	266307	183296	350107	208547	187081	164794	235412	236012	237850
M122T661	122.082	661.221	870162	1.063e+06	980478	1.05327e+06	981969	1.42844e+06	554612	991974	1.06733e+06	1.06111e+06	1.06815e+06	1.09467e+06
M122T63	122.095	63.1875	74929	108795	96959.8	102151	44562	23275.1	24593.6	22985	11507.9	84203.8	94236.1	6643
M123T498	122.597	498.454	8355.27	1183.49	2489.46	7698.75	7700.81	8926.56	8652.69	7882.47	2216.3	8483.44	9345.56	9084.91
M123T83_1	122.677	83.143	36613.3	37800	37946.7	31586.1	63585.1	58047.3	63798.6	56308.1	1650.29	1823.81	1366.2	1330.29
M123T113	122.677	112.852	23629.7	25082.2	26241.2	2778.38	43359.7	31388.1	44529.2	43798.2	158.689	0	0	472.506
M123T497	122.704	496.901	9338.72	3475.5	9051.43	3742.12	9793.08	4257.41	8954.82	2725.65	9258.19	11165	2529.33	11320.9
M123T808	122.983	807.757	17475.8	16648	16308.3	17268	10995.5	10139	10189.7	9632.13	14466.7	13778.9	12441.3	12468.7
M123T526	123.043	526.347	20269	22786.6	20425.1	21252.3	5552.34	4370.36	4514.02	3524.81	14772.6	17704.3	18829.8	17265
M123T83_2	123.055	83	8.48081e+06	8.73355e+06	7.66657e+06	8.12122e+06	1.36406e+07	1.35828e+07	1.26292e+07	1.33799e+07	392978	376994	421100	372297
M123T112	123.055	112.242	5.82379e+06	5.29136e+06	5.61126e+06	5.61408e+06	9.78849e+06	6.05847e+06	1.01212e+07	7.34043e+06	389355	278131	384261	372586
M123T926_2	123.054	926.316	163862	199718	223024	215648	98375.7	105823	106368	109960	50758.7	38603.2	30901.8	26288.3
M123T589	123.054	589.34	39820.4	47154.8	38959.2	42810.4	57040.2	52915.2	53295	51920	53667.2	61988	64658.6	64893.4
M123T280	123.054	279.933	61280.5	61845.1	61985	54217.5	44849.4	60345.8	51204.4	44214.8	40814.2	44703.9	47620.8	46651.3
M123T209	123.055	209.398	25537.1	25813.4	21971.3	22453.3	29248.4	23477.9	30415.4	39379.5	21566.1	22345	19962.5	22174
M123T275	123.07	275.203	46712.9	48028.3	43519.4	15237.9	29738.8	44836.9	37185.3	40743.7	35750.1	37876.7	43810.6	21149.5
M123T174	123.063	173.722	37367.8	9152.66	33660.8	33484	41216.4	43320.6	44631.6	44767.3	27245.2	30352.2	27421.9	21363.7
M123T487	123.084	486.557	952478	1.11703e+06	1.27602e+06	1.6119e+06	1.03993e+06	1.31289e+06	1.45919e+06	1.50772e+06	1.49105e+06	1.77816e+06	2.06309e+06	1.53405e+06
M123T502	123.084	501.8	2.09637e+06	1.69836e+06	2.31883e+06	2.18046e+06	2.56609e+06	2.36976e+06	2.20874e+06	2.21987e+06	1.88629e+06	2.03507e+06	1.81657e+06	1.85511e+06
M123T560	123.084	560.301	393590	118515	106800	111931	95562.3	90631.7	160687	98484.5	162157	88039	95746.2	181739
M123T390	123.084	389.666	28117.1	156258	35415.6	38752.3	31663.6	35430	32513.5	35229	34585.3	38597.3	88145.7	35600.3
M123T452	123.084	452.34	40629.7	46788.2	46380.8	47506	37235.8	41335.9	56494	70781.6	45977.8	48251.9	46018.9	48173.7
M123T523	123.084	522.975	211369	242314	227617	248042	170744	164694	168464	170967	100016	186873	177819	176016
M123T261	123.091	260.602	60079.6	67770.9	68095.5	68347.3	73129.9	83981.7	87280.9	86473.7	41348.1	39323.3	39245.2	40566.8
M123T63	123.099	62.8185	1610.76	5955.05	1673.15	1625.03	2872.39	3964.04	1746.94	5309.47	3997.15	995.758	4543.71	5122.03
M123T53	123.116	52.572	20050	6461.3	26310.6	7546.63	16878.9	13101.3	12438.4	16063.8	17450.7	18590.6	13984.7	12183.4
M123T24	123.116	24.006	6195.45	9604.48	12346	793.349	1117.34	7058.69	7212.55	811.356	7229.02	7620.81	973.458	1398.2
M123T1363	123.116	1362.91	1295.93	19947.1	20380.4	21070.3	407.349	10138.5	10113.2	11447.1	827.7	9307.36	8870.27	2389.98
M123T1326	123.116	1326.01	22950.4	26121.9	27348.2	29559.2	958.787	949.468	14947.3	14559.8	14241.9	12203.2	11951.7	1382.24
M123T74	123.116	74.064	9656.92	10010.8	12619.9	1693.32	8107.87	8024.91	8432.9	9438.77	11900	6498.63	4644.11	12014
M124T381_1	123.657	380.731	1740.44	1703.73	1365.42	1733.12	5176.21	4744.11	4954.2	5261.99	1132.08	887.329	1575.12	1376.37
M124T83_1	123.676	82.786	3199.61	4007.24	3265.78	3054.95	3324.76	4333.1	3929.79	4064.79	125.514	175.531	135.371	31.0042
M124T356	124.024	356.111	37305.9	37556.7	17142.9	21181.9	40664.3	42554.8	38774	47351.4	40709.1	39312.4	40545.6	24479.5
M124T381_2	124.039	380.857	386208	382520	385434	360953	1.08684e+06	1.00797e+06	995782	1.03787e+06	329033	340618	335914	329264
M124T55	124.039	55.428	116375	120275	109984	108410	64358.2	69007.2	65634.8	68446.1	122010	120339	113320	111547
M124T78	124.039	78.43	192381	205032	178362	185130	266729	198678	209349	193254	5300.03	5224.54	4560.98	4350.11
M124T573	124.038	573.361	6001.31	5833.02	5762.88	6128.03	8315.55	10338.9	12023.1	9860.41	7925.65	7586.45	7530.29	7987.89
M124T124	124.038	123.732	8441.46	8685.2	9496.76	10858.4	13352.5	16496.7	14691	17237.1	641.031	644.544	670.013	631.945
M124T680	124.039	680.222	8951.64	8828.07	8993.3	9696.93	8839.92	9145.23	8382.69	9635.09	8248.57	7514.54	6278.29	7906.93
M124T150	124.039	150.226	15918.8	15419.7	15195.9	16331.6	26394.3	27931.3	27383.7	27696.1	5340.9	4122.63	3754.44	3610.29
M124T527	124.046	527.149	1812.24	1276.51	5158.55	1425.3	5900.13	6155.6	5157.19	5348.06	1031.06	5895.7	1146.32	1504.76
M124T83_2	124.058	83.1395	463495	473094	457314	407148	767037	704060	651722	743709	21537.7	22962.5	31732.4	21575.2
M124T926	124.058	926.423	11188	13087.3	15479.2	15913.2	4638.23	6099.6	7111.73	6456.97	2760.07	2574.28	3522.05	2916.62
M124T112	124.058	112.28	390448	392703	311731	325387	417692	377086	634011	401971	18224.1	16976	14284.2	16410.7
M124T186	124.075	185.993	968767	746467	753192	846837	708971	661978	683587	750973	876539	929107	619763	865473
M124T77	124.075	76.662	11729.4	16888.5	11791.4	9827.98	5251.08	5574.55	5847	7251.57	16058.5	15997.8	18114.3	14705.7
M124T502	124.085	501.752	267240	345618	456012	637443	336035	556643	234352	255606	269589	320136	286904	280299
M124T485	124.085	484.964	98494.3	69786.3	132260	142889	187954	127034	138806	124214	159373	285810	230718	120856
M124T561	124.085	560.504	21546.5	19286.6	20564.1	19521.4	16433.7	14668.6	14482.8	16680.7	11772.5	15801	16201.1	16198.3
M124T750	124.086	749.766	11008	9918.77	17651.5	11819.8	9589.59	10188.9	8766.63	11630	9237.04	11370.6	12498.9	11254.4
M124T595	124.086	594.675	8414.36	8054.02	7399.69	7610.22	16186.3	13770.2	13567.6	13133.7	22506.5	27165.4	36731.3	35528.8
M124T262	124.094	262.073	17504.6	18246.6	16076.4	18432.2	15806.4	4923.05	5130.66	5079.55	15761.8	16526.8	17629.6	15100.5
M125T243	124.685	242.755	3681.9	6956.19	7095.02	5142.28	5825.11	3712.97	4998.19	3693.16	42.3367	34.9764	48.7938	25.3301
M125T694	124.999	694.111	638.157	601.605	512.816	815.31	3322.2	4114.86	3646.55	3480.51	3146.12	3922.94	3490.39	3471.08
M125T897	124.999	897.413	3644.12	8089.62	8846.47	10970	4211.19	16416	14535.5	21413.6	7640.6	6265.96	5808.88	5462.86
M125T916	125.022	915.981	14677.2	23689.1	26054.7	29796.9	12692.8	21635.6	26632.2	29685.1	2435.28	1970.02	1548.04	1700.7
M125T675	125.022	675.245	892.468	645.225	617.384	676.413	38386.2	44165.2	50017.6	52104.3	612.926	576.272	593.183	569.861
M125T420	125.034	420.476	5661.93	5943.91	5948.61	5143.74	5316.58	4865.55	5403.82	5653.28	5059.12	5554.19	5020.76	5804.19
M125T381	125.042	380.901	22452.7	23431.7	21594.3	22289.6	55763.9	55341.2	52753	54315.7	20600.6	21970.3	17555.7	20314.8
M125T56	125.042	55.548	7109.95	8254.12	7205.54	6781.21	5175.15	5494.34	4942.72	5590.66	8973.78	8583.86	7767.25	8561.46
M125T78	125.07	77.5545	104406	114931	89973	96786.4	82395.9	73726.3	85666.1	88844	64534.6	58344.8	60885.1	60509
M125T242	125.07	242.179	1.45746e+06	1.66077e+06	1.45367e+06	1.60778e+06	1.02377e+06	1.03128e+06	990335	1.03767e+06	40825.5	28293.3	26907.4	23248.2
M125T915	125.07	914.621	8228.96	13877.9	10432.7	12389.8	4966.04	10344.2	9607.4	8633.65	1769.61	1592.11	1569.97	1438.06
M125T783	125.07	782.553	3133.11	3018.68	2651.71	2377.81	20970.2	22549.1	24280.4	25396	4241.78	2627.72	2360.72	1834.2
M125T883	125.07	883.399	14758.5	24623.5	27329.1	26511.6	2585.28	3466.27	3544.63	3724.93	1435.3	1497.7	1093.95	1206.3
M125T281	125.07	281.186	36990.6	37733.1	39438.5	37882.5	35900.1	24276.1	42892	41465.7	1122.84	1094.82	580.093	809.98
M125T464	125.07	463.512	31293.8	36202	28743.3	26317.1	23277.3	26669.4	26872.6	27296.2	4924.98	3321.54	3470.37	2861.72
M125T705	125.07	705.082	2017.85	2360.47	2226.57	1929.59	5403.99	6425.93	6983.42	7084.3	2003.25	2094.68	1681.29	1680.09
M125T848	125.07	848.03	1891.69	2200.19	2130.27	2148.43	4735.99	5987.15	7087.36	9147.71	1199.68	1129.98	1084.19	1045.47
M125T549	125.07	548.81	10227.2	9524.95	9013.34	9889.43	7116.64	7742.83	8464.41	8020.01	2492.02	1929.2	1458.31	1501.23
M125T607	125.081	607.065	3478.89	4478.22	4183.14	4216.66	5355.14	5765	5066.3	5400.19	2588.77	3127.11	3960.34	4377.44
M125T185	125.078	185.183	70554.4	70600.6	67826.8	62853.8	11731.6	64487.8	67290.1	65269.6	51621.9	70731.4	60630.5	64404.1
M125T502	125.088	502.341	8500.54	9074.28	10155.3	10308.5	8053.87	9886.68	8030.68	7787.02	3052.36	8782.94	7929.57	11350
M125T55	125.095	54.5705	8725.79	10188.7	8176.73	7911.78	9027.45	8184.2	7665.05	8020.59	8785.62	8580.46	8834.81	8024.65
M125T286	125.106	286.397	4171.86	4560.8	3963.64	3663.88	564.25	15440.5	14744.1	774.6	1133.68	983.184	549.791	931.732
M125T76	125.106	76.266	98498.3	1467.15	912.823	87036	72750.7	75032.6	80948	956.063	66640.6	59279.1	59250	61359.5
M125T468	125.107	467.67	26360.2	7243.59	25593.1	3627	19166.6	22237.9	23166.3	22740.7	3735.78	2595.74	2145.47	2044.12
M125T54	125.131	53.796	9285.83	10038.6	9191.2	9002.97	8137.08	8507.83	7995.16	2144.18	9298.55	1019.09	9205.81	737.856
M126T517	126.021	517.184	11108.4	19251.7	1305.4	8982.49	29052.9	31413	30858.7	32234.7	7016.76	30016.6	29234	28107.8
M126T71	126.021	70.7755	16940	20225.4	16609.5	15874.1	15110.6	13818.7	15843.5	14771.7	463.016	456.573	503.593	568.099
M126T381	126.043	380.89	1580.6	1711.8	1457.77	1683.35	4574.02	3862.56	4669.3	4373.28	1459.82	1158.08	921.547	1080.17
M126T876	126.054	875.878	9616.61	14068.3	16779.1	18355.1	7978.5	8764.4	8476.55	7985.75	8171.45	6437.88	6072.74	6372.54
M126T450	126.054	449.989	35918.8	37373.5	33978.2	33352.5	34516.8	33429.5	33902.9	34960.1	33226	34859.2	34223.8	31499.8
M126T560	126.054	560.4	7803.61	7919.74	6884.9	7669.49	6087.15	8492.2	6160.65	6665.47	6049.42	6989.47	5417.58	6789.24
M126T241	126.054	240.631	197733	179094	177870	170452	150703	118094	136868	118386	35921.4	30642	28542.3	30462
M126T211	126.054	210.636	35096.6	45978.5	37643.2	38920.3	12272	12287	12567.4	11326.5	12776.3	24811.6	23430.1	18357.8
M126T835	126.054	835.061	1216.69	1245.16	1089.84	1250.2	5410.38	6011.93	6375.75	7190.38	1893.97	1781.77	1783.46	1525.14
M126T580	126.054	580.301	4698.78	5288.65	5338.36	5977.23	5885.75	6662.3	6485.5	6386.51	5719.32	5298.47	6433.7	5238.03
M126T77	126.054	76.9535	7675.93	9164.15	8999.66	11942.8	9180.97	8524.01	8368.84	10723.3	9322	10044	8510.75	9253.27
M126T478_2	126.066	478.281	144028	142428	138475	135290	29177.7	22458.6	16933.6	16009.1	72159.7	89913.9	83322.1	87904.1
M126T61	126.065	60.7295	8701.64	6654.35	7504.21	8972.57	7208.82	7814.74	9733.85	7692.46	17267.8	19710.2	18285.9	18080.5
M126T640	126.073	639.655	1132.95	1081.43	1037.61	781.013	4299.74	5481.96	5643.02	6140.33	3791.68	3308.24	2395.26	2748.27
M126T242	126.073	242.179	84242.2	108225	96262.2	92832	59228.6	61947.8	80672.7	67703.6	30071.1	30465.5	29119.8	28994.3
M126T78	126.074	77.522	8740.43	6789.27	6082.39	8501	7141.86	4379.08	6500	8831.38	8359.25	6727.72	2718.67	7528.87
M126T66	126.09	66.253	3868.34	1966.42	10562.3	4167.39	13581.5	1289.67	15233.6	16248.9	20417.8	2275.4	17097.4	2690.49
M126T750	126.102	749.783	5664.57	9930.38	8870.98	8324.71	8509.9	9654.05	8445.15	9091.26	7326.81	8753.07	8044.79	8528.8
M126T588_2	126.102	588.265	4087.8	4477.87	4739.19	4918.91	2684.87	3106.09	2694.33	6218.8	2904.8	6205.43	6404.1	6983.18
M127T881	127.039	880.95	2.13974e+06	2.45702e+06	2.474e+06	2.59588e+06	192169	213278	223265	211350	152807	116655	90145.8	79915.9
M127T450_1	127.038	450.27	3312.54	3945.49	3501.3	3094.65	4231.1	4784.67	4356.16	7446.39	2933.85	2978.24	3286.66	2490.35
M127T903	127.038	902.605	206280	268513	250592	245247	19075.8	18915.5	12682.7	14958.4	18216.7	24933.3	15232.3	21840.7
M127T572	127.049	572.083	8710.73	6708.61	5187.77	4360.62	18149.2	21195.9	20756.6	22184.3	9633.25	10407.2	10137.9	10989.3
M127T242	127.057	242.367	8852.44	9040.74	7633.37	4586.08	6660.17	5261.65	3211.99	7654.62	3212.35	3214.28	3384.25	3070.11
M127T634_2	127.088	634.398	7651.64	8045.66	8221.01	7389.63	6306.6	6574.15	6630.45	6968.37	5609.96	4790.71	3697.55	4055.7
M127T139	127.086	138.958	364765	340055	276009	248963	344334	234022	223451	224511	5891.7	4178.03	5109	4662.12
M127T102	127.086	101.516	246691	238899	240294	245170	209282	224621	179878	193771	100.116	329.106	499.548	262.072
M127T374	127.097	373.636	22332.2	16934	13271	13107.6	6621.99	4504.73	3953.57	3380.19	22180.5	21363.9	23319.4	22530.2
M127T6	127.111	5.5045	2202.58	13170.2	5910.13	1833.83	12977.8	4688.84	4511.67	2576.44	4397.12	1756.71	5563.42	5530.08
M127T1269	127.111	1268.68	3756.95	5415.08	3527.93	1873.77	3640.8	3519.16	3175.59	3209.51	3258.48	3188.88	3205.48	3429.41
M127T53	127.116	52.8965	8549.69	10722.3	9304.7	10512.7	9993.23	9529.56	10013.1	7925.26	7701.77	7479.45	8026.49	7175.99
M127T525	127.122	524.669	49599	43797.3	11127.6	25189.6	7577.66	7743.7	9307.99	8673.6	5034.26	12216.6	10670.5	11058.5
M127T50	127.147	49.9765	6100.24	4692.26	3941.06	5631.6	3774.08	2945.77	3637.08	5120.48	4116.32	5111.32	4789.53	4012.06
M128T297_1	127.633	296.743	9558.26	10048.9	9836.97	9200.33	9478.66	10298.8	9837.64	8857.51	10032	11018.9	10214.3	10286.8
M128T185	128.027	184.928	19602.8	19387.9	10883.1	18333.1	52165.1	54671.5	27643.6	60192.6	36292.4	18094	23186.2	15037.3
M128T297_2	128.028	296.743	2.21594e+06	2.33639e+06	2.09679e+06	2.20542e+06	2.0808e+06	2.18976e+06	2.23538e+06	2.2007e+06	2.12958e+06	2.32057e+06	2.18283e+06	2.35733e+06
M128T881	128.041	880.693	130272	158362	158651	170076	12755.2	14523	14627.5	14856.9	10266.7	7883.99	6368.73	5410.39
M128T446	128.049	445.502	1141.17	1323.46	1261.19	1675.16	876.11	15841.4	980.451	16777.2	880.527	1093.84	1270.63	1411.47
M128T61_1	128.052	61.394	6201.03	6110.07	5828.96	6437.21	7890.53	9225.62	10671.5	9299.08	5814.24	6364.13	5833.71	5775.42
M128T91	128.07	90.9525	336935	326439	131423	314298	174186	378607	426606	194852	254339	318444	282004	104288
M128T132	128.07	131.946	775100	752187	756748	723479	830859	818189	852066	815806	659433	616957	627490	617676
M128T423	128.07	423	74525.7	73948.2	65698.9	66705.9	52315.8	50951.6	55082.4	50582.3	47946.6	46618.7	41323.6	41571.2
M128T325	128.07	325.201	20944.1	24615.1	23174.2	28555.7	20192.4	21009	22368.3	20956	60125.5	65556.5	60252.4	60181.6
M128T588	128.07	588.285	34626.4	33437.8	24032.4	23738.4	35271.2	40402.6	30091.6	30422	40939.4	49363.3	53025.2	57032.8
M128T523	128.07	522.616	13417	13519.1	11298.3	10680.7	14768.1	14446.3	22939.6	16424.1	5274.4	9075.91	8800.06	9152.64
M128T556	128.07	555.576	34237.4	28829.1	23050.1	29081.7	26311	31779	22870	22575.7	39514.3	27477.6	28959.1	30731.7
M128T634	128.089	633.709	73272.4	92066.9	82466.2	89023.6	83871.7	81655.2	88572.3	82754	62104.6	55657.1	52135.2	50242
M128T661	128.088	661.212	27886.7	28721.5	24143.4	25652.1	24549.8	7015.75	23316.1	32813.7	30229.2	30782.7	29395.2	32425.8
M128T1355	128.106	1354.82	11630.2	11020	11614.9	11187.4	10261.1	3161.1	1496.06	1527.09	11531.3	10202.7	2623.19	10683.2
M128T1303	128.106	1302.88	8981.69	1389.97	2214.23	9042.17	7899.18	8278.25	7932.08	8038.82	2777.1	7877.78	8383.15	8425.26
M128T1272	128.106	1271.99	7328.39	6292.36	6238.77	6587.68	6283.65	6168.12	6169.78	5535.15	6647.26	1487.51	1957.66	6442.4
M128T1372	128.106	1372.34	2080.43	1626.99	1105.75	11978.4	4157.76	1704.13	4379.06	2235.89	1796.4	11661.3	3194.42	3073.56
M128T668	128.106	667.583	36482.4	19536.3	11321.6	8635.3	2273.66	14367.6	14381.6	14710.3	3657.99	4020.2	3009.22	2806.48
M128T5	128.106	4.645	4325.6	1539.06	12011.6	11867.7	11718.7	11119	5488.72	11419.4	11997.8	12304.1	1078.93	2405.92
M128T61_2	128.106	60.765	5846.37	7876.72	4583.66	12818.7	15095.6	16160.2	15445.6	15996	6181.67	6909.51	6177.88	12813.8
M128T1323	128.106	1323.36	1518.77	2190.87	1465.19	8069.62	2944.8	1187.9	1579.65	7727.68	1100.93	7644.06	2757.82	1858.84
M128T28	128.106	27.671	4016.06	1351	15891.7	16088.1	15659.2	15398.4	15260.4	15051.5	7623.49	15547.6	1951.39	3741.53
M128T442	128.131	442.167	18619.9	914.226	837.663	847.08	537.437	21376.7	1012.46	875.003	19678	682.883	15842.6	617.652
M128T79	128.142	79.463	4488.83	4232.74	3079.58	3346.55	18737.5	16425.1	2674.1	15918.5	7967.84	7392.94	9846.26	7698.39
M128T1346	128.143	1346.4	14807.2	13593.7	14112.2	1233.09	13052.7	13550.9	12898.7	13329.6	701.981	13641.7	13676	148.49
M128T1302	128.143	1302	8771.41	8812.63	8636.42	8377.76	7999.95	8077.36	8485.94	7839.74	8586.81	1090.67	8510.64	658.534
M129T601	128.556	600.681	31512.8	29204.2	24498.3	24510.1	18122.4	17897.3	21625.5	20705.1	10374.5	7453.09	5898.32	4917.32
M129T625	128.952	625.473	286936	290906	250413	277734	163626	184755	187534	249129	108543	85355.2	77515.8	81704.3
M129T1129	128.952	1128.53	18817.5	18130.5	13260.8	20291.1	13487.9	12270	12457.6	12171	17837.5	18089.8	17479.5	19066.2
M129T661	128.953	660.851	45955.2	42087.7	34629.2	34453	22764.8	19586.2	19825.7	12576.6	30157.1	22587.6	22151.8	22884.2
M129T580	128.952	580.344	52180.1	59438.8	33738.2	35647.4	16606	15302.3	13072.6	15750.9	30750.7	17083	18743	15286.6
M129T721	128.952	720.637	60759.6	60794.3	57801.9	55829.1	19060	16585.5	15614	15300.4	43400.2	45448.7	47488.2	48211.2
M129T994	128.952	993.734	8869.1	7558.96	7748.58	7718.62	4672.05	4402.07	4194.91	3653.71	7007.42	7260.61	7995.74	8979.6
M129T600	128.953	600.2	8.01082e+06	7.49785e+06	6.88137e+06	6.75038e+06	4.93787e+06	5.77595e+06	5.94417e+06	6.24121e+06	2.6801e+06	2.05434e+06	1.61903e+06	1.33398e+06
M129T297	129.03	296.743	90428.5	94920.3	89583	88699.8	83972	92683.2	88397.5	91133.5	88985	97904.1	93413.8	94730
M129T526	129.054	526.482	10431	11070.8	11284.9	10366.8	9944.91	9760.12	10146.5	10142.7	10589.1	10043.3	9581.98	9857.41
M129T1357	129.053	1356.55	6251.2	5847.89	5726.39	6217.89	5867.02	4536.56	1808.72	5665.05	2747.85	5678	3660.81	3371.01
M129T1318	129.054	1318.09	8210.96	8085.82	7715.72	7728.28	7381.95	6437.53	4211.68	6800.44	3125.07	6877.59	3796.51	4042.68
M129T1275	129.054	1274.83	5851.69	5488.19	5363.11	5282.85	2548.05	5032.17	3414.59	5019.45	5562.75	5073.05	2796.89	2569.88
M129T76_1	129.054	75.7935	33212.9	12534.2	9922.57	30921.9	23721	22504.6	22025.8	25565.7	23708.6	22139.7	23265.4	21627.5
M129T389	129.065	389.166	166182	162581	154476	142733	134043	144870	98872.5	152649	90578.9	105439	92137.2	101346
M129T560_2	129.065	560.301	101357	105989	92285.7	96169.3	83930.8	81891.6	80001	82334.6	72263.1	76661.5	78029.9	77714.7
M129T50	129.054	50.057	11930.9	13654.3	14917	18425.3	11213	10966.1	9471.91	10465.4	11012.9	11139.3	741.95	10654
M129T611	129.065	610.977	4141.58	9882	512.562	5064.81	7092.05	6389.68	5792.73	5350.99	25753.7	35360.9	28990.9	52576.9
M129T415	129.065	415.161	14864.5	15666.5	14554.8	14802.4	18480.9	18323.6	19137.7	18177.2	15403.4	16397	14570.5	16871.2
M129T639	129.066	638.582	52983	36279.5	67273	90523.1	108010	117003	96094.6	99594	103386	114105	111190	118394
M129T132	129.073	132.476	54010.9	29775.8	49451.2	53216	48610.3	49537	52871	50697.6	40385.7	30515	38651.3	38284.1
M129T633	129.091	633.271	51632.1	1799.59	58551	2449.5	2769.55	98640.1	1372.36	3796.56	85339.5	93927.6	96247.3	102277
M129T76_2	129.102	76.266	26532.9	41336.4	31715	34134.4	17325.5	24599.4	22664.3	29625.7	22222.5	25583.4	27898.7	26907.9
M129T1307	129.101	1307.39	5688.99	4861.59	5380.83	5011.21	5400.27	5012.73	4749.23	4872.11	8829.92	4563.98	4927.22	4421.76
M129T1364	129.101	1363.89	8886.89	379.076	7933.76	7845.46	4413.39	7455.17	7546.31	7410.62	13199.2	7801.16	7813.92	10395.7
M129T1346	129.102	1345.54	9069.87	7999.26	242.408	7938.53	11164.2	7334.4	7422.6	7113.26	5051.28	7573.1	7171.8	6666.27
M129T1270	129.101	1270.22	8946.29	8816.89	8347.26	8422.96	4951.45	164.164	7743.53	8078.47	6249.93	7832.56	8151.83	10507.6
M129T1216	129.101	1216.18	3954.69	4069.05	3764.39	3752.89	3379.97	3378.8	3354.61	3513.84	4591.95	3663.12	3698.25	2925.29
M129T1232	129.127	1232.15	6362.76	1169.03	1469.07	5553.41	5183.04	4977.98	3262.57	5115.27	5241.3	5017.67	1333.86	5208.67
M129T1205	129.127	1205.13	7480.41	1485.8	3559.59	6881.72	6303.3	6278.46	3901.25	5849.19	6660.37	6146.5	1337.97	6403.19
M129T1292	129.127	1292.17	8665.78	2176.86	1582.85	3244.73	7776.39	7494.83	7301.8	7571.21	7515.86	7329.41	7371.1	8181.8
M129T1360	129.127	1360.26	7806.85	707.56	1998.81	3609.35	6766.85	2599.07	6637.56	6657.64	7115.48	6891.75	6935.03	6634.12
M129T1375	129.126	1374.86	4559.12	752.5	996.205	1179.49	3949.38	1077.04	3866.19	3551.6	4304.14	3940.91	3768.7	4193.77
M129T7	129.127	6.705	4703.55	4644.95	4395.2	3902.58	4341.82	4335.46	4049.19	4025.74	4108.35	4246.85	1396.04	1022.74
M129T54	129.127	53.515	19034.2	6705.72	19092.2	4667.05	13720.2	13850.9	12389.3	13632.2	13917.8	14015.1	13864.9	13261.6
M129T1334	129.127	1333.51	7676.91	1138.66	1742.47	7640.72	6686.17	5955.33	1703.09	7156.59	6765.43	7225.8	6911.67	6827.23
M130T560_1	129.649	560.4	7424.96	8193.27	7114.95	6477.6	6154.8	6007.47	6118.95	5751.38	4722.3	6169.97	6042.96	6099.17
M130T389	129.649	389.066	3724.16	2515.11	4696.72	4363.67	3574.36	3183.96	2692.69	3692.18	4136.13	4284.18	2507.31	4500.78
M130T600	129.956	600.07	83365.6	80305.1	71494.5	74460.7	48688.3	58156.6	60080	62537.4	28297.9	21168.1	16767.6	14157
M130T297	130.023	296.687	84783.8	90719.4	80344.7	83857.8	77883.8	82547.9	83026.9	83990.5	81778.1	91021	82661.5	89123.5
M130T250	130.042	249.876	2091.77	2514.04	2187.04	1721.81	33411.7	34502.8	38666.9	39791.3	9153.37	3472.61	3205.55	2457.37
M130T390	130.049	389.612	870805	877601	848711	792669	711930	467075	495367	543206	702348	549224	491606	482323
M130T727	130.049	726.697	47646.8	34678.6	24716.5	21911.8	75622.2	85761	89177.7	90669.2	74432.7	55085.6	45215.8	42288.2
M130T667_2	130.049	666.574	42409.5	32383.7	24538.5	22311.2	128852	111756	103107	111973	310404	328616	293897	294051
M130T831	130.049	830.941	51127	56329.1	57806.5	59374	43934.8	46864.5	49335.8	50842.4	38899.7	44905.4	46185.5	47710.5
M130T931	130.049	931.431	70434.5	69449.2	85161	81439.8	43883.4	53172.4	53204	51412.4	12985.4	8976.58	5784.46	6105.64
M130T560_2	130.05	560.301	1.55942e+06	1.61585e+06	1.45532e+06	1.51647e+06	1.30967e+06	1.2818e+06	1279436	1.29433e+06	1.16407e+06	1.21564e+06	1.23678e+06	1.24907e+06
M130T138	130.049	138.148	358942	445356	506589	496627	143977	104998	189919	91781.5	3103.95	27570.1	1705.64	25978
M130T583	130.049	582.666	24839.6	27402.8	25700.4	29010.2	23152.5	21262.1	25299.4	23321.1	13585.6	28636	21889.7	30348.4
M130T6	130.064	5.8055	5828.44	7175.84	4857.93	15068.9	24270	14886.4	23798.3	14615.4	17308.6	19899.1	9765.82	13517.6
M130T32	130.064	31.55	10337.4	31140.2	31377.5	16307	14874.2	10404.5	6553.77	15527.9	10804	19880.1	15127.4	14621.5
M130T639	130.068	638.812	3771.23	3850.86	3422.3	3172.23	6330.95	4591.72	6720.1	6740.8	7007.58	5998.4	7752.97	9170.5
M130T62	130.064	62.0885	34441.3	37121.6	21805.9	32373.7	29443.9	30506	20156.1	28603.2	40245	41204.4	37793.4	41490
M130T945	130.085	944.965	58870	36939.2	21968.8	23849.9	27486.8	26783.8	24892.4	20107	34280.8	35356.2	29795.4	33367.9
M130T1349	130.085	1348.89	1469.64	12388.2	2634.72	12474.4	8984.45	1839.42	11565.6	1473.78	2415.87	1743.09	11721.9	11544
M130T1376_1	130.085	1376.47	6223.45	7167.05	7124.41	7142.63	6055.31	756.337	6805.26	1435.35	1340.28	1255.58	5857.25	5877
M130T132	130.085	131.722	9325.8	8995.48	58983.7	11394.3	28538.1	33128.5	28475	19778.2	11907	11090.4	12036	10702.5
M130T47	130.085	47.1005	18134.5	5042.99	16766	5001	15535.6	15200.5	14547.4	15940.8	17390.5	17041.4	17453.4	16280.1
M130T423	130.085	423.019	13969.7	14546.8	13701.1	14046.7	9455.02	9822.24	9368.33	10462.3	9411.79	8105.85	8011.93	8015.73
M130T449	130.097	449.321	22563.3	16381.3	15338	9751.08	8388.49	7282.53	6684	6629.33	16088.3	16916.5	16464.7	15848
M130T61	130.122	60.616	10448	10858.7	10045.9	9426.63	6929.28	8192.28	6782.91	6997.05	1391.93	1246.63	1659.23	1227.06
M130T300	130.122	299.721	490.116	575.169	4215.6	4276.2	4233.36	4413.32	3849.27	4079.63	4733.15	3862.92	4200.33	4013.66
M130T265_2	130.158	264.805	72506	75902.6	71677.7	75269.9	64679.7	64494.6	60831.3	60738.7	183178	161727	178412	171243
M130T1348	130.158	1347.56	3196.19	3204.76	2970.48	3017.53	6365.86	3861.75	667.74	3122.24	3108.86	2991.42	3017.02	2815.76
M130T1288	130.158	1287.88	3368.38	3143.41	3085.27	3131.56	3739.68	3019.55	2805.53	2846.4	3103.45	2815.21	3039.88	3043.62
M130T1310	130.158	1309.53	3562.11	3190.32	3035.99	3098.33	4745.23	2193.07	2447.76	3122.48	3166.83	2928.49	2983.43	3092.21
M130T1376_2	130.158	1375.79	4424.81	4352.7	4168.17	4087.91	2828.75	4477.48	4484.41	3857.09	3831.61	3887.41	4046.99	4089.04
M130T55	130.158	55.256	7304.97	7957.72	7966.96	7775.88	7006.23	5842.57	6444.53	6893.3	23205.3	8888.74	9785.65	10814.6
M130T7	130.158	6.974	8157.46	14404.6	13509.4	12963.8	12473	12641	12518.1	12157.9	13142.4	13230.1	12764.9	13013.7
M130T1252	130.158	1251.8	7965.8	7534.41	7269.23	7460.54	3736.97	6722.53	10289.8	6562.4	7364.23	6733.63	7071.03	7143.03
M131T600	130.957	599.639	42886.6	40222.6	35625.7	34712.2	24259.2	27686.6	29880.1	30305	14063.8	10395.2	7888.17	6410.13
M131T297	131.026	297.142	3856.18	4480.79	4270.22	4200.71	3411.38	4164.35	4086.48	3618.69	3903.69	4157.93	3847.09	4075.18
M131T389	131.052	389.363	52311.5	27789	33145	46578.9	45930.4	31726.3	43266.8	32479.6	43899	31870.8	28026.4	28273.1
M131T667	131.052	666.569	2563.98	1804.1	1366.59	1259.7	5472.12	4863.86	4718.75	5178.36	17267.2	17027.8	16021.1	18053.7
M131T560	131.052	560.301	79743.9	83682.4	71085.9	74874.1	61532	63316.6	60815.5	62427.8	56986	55089.2	61274.4	60684.1
M131T727	131.052	726.579	3006.55	1605.71	1491.45	1172.18	4390.95	4821.38	5216.71	5356.84	4280.51	3626.31	2748.37	2694.33
M131T77	131.069	77.056	12916	9014.13	13278.2	14966.6	5036.48	7005.9	7478.39	7995.26	6622.63	4968.76	6186.25	6100.06
M131T287	131.081	287.127	11037	15821.7	16142.4	17170.5	15012.4	12581.7	12322.1	13775.5	31251	35502.8	26094.5	26811.1
M131T666	131.08	666.371	3867.46	4035.61	3614.14	3973.9	6085.06	5895.72	4861.21	4327.07	4366.3	5169.68	5919.17	6808
M131T310	131.081	310.481	12015.4	13736.2	13510.7	14560.8	11010.7	9201.29	8326.76	7503.18	17154.2	17231.4	16376.9	16164.7
M131T54	131.085	54.0065	5195.67	5689.38	4794.49	6280.74	3734.08	3779.82	4029.84	4826.48	9735.27	10623.8	10571.8	10400.8
M131T75	131.085	74.8795	15938.7	12582.1	18246.6	16044.4	14305.6	15074.6	1928.52	11746.2	4925.61	4228	7232.41	4653.42
M131T60	131.106	59.63	30371.7	31453.8	31124.8	32277.6	21330.9	21182	20411	22628.7	19239.9	20045.9	19886.5	20134.1
M131T568	131.117	567.788	2004.08	49059.2	1264.36	1681.96	3429.26	3313.02	2911.07	3589.59	3987.55	4736.9	4737.54	4975.28
M131T73	131.117	72.884	8147.68	8578.93	7749.81	646.706	8548.24	8966.69	8550.28	8357.62	4355.52	3394.05	4579.77	3220.06
M131T264	131.162	264.327	6485.23	6363.05	6098.23	5569.41	5112.16	6235.28	6078.19	5359.82	13388.5	14964.2	14882.7	14281.8
M132T642_1	131.659	641.858	7215.59	7538.91	6535.21	7125.5	7195.87	7070.46	5621.04	7111.52	6669.86	8274.04	8495.9	8385.8
M132T617	131.67	616.523	1442.74	652.323	588.555	572.655	18821	18058.7	18078.3	18845.7	18976.3	19225.3	18347.3	21293.1
M132T65	132.046	65.305	1468.02	1101.66	921.283	1204.99	55271.4	50716.4	51008.8	52004.4	5726.19	8268.36	7426.07	6436.37
M132T745	132.047	745.492	293.852	273.204	246.624	260.919	2287.8	4078.95	5276.3	4963.77	492.535	244.21	240.252	195.659
M132T560	132.053	560.4	8717.84	8741.22	8292.74	8654.48	6881.57	7402.89	6725.27	7707.28	6276.93	7018.57	6999.2	6072.5
M132T204	132.065	203.84	308338	1.19542e+06	879424	243748	1.27698e+06	1.3134e+06	420193	431333	908730	224521	868884	245595
M132T141	132.065	140.643	303578	147458	419877	311440	173999	315186	427038	151733	432981	172463	450799	437420
M132T77	132.065	76.959	22678.1	26678.2	23481.7	30069.7	25422.1	31306.1	21128.1	30368.9	31570.7	30371.4	28736.6	31682.7
M132T350_1	132.065	349.947	107163	113248	64199.4	106882	62130	43509.6	46324	43023.8	46158.5	43590.7	42818.8	42448
M132T433	132.065	433.44	232177	113782	103358	108013	44920.6	49768.4	55717.9	50356	18634.8	22480.3	23176	20154.2
M132T267	132.064	267.074	59433.6	73416.5	63866.9	67023.9	67205.1	54529.1	60573.4	58171.2	40148.2	40597.7	37278.3	38844.8
M132T416	132.065	416.414	67326.1	72778.7	68296.4	67422.7	55163.4	49478.2	54003.4	116839	49711.3	45728.2	43146.9	43134.2
M132T674	132.064	673.664	373355	425974	408807	394363	442200	417626	461400	450048	343806	390933	378887	384128
M132T642_2	132.066	641.585	1.41627e+06	1.58234e+06	1.52559e+06	1.642e+06	1.44679e+06	1.51678e+06	1.55009e+06	1.46958e+06	1.36529e+06	1.70069e+06	1.76353e+06	1.93822e+06
M132T616	132.077	615.963	254772	151817	103600	81929.5	4.04442e+06	3.944e+06	3.94888e+06	4.04736e+06	3.7337e+06	3.96321e+06	4.0982e+06	4.37423e+06
M132T441	132.08	441.304	30961.2	30537.9	30997	28885.8	26322.3	24797	25997.8	26063.7	1813.62	2259.03	2803.07	2800.68
M132T54	132.087	53.796	4204.82	5753.81	407.611	5277.63	3966.15	3932.43	637.129	4855.62	1223.8	1100.46	4549.25	970.715
M132T472	132.101	472.212	111093	147922	90201	54575	28719.4	21513.4	35819.6	39629.1	70387.6	68135.7	66704.2	69338.4
M132T454	132.101	453.652	55055.9	52295.1	44959.4	47569.2	69313.3	68130.7	67732.3	65055.5	157925	167599	165341	156483
M132T421	132.101	421.153	84869.5	54466.6	74757.9	43451.3	55098	31624.2	66822.4	36818.6	39492.5	28481.5	29705.6	27328.1
M132T439	132.101	438.647	77430.4	98874.7	40789.2	44643.4	53144.6	36918	56787.5	36987.1	26570	36008.7	36186.2	33874.6
M132T350_2	132.101	349.587	67964.4	69395.2	32937.6	61990.8	39278.9	19387.3	21102.7	45663.3	38540.6	36831.5	35106.5	34520.8
M132T257	132.101	256.925	125812	41449.8	38375.6	127803	111736	104000	65991.9	112699	74805.6	77558.8	59123.6	73637.1
M132T367	132.101	366.876	241820	162993	230195	141957	197234	191871	192394	113264	167924	169055	156707	160675
M133T792	133.027	792.274	42288.4	42510.3	38811.7	36469.6	36211.1	42972.3	46885.2	49316.9	8290.8	5873.55	4870.45	4592.58
M133T635	133.048	634.561	2368.19	2574.67	54635.9	62852.1	46622.3	48970.3	49206.8	45355.7	51832.3	56353.4	59747.1	65371.3
M133T297	133.049	296.941	6259.51	6989.08	5519.46	5803.67	6526.4	6089.69	6745.4	6920.88	6664.41	6888.82	6427.93	6955.03
M133T916	133.049	916.117	6374.39	9523.1	14084.8	11706.7	6770.85	11143.8	12857.6	15768.5	1128.07	756.587	831.162	586.801
M133T274	133.049	274.475	1885.43	2005.67	1990.17	2260.58	19073.8	7695.5	14094.2	16602.1	9034.56	7683.6	7093.31	7130.36
M133T947	133.049	946.568	4989.24	7113.82	6605.55	7394.62	4444.42	4037.13	3532.49	3765.62	4596.56	4901.07	5143.53	5432.97
M133T65	133.05	65.194	10832.9	11510.2	10020.2	10369.2	3869.34	3576.96	3376.96	8821.02	10226	10284.8	9977.51	11681.4
M133T798	133.049	797.56	2739.68	3115.85	2762.45	3209.09	8530.9	31704.7	54027.5	32946.9	7273.63	11353.9	7458.48	7336.14
M133T570	133.06	570.316	507.907	2508.55	2508.76	2606.69	7931.85	9147.71	8971.39	8678.37	1146.23	2638.97	1101.62	2432.56
M133T611	133.06	611.456	13531.3	9494.76	7757.25	3579.35	147507	137906	142856	146167	2421.64	1964.46	4564.57	3073.05
M133T675	133.049	675.2	3047.36	2277.15	1926.9	1058.22	265818	315958	364515	357737	781.098	5304.61	919.232	913.461
M133T642	133.068	641.698	66697.3	76922.3	70464.3	75295.4	69498.5	70624.3	70609	67569.5	67646.4	75930.9	82202.2	88960.5
M133T357	133.064	356.586	15636.3	17981.4	18663.7	17565.4	13345.7	15638.1	15454.7	15769.2	18411.9	22496.8	23686.4	21980.4
M133T373	133.064	373.33	16406	15307.7	12785.3	14447.8	12051.4	11257.7	12049.3	10779.5	11208.3	11985.6	11436.8	11615.3
M133T58	133.075	58.465	1769.63	2387.25	4611.16	5256.18	5043.53	4697.86	4144.11	4200.45	6024.13	3344.71	3184.26	4275.18
M133T616_2	133.079	615.99	11765.4	7258.92	5355.53	4313.68	153077	147570	149600	150409	146079	151390	155126	174590
M133T115	133.085	114.924	36975.4	81473.6	87412.8	89646.6	48653.2	37956.3	59147.8	83249.8	20321.7	13106.2	18180.1	18246.9
M133T470	133.085	469.702	5065.44	5851.72	5559.9	8783.4	4851.72	4007.15	4015.01	3779.52	4723.52	6535.81	5614.58	5885.78
M133T13	133.085	13.082	3864.18	1926.23	4897.13	3559.02	3607.85	3405.76	3582.41	3605.25	22029.3	3723.06	3365.5	3722.03
M133T87	133.085	86.7475	84675.1	87762.9	104514	130593	104482	113861	100453	85888.6	45364.8	19293.1	38895.1	31126.2
M133T532	133.097	532.015	21754.6	7947.42	7080.09	5862.18	9879.29	8634.08	5048.97	7738.2	7607.41	9537.98	5206.61	13601
M133T54	133.1	54.03	10944.6	11672.2	9514.84	8258.57	9439.79	9525.15	9752.43	9311.07	13614	11379.6	11145.5	13132
M133T452	133.104	451.673	3999.41	3867.37	3584.07	3509.53	5192.4	4387.13	4579.97	4611.92	7038	12222	13345.1	12080
M133T472	133.105	472.322	5775.56	5869.28	6034.6	5914.77	4783.2	4921.98	4015.01	4656.52	4437.18	5227.35	6628.3	5595.74
M134T160_1	133.668	160.312	101176	117130	123545	118947	64514.3	64112.5	66655.4	60584.6	123470	138259	118964	137116
M134T398	134.027	398.169	1634.04	1479.46	957.073	899.549	423250	449461	530606	469756	97707.9	88795.7	84816.2	84628.8
M134T773	134.044	773.056	3185.75	2071.05	1804.55	1284.06	46424.8	51808.7	52381.1	55399.8	44280.4	53295.4	54953.1	55993.7
M134T675	134.052	675.245	21379.4	24906.9	24456.5	23824.8	13331.6	15864.4	17355.6	18561.3	23018.7	24599	24071.9	24877.8
M134T248	134.06	247.997	877944	974498	967906	1.0653e+06	37093	774820	793038	796432	87923.5	1.07368e+06	82105.1	996326
M134T186	134.061	185.837	2.09686e+06	2.13393e+06	2.09395e+06	546827	1.85546e+06	2.27596e+06	2.90265e+06	3.04736e+06	773663	862807	813310	2.15159e+06
M134T67	134.061	66.794	3464.15	8538.19	8445.69	7986.11	3937.2	3477.44	2557.87	4176.57	9030.34	10375.8	9854.83	8855.73
M134T641	134.08	640.935	116609	83697.6	113090	107426	97392.7	108879	105713	95442.2	92681.5	98766.3	100084	108079
M134T160_2	134.082	159.99	2.65923e+07	2.70193e+07	2.44534e+07	2.62066e+07	1.38826e+07	1.39982e+07	1.38155e+07	1.50878e+07	2.74134e+07	2.94093e+07	2.80973e+07	2.89232e+07
M134T349	134.08	348.968	316003	375898	336364	310259	275738	217611	219131	205781	332815	294225	291883	285412
M134T388	134.08	388.2	358038	400072	31007.4	412445	311740	286279	308283	437247	248636	448925	449970	460874
M134T417	134.08	417.459	344613	1.16717e+06	583436	395103	304730	268002	201951	264337	244429	434051	436387	453445
M134T617	134.08	616.589	20658.8	23165.2	19482.4	20522.2	42086.3	35644	33829.5	35258	37653.4	37162.5	38142.3	41910
M134T455	134.08	455.442	487294	532307	525601	527512	383085	357387	365049	357615	410944	455106	455037	460233
M134T262	134.081	262.233	2.7482e+06	2.91791e+06	2.77992e+06	2.90029e+06	2.58802e+06	2.42662e+06	2.49139e+06	2.55769e+06	2.65573e+06	2.82537e+06	2.70291e+06	2.68092e+06
M134T228	134.08	228.374	3.77774e+06	4.34866e+06	4.44876e+06	4.63962e+06	3719055	3.42002e+06	3.41638e+06	5.04569e+06	1.86167e+06	4.03353e+06	4.09675e+06	4.2188e+06
M134T634	134.096	634.209	4986.32	6931.04	6192.61	7592.75	4237.53	6780.8	5379.94	7315.14	3518.5	2539.2	41208	52467.3
M135T780	134.981	779.683	1646.63	1281.63	785.837	801.208	8996.47	11452.6	12016.1	11955.9	924.899	1640.28	1670.38	1528.64
M135T532	135.029	531.553	25549.8	32368.7	32065.7	35325.6	21776.9	24170.9	25395	26224.2	19863	26674.2	29744.1	29810.1
M135T397	135.029	397.483	541.771	459.41	477.956	412.21	20566.4	26113.3	26842.4	26422.7	6347.92	7019.52	6019.21	5642.57
M135T77	135.055	76.989	7059.24	7760.38	6313.16	7109.16	6055.69	3221.8	4859.68	3481.39	5766.99	1670.24	4527.28	5278.88
M135T186	135.063	186.142	462363	412021	383434	236100	424389	372307	401756	386648	460679	462603	460085	354956
M135T260	135.063	260.49	13754.9	158240	14628	145499	128702	127854	131797	126635	146416	144513	35977.2	144302
M135T213	135.062	213.154	124155	135610	82171.8	148756	106589	107004	98327.6	106341	45780.8	143047	136874	143254
M135T78	135.067	77.522	7908.13	3026.05	2183.18	7927.28	2146.89	8107.36	9105.41	8210.92	6946.88	6878.05	5889.35	6589.84
M135T52	135.08	51.786	12014.2	12341.5	10682.2	10646.9	12130.2	12205.3	18983.6	17907.9	19267.3	17434.3	18072.4	20261.6
M135T160	135.084	159.64	1.15754e+06	1.37377e+06	1.16199e+06	1.12016e+06	575534	602713	601672	611721	1.32982e+06	1.3638e+06	1.23377e+06	1.22084e+06
M135T261	135.084	260.933	82236.9	174724	138187	160368	139725	143840	149668	137062	154261	166718	148875	184105
M135T227	135.084	226.854	494403	412567	243549	607616	340265	445236	212986	79719.5	400630	406409	393191	400134
M135T639	135.083	639.363	4796.17	5196	4867.73	5421.78	6005.8	6251.66	6510.68	545.826	5888.14	5801.53	6379.06	6889.85
M135T287	135.084	287.08	36785.2	40735.6	40300.8	37412.2	53053.1	48912.1	51850.2	51476.8	70259	63853.3	49777.1	61222.7
M135T312	135.084	312.168	8721.1	10552.9	10206.7	11405.9	10049.2	8928.41	9928.61	9136.44	13793	14676	13903.2	14943.1
M135T66	135.101	65.8755	32502.3	34060.5	33930.2	35772.7	27648	22830.3	27603.2	23637	24918.5	25327.4	25153.3	34080.4
M135T4	135.101	3.942	3627.81	3244.7	2356.86	1802.62	3469.29	3182.89	3041.6	2759.57	2888.13	2764.55	2965.46	4284.13
M135T55	135.116	54.9505	16691.3	16997.7	17300.7	18024.7	14405.3	14356.2	13602.6	13441.4	15007.8	14727.8	14262.8	15544.5
M135T75	135.116	74.7035	35431.9	38011.9	36260.3	39873.5	3457.47	27733.6	31492.2	3987.66	28124.5	5031.21	5738.12	30201
M136T567_1	135.677	567.271	3006.61	4015.72	3686.89	2965.68	3812.41	3722.84	3752.14	3223.58	3627.47	3353.3	3092.54	3972.02
M136T397	136.022	396.675	5536.64	5366.69	4788.17	4851.43	21746.4	22235.2	23252.1	28154.7	8845.07	8952.17	8460.82	8174.47
M136T1363	136.02	1363.31	39984.2	39303.3	36975.5	24886.3	32835.2	34895.8	35351.5	39608.2	35798.9	35528.7	32580.4	35547.1
M136T1250	136.02	1249.78	51853.8	47991.4	49499.3	63402.2	28097.2	24705.1	46988.6	47189.8	27793.1	46941.7	45247	44576.4
M136T1319	136.021	1318.76	38430.6	37485.5	33792	35112.4	34251.8	35115.9	35493.8	35468.6	31019.3	34793.9	33455.4	44160.1
M136T152	136.039	151.659	15776	15185.5	15003.1	14652.2	22790.7	24392.9	22261.5	11004.7	25213.2	32065.8	16958.7	28167.1
M136T70	136.038	69.7075	2094.34	30342.5	2777.1	26534.7	23923.1	21491.7	22189.2	23683.3	4783.7	5270.94	3932.52	3851.19
M136T616	136.047	616.298	2854.7	3088.85	3321.99	3043.31	6263.06	6586.94	8101.06	7063.04	5882.59	4978.99	4903.42	5883.57
M136T268_2	136.061	268.414	1.00844e+06	1.10411e+06	1.03015e+06	1.01336e+06	315448	335589	337459	340352	183954	156946	138379	132005
M136T794	136.061	793.705	66223.2	76910.1	40959.7	44355.7	298958	371664	387907	378990	99159.7	63974	47116.8	36719.9
M136T350	136.061	349.654	97138.5	88469.3	78132.6	80378.9	165646	115240	104328	98135.7	229325	204733	178919	183365
M136T289_1	136.061	288.923	157608	149385	139291	156410	205752	204935	209653	182971	331040	295954	189072	247055
M136T173	136.061	173.369	2.58796e+06	2.32555e+06	2.44896e+06	4.69392e+06	97185.2	117856	152976	75789.6	75466.6	156200	55779.4	26389.9
M136T668	136.061	668.434	13664.5	19297.7	14068.8	14122.1	140933	174992	168439	197844	35254.2	25475.1	18590.6	16013.1
M136T772	136.061	772.154	171371	216818	208194	216001	117956	128629	153557	162677	21734	16836.7	16399.2	14130.2
M136T86	136.061	86.473	62707.1	209491	209252	875235	91078.7	154465	144208	293644	214681	107258	167301	134882
M136T459	136.061	459.293	44924.2	53494.3	18946.5	48810.8	38380	33109.4	34283.9	49526.4	54692.5	26541.3	53355.8	51255.7
M136T870	136.061	869.644	53693.3	61826.1	55877.6	62372.3	25996.4	29533.1	61507.7	35088.6	16479.2	13228.7	13050.9	12027
M136T414	136.061	414.495	83857.3	62789.9	55166.2	57155.5	98367.5	86960.2	79190	77742.3	135311	117228	138217	98280.4
M136T148	136.061	148.082	165772	340039	348186	367336	204427	279491	263892	278405	344720	304574	249539	421541
M136T224	136.061	223.707	103325	170266	184992	437379	75203.2	104218	110331	118820	116449	67997.4	195676	53854.8
M136T113	136.061	113.023	24989.8	64991.1	63716.9	63177.5	33622.2	56056.4	45909.5	94503.4	55386.5	54815.6	66181.2	55146.1
M136T688	136.061	687.779	83441.3	87414.4	88791.9	95004.5	18247.6	23187.7	22700.7	21336.5	18313.9	15749.7	14968.5	14625.5
M136T379	136.061	379.469	97387.7	128156	116028	119210	147155	133062	126694	127631	126568	124434	120171	113974
M136T745	136.061	744.911	10336.6	11541	9925.03	10826.2	73530.4	84373	95738.8	97182.2	23674.2	16291.1	13016.6	10437.4
M136T199	136.061	198.898	258380	252269	262397	263714	38401.4	47701.6	55215	57919.7	70952.9	38480.6	40585.7	38578
M136T332	136.061	332.422	11548.9	14783.6	12558.6	13757	29436.9	23220.6	21548.6	20108.1	57474.1	41909.4	38297.7	34363.4
M136T438	136.061	437.791	27270.5	37272.9	33258.6	34513.8	40868.3	35079.1	33045.5	31043.8	38736.1	61741.1	52918.6	46017.6
M136T927	136.061	926.533	33981.1	37145.5	37542.4	86184.3	30164.6	36972.5	37257.9	43941.6	18549	13737.4	12934.6	10862.2
M136T315	136.061	314.893	17395.8	21090.8	20650.1	19979.1	41244.5	36055.4	30564	28786.7	74661	37644.9	56797.3	50948
M136T396	136.061	395.812	55772.4	63895.8	64563	63194.4	89513.8	76724.1	72215.5	70260.5	102284	85900.2	96797.8	94411.7
M136T897	136.061	897.471	22396.6	26993.9	24459.4	24830.6	21475.3	22714.2	23228.4	26077.1	11470.7	9056.73	7527.48	8253.63
M136T446_2	136.075	445.698	102106	120098	114966	119422	84068.1	91114.7	95105	92797.1	83690.2	103042	105812	103638
M136T526	136.075	526.347	63851.1	71710.4	69791.3	72366.2	17877	15250.9	14298.6	12903.5	46281.6	55796.8	54338.9	58553.6
M136T389	136.075	389.247	77486.4	80235.6	74414.1	74081.8	60587.3	78670.6	41189.1	64587.4	56646.2	47650.5	42569.6	45029
M136T469	136.075	468.973	44277.1	36916.6	30780.1	38858.6	37766.2	28265	34754.3	31696.2	73020.3	32388.3	45224.9	52768.6
M136T677	136.075	676.668	8084.05	610.359	585.076	684.239	27607.7	35220.7	32580.8	36550.9	18401.1	14051.2	8807.41	8082.18
M136T160	136.085	159.684	144040	148078	133916	139827	70093.5	82128.6	75739.5	66331.2	139164	164043	183938	152260
M136T52	136.083	51.6455	588.683	17442.4	21387.3	19953	2296.48	3592.19	23011.3	20218.4	1633.41	1007.98	772.445	15734.9
M136T198	136.085	197.61	1.24644e+06	1.06233e+06	1.19223e+06	1.1749e+06	39708.1	49260.3	60343.5	59802.6	34762.2	50639.1	12201.4	22686.7
M136T567_2	136.097	567.066	528717	640335	606485	676975	640337	674113	672608	678677	608493	614817	630613	662770
M136T1369	136.111	1368.88	10293.4	13235.1	6189.96	2510.51	3151.05	2751.36	1611.05	11873.9	1541.25	2298.25	3438.41	5247.02
M136T1294	136.111	1294.21	8479.84	8893.34	11026	3553.86	2599.2	2533.79	1569.73	9469.72	1811.28	7017.21	1888.42	2792.54
M136T1315	136.111	1315.08	7491.14	8481.51	4865.59	1922.35	1451.15	2016.93	1262.62	8316.1	1666.9	6533.44	6003.53	3074.86
M136T1343	136.111	1343.29	8124.07	8499.55	4203.35	1442.9	2906.29	1645	2721.73	8682.85	1706.14	2293.92	667.087	2863.9
M136T1260	136.111	1259.78	10259.2	11741.6	14360.7	1426.73	1691.6	1923.89	3416.9	10529.1	1972.23	2150.52	4038.99	7796.79
M136T289_2	136.111	289.181	9897.94	9231.83	8948.02	9848.72	11386.9	10952.9	8964.17	9762.04	167978	148714	141239	131109
M136T301	136.111	301.162	4498.66	4750.02	4356.64	4135.07	78417.5	4661.71	4515.33	4382.77	100789	1673.85	79642.9	75783.6
M136T6	136.111	6.4625	7529.15	2925.3	23189.1	26122.1	6304.2	19689.2	9687.75	4073.94	2771.99	8822.87	17924.7	12117.7
M136T37	136.111	36.529	9578.92	8097.92	9924.3	19706.4	3977.8	15874.2	2694.45	1814.82	6319.09	4536.09	14132.8	4588.42
M137T373_1	136.623	372.797	2069.05	1522.95	1034.5	988.982	11286.6	11795	11528.8	12187.4	9846.44	10304.8	9525.72	9397.86
M137T285_1	136.623	285.304	1691.93	1435.82	2053.06	1745.4	54120.9	65667.6	58791.9	57078.8	52078.7	60920.3	57171.1	57719.8
M137T826_1	136.623	826.284	730.416	863.969	848.333	513.22	3217.72	4735.3	5184.56	4902.21	586.432	573.545	458.782	327.012
M137T307_1	136.624	307.137	34715.2	38710.9	34284.9	38050.4	10906.1	11673.9	12602.2	11340.3	19297.3	21089.3	21232.1	17388.6
M137T249	136.624	248.551	37.1207	30.8748	96.8588	73.6361	50846.5	46457.1	49948.5	47627.4	55853	59326.1	58284.2	60012
M137T848	136.93	848.375	4465.75	4215.85	3765.4	3697.52	14584.6	15747	15302.7	17398.6	7002.26	6416.92	5188.91	4961.4
M137T539	136.939	538.961	19433.5	17379.7	16530.5	15632.9	311786	316695	297117	313268	248217	176470	163934	180430
M137T513	136.939	513.14	74.6066	430.176	800.428	1179.4	17657.2	39244.2	36117.4	36667.5	22372.1	57978.8	80033.4	87423.5
M137T1298	137.024	1298.05	3405.98	3309.78	3243.68	3244.72	2987.65	3207.62	3434.76	3044.16	3001.21	3272.68	2116.12	2432.35
M137T1233	137.024	1233.07	3760.85	2790.61	3495.23	3805.91	3857.6	3854.7	4065.05	2493.83	3328.28	3790.43	7738.51	3771.55
M137T1333	137.024	1332.64	5696.5	5498.88	6738.32	5336.58	4911.24	5148.9	5103.14	5098.56	2036.04	2012.33	3811.57	3657.46
M137T349_1	137.045	348.566	52019.7	39979.5	49317.1	49473.1	40258.6	35939.5	35152.5	36094.2	57558.5	55212	53090.3	48892.4
M137T858	137.045	857.979	12504	15710.2	13387.9	13319.7	54780.9	56485.6	224286	58836.8	23780.5	13304	10450	12035
M137T406	137.045	405.501	27250.8	7179.05	5933.66	6020.08	25678.2	25114.9	27003.6	30191.6	20252.6	22028	126575	24186.2
M137T573	137.045	572.579	2251.12	2654.8	4657.12	3654.52	3588.44	3649.43	3699.84	4315.72	4512.98	3978.47	4258.19	3839.05
M137T248	137.046	248.219	79212.2	74671	117860	115217	9.21067e+06	9.44708e+06	9.50596e+06	9.37124e+06	1.20362e+07	1.2711e+07	1.26431e+07	1.23451e+07
M137T826_2	137.045	826.037	125720	146784	143524	152751	618966	809874	931379	971822	142446	90509.5	65161.3	50774.5
M137T373_2	137.046	372.736	342437	218194	156137	129703	2.32547e+06	2.43378e+06	2.47722e+06	2.52162e+06	1.8955e+06	1.99191e+06	1.97467e+06	2.01337e+06
M137T307_2	137.046	307.011	7.30076e+06	8.00081e+06	7.69557e+06	7.74636e+06	2.32157e+06	2.4608e+06	2.40108e+06	2.45094e+06	4.11178e+06	4.49392e+06	4.31959e+06	4.26632e+06
M137T285_2	137.046	285.01	301392	344358	322930	314745	1.12496e+07	1.13625e+07	1.19179e+07	1.12018e+07	1.15892e+07	1.2304e+07	1.20632e+07	1.17098e+07
M137T269	137.064	268.98	48871.8	52500.9	58415.7	56616.4	10076	11620.3	12038.3	12092.3	5270.96	4504.03	5030.75	3056.9
M137T793	137.064	793.473	2875.29	2912.14	2669.09	2916.83	18400.8	22958.5	24218	26735.1	6307.39	4330.55	2653.42	2776.33
M137T668	137.064	668.35	1733.54	1805.31	1602.59	1515.87	8299.07	7793.4	10439.9	11868.6	1233.06	2000.02	1736.34	1974.25
M137T349_2	137.064	349.344	5286.64	4374.23	4833.01	5034.24	8725.82	6865.96	5966.3	5533.84	12880.8	11265.5	8398.95	11722.8
M137T772	137.064	772.009	10902.4	12811.3	12901.1	12566.8	6369.91	8093.78	8350.15	9410	2275.28	2025.48	1855.3	1941.92
M137T168	137.064	168.201	143442	146130	118539	277168	8424.5	8622.25	10287.8	11004.5	8368.03	6601.01	7946.69	6372.3
M137T183	137.064	182.566	152748	167674	163568	153427	5597.91	6428.92	7288.33	7638.58	5492.03	4565.08	4168.02	4807.68
M137T641	137.072	640.917	5412.33	7592.5	7471.2	7880.28	5853.53	7804.16	9166.7	8919.04	3345.86	3366.4	2623.75	2926.93
M137T508	137.07	508.257	4857.39	1869.79	1234.08	927.771	63541.6	60277.7	63460.5	66688.2	89685	43670.3	33070.5	32048.4
M137T80	137.07	80.255	47070.9	54202.6	46507.6	46599.6	52645.7	51026.5	60217.6	58266.2	8632.72	7475.93	5399.49	6754.06
M137T490	137.07	490.203	0	0	144.527	0	49988.5	50395.7	57431	47184.1	18558.8	31265.6	30681.8	30417.2
M137T446	137.078	445.698	10979	11254.6	10594.4	12073.3	7710.32	8686.36	8602.44	9372.96	8354.39	10850.4	9821.43	10966
M137T389	137.079	389.059	9101.51	8543.41	6619.96	5942.67	5745.2	5924.75	4961.46	5875.19	5957.45	7420.68	4518.6	1698.3
M137T527	137.079	526.986	6967.32	7109.62	6557.32	7495.17	4491.12	5011.49	4604.88	4853.5	1198.78	4316.33	5295.82	5652.33
M137T161	137.088	160.849	4700.47	3613.14	6533.51	2070.82	7264.81	2719.91	3583.85	9473.23	7731.73	6512.14	1006.17	6566.29
M137T54_1	137.095	53.684	6214.94	6185.16	5697.66	6441.49	9722.05	7114.3	7078	6867.98	8100.06	7574.54	8463.68	7685.99
M137T567	137.099	566.833	30169	34704.1	31721.2	34611.1	33716.9	36509.5	35434.4	35490.5	31565.4	33556	32315.5	36924.5
M137T266	137.107	265.658	27020.7	34547.7	925.672	35772.1	6853.63	6793.46	6413.88	8748.29	2744.26	2317.78	856.407	657.862
M137T54_2	137.132	54.3155	3173.11	5696.61	5148.86	5708.92	8206.49	6827.53	6757.73	5988.89	3989.41	3060.87	7896.38	4692.04
M138T285_1	137.62	285.342	153.235	117.518	157.287	145.567	3945.6	2196.46	2134.58	3767.97	4184.06	4478.79	5006.77	3630.22
M138T539	137.942	538.947	420.953	416.715	373.636	426.055	6340.88	6838.41	6502.13	7989.39	4897.36	5128.07	3736.65	3559.32
M138T792	137.982	792.293	6499.37	5982.27	5536.16	5210.82	4165.82	3790.09	4358.54	4966.15	3012.71	2281.05	2385.1	2136.34
M138T373	138.048	372.807	18403.1	12778	9856.39	7024	107456	111865	116867	116130	93062	94356.4	95425.6	96829.4
M138T826	138.048	826.037	7501.76	8208.88	7772.64	9122.8	32344.1	44103	47168.9	47904.6	7965.06	5021.17	3860.76	3500.27
M138T307_2	138.048	307.011	366277	397926	360084	382095	111169	119709	120026	118364	198650	204713	211058	204661
M138T285_2	138.048	285.299	10763.9	16718.8	16768.4	17493.3	526410	551511	553748	527365	548729	578663	579830	550204
M138T248	138.048	248.49	2164.37	3715.18	2870.05	2516.8	472750	488656	484644	499224	571087	594452	593775	596267
M138T60_2	138.055	60.2885	577639	644729	592887	591300	351105	340468	359628	370926	787289	795420	793671	766390
M138T450_2	138.055	449.989	226479	234146	211711	215532	195039	199885	197827	205531	194301	209889	204148	189775
M138T473	138.054	472.792	75016.9	85960.3	68140.4	65224.8	42452.8	49267.9	55124.7	45695.2	42424.4	40930.7	44740.9	40532.9
M138T519	138.054	518.939	2263.86	2170.1	2097.01	2090.25	7696.84	8796.85	8924.66	8864.25	1364.17	8580.42	7225.07	7211.4
M138T500	138.054	500.154	252.882	0	0	0	14891.6	20744.2	19395.6	15110	17044	17768.9	12558.2	13195.6
M138T760	138.065	759.779	9052.49	11771.8	12222.8	12296.5	12334.8	14316.1	15937.6	16319.1	8388.59	10431.2	9870.32	11789.2
M138T27	138.065	26.751	1590.89	7846.99	9522.32	9918.95	3728.06	8310.06	8743.65	9619.23	30954.4	6679.98	5134.14	7496.33
M138T4	138.065	4.346	3594.84	20376.6	23099.3	25607	10060.2	20360.4	22585.6	35664.7	31046.5	17352.8	11296.8	11438.6
M138T641_2	138.073	640.891	56821.9	77827.4	87578.9	92309.2	72130.6	87623.1	102183	106849	40281.7	40305.4	31013.6	30044.8
M138T508	138.073	508.439	629.367	438.542	511.763	334.441	4287.63	5447.74	4712.04	4078.54	7301.64	2849.31	2561.52	2404.31
M138T80	138.073	80.114	3027.84	5876.18	6263.43	5902.77	3010.09	3687.13	5349.33	3760.42	2560.54	2932.81	2134.63	2204.49
M138T386	138.075	385.947	11581.1	19674.9	10672.9	11756.6	14657.4	12932.3	12590	12852.7	4327.08	15348	12744.5	12175.4
M138T233	138.075	232.796	31543.8	35786	40367.8	32865.9	27128.4	26496.5	26842.2	28413.2	29809.5	28058.4	27076.1	41460.6
M138T77	138.09	77.241	7697.6	8446.69	7651.3	6463.66	3848.5	35236.1	37652	46328.3	47471.1	47469.8	42867.8	50528.9
M138T567	138.101	567.066	3814.45	5076.25	4389.52	5068.54	4396.5	4742.88	3451.65	4809.2	4156.16	4165.19	4911.03	4591.84
M138T681	138.101	681.042	2319.41	2276.36	2062.1	1971.71	3159.89	3063.43	3180.73	3142.26	1429.12	3699.83	401.082	1907.2
M139T540	138.918	539.6	6835.46	6194.19	5841.47	5807.59	30155.5	31162.2	43319.2	31329.6	29252.1	18820.7	18933.3	23441.5
M139T513_1	138.918	512.769	97.7284	789.318	662.765	946.583	5243.53	7115.07	7485.19	7620.38	5170.84	8880.5	9077.41	16062.3
M139T539	138.937	539.163	3286.43	2676.9	2435.63	2510.78	43859.9	44130.2	44518.9	45625.3	36309.2	25302.4	23594	22846.2
M139T513_2	138.937	512.976	67.0214	723.384	664.569	947.211	5049.99	7487.87	7765.43	7423.29	5423.12	11085.7	12104	12966.9
M139T859	138.978	858.824	6195.94	5651.03	5720.17	5726.81	4830.55	4841.68	4785.29	4541.83	6026.46	5692.5	5487.33	5341.1
M139T861	139.038	860.86	766.489	968.445	5312.19	5453.35	8199.94	10470.8	13139.6	13655.2	2127.1	706.596	640.927	5052.64
M139T285	139.05	285.322	3979.38	3991.55	3622.19	3297.56	29850.7	31712.3	34879.5	32434.8	30747.3	33079.3	37199.5	29947.9
M139T373	139.05	372.736	2853	2237.96	2130.67	2162.25	7722.54	8620.72	7785.92	9178.23	6804.67	5995.91	6644.96	5128.66
M139T307	139.05	307.259	23095.8	25780.6	23512	23677	8056.29	7790.01	8224.3	8392.81	12576.5	14484.9	13396.6	12936.8
M139T249	139.05	248.655	8182.26	10264.5	10489.2	9122.34	35545.2	40739.2	39417.7	38917.8	35583.9	41217.9	42720	36411.1
M139T218	139.05	217.534	19914.4	12020.8	20848.3	20262.7	20420.3	20588.1	21236.3	22539.8	4956.63	4393.62	5022.8	4229.5
M139T450	139.057	450.003	17347.9	17859	16627	16364	15382.8	15206.3	16271.6	15847.6	16952.9	17620.5	16498.1	16726.9
M139T61	139.058	60.545	37869.3	39443.5	36850.7	37937.4	27302.4	24533.7	24596.3	23752.1	51439.5	49621.9	51325.2	51538.5
M139T641	139.076	640.795	4385.47	5517.81	6316.85	5660.35	5409.24	7130.23	7370.89	13303.5	3124.84	3708.21	2898.76	2691.44
M139T177	139.085	176.628	6721.71	4542.85	4891.07	4868.4	52293.8	50954.8	50986.4	32019.3	5544.92	5259.12	5607.22	5637.62
M139T356	139.086	356.368	2922.05	3000.39	2804.15	2640.32	11536.4	12496	13801.4	14015.2	3786.57	4725.55	5048.92	4624.94
M139T77	139.086	76.5535	6410.6	7424.86	6511.17	6770.24	14938.8	14896.2	12742	14743	5278.01	2151.01	4814.27	3329.09
M139T405	139.085	405.282	2368.64	2915.15	2555.21	2769.53	3298.93	4351.14	5595.67	3860.42	2140.61	2639.38	2027.63	2228.06
M139T29	139.111	29.186	6975.37	6757.97	7392.76	5743.72	6577.52	5822.42	6407.91	5937.64	6646.76	5967.52	5951.4	6090.4
M139T54	139.111	54.034	32984.1	17845.1	6623.06	6396.82	23912.1	23571.7	22415.5	19517.7	45208.4	45425.9	47443.4	740.498
M140T354	140.001	353.578	41361.7	49739	44955.2	69774.3	41709.1	43664	41285.3	40647.1	39805.7	59360.6	52513.3	43250.7
M140T512	140.001	512.476	52378.3	73995.3	21122.2	58186.1	36151.7	35076	33918.4	33515.8	17170.4	31101.7	12309.4	32654.5
M140T448	140.001	447.5	26556.6	28517.4	38007.8	30870.9	31000.9	31124.2	29258.2	28947.5	33228.9	25733.8	26005.1	28772.3
M140T385	140.001	385.349	16221.9	19068.7	19652.4	21158.4	31741.9	21807.7	18806.1	18048.9	26570.1	18796.9	20941	20135.2
M140T423	140.07	423	14443.5	15374.4	13547.9	15342	9657.78	9861.64	11577.5	9984.3	10408.9	9184.81	9058.86	7961.97
M140T472	140.068	472.344	5706.74	5951.09	5601.62	4772.09	26560.4	26454.9	28885.6	28325.5	18597.2	15564.3	14778.2	14086.7
M140T54	140.07	54.353	7406.26	3889.18	3898.34	4235.39	2681.35	2117.59	5071.49	5697.47	5599.64	5644.28	5056.54	5462.88
M140T141	140.07	141.357	11749.4	12400.1	10673.3	11250.6	38467	34218.1	37052.6	37922	8648.9	9917.58	9486.06	9722.04
M140T176	140.07	175.998	12570.9	12209.2	12598.7	10318.6	6790.22	22237	21032.1	23556.8	8147.93	9860.91	8729.64	8546.01
M140T205	140.07	205.082	2516.25	2365.27	1799.55	1995.67	4024.63	4081.42	3772.34	4224.44	1477.97	2152.39	2102.54	1728.63
M140T366	140.092	365.664	26771	28924	22623.7	18516.7	23703.4	20405.9	24758.2	24809.5	16503.7	11113.9	11480.7	16558.3
M140T498	140.104	498.184	4268.04	3884.26	5683.18	5047.15	4390.02	2510.55	2170.49	3359.18	83.7094	287.175	0	0
M141T540	140.916	539.962	891.625	963.514	771.922	844.52	7156.13	4881.09	7397.1	7445.72	3437.08	4782.66	2863.24	3761.29
M141T808	140.994	807.884	51797.8	47926.2	46273.4	45998.8	29969.4	29261.7	30125	27155.7	46885.7	39181.6	39344.1	37380.5
M141T880	140.994	879.837	23207.6	26703.3	27800.2	30131.2	5958.75	6655.78	7374.39	7469.46	4733.5	4537.47	3626.46	3661.26
M141T861	140.994	860.804	5596.35	5381.22	5032.89	4491.29	10263.1	11713.9	13367.5	13928.4	6131	4334.84	3843.59	3668.46
M141T843	140.994	842.631	13419.5	13542.9	12733.7	12823.5	10322.6	9004.9	9670.43	8862.98	10766.6	9353.51	8739.82	7957.18
M141T633	141.052	633.261	50128.5	47714.1	491.868	856.223	42444.2	564.96	630.982	40014.9	46880.6	46004.9	42472	44498
M141T546	141.065	545.649	159518	3949.58	140989	140974	9170.98	10572.9	9735.99	10053.3	8719.99	10059.5	10016.2	11479.9
M141T152	141.065	152.042	17271.2	20256.6	17669.9	18859.9	21638	34630.2	34430.3	37807.5	3744.56	4323.46	4666.13	3889.98
M141T395	141.065	395.315	10181.9	9141.42	8427.11	7690.92	7590.4	10074.2	12172.4	11785.7	1239.88	2464.73	2796.58	2831.37
M141T583	141.065	582.563	47564.7	22686.5	30330.2	32231.2	223970	212137	210217	207513	233988	251995	256504	259985
M141T670	141.065	670.151	56721.6	56668	51919.9	52598.2	45060.3	43558	39721.2	42129.7	55059.2	5008.31	4649.34	4493.29
M141T77	141.066	76.798	6846.6	2214.52	4110.13	3813.57	5931.86	3024.67	8150.45	6956.21	2370.37	3168.33	2715.53	3071.39
M141T347	141.076	346.72	7986.77	9641.7	8707.58	8206.09	6564.38	6179.87	6858.64	6377.29	5558.8	6123.68	6135.29	6017.96
M141T638	141.083	638.302	30826.5	32137.2	27243.1	25446	321.64	28610.2	742.823	25336	27729.9	26980.9	26171.2	26627.7
M141T54	141.09	53.753	8717.55	7668.59	7788.37	7636.18	7556.16	7495.57	6897.91	6501.33	7776.21	6993.54	7329.16	7862.74
M141T76	141.101	75.8525	3067.2	4938.04	6219.67	5007.98	1994.3	2929.29	8248.95	1899.26	3124.61	3234.01	2875.88	2895.45
M141T520	141.113	519.948	284298	266755	249191	291955	188707	180591	184609	187266	312183	192185	186674	180759
M141T559	141.113	558.696	219591	151111	208368	184662	467721	445445	441262	435794	512145	496936	495605	487912
M141T619	141.113	619.35	191522	137917	151871	146359	110623	114150	49721.9	136309	170453	90840.9	63400.9	69989
M141T885	141.113	885.128	24385.6	24217.7	42151.3	21982.8	23827.3	17840.2	36130.4	21380.7	32464.9	30061.8	28187.2	31226.6
M141T906	141.113	905.946	71577.7	51169.6	58715.4	40069.3	48804.4	45433.7	25624.3	42647.1	55621	54167	55325.8	57002.4
M141T581	141.113	581.324	164262	161335	169538	163207	158818	150327	147806	150335	170527	179376	183743	185972
M141T784	141.113	783.683	32797.4	33114.8	30894.7	31409.5	22885.4	33175.7	40959.1	27810.2	34851.3	33633.4	34291.8	35686
M141T655	141.113	655.11	130403	131469	121270	122987	143380	50714.5	134870	107032	122633	117793	116232	113260
M141T690	141.113	689.729	61786.4	60126.3	55172.3	56290.8	39927.3	60313.8	52428.7	50940.3	57055.8	56207.3	51604.6	51609
M141T860	141.112	860.127	50569.7	48412.4	49363.6	45910.5	26452.6	41513.1	40680.4	70756.9	48957.5	44836.2	43961.2	45915.9
M141T721	141.112	720.697	75527.7	70796.2	67872.9	67621.3	89771.3	64070.2	41639.5	62584.9	69900.9	67580.6	67265.3	68393.6
M141T53	141.137	52.661	1322.32	7262.73	1997.14	1516.17	6622.24	2306.08	2310.77	2258.12	6825.63	6273.14	2912.64	1876.72
M142T855	142.026	855.359	5772.25	6700.39	5946.62	5288.37	3715.23	4048.25	4255.1	4466.37	2141.28	1036.44	2047.75	1905.75
M142T353	142.034	353.069	6731.31	14890.7	6821.32	7376.88	7743.49	8942.31	8047.8	7742.3	13603	7647	7656.51	5007.39
M142T380	142.034	380.117	7108.88	5960.08	4311.02	5607.63	6791.7	8252.55	5347.22	6733.2	5680.89	5166.86	5595.82	4727.4
M142T418	142.034	418.401	5349.86	5145.94	3689.19	5496.79	6589.41	6677.54	6211.28	6317.92	4823.34	7206.39	2678.66	4528.19
M142T462	142.042	461.967	27084.9	33119.6	36660.8	40014	5314.76	4300.31	3993.49	3165.84	9456.64	12435	13299.5	14725.3
M142T66	142.042	65.547	793.03	29720.2	31067.4	29224.3	31265.9	28556.9	28729.1	33241.3	44206.4	44928.7	44325.7	45533.1
M142T201	142.049	201.156	20061.4	17860.1	17627.8	17478.2	11819.9	12360.5	13419.9	19638.3	3140.28	3657.23	3471.47	3544.42
M142T409	142.049	408.9	4836.57	4563.8	5617.91	3785.3	2603.48	2784.26	6027.99	3027.73	4785.77	5099.49	4869.81	4479.8
M142T835	142.049	835.051	5219.97	6160.11	6377.48	6816.81	6150.98	6404.11	2614.93	4529.35	4281.88	4058.54	3730.66	3634.97
M142T854	142.049	853.799	6758.2	6491.17	14467.9	5710.42	3335.43	3693.03	4539.36	4463.73	2850.15	2771.74	2687.48	2979.17
M142T573	142.049	573.361	7555.83	8370.76	6646.79	7316.98	4067.56	4568.42	5274.16	5446.4	7151.43	7283.84	7699.42	7186.92
M142T62	142.067	61.995	6856.26	6805.82	6522.61	5939.36	7413.72	4820.9	3254.02	3495.71	11503.5	11985.3	11859.9	11687.5
M142T549	142.069	548.754	13847.9	13652.3	11474.8	12224.8	10731.2	9495.27	9643.1	9143.61	884.192	456.347	840.675	842.118
M142T81	142.085	80.792	7577.52	8470.79	7662.81	5864.99	3944.41	8463.47	6994.58	7998.61	7290.47	7937.71	7898.13	7489.15
M142T263	142.085	263.071	4015.25	3935.51	4273.6	3802.67	4364.65	4960.94	4516.6	4556.38	3756.73	4059.49	4089.85	4170.38
M142T611	142.096	610.561	4986.66	4259.64	4359.67	4417.8	4604.37	661.863	3647.05	3670.83	1304.16	4827.75	1311.52	1910.36
M142T1368	142.122	1367.9	3144.85	3090.73	2112.18	2134.79	8298.23	2656.49	2583.6	3212.33	3676.42	3297.1	2203.31	5232.57
M142T1349	142.122	1349	2892.25	2682.63	2381.53	4086.33	3679.21	2512.23	5895.48	2371.39	1608.28	3029.32	3290.34	2733
M142T521	142.116	520.503	15307.8	18189.6	18379.9	18814.2	14386.5	17617	15866.7	13506.4	22245.2	15089.6	12938.1	13502.9
M142T4	142.121	4.3615	5101	5472.31	2973.99	4988.3	4871.27	4870.38	5364.54	4768.77	5188.48	5153.43	4636.07	4986.74
M142T550	142.116	550.06	15327.7	20151.4	18557.6	18252.7	10693.5	13507.8	32720.7	13980	16169.8	13342.1	18199.2	14235.8
M142T64	142.122	63.987	21013.2	22004.7	19017.6	8192.89	22644.6	22083.3	22000.8	21331.2	27902.6	29605	28948.9	26971.1
M142T581	142.116	581.009	12426.4	18014.1	13609.6	13682.2	13398.1	13377.8	12950.7	13496.5	13387.8	14510.4	14067.1	13619.2
M143T241_1	142.64	240.85	12672.4	12467.7	12218.4	10441.8	7499.98	4832.41	9470.33	9138.37	144.108	227.752	98.8343	46.4397
M143T447	143.018	447.253	2070.6	2470.16	1743.37	2109.21	2930.39	3830.12	3114.01	2896	3083.39	2040.89	2105.8	2126.56
M143T424	143.018	424.263	2260.81	2000.23	1994.16	2109.29	3594.27	2890.66	3992.67	3614.11	2680.15	2192.67	2248.35	1704.72
M143T547	143.038	546.888	41586	55171.3	56557	58138.4	27907.9	25855.7	25126.2	25844.2	35815.8	38438.9	41047.7	40290.7
M143T580	143.031	579.605	5573.52	6668.77	6912.39	5819.13	4501.74	4255.12	5230.98	3819.04	2096.7	3613.99	3623.52	3805.32
M143T916	143.033	915.981	1940.39	3237.13	3930.97	3790.07	1532.37	3048.82	3441.42	4071.03	930.226	636.545	477.336	622.895
M143T675	143.033	675.215	401.706	361.461	321.556	422.874	4274.95	5586.99	5058.42	5533.02	441.602	380.364	380.119	405.008
M143T520	143.038	520.282	5505.49	3871.33	4734.67	4780.19	5935.53	4204.44	5091.74	5448.23	10317.9	5549.75	5515.85	5121.05
M143T241_2	143.081	240.794	2.85617e+06	2.88026e+06	2.51831e+06	2.48367e+06	1.66767e+06	1.66653e+06	1.68283e+06	1.74604e+06	33043.4	60270.4	51367.8	20059
M143T560	143.081	560.301	60362.3	63578	54728.9	54971.1	45978.8	49062.5	46211	49267.2	45123.5	43854	45528.6	45687.7
M143T641	143.08	640.572	3338.53	4454.84	4561	5228.28	4099.32	5223.18	6332.39	6466.56	2134.97	1497.77	1464.05	1495.32
M143T592	143.081	592.341	2542.62	2460.51	2362.03	2310.18	6401.18	6142.01	6340.91	8772.9	7465.9	7661.06	7886.72	8597.32
M143T433	143.081	433.175	25165.8	25654.4	28400.9	25814.3	12521.5	12198.7	15869.8	14517.7	539.733	754.308	697.283	569.916
M143T125	143.081	124.627	49934.5	51175.4	32653	45983.6	43623.7	46159.9	16117.2	24110.5	42363.1	34822.5	34708	33218.3
M143T349	143.081	348.853	21160	21937.8	19420.2	16425.7	13359.8	13610.3	10563.9	14146.1	3958.67	3586.48	2928.1	2948.03
M143T411	143.081	410.942	38046.3	20592.5	37869.8	41171	29230.1	31413.8	54472.1	27006.2	7818.98	6122.62	4646.89	3963.46
M143T85	143.081	85.453	12999.2	19291.2	22744.8	15305	7529.69	11877.7	10875.3	10996.9	2775.66	2538.54	1852.6	1239.06
M143T286	143.081	285.717	25551.7	23332.4	23422.5	25260.8	24485.8	27195.1	28291.4	29456.1	1333.08	1215.97	783.632	1005.29
M143T267_1	143.081	266.894	226967	203888	180205	181787	127554	132681	148156	148827	8276.59	7883.02	6041.24	5160.08
M143T53	143.143	53.12	4570.49	588.714	3890.49	388.5	4308.34	4098.15	3385.12	3156.59	3586.23	4196.94	4194.73	4276.66
M143T267_2	143.154	266.767	3830.16	3568.67	3855.82	3001.47	4409.88	3770.07	4342.97	3221.94	591.531	670.325	756.318	653.352
M144T777	143.568	776.997	1558.21	2194.35	2579.11	2073.07	2342.16	3759.81	4274.42	4726	241.236	208.358	159.236	162.87
M144T588_2	144.022	587.675	271355	335784	312037	316848	88761.5	68068.4	71161.1	55949.1	207799	240904	240489	246931
M144T610	144.022	609.727	34626.8	26440.9	43917.8	31968.7	9882.78	6943.31	5707.2	5695.7	32759.7	42343.8	45637.6	46704.3
M144T635	144.042	634.531	4402.11	4830.62	4889.15	4818.55	2836.57	3404.38	3970.23	3649.44	1584.59	5234.07	539.528	556.4
M144T74	144.047	73.5935	1481.74	1505.49	1820.88	1446.25	19660.2	22135.9	20774.4	20454.8	4382.06	4707.18	6964.68	4203.42
M144T339	144.043	338.927	555.119	551.1	687.326	605.665	11779.2	13210.4	13364	13672.5	975.518	944.709	1065.54	997.078
M144T750	144.065	749.744	170205	198501	175166	194596	179307	187890	193066	206244	121762	133169	139618	147934
M144T147	144.065	147.131	523812	520172	498623	524268	177505	158264	133164	163446	286043	306230	282571	293204
M144T498	144.062	498.281	222716	291782	466380	363604	251619	280956	275220	229169	570272	340705	539739	282769
M144T560_1	144.064	560.304	48893.6	43727.3	41387.6	40247.9	32636.4	32296.1	38415.5	32935.4	27757.4	32451.6	33178.9	33056.4
M144T75_2	144.065	74.512	112899	113062	106014	106360	57119.1	59476.3	60137	60225	8482.29	7629.02	7731.85	7609.98
M144T600	144.062	600.014	197293	296549	197038	168472	64515.7	83879.3	95506.2	110083	77520.8	41063.5	35410.9	37419.1
M144T581	144.063	581.004	55287.7	60800.3	68895.7	59822.8	53008.6	54167.2	53394.4	49845.5	58257.4	53008.8	36298.9	57538.9
M144T449	144.065	449.39	72404.9	72749.8	65499.1	67249.1	58066.7	59165.6	59384	58607.1	50198.1	59125.6	59032.4	59480.7
M144T236	144.065	235.666	117803	227008	87269.7	126946	129659	124860	133352	132700	101209	87445.8	115212	80379.3
M144T626	144.062	626.093	29183	28752	50253.2	26566.6	28709.8	46964.9	23977.5	25100.1	36814.9	43550.5	48808.8	34678.7
M144T210	144.065	210.499	117081	117081	128875	112274	63130.9	63810.3	189826	65415.7	109013	80681	86421.5	89106.4
M144T6	144.08	6.136	7841.34	8006.25	7287.22	4410.83	7282.79	10895.2	7637.73	6983.98	11960.3	7393.47	4941.37	6044.52
M144T1356	144.08	1355.95	4958.98	4618.93	4641.12	4495.92	4863.15	4304.31	4375.96	4412.47	4479.37	4301.97	7128.19	3585.95
M144T24	144.08	24.002	11250.1	11380.2	10754.4	3273.44	10212.8	12793.2	10690.6	10151.5	13919	10632.7	9618.26	5181.46
M144T61	144.08	60.998	17350.4	14249.3	16986.4	17000.8	64004.9	63299.9	63964.9	61132.1	21645	22119.2	21737.6	22438.8
M144T640	144.081	640.404	14442.7	21454.4	22957.6	25462.2	19053.9	26394.6	33153	34524.1	8877.63	7233.5	5521.92	4160.98
M144T560_2	144.084	560.301	4000.11	4278.48	3902.71	3767.8	3389.04	3610.34	3185.84	3207.04	3193.13	2827.39	3555.29	2830.18
M144T241	144.084	241.419	177424	184918	166120	163957	114667	113661	120732	116275	78367.6	74090.7	70595.2	70040.9
M144T442	144.08	441.608	7835.48	11137.6	10215.9	10010.7	7451.91	8079.38	8356.96	7086.7	1076.87	1754.64	1240.84	1891.14
M144T474	144.101	473.748	11121.8	9049.82	7037.69	6870.04	120953	117327	115301	111016	120680	114703	119142	112832
M144T618	144.101	618.342	1039.42	31098.4	29045.8	32099.2	61903.3	65650.4	65769.8	68100.7	59157.9	60683.5	63571.9	66306.4
M144T637	144.101	636.533	27992.7	33129.2	31884.6	33485.1	9420.87	9833.18	9853.73	9374.62	9717.17	10410.1	9328.7	9583.09
M144T60	144.137	59.944	7420.15	8211.81	7676.51	7550.96	7049.4	7807.46	8117.5	7551.39	8850.44	9750.37	8671.96	10146.1
M144T366	144.138	365.777	10770.9	4047.3	27509.2	27830.7	15847.1	16131.9	15623.8	16011.2	19212	17599.9	16818.1	16403.8
M145T600_2	144.927	600.413	6202.95	3699.22	8137.74	3665.97	19572	43340.6	23648.8	10958.2	18014.5	14583.5	14804	13086
M145T570	144.926	569.925	4263.31	5481.31	3987.64	5698.53	10707.3	5725.83	6069.7	4995.52	12456.1	6798.05	17487.5	2711.75
M145T623	144.926	623.114	3092.32	2894.35	2984.85	2769.65	5504.31	4802.14	5410.09	5292.63	6347.8	3932.97	4884.13	8468.93
M145T600_3	144.984	600.039	423111	349789	272555	238092	109785	141431	160294	165711	33413.5	16443.3	9362.91	6109.74
M145T588_1	145.024	587.75	13494.3	16695.3	15081.2	15568.4	4928.9	3729.8	3448.36	3307.05	11077.8	12914.1	12379.1	12346
M145T635	145.043	634.518	13458.4	14468.6	14559.3	13602.9	9259.25	11203.5	11227.9	13119.9	5089.66	3023.86	1705.63	1822.06
M145T403	145.042	402.695	347.891	323.979	280.099	254.529	5201.08	2833.06	2921.92	3091.38	256.79	253.535	339.864	215.854
M145T75_1	145.052	74.724	1365.95	1524.87	8812.99	1778.86	2472.23	3355.08	2696.4	3639.64	1691.73	1687.31	2038.18	2201.04
M145T881	145.049	881.017	35052	43100.2	45061.1	48129	4350.65	5552.61	5768.43	3563.44	3001.75	2778.43	2487.09	4047.72
M145T710	145.049	709.711	4020.09	3565.36	3624.16	3226.24	4584.6	5269.29	5064.12	8940.8	3889.01	3914.34	3891.91	5181.69
M145T540	145.049	539.614	6956.05	6965.29	6426.99	6091.67	7831.86	5954.36	7872.44	8161.15	7810.13	5589.69	7586.79	4902.8
M145T846	145.049	846.424	3731.25	3792.71	3386.72	3612.91	5181.65	4669.1	5964.49	6074.86	3711.64	3353.75	3214.01	3514.51
M145T525	145.049	525.373	14875.5	6933.23	4720.29	4145.55	6775.95	7151.29	7137.76	7014.47	4885.73	2187.36	4305.28	4494.57
M145T750_1	145.049	750.044	956.213	14565	1390.3	12577.2	10923.1	1482.44	13838.7	14364.8	1493.95	8468.47	8766.27	9415.61
M145T863	145.049	863.279	3114.31	2831.7	2792.73	2693.06	4600.36	5106.17	5533.46	6348.01	4049.4	3734.19	3818.85	3425.64
M145T459	145.049	458.892	18266.4	19245	17692.1	16531.6	9207.21	21233.5	21656.2	11485.8	17593.3	22996.3	20792.6	20977
M145T750_2	145.068	749.665	12442	15225.6	12676.3	12846.9	10400.3	13748.1	13960.6	14494.2	9414.31	4893.49	8999.28	9768.93
M145T75_2	145.068	74.6745	7602.92	7268.31	7417.25	7903.06	4328.23	3721.54	4656.08	5006.39	5566.94	6432.88	5673.98	5950.62
M145T147	145.068	147.08	34522.3	34679.9	31908.5	36508.5	16494.9	15041.2	14408.7	15660.4	19976.1	19988.6	19204.4	19228.1
M145T599	145.066	599.455	5155.28	10739.7	7963.6	6683.49	2354.48	3714.38	4684.8	5067.23	1732.83	2434.49	2630.17	2811.91
M145T451	145.068	450.713	8576.46	5838.25	8609.55	8784.17	3618.46	8342.86	3757.08	8462.09	8855.7	4441.47	4460.96	10195.8
M145T556	145.073	556.021	1801.43	1268.8	1204.04	3565.64	3932.11	3917.54	3955.09	314.352	4227.45	3443.64	3645.43	3741.59
M145T68	145.075	68.219	3613.39	1631.49	1387.49	4138.83	3317.19	3321.41	3528.16	3915.57	3878.3	4192.29	4087.12	3564.24
M145T241	145.086	241.046	11790.9	11607.3	10615.1	9189.32	3561.43	7528.61	10243.3	4553.18	5913.44	6322.5	6567.76	4659.67
M145T351	145.096	351.305	8279.68	7683.14	5669.2	7391.26	6353.61	5673.11	5180.44	3569.2	8265.7	13005.7	6932.23	19820.3
M145T588_2	145.096	587.737	8397.59	9251.68	6829.82	8266.27	7216.87	3826.55	6651.22	7559.43	6967.54	6841.72	6936.53	7192.37
M145T386	145.097	385.889	8691.38	5470.32	6242.64	4804.95	4349.45	3825.96	3772.08	3630.15	4510.49	5256.11	5554.68	4172.34
M145T618	145.104	618.394	1525.93	1935.49	1658.35	1729.95	3515.97	5787.91	4723.3	3125.41	4696.53	4859.51	4951.14	5072.73
M145T474	145.104	473.767	25799.8	4655.85	3702.35	3425.5	10060.5	8092.32	8197.97	7450.85	8791.43	9687.66	7038.38	7819.81
M145T449	145.096	448.526	13120.2	13685.4	8430.13	12920.2	13841	12777.8	12978.2	13074.5	13803.1	16097.6	18945.4	9136.72
M145T1339	145.121	1338.65	2144.06	10114.8	1347.37	4174.23	4409.41	2786.61	3041.74	1809.81	4236.68	1552.33	2633.95	4278.24
M145T6	145.121	5.993	5934.96	9739.12	10762.1	3068.04	6319.74	8884.32	1567.98	8922.18	2026.27	1037.92	6071.11	5094.71
M145T31	145.121	30.5335	4207.2	4741.96	6505.35	2098.99	4331.58	4516.45	2914.93	4282.82	3961.8	2034.99	3138.22	6050.03
M145T58	145.121	58.333	15282.2	16453.6	459.54	14245.1	13167.8	13770	11987.6	15056.7	14840.3	15774.8	16053.9	14901.5
M145T61	145.133	61.2345	7019.28	5432	6382.85	6809.64	4204.27	2215.2	3513.28	4690.25	2865.98	4381.13	3562.35	4511.2
M146T600	145.987	599.839	9800.22	7728.58	6512.29	5265.95	2486.86	3545.03	3305.18	3680.09	1845.38	2929.09	3172.04	3954.13
M146T401	146.026	400.655	850.518	872.665	802.794	841.573	26449.9	28401.4	28291.8	22331.3	4747.47	2672.35	2043.61	1827.25
M146T879	146.053	879.477	2144.02	1439.8	2553.46	2401.27	8219.53	8524.09	8099.77	8147.13	11539.5	13138.4	12111.8	12597.6
M146T80_2	146.059	80.143	303081	353021	316261	325862	122950	128046	137301	125438	76484.6	75334.9	85915.9	80055.6
M146T446_2	146.06	445.798	93992	116073	110905	118344	81054.8	83580.5	87748.5	86813.3	88338.6	104186	105479	107540
M146T121	146.059	120.879	137638	234088	168464	190997	93294.8	64477.9	86879.1	66835.8	60167.5	96075.8	96497.3	83696
M146T468	146.059	468.31	41366.7	48530.6	46687.7	38953.5	39007.8	26716.5	39707	26802.9	25552.3	31319	31425.5	32599.4
M146T635	146.06	634.534	10577.6	9211.11	7365.88	6022.08	12333.1	882.349	797.696	760.238	20359.4	23388.3	23956.4	24902.3
M146T150	146.08	149.592	302664	305623	316938	302215	362822	347963	366237	337391	1.34304e+06	796094	777775	826294
M146T77_2	146.081	76.533	1.18153e+06	1.47387e+06	1.43416e+06	1.23204e+06	96943.6	88410.2	94547.7	92604.8	622197	538631	555493	551692
M146T137	146.08	137.172	207762	190845	180143	192543	211457	216426	209633	201355	456380	562852	516116	511231
M146T423	146.081	423.019	310302	330919	295099	294559	231731	232985	229776	237012	227026	209221	201633	198391
M146T325_2	146.08	325.457	168496	158242	162297	228861	136726	182503	163685	154849	344835	384442	357949	390904
M146T216	146.08	215.683	201869	135543	190302	196854	460104	204997	444982	222808	627567	368628	370276	407012
M146T179	146.08	179.201	234423	258862	251647	202585	209825	209132	208357	261693	223951	222956	243558	256611
M146T438	146.08	438.182	130865	92117.3	134153	85463.5	109838	119094	117533	126144	86249	130136	135305	124112
M146T348	146.08	348.308	49883.4	61198.3	39161.8	39547.6	43939.5	39592.2	39626	38042.3	70154	44239	44851.2	43209.2
M146T523	146.08	523.227	74180.3	79797.2	66357.4	51784.4	93831.5	101813	64727.8	107213	41618.2	23478.8	36360.3	35233.7
M146T593	146.081	592.66	9978.68	11056.6	9897.51	10409.9	26870.2	21829.1	21220.9	19311.2	88616.3	104421	133747	117790
M146T616	146.08	616.005	12709.1	13190.6	12735.2	12411.5	22268.6	17008.3	17467.8	16517.2	59114.3	62847.4	59213.9	78496.8
M146T552	146.08	552.448	14916.5	14582.8	14860.3	14449.8	23693.6	23084.9	24022.9	23574.3	19956.1	19900.5	17953.8	17821.4
M146T632	146.091	631.956	11588.9	9611.1	8156.54	7610.17	7899.39	7530.37	8773.85	10110	17574.5	19577.7	22558.9	21483.9
M146T673	146.117	673.481	125641	66535.4	37772.8	27248.4	62017.5	64143.6	63406.3	65728.1	68996.5	75532.4	74196	72648.9
M146T303	146.116	302.55	548.373	575.192	629.571	489.974	4405.75	4044.91	4373.31	4481.88	8208.1	9977.84	7481.47	9806.04
M146T62	146.117	61.591	12217.5	13820.1	12733.7	14005.7	13362.2	13555.7	1897.4	2061.93	9301.07	10687.7	10046.6	10507.8
M147T79	147.063	79.2375	34810.9	39686.1	34111.7	40857.6	13784	20563.3	13890.7	22845.2	12342.6	11424.2	7187.84	9840.03
M147T446	147.063	445.752	11341.3	12619.1	12338.1	13096.8	8423.08	10461.5	10526.9	11307	10381.4	12534.9	11673.5	12925
M147T526_2	147.064	526.456	7776	10448.2	8832.74	8350.48	8487.07	9053.84	8482.18	9120.72	6719	7565.67	7107.71	6889.48
M147T50	147.064	49.5355	14340.1	10164.2	13635.3	9350.09	7869.36	8561.07	7177.74	8363.02	12518.6	11924.8	12127.7	11165.3
M147T667_2	147.076	666.649	28409.6	23477.5	19051.3	17412.8	77544.5	71655.6	59975.2	61368.8	172083	168239	172824	151894
M147T560	147.076	560.4	72728.7	75749.3	65790.8	68356.8	56143.2	57322.5	55733.8	56032.7	54818.5	56825.6	56695.3	57738.3
M147T398	147.076	398.169	154766	188636	304377	187899	87722.2	71105.3	65497.3	62708.8	247586	286400	427526	298347
M147T386	147.075	385.656	104505	106424	98152.6	95123.4	85814.1	190266	179093	184388	85163.5	87220.1	87000.8	87239.7
M147T279	147.075	279.235	1126.09	1184.95	1886.43	402.478	3921.03	2795.41	2622.48	3579.94	1884.44	1433.94	2387.62	1477.96
M147T54_1	147.079	54.261	23397.1	23609.9	22714.4	21255	6060.3	5679.5	6909.56	5974.35	20634.4	20118.5	19522.1	19674.8
M147T150	147.083	149.813	9225.78	24685.1	27574	26094.1	42385.1	50298.1	32890.7	40715.2	91921.9	55987.8	59421	51125.6
M147T325	147.084	325.382	5704.32	7023.76	5920.31	10281.3	3777.96	4602.7	6336.16	7156.28	23544.5	26417	24859	26079.4
M147T418	147.076	418.077	14866.1	44017.4	17428.9	14041.6	32756.4	37511.6	34068.3	36927.1	53165	61945.3	9334.88	66835.5
M147T76	147.084	75.907	73761.4	82044.9	77511.3	1061.75	9191.13	9077.06	9175.9	590.1	35851.4	34640.2	32713.4	2314.32
M147T59	147.101	58.5805	13777.6	14146.3	13125.2	13113.3	10838.9	12567	9807.06	10163.5	11007.4	11226.4	10996.9	12303.6
M147T944	147.112	944.284	33488.8	29311.7	22837.3	19224.2	34921.9	28837.8	24547.4	23608	32231.4	40138.6	35204.6	39652.9
M147T54_2	147.116	54.353	4657.13	4609.23	4506.38	3908.18	14318	14542	4656.2	14766.4	9895.93	12610.9	11317.1	10352.1
M147T674	147.12	673.582	8552.06	5325.85	3132.63	2231.27	4695.68	4519.35	4714.89	5226.54	4969.59	5191.32	5216.38	5463.42
M147T77	147.118	76.9575	870.573	83594.3	87518.5	719.829	2581.98	2274.11	12079.1	10066.1	40112.7	40252.7	37600.8	37455.8
M148T65_1	147.582	64.636	129.76	187.604	162.961	206.316	4636.85	5185.84	4192.96	5557.1	3999.34	5337.73	2896.88	4383.46
M148T831_1	147.603	830.941	3445.07	3705.02	4699.4	4966.15	4446.32	4870.3	4895.2	5055.51	3341.96	4125.06	4932.38	5058.9
M148T138	147.64	138.143	3597.53	3179.85	3489.42	1963.25	4169.22	3394.24	4071.17	3990.11	3493.52	3527.66	4008.92	4073.85
M148T65_2	148.039	64.5345	43184.4	47805.1	47285.4	45149.4	794903	858974	890332	822640	858494	932426	863838	859579
M148T170	148.038	170.472	31285.8	30429.8	35226.4	31307.2	30744.6	28357.3	29462.7	31276.7	26685.2	26430.7	25389.6	26278.2
M148T450	148.042	450.243	1324.79	1514.57	1415.92	1541.07	137608	145144	155721	162217	63509	73576.3	71945.2	71411
M148T347	148.042	346.938	854.091	856.074	834.006	956.723	11524.1	9892.65	9619.23	9982.06	1760.62	1409.71	1491.42	1306.93
M148T727	148.06	726.712	70177.9	46642.5	32647.5	27531.7	110968	124206	132679	138186	107207	77697.7	60392.5	56365.1
M148T150	148.06	149.9	40719.6	37435	26188.7	28192.8	35826.5	33113	47832.1	50797.3	35720.2	42101.4	33594.5	41443.1
M148T831_2	148.061	830.941	825121	986028	969088	1.13575e+06	851574	907905	950071	1.02013e+06	727369	884927	934008	956329
M148T860	148.059	860.386	4512.38	3136.44	8023.92	8528.79	7707.9	7723.37	3537.24	3420.59	8068.12	8255.35	8702.64	8755.29
M148T582	148.06	582.354	53584.3	69461.2	69267.3	76421.1	1381.52	67460.9	2096.04	1493.47	66068.5	65089.1	59350.8	57210.4
M148T79	148.065	79.3965	2038.26	2243.87	2165.41	1791.79	1300.97	13124.4	1247.83	13154.3	9650.87	8186.17	8616.63	8892.28
M148T506	148.077	505.98	10422.9	9335.93	12621.7	12541.8	5389.95	9461.08	8796.86	12061.3	11016	10091.9	9784.17	7886.01
M148T561	148.079	560.694	5010.03	4965.49	4956.36	4735.72	4536.61	4416.6	3937.36	3742.47	3760.1	4979.39	3751.46	3477.13
M148T398	148.079	397.89	14554.8	16948.8	19019.3	10103.8	5691.9	31798.9	4091.58	3639.28	13596.1	15167.4	23258.4	23238
M148T137	148.096	137.401	787250	806788	722096	715074	758924	693430	751136	761662	674774	680214	677846	683119
M148T586	148.096	586.13	99967.4	122136	95042.7	134640	91855.6	100086	99482.5	98827	104837	116070	113201	143842
M148T1256	148.096	1256.45	31161.5	72143.1	61518.3	86642.9	73582.4	75540.1	91222.7	89948.7	76929.2	84632.6	22650.1	104614
M148T1232	148.096	1231.77	87829.6	132339	103128	137892	127365	328039	237614	235972	248245	222483	238117	140735
M148T560	148.096	560.419	56259.1	77519.5	82706.9	111353	57625.7	59103.3	54318.6	52489.9	56573.2	64448.4	64820.5	79081.8
M148T523	148.096	523.277	40256.8	68893	46766.2	44253.7	24108.9	24135.1	22387.7	20840.1	18783.8	28322.4	27407.9	27752.5
M148T386	148.096	385.947	24130.2	32282.9	31435.4	30377.5	27687.9	27221.8	28701	31054.6	30514.6	34796	32761.2	33077.9
M148T417	148.096	417.376	22961.8	28324.1	26636.4	26995	25230	24971.8	25319.7	25712.7	28832.3	30854	39061	32240.8
M148T467	148.096	467.249	49083.8	20769.2	37823.1	38675.6	25401.7	26257.4	24859.1	24944.2	24676.1	23691.1	23857	23528
M148T349	148.096	348.798	7478.94	9727.92	8414.93	7973.03	8614.31	6548.78	7481.52	7364.89	9232.02	8749.96	9319.99	9650.44
M148T671	148.096	670.829	76898.4	37595.8	66839.7	72402.8	53423.3	53132	49018.2	48527.6	61707.9	67136	63722.9	63429.1
M148T296	148.111	296.269	2969.4	3288.77	3266.49	3661.26	3577.94	3385.62	2959.11	3889.02	3039.98	3538.38	3164.59	3146.85
M148T429	148.113	428.567	16338.7	17542.1	17209.5	18628.5	5890.7	5810.31	5057.89	5540.47	2865.56	3517.66	11907.4	3004.92
M148T944	148.115	943.704	3399.24	6589.58	7908.92	8226.39	2590.95	2401.55	6977.12	7441.38	3023.37	3034.28	3910.55	2893.07
M149T540	148.939	539.627	176.126	151.657	166.589	190.026	9799.26	10651.1	10372.7	11058.9	4419.92	3334.46	2507.51	2509.25
M149T51	149.023	50.625	1.00604e+06	975069	921588	936273	708104	709169	888610	749742	837129	833117	800045	809272
M149T75_1	149.023	74.8955	582223	631730	549984	566113	581258	604162	461954	734087	715765	649865	631812	660619
M149T64	149.041	64.0655	169899	180168	149503	188368	35154.6	43359.2	43799	41076.7	29232.6	27556.3	35418.4	27838.2
M149T390	149.046	390.226	111120	123811	99151.1	94945.4	708.628	102446	386.172	105343	110942	100046	92098.4	109366
M149T58	149.058	57.668	5631.73	4764.22	5221.09	5507.55	8048.4	7947.31	2573.14	8402.42	2106.87	2410.54	1844.61	2887.96
M149T831	149.063	830.941	28537.1	32198.6	33362.2	40304.2	28578.8	34281.8	33440.6	37170.3	22840.6	29625.5	32226.3	31112.7
M149T727	149.063	726.65	2865.74	1892.38	1650.91	806.471	3737.99	4757.3	4621.39	5057.2	3933.41	3294.37	2333.92	2063.47
M149T252	149.07	251.627	72594.8	71572.5	87267.8	78249.1	45584.9	250728	222986	226714	394503	405159	159198	135261
M149T176	149.07	175.542	125247	66297.6	122639	124425	84398.6	90370	31260.8	94565.4	97807.8	87218.2	114826	36610.4
M149T286	149.07	286.415	31615.6	38416.1	40085.2	46450.5	31014.6	30705.9	34099	28619.6	66065.2	54163.4	52551	49589.4
M149T78	149.08	77.954	10322.1	10970	12242.2	12135	8389.19	1385.25	7144.38	9313.3	5649.87	3648.45	2931.49	4006.87
M149T54	149.096	54.4395	8501.77	9484.87	7548.72	9022.82	3699.64	7910.62	3429.65	8211.63	3105.85	3606.14	3693.56	3675.69
M149T138	149.099	137.731	45768.8	46445.9	42028.6	42734.6	46790.8	45633	43574.9	45464.7	41754.6	26636.1	42061.6	41811.4
M149T55	149.132	54.5705	3727.51	4656.07	3815.51	4148.31	5123.22	5567.69	4774.67	5960.83	9996.39	8442.16	7566.15	7678.68
M149T75_2	149.132	74.861	6440.3	1549.22	8980.49	8154.33	8658.79	7108.63	5507.14	4541.68	4964.49	2103.08	2738.58	3959.33
M150T171	149.592	171.337	64416.5	62092.1	58896.6	64075	54829.3	63106.6	57718.4	54259.9	47353.5	48718	48797	46421.8
M150T80_1	149.591	80.092	5940.77	6650.89	6035.43	6331.17	2594.24	4917.58	2669.09	1837.62	4860.19	5051.36	4552.91	4758.65
M150T224	149.592	223.748	4505.65	4663.98	4750.93	5014.02	3835.67	3720.23	3991.83	3451.36	12819.1	5735.02	4219.97	7137.31
M150T201	149.592	201.33	11832.2	11260.5	10761.2	10538.3	8985.42	7519.33	8981.94	10309.9	13089.9	10930.4	6955.89	9704.44
M150T297	150.009	296.708	13116.3	878.075	12475.6	855.811	619.264	13228.6	12073.2	12210.1	807.402	783.227	1009.19	11929
M150T50	150.026	50.4685	82323.7	83739.8	75025.6	84886.5	67460	58070.3	61859.6	74300.7	70786.1	75625.2	79463.8	105227
M150T74	150.025	74.3505	48797.1	51374.2	44366	44249.8	57626.6	67283.8	57224.6	37011.4	64347.7	63802.3	64147.5	62963.6
M150T80_2	150.054	80.014	1.32358e+06	1.43558e+06	1.3747e+06	1.36758e+06	703954	608764	650789	641296	849770	863435	874663	931672
M150T349	150.055	349.063	192185	184654	169963	167755	108467	89487	88059.8	86508.8	183264	176773	172375	176972
M150T172	150.055	171.57	1.26933e+07	1.2584e+07	1.22209e+07	1.29352e+07	1.30269e+07	1.29441e+07	1.25689e+07	1.24247e+07	9.41748e+06	9.81518e+06	8.93192e+06	9.69179e+06
M150T105	150.054	104.623	339924	841277	751360	733659	514279	459493	523059	582176	460631	803769	238053	761660
M150T262	150.055	261.61	2.32964e+06	2.42024e+06	1.14667e+06	1.08285e+06	1.54656e+06	1.56408e+06	1.65371e+06	1.68882e+06	2.60464e+06	2.72325e+06	2.3591e+06	2.50829e+06
M150T226	150.055	226.053	5.48148e+06	1.86367e+06	6.46972e+06	3.34431e+06	3.76586e+06	3.59164e+06	851918	1.32244e+06	5.39005e+06	2.35615e+06	1.2863e+06	1.56523e+06
M150T446	150.054	446.079	514024	531381	461269	282641	415679	100870	81837.9	50512.8	368111	375227	355416	352277
M150T310	150.054	310.16	100270	97757	93616.2	69958.3	90497.5	78127.9	82322.5	75112.7	124557	125192	128066	123984
M150T375	150.054	374.803	355462	349816	328585	320410	353098	350272	197547	159520	369860	359747	347819	356179
M150T286	150.054	285.61	394409	408893	413901	408434	337623	344478	343417	340644	559865	554232	539675	546425
M150T204	150.055	204.147	1.1476e+06	1.23205e+06	1.15678e+06	1.15181e+06	897878	827409	851162	853935	1.05943e+06	1.06311e+06	979782	1.05408e+06
M150T831	150.064	830.83	5468.5	6657.41	6677.8	6711.95	5482.41	6000.95	81381.8	6275.2	4603.54	6531.3	6150.4	6219.63
M150T640	150.09	639.976	140217	132570	1869.1	2412.19	116018	1704.14	2715.41	104788	130159	130323	120975	109479
M150T1377	150.091	1377.33	16626.1	14063.8	13115.2	14295.5	194.922	12296	214.375	15642.1	13608.8	12365.6	14536.9	14681.1
M150T462	150.112	461.658	946665	559098	622983	497486	672193	646785	636036	632782	514568	531786	517299	500525
M150T350	150.112	349.618	194453	194753	153091	177711	150902	119344	107007	100010	213602	200254	196592	194792
M150T373	150.112	373.277	167195	157998	139642	145140	480740	166327	175093	144054	170605	161958	158473	171406
M151T172_1	150.59	172.156	5590.48	5925.95	5910.28	5698.04	8351.2	7379.91	8198.51	2380.74	6642.21	5074.7	4638.02	5639.5
M151T172_2	150.64	171.711	3131.4	2793.77	3850.94	2566.36	2189.83	676.501	5417.47	5775.99	933.732	3388.29	1105.52	746.592
M151T780	150.946	779.536	909.981	946.574	655.576	746.551	3436.3	3933.38	3739.75	4290.93	641.116	632.236	560.98	552.726
M151T855	150.978	854.889	3110.71	2756.28	2662.94	2851.87	2227.88	3317.49	3121.57	3387.05	1589.35	871.048	699.931	669.587
M151T72	151.026	71.845	18390	25484.3	22179.1	20640.4	14420.5	11892.3	15442.5	14237.2	23230.2	22131	20432.9	16827.6
M151T6	151.028	5.767	3813.38	2819.29	3688.37	3504.6	12843.4	3378.26	4612.43	3371.68	2835.73	3582.2	3629.15	3623.29
M151T24	151.028	24.203	3557.57	4847.62	2121.52	4261.01	4170.58	4178.44	3407.02	4312.39	9211.9	4288.78	4388.8	4306.74
M151T51	151.028	50.839	10901.2	8391.24	8147.87	8111.04	7350.35	6574.05	7371.04	6509.62	10929.9	7747.39	7383.25	7446.62
M151T65	151.038	64.533	10145.9	12258.8	9910.99	9714.9	3764.15	4047.18	4226.41	5433.26	6051.03	5353.09	5228.62	6275.67
M151T172_3	151.058	171.57	962310	1.0651e+06	871898	1.0051e+06	927149	967452	856410	851925	695026	734335	674175	714677
M151T262	151.058	261.533	96105.8	103804	194707	202034	129343	134000	140951	149500	207483	217709	270268	220304
M151T80_2	151.057	80.0165	101928	102669	87700.5	99458.3	47525	52304	54689.9	66853.8	76772.8	72971.8	71829.1	72318
M151T357	151.074	356.997	9960.21	12062.8	11687.8	12066.4	9071.46	10939.8	10673.4	9556.59	11580.3	14854.6	13642.2	13373.8
M151T373	151.074	372.844	9051.82	21873	8429.04	20175.5	7448.39	21277	20617.8	20965.2	6341.35	20272.1	20725.9	6978.77
M151T58	151.085	57.735	2135.9	2320.96	2256.56	15680.8	7698.75	7766.82	10481.2	8414.47	17928.6	19711.9	17508	17334.6
M151T415	151.086	414.935	16130.7	10312.5	10133.2	14554.2	17619.5	18765	19337.2	19766.9	14234.8	14951.3	13570.2	14053
M151T456	151.086	456.071	6753.37	10185.8	10326.8	7103.6	6339.62	9554.21	9437.09	9794.07	8268.03	7622.83	7265.77	7662.45
M151T112	151.096	111.79	98690.4	96497.6	110804	117428	72869.7	94081.2	84123.5	95747.6	59677.2	62737.9	44447.6	63715
M151T1350	151.095	1349.53	6842.98	5643.98	5912.68	6457.21	6062.43	8087.8	4624.36	5883.76	5847.29	4684.21	5791.58	5833.15
M151T94	151.096	93.9425	84814.2	79073	92833.6	93743.4	65351.7	64763.7	56393	73101.7	64616.4	63396	37530.2	65465
M151T1310	151.095	1310.39	7732.53	6974.23	7003.79	6763.72	6415.64	6810.5	5708.33	6417.42	6880.02	6428.82	6506.08	7862.97
M151T1338	151.096	1337.87	7258.77	6987.45	6901.5	7227.62	6866.63	3899.38	10928	6509.41	6840.98	9247.36	6952.68	6958.72
M151T1372	151.096	1372.5	4503.46	4068.48	4305.14	4288.44	3991.97	4085.49	4143.03	4240.6	4158.23	3465.49	4180.4	3529.66
M151T22	151.096	21.732	12444.6	12586.3	7517.53	6041.67	11468.6	12012.9	12111.8	14240.5	12288.4	11790.3	7625.95	11622.2
M151T78	151.096	78.1475	27104.8	29745.2	31424.2	33832.4	55005.4	64067.7	62249.2	64077	83484.1	75860.1	83076.3	80553.4
M151T1263	151.096	1262.63	13472.3	12112.5	12393.1	11970.4	11996.7	7121.37	3969.21	11873.3	12169.5	11753.2	11777.9	28086.1
M151T55	151.096	55.2845	34525	30405.1	29113.5	27122.3	30588.6	31045.9	7696.92	29852.9	39185.7	39108.5	36584.3	37294.3
M151T404	151.086	403.961	12795.5	11963.7	11119.7	11309	16555.6	22674.1	22273	21325.3	12672.3	11490.8	10045.3	11216.2
M151T428	151.086	428.356	6642.56	21330.1	20660.4	10230.2	11719.7	11216.1	12151.2	11472.1	9357.73	6756.55	6898.57	7034.67
M151T54	151.147	54.43	5207.44	4201.96	5591.8	5222.63	4333.2	4622.58	5090.1	4342.08	5683.33	6093.72	6030.53	5290.96
M151T76	151.147	75.519	22599.9	10116.2	16944.7	15640.8	1286.11	17029.6	11185.2	15197.5	1651.02	2601.08	34698.6	1833.54
M152T186	151.601	186.148	93122.6	99954.4	80327.4	87983.1	102688	89695.9	82518.4	65396.9	110295	108176	81096.7	117354
M152T73	152.033	73.1295	21065.1	23770.7	18545.2	19249.6	7527.48	7166.11	15030	6733.43	22767.5	19531.1	25620.4	26443.8
M152T135	152.031	134.661	111699	107133	119753	129419	48555	47639	49228.2	49611.8	27047.9	24809.9	25104.8	24195.7
M152T454	152.056	454.034	18787.1	14501.4	11675.4	9919.21	8553.61	7738.68	6856.43	6878.01	32848.5	39359.4	40784.1	37701
M152T168	152.06	167.809	19927.1	21611.2	22622.7	23674.2	21316.7	19436.2	23784.8	23186	18021.6	25299.6	11194.5	14395.7
M152T532_2	152.057	531.83	368111	467272	490614	524531	313526	354684	375771	388619	293681	385081	433772	466664
M152T393	152.056	393.359	4600.26	4639.52	5590.83	3502.28	4171.77	6199.48	6974.63	8023.71	6828.57	27552.3	9107.56	9711.78
M152T818	152.056	818.327	6379.33	7172.29	6247.09	6721.81	14629.3	20859	24405.5	26119.7	4533.62	3174.69	3020.29	2638.06
M152T858	152.056	858.19	6378.16	3441.55	3606.31	3872.84	10453.2	16325.4	19880.9	21977.5	6134.46	6200.15	6206.81	6090.26
M152T749	152.056	748.567	5575.25	5787.29	6010.17	4855.91	5337.11	4551.37	5720.28	5382.17	3864.66	4198.71	3814.78	3035.83
M152T914	152.056	914.057	8745.85	3051.54	4040.69	4344.26	7549.37	7766.12	1872.25	2006.16	7283.92	7706.09	8342.54	7839.24
M152T598	152.056	598.137	1821.14	3169.48	4263.48	3545.15	5984.62	5909.91	5981.73	5130.68	1923.9	9276.59	4011.81	5079.94
M152T185	152.071	185.368	1.75937e+07	2.14093e+07	1.82327e+07	1.76151e+07	1.97613e+07	1.66612e+07	1.93017e+07	1.87734e+07	1.67972e+07	2.38683e+07	1.71443e+07	2.09475e+07
M152T58	152.07	58.0355	86005	89212.6	85354.2	105388	65215.3	72320.7	69773.3	62875.3	104872	121206	125895	118396
M152T262	152.07	262.324	1.27842e+06	1.28141e+06	1.1911e+06	1.20349e+06	1.13468e+06	1.12865e+06	379727	1.12426e+06	7.29076e+06	2.05983e+06	2.21416e+06	944913
M152T520	152.07	519.524	22639	18200	29911.3	19084.3	18773.2	25675.5	24720.2	24515.4	17711	27375.8	28086.1	21030
M152T349	152.07	348.915	109197	97970.5	83318.6	83923.4	73720.5	62777.9	56325.9	62636.1	84092.7	78864.8	87481.3	82873.9
M152T288	152.07	287.762	155935	175210	146184	152611	147961	136806	143519	145114	157879	161844	159457	168198
M152T233	152.071	232.675	1.24265e+06	1.83316e+06	1.60546e+06	1.83681e+06	1.4598e+06	1.48533e+06	1.50606e+06	1.53856e+06	1.57079e+06	1.58624e+06	1.43648e+06	1.49107e+06
M152T473	152.07	472.779	65362.5	45150.6	43699.8	31874.3	28124.4	27191.5	24481.7	25347	29667.8	25411.7	24989.3	23758.7
M152T208	152.07	207.87	4.61976e+06	3.05422e+06	4.21279e+06	4.16153e+06	3.44506e+06	4.72034e+06	4.22021e+06	3.78741e+06	3.94215e+06	4.02935e+06	4.98176e+06	3.86711e+06
M152T374	152.069	374.09	113630	124339	117885	114775	99734.5	99557.4	106548	105829	114155	125828	121863	120462
M152T760	152.081	759.784	2906.78	3762.51	3614.43	3616.78	4240.95	5665.29	4486.05	5811.62	2650.52	3394.07	3125.62	3107.97
M152T405	152.09	404.57	17110.9	16211.9	16283.9	16777.8	1058.29	15342.9	12490.8	1488.98	15706.9	16952.2	15952.7	18059.7
M152T60	152.089	60.367	9966.3	26498	10449	15515.6	8430.63	8399.38	8008.09	11050.2	817.928	13684.9	9507.71	1075.73
M152T620	152.091	619.573	4602.87	5911.68	5889.34	6161.04	6432.15	7531.35	7637	7632.75	7134.04	7336.28	7513.09	7930.45
M152T68	152.106	68.272	2906.34	5754.1	3284.86	3990.96	13743	2696.14	3399.81	15230.6	4287.7	3257.02	17067.8	18227.5
M152T327	152.106	326.966	3112.02	5092.91	2520.03	847.2	6458	5470.76	5025.94	1653.49	11302.9	11774.7	11415.4	11830.9
M152T358	152.106	358.34	64774.4	64233.2	59655.7	59069.6	49805.1	53986.7	51704.3	50303	8435.71	81487.8	79164.9	8152.09
M152T76	152.128	75.726	7864.01	4226.42	7365.06	7899.07	15450.2	17458.2	7008.47	13431.8	530.712	551.688	3899.34	3065.34
M153T821	152.994	821.21	9474.38	10488.1	9016	8997.15	6350.2	6706.26	7279.44	6951.57	3232.93	1869.12	1477.34	1347.19
M153T321	153.018	320.733	3665.38	4208.79	4698.94	3556.78	6629.18	3266.8	2579.55	3122.16	12557.6	7658.39	7750.92	7853.64
M153T68	153.017	68.129	1250.97	495.034	549.742	590.876	23898.9	22854.1	28900.6	26809.7	1467.64	1019.32	1021.24	783.807
M153T367	153.04	366.767	638.896	493.986	384.15	457.895	42951.4	44840	47040.2	47426.5	125203	139047	137092	139662
M153T556	153.04	555.527	426.461	603.356	589.526	438.439	7139.03	7828.7	7836.15	7640.32	7313.5	7779.46	8206.2	8260.42
M153T292	153.04	292.002	258.708	158.679	235.998	176.227	16328.2	16197.9	16901.6	16599.3	81921	99547.5	81047.8	84407.7
M153T274	153.04	274.228	31.5802	20.6047	14.6471	38.856	8951.09	10237.7	11177.8	10724.9	10581.5	12437.5	11100.5	9178.13
M153T64	153.047	63.967	1508.79	1668.03	1703.12	1393.93	29966.1	30043.6	30654	26167.6	1865.54	2098.38	1336.91	1790.95
M153T148	153.065	148.382	82767.3	86007	77553	78495.3	77580.4	74029.8	72737.1	110785	41000.4	39127.3	48949.4	45146.2
M153T750	153.065	749.767	10026.1	10587	10226.7	12534.4	12714.1	14776.8	13757.7	14052.4	8608.37	10837.5	12712.1	13767.7
M153T532	153.059	531.862	20642.8	25741.4	25378.6	28196.4	17403	20143.2	19948.7	21058.4	16345.4	21708.8	22892	24107.6
M153T131	153.065	131.199	22759	42162.2	29872.1	31026.9	32140.4	26886.9	36447.4	34082.3	22437.9	20424.2	21709.7	20712.3
M153T262	153.073	262.324	35102.1	33882.7	36940.2	44503.2	82999.8	91737.9	106961	87081.9	93799.6	206628	518838	85504.2
M153T77	153.065	77.154	7321.27	6369.13	5535.47	6999.89	23624.8	21716.8	21615.5	23207.3	3712.2	3421.27	3193.53	4346.79
M153T914	153.065	913.559	5844.6	404.482	4216.78	2263.8	4113.27	3067.95	4161.59	3598.72	2507.22	2066.68	2115.33	1968
M153T186	153.073	185.829	1.26782e+06	1.64526e+06	1.56614e+06	1.70765e+06	1.24176e+06	1.26481e+06	1.59362e+06	1.2199e+06	1.67263e+06	1.86142e+06	1.09596e+06	1.03497e+06
M153T58	153.073	57.9385	7030.11	8571.26	6640.19	7003.04	5619.12	5465.07	18389.5	16798.3	10389.1	9957.03	9350.77	9627.25
M153T635	153.087	634.534	2486.49	3908.5	3237.09	3742.52	2554.2	2880.88	3169.19	3832.75	1501.87	1206.39	1175.42	1196.98
M153T55_1	153.09	54.5245	6564.93	10317.5	9577.13	9732.26	17448.6	14747	16336.5	14752.9	8441.62	7013.48	19110.4	7998.49
M153T152	153.101	152.323	22781.1	24139.2	88644.3	22793.6	7406.5	16718.1	12826.4	100332	62183.5	55548.8	54435.8	53576.5
M153T123	153.101	123.285	36413.4	40476.6	34179.9	14678.3	25880	11021.2	7992.44	15787.1	16515.9	17661.3	18333.4	17323.2
M153T55_2	153.127	54.8975	15618.1	14724.1	16405.6	19160.3	12796.1	9871.84	9536.88	9771.87	11521.1	9761.85	11808.8	11167
M153T308	153.138	308.24	4961.61	6824	5517.11	5432.43	6064.48	5776.96	6193.06	6699.42	2458.61	2266.9	2562.81	2076.09
M153T287	153.138	286.623	9302.62	10388.9	9645.84	10505.6	2265.48	3468.71	7514.72	1595.16	7677.24	6212.35	7642.29	8762.73
M154T278_1	153.585	277.978	28386	33527.6	26571.6	29198.2	24126.2	28406.6	28046	27310.1	28443.7	21688.5	30316.8	30972.5
M154T643	154.047	642.803	22997	20851.7	31687	33413.4	19787.4	20910.9	31064.2	18080.1	26454.5	34254	37559	43344.3
M154T367_2	154.043	366.757	454.259	387.295	320.024	260.934	2996.06	2930.57	3136.36	3259.55	7657.43	8382.77	8409.4	7495.79
M154T71	154.052	70.6185	39608.7	41983.8	39252.6	37160.9	36569.6	34951.9	34879.4	37188.2	946.988	829.206	3280.05	2741.61
M154T278_2	154.061	278.163	5.42675e+06	5.79113e+06	5.50645e+06	5.70358e+06	4.66715e+06	5.10771e+06	5.21678e+06	4.85587e+06	4.75889e+06	4.90129e+06	5.33037e+06	4.76127e+06
M154T107	154.06	106.703	205320	240033	225600	253553	104310	125498	125494	112104	162966	239446	130424	159560
M154T616	154.058	615.964	1088.74	1008.1	854.962	1059.65	7245.89	7606.5	5099.4	7186.1	5597.49	7231.42	8566.65	7694.78
M154T156	154.06	155.589	187778	157780	200000	135058	70278.6	71540.8	72684.3	68688.2	167263	99734	52029.1	162992
M154T331	154.06	331.35	18546.8	21417.5	22910.7	22798.5	22126.3	25603.4	23504.4	25030.3	122895	44483.1	41087.8	124482
M154T91	154.06	91.0815	308822	239545	225512	222180	40510.9	39813.8	37215.8	40686.3	88224.6	95048.4	72719.7	77866.9
M154T172	154.06	171.578	47659.6	47012.7	40767.3	39663.1	37099.7	33061.6	26903.2	37546.8	48972.8	51235.7	41915.6	51986.3
M154T185	154.075	185.216	89793.2	114062	98401.8	109996	85825.4	125810	105165	110568	118808	133727	55879.1	83946.2
M154T77	154.085	77.3535	46938.1	48235.1	3671.18	3538.32	38993.2	38739.1	39218.2	40375.7	5459.67	5585.22	2997.16	4046.03
M154T308	154.141	308.24	10219.5	12545.3	11632	10437	564.847	643.485	11712.6	576.84	12571.3	12999.8	12442.6	12663.7
M154T287	154.14	286.92	163019	561.25	594.681	572.7	91880.3	99927.9	108998	93121.4	98638.2	115705	118891	95822.3
M155T421	155.044	420.515	37955.9	43504	43048.2	42301.8	35842.4	39274.5	41450.4	42439.8	35993.1	40500.7	36900.8	39357.6
M155T635_2	155.048	634.531	14581.3	18993	20278.1	21672.3	14440.9	19042	20830.4	22026	5099.26	2478.9	1565.21	3346.15
M155T53_1	155.046	53.002	9293.47	8755.69	6574.3	7117.6	6990.98	4445.78	7024.16	6641.41	10062.1	7243.19	6284.95	7423.79
M155T278	155.064	277.844	374782	373918	355249	375764	319456	317569	322541	329922	311960	320055	343824	315955
M155T1338	155.069	1337.87	3772.81	3565.72	3495.4	3693.11	3499.59	3377.11	3408.83	3106.01	3528.16	3635.53	3493.43	3561.36
M155T1360	155.069	1359.54	7529.87	6650.26	6693.11	6797.15	6609.15	6209.86	6335.94	6340.85	7134.49	4479.76	6470.67	9342.89
M155T268	155.081	267.949	3741.33	4003.04	4082	4362.86	10324.6	9779.1	10013.5	9686.48	8177.89	6117.21	14462.3	13098.8
M155T433	155.081	433.033	9423.79	11356.8	10705.9	10599.4	5601.99	6078.93	6790.53	22121.8	11138.4	23512.3	20985.6	18933.2
M155T79	155.081	78.724	5067.14	2278.36	5159.93	3626.59	3779.2	3574.42	3534.51	4198.15	8586.9	6323.87	6629.93	7323.59
M155T1261	155.106	1261.07	1121.4	4834.01	930.152	4995.6	4331.48	3729.28	4481.24	2099.25	4776.81	1143.66	4588.29	4551.38
M155T1317	155.106	1317.03	6978.16	5026.04	1240.31	5046.47	4946	1597.69	4736.31	3165.92	4826.44	5049.94	4784.02	1911.36
M155T1300	155.106	1299.78	4274.53	5067.25	1448.08	4551.43	4561.76	726.807	4443.07	3864.98	4582.54	4562.71	4435.9	3348.08
M155T53_2	155.106	53.224	6249.81	7629.8	6453.37	6850.54	9088.06	7357.88	7081.03	7286.93	8819.68	7468.29	8028.69	8732.72
M155T511	155.128	511.422	25808.3	17466.1	16774	16431.3	16426.1	16326.2	14941.4	4287.39	24098	16041.4	5657.77	19464.1
M155T580	155.128	580.377	13224.3	13630.3	12558	12901.5	13036.3	12450.7	11247.9	12195.5	11232.3	13879.5	13082	8535.32
M155T484	155.128	483.685	31922.1	28324.7	22125.6	25984.2	27736	21725.1	25050.4	21355.6	26206.3	22896.5	25152.4	19385.4
M155T447	155.128	446.582	67417.7	64513.5	58320.1	76404.7	62751.9	60690.9	80066.6	61627.3	62202.8	64137.1	60947.8	58061.3
M155T462	155.129	462.32	30272.1	29367.4	26505	26573.4	22721.1	17768	20105.2	21626.2	35980.5	21734.7	14206.1	18391.9
M156T773	156.026	772.938	394.488	433.384	358.421	507.323	4469.82	4703.29	4877.23	4832	4638.79	5295.81	4950.88	4960.75
M156T539	156.041	538.935	1662.41	1527.37	1595.95	1270.63	6704.19	7170.69	7705.81	9434.76	7089.42	13545.1	4045.01	5496.79
M156T71_1	156.048	71.259	24732	23306.7	25428.7	24638.3	19702	3312.15	3744.02	20627.1	18854.2	20704.2	17195.3	19537.4
M156T61_2	156.058	61.2855	4379.43	4676.75	4395.07	4239.31	4549.77	4494.71	5032.75	4786.37	4813.32	5287.47	4682.01	4752.51
M156T278	156.065	278.17	31762.3	31037.4	33688.8	27549	21697.6	21877.7	29479.9	27654.7	29301.4	27304	28171	27804.2
M156T215	156.064	215.306	35002.2	36933.3	44535.6	59554.7	45456.7	36107.7	35871.5	35343.7	40012.8	38645.4	30094.9	44075.6
M156T79	156.065	79.463	12190.7	6610.58	13142.9	5818.17	5208.97	6228.78	2036.38	6925.51	7244.78	6628.62	5374.39	8351.4
M156T760	156.076	759.779	67739.8	76395.2	70976.9	74034.2	154454	156352	191582	165393	119804	129417	132106	142146
M156T784	156.076	784.366	30040.2	21051.7	15819.6	13617.9	136799	104310	117516	96822.3	111519	75805.8	139634	84630.4
M156T683	156.077	683.085	26687.2	22182.4	15141.9	11845.4	784461	1.18897e+06	395898	1.10077e+06	700925	800726	806415	813627
M156T703	156.076	703.067	54218.4	128873	54130.9	29430.1	207628	296002	279346	274608	172003	161471	177009	220152
M156T745	156.076	745.289	21035.4	15523.7	11233.2	12798	76686	78495	74817.7	80081.2	90993.9	140812	94371.9	94516.8
M156T727	156.076	727.168	33265	26771.5	19098.2	15592.2	254751	252612	135736	149718	124830	132680	136989	153336
M156T804	156.076	804.289	19806	15505.8	12150.7	11217.1	85480.3	113867	83546.1	81078.6	172079	56785.6	63123.7	124916
M156T887	156.076	887.167	2763.23	1919.02	1667.04	1507.7	18392	15513.7	12995.8	14811.9	49970.9	38131.6	65674.6	38311.5
M156T840	156.076	840.193	15460.7	12272.8	10498.2	8919.09	48188.7	29494.1	41127.8	42244.9	75334.8	171628	190021	64189.7
M156T594	156.076	594.246	1493.93	2010.21	2213.28	1990.39	4493.11	3363.78	3442.39	3234.1	12096.6	13705.9	18831.8	16221
M156T511	156.077	510.609	2614.19	3755.36	4170.33	4793.7	12778.8	19624.2	19894.5	17693.2	1467.64	1180.74	1339.31	1016.29
M156T907	156.076	906.617	6385.25	5118.66	4289.05	3670.62	29638	39584.6	28273.5	26515.6	33011.5	38258	52406.5	44691.3
M156T570	156.076	569.559	3493.89	4029.9	3847.33	3767.57	7888.02	8696.78	8619.03	8092.58	5733.55	9248.91	9060.54	12899.4
M156T866	156.076	866.401	5316.35	4704.16	3874.41	3136.59	29446.5	27461.7	28675.1	30070.9	46662.8	50346.6	54013.8	61901.8
M156T446	156.131	445.994	7277.97	7031.86	6021.21	6217.76	6856.07	6830.4	6164.34	5729.2	6178.4	4898.18	5009.4	5035.05
M156T71_2	156.137	70.6495	23289.7	23565.2	23322.1	23389.4	19521.7	19384.3	20008.3	19831.7	15906.7	17124.5	15053.5	17040.5
M156T54	156.137	53.753	4787.99	7648.85	7363.11	7359.57	7511.42	7523.1	7933.53	7525.26	4842.6	5230.26	5433.67	4289.21
M157T780	156.963	779.56	7697.58	5491.45	3969.41	3763.82	11820.5	11168.9	11100.7	11090	4151.05	3932.66	3677.17	4139.58
M157T859	156.989	858.824	12167.4	13055.5	12472	12878.5	11544.2	9901.24	10581.8	10575.4	13412.5	10934.2	10988.6	10661.9
M157T404	157.023	403.783	20341.8	21232.7	17303.2	15837.7	16443.9	14454.9	14693.4	15835.2	17022.9	16192.9	13916.8	15582
M157T111	157.034	111.473	98571.9	104877	102076	118457	97759.8	105954	103719	39118.1	134560	92322.1	103936	79375.2
M157T87	157.034	87.2585	136474	134738	139673	245100	145634	1246.42	153667	126802	113286	337297	145912	248512
M157T54	157.048	53.945	11130.2	10979.9	11572.8	11173.7	36313.1	39330.5	37623.5	41044.9	35803.2	39054.8	38780.4	39298.9
M157T731	157.06	731.437	2819.88	2473.64	1820.55	1840.65	10378.4	12230	13147.5	12634.8	11524.3	11983.7	14726.6	13065.8
M157T61	157.075	61.105	39421.2	30853.5	28711.4	25847.4	34394.7	39809.9	36636.3	35229.2	31352.6	35368.7	35386.9	36042.1
M157T760	157.079	759.729	4627.61	5016.4	4383.55	5646.13	10642.5	12935.8	10925.8	12631.5	8351.63	9619.77	9038.51	10360.2
M157T701	157.08	700.514	4116.69	2660.01	2263.82	1699.28	17069.4	15012.2	15876.4	13107.1	14442.4	16992.3	15884.2	16533.7
M157T681	157.079	681.402	3855.06	3388.97	2979.81	3024.6	75920.3	52556.4	53597.6	54450.5	47659	51937.1	52448	52786.9
M157T726	157.08	726.097	3025.33	2498.9	2004.74	1959.61	13855.6	15754.4	9624.37	15942.9	12068.6	15449	17003.5	13899.6
M157T692	157.096	691.728	1419.89	1773.75	1216.71	1033.92	5007.86	4273.15	4099.54	3491.37	7070.92	7041.49	7605.91	3147.34
M157T72	157.097	71.6895	22642.2	14075.4	22431.5	13251.3	19730.4	12751.1	14335.5	21420.6	11319.2	10529.2	11751.7	10437.2
M157T175	157.096	175.178	7510.76	6983.52	7048.3	6532.22	59498.4	98936.5	99226.1	98560.7	3219.1	3016.79	3371.36	3657.69
M157T88	157.097	87.882	24002.9	20464.6	20281.9	18427.9	11079.1	9449.07	9270.28	11209.7	141.957	635.729	0	289.67
M157T206	157.096	206.309	9057.28	8952.22	8940.42	8495.8	9506.64	10444.3	12096.5	10430.1	7883.62	6865.59	6673.3	7319.13
M157T547	157.108	547.011	6840.58	8047.09	5301.56	5954.95	3804.56	3702.15	4134.47	3972.91	3681.97	6411.49	5951.5	4513.3
M157T728	157.169	727.996	6913.88	3603.25	7095.78	7091.97	22286.9	26555.2	26276.2	28079.1	25089.1	23857.5	24061.3	24222
M158T423_1	157.593	423.065	5043.6	5524.12	4331.46	5454.69	4263.31	4120.96	4398.18	4367.55	3733.04	3851.35	3451.07	2347.32
M158T130	157.593	130.117	18516.4	31707.7	26757.2	29572.5	36560	38969.5	41614.2	37675.8	26834.7	26678.4	25147.8	25111.9
M158T352	158.012	351.729	6962.11	3573.35	3803.69	3824.85	3941.39	3927.11	3513.51	3823.76	3392.99	3117.27	2944.32	3439.47
M158T845	158.026	844.789	787.292	789.547	692.73	827.058	4973.1	6188.68	6780.81	7402.35	1078.96	752.819	774.948	724.138
M158T831	158.044	830.941	36985.5	45393.5	45281.8	48986.6	38713.3	40456.6	41971.1	44767	30290.9	37681.8	41629.3	38679.7
M158T50	158.047	50.4195	102966	108657	91886.8	95930.2	75257.6	80370.5	81505.7	80329.2	293.866	180.533	237.919	260.413
M158T64	158.062	63.91	33305.4	36028.6	33320.1	33405.3	3924.01	3992.62	4058.1	3951.54	5994.08	5288.27	6661.33	7594.86
M158T89	158.08	89.112	2.07418e+06	2.10455e+06	1.99446e+06	1.9515e+06	2.50707e+06	2.50255e+06	2.71733e+06	1.20329e+06	2.01087e+06	1.93782e+06	1.70263e+06	1.83536e+06
M158T423_2	158.081	423.019	979458	1.02045e+06	965099	982813	745175	720531	734302	749814	673074	626654	586340	614468
M158T132	158.081	132.196	5.45504e+06	5.56251e+06	5.48684e+06	5.82865e+06	6.37936e+06	6.29381e+06	6.89689e+06	6.61826e+06	4.63321e+06	4.47139e+06	4.41915e+06	4.33393e+06
M158T307	158.08	306.726	43208.7	39079.6	35448.8	37035.9	33384.6	34091.2	35044.4	34910.2	50578.5	54529.8	50947	39170.8
M158T465	158.08	465.299	86373	144475	139584	146041	63079.9	78750.5	79528.1	83530.2	68890	78392.9	74095.9	112332
M158T437	158.081	437.404	279856	350105	284060	277627	299550	313956	330012	332972	228744	245519	222665	236410
M158T373	158.081	373.468	42540.6	45857	38403.7	35381.5	48612.5	50017.3	55199.3	54164.4	61314.6	51835	119621	58917.4
M158T801	158.081	801.349	6416.03	6824.59	6030.52	7189.71	14885.4	17897.2	21318.9	21121.4	6612.28	6823.9	6903.98	7091.87
M158T7	158.095	6.619	12851.7	12870.8	11896.7	17578.3	11700.3	11880.5	11604.7	11069.2	9036.37	11760.5	7613.05	11611.3
M158T60	158.095	60.373	42324.4	15737.1	14894.1	16250.8	33525.1	30213.6	28803.1	32155.7	42680.1	42420.2	42748.6	40899.5
M158T458	158.117	458.383	55605.3	63612.2	73033.2	83394	2942.14	3060.06	3067.2	3010.55	2610.32	2739.37	3001.76	2913.11
M158T985	158.117	984.566	1283.77	1037.05	930.553	4975.29	4434.71	5115.55	4769.21	4732.09	4439.07	4279.54	4230.04	4342.39
M158T55	158.153	54.8145	27412.9	26885.2	33100.1	24828.4	45490.7	37051.7	40979.9	43159.9	33152.8	26876.5	24975.5	30668.2
M158T22	158.153	21.847	9670.7	15185.7	4633.98	8919.45	9035.33	9083.07	8571.12	8492.12	9018.58	8865.74	8865.11	8606.85
M159T851	158.95	850.77	20565.6	21964.1	21534.9	24026.2	28829.9	26272.9	26873.2	4919.98	17951.3	13813.4	10949.4	11595.3
M159T357	158.995	356.789	36827.3	57582.1	42065	33713	43891.4	40442.9	46193.7	77424.7	42079.3	38307.5	38780	45649.4
M159T512	158.995	511.787	24559.1	40506.2	15070.6	38319.5	68978.1	26692.2	24182.8	11906.6	16998.8	19290.9	21152.4	20622.3
M159T444	158.996	444.306	22131.6	24419.1	23855.4	24837.2	26215.4	28143.3	26168.1	55175.2	23272.7	18971.6	24843.4	18681.6
M159T473	158.996	472.702	26344.1	28198.1	25175.6	26468.3	29994.1	28391.6	28193.1	26412	25256.1	21582	22749.8	8706.33
M159T396	158.996	395.655	18446.4	17849.8	18195.6	20241.8	19971.9	21513.3	19361.4	19669.9	15657.9	17855.8	18123.7	18593.2
M159T374	159.027	373.863	9733.47	6753.68	5068.07	6303.77	17971.5	9557.74	17980.5	17677.9	17588.4	16313.8	11754.8	14602.9
M159T286	159.027	285.902	340.551	402.887	485.705	335.731	141988	137324	141498	141003	158641	162918	147218	141408
M159T773	159.039	772.855	915.904	958.245	669.658	869.042	4992.9	5612.82	5936.85	5039.65	4746.18	5654.62	5823.07	6277.79
M159T831	159.047	830.941	3168.18	3601.49	3492.99	4185.8	3163.09	3063.43	3259.94	3147.5	3012.2	3161.47	3353.21	3989.27
M159T51	159.05	50.515	26801.4	3369.96	2232.69	3602.67	20527.9	2664.85	3027.86	20560.3	17885	17699.6	18086.2	19117.6
M159T26	159.064	25.6255	17321.2	10099.2	9576.6	9833.54	10058.8	10535.3	9938.38	9767.06	9960.91	8750.27	9888.6	16856.5
M159T4	159.064	3.506	13968.1	14989.6	13525.8	13729	13587.6	13734.5	13395.1	13387.6	13781.5	6233.58	13642.9	14131.4
M159T54_1	159.064	53.7745	40477	62372.9	31831.2	29857.3	34862.2	21574.2	11638.7	30383.6	28295.8	19989.4	20965.5	25902.8
M159T701	159.076	701.167	38767.3	35656	36317.1	41694.1	40830.9	44090.2	45888.7	43962.5	25320.1	27172.5	25407.1	27811.3
M159T410	159.076	409.545	25620.3	27696.3	25572.1	26107.5	21368.1	24341.5	23922	23635.9	4863.92	3739.06	3149	2905.36
M159T612	159.076	612.051	18969.3	17967.9	17082.2	71780.7	12599	13349.2	12950.7	12102.5	19802.8	17090.4	15138	15931.4
M159T869	159.076	869.152	19988.6	17273	16115.4	18807.5	21373.1	18789.2	18697.2	17956.1	23953.7	21346.1	21503.4	18455.7
M159T798	159.075	797.535	24455.5	23408	18718.8	25788.9	26804.7	27674.7	27834.2	27065.8	25565.5	23668.1	23321	22789.5
M159T916	159.076	915.949	71376.9	64528.3	58924.7	64594.3	63234	61232.3	57571.2	55036	82468.1	80696.7	79644.1	76949.4
M159T752	159.076	752.183	19512.4	18110.2	18429.4	14161.4	17156.5	16926	16941.9	15468.8	16601.5	14410.7	15474.1	14993.9
M159T132	159.084	131.975	436321	443547	427505	412559	468080	474267	491268	481725	362186	329925	334020	331383
M159T90	159.084	90.2325	85422.9	26065.4	151296	150870	216753	199937	215393	206366	169740	157772	159577	81711.4
M159T423	159.084	423.032	69711.1	78595.2	71667.4	70515.6	54407.6	52036.8	51040.5	53085	50547.6	46693	41311.5	41870.5
M159T442	159.09	441.534	5782.95	7565.59	6629.88	6444.27	7861.99	8949.23	7948.12	7891.08	9506.43	11953.8	10297.1	11878.3
M159T54_2	159.101	54.0005	16881.4	17544.5	15754.6	15282.6	15420.6	16177	13686.5	14489.4	14063.1	14310	13976.2	13680.4
M159T71	159.123	71.3145	12295.9	11644.2	11852.7	11837.9	10691.2	8773.03	9434.19	8624.37	10730.6	10990.1	10686	10399
M159T78	159.149	78.172	3113.5	2845.44	2704.96	6815.19	4722.51	1425.23	3173.07	6128.56	4109.91	3475.42	3363.49	4661.04
M160T56	159.998	55.717	23007	24568.5	24437.5	29413.2	25207.2	18786.7	20847.2	19970.8	11685.8	9339.49	439.436	519.8
M160T286	160.03	285.942	19.2197	75.9601	31.5348	33.9788	9502.67	7943.09	6972.3	7323.72	9028.57	8626.21	7057.96	8508.47
M160T479	160.027	479.091	8038.77	11708.6	7557.16	8081.41	6500.72	9054.3	8670.93	7603.92	8133.55	7271.41	9887.82	9797.4
M160T55	160.038	54.824	24368.1	25468.1	26872.9	30136.3	27767.2	20452.9	23703.3	21388.2	12730.7	10684.5	11985.7	12304
M160T511	160.031	511.339	23876.9	25137.8	24146.9	33111.1	22034.9	24218.2	25095	27061.7	16471.5	27357.2	30300.4	24750.7
M160T530	160.032	530.427	5781.62	6785.8	5180.99	12281.3	6889.83	6901.74	6933.67	7556.95	5891.99	6538.69	5911.3	6392.99
M160T642	160.055	641.698	15373.3	19885.5	17027.2	17444.2	15214.2	17072.4	15283.8	15744.8	13123.2	13255.1	11809.4	11385.2
M160T302	160.06	301.776	7491.85	8186.94	7709.5	8860.06	7335.71	8027.92	7883.99	8506.11	7054.85	7457.42	7974.65	7146.57
M160T833	160.059	833.322	11899.1	10535.8	7641.73	7559.47	64741.8	85719.3	91504.2	104148	39212.9	31961.2	35269.5	32658.5
M160T586	160.06	585.625	3270.3	2861.11	2651.85	2446.21	5133.1	7037.85	6038.54	8027.65	7081.86	3525.15	7863.24	3656.94
M160T201	160.06	200.926	23802.5	19645.4	21384.9	23808.1	15223.9	17029.5	16147.4	15522.9	5802.62	5722.18	5147.73	4958.37
M160T794	160.06	794.417	3292.59	3242.04	3228.11	3498.01	5465.87	6240.66	7423.04	6134.75	6272.63	3863.08	4153.51	3857.53
M160T73_2	160.06	72.6095	5340.97	5531.77	5063.55	42702.2	14371.2	15832.7	1043.19	14982.6	987.846	34087.5	30500.9	1150.49
M160T854	160.06	854.288	19166.2	20007.5	16245.3	15625.7	5380.43	4530.4	4806.11	5183.69	4590.42	3268.17	2978.32	2700.39
M160T62	160.077	62.4545	2145.37	10131.1	21619.1	1510.73	8378.92	5168.45	12664.9	6110.1	36622.4	14285.5	15478.6	16348.2
M160T77	160.075	77.154	10988.6	1079.64	1026.19	636.269	4740.84	1592.46	1709.16	5068.17	6045.44	5822.87	4516.77	5352.68
M160T702	160.079	702.048	4212	3696.49	3393.77	3263.12	4942.82	4928.07	5745.64	3991.93	3709.92	3981.53	3451.21	3713.46
M160T423	160.085	423	7104.02	1737.02	7887.18	7939.41	5263.42	5477.27	5149.82	4953.36	4753.33	4192.78	4343.2	4092.2
M160T264	160.096	263.618	30911.2	35135.6	32635.6	31996.9	33204	36194.2	34524.7	34620.3	27124.7	28118.9	27590.1	26139.3
M160T70	160.096	70.4185	43527.6	44431.7	44434.2	43152.9	8498.57	16753.9	14822.9	14097.5	31145.6	31414.2	31805.3	29168.3
M160T521	160.096	520.796	31286.3	52657.6	39562.4	36109.7	13248.7	12785.8	12716.4	12303.5	33833.2	13728.6	14883.5	15493
M160T535	160.107	535.165	77080.5	58957.1	52316.6	51485.2	37562	77648.3	38038.7	37552	127551	47856.7	136225	140359
M160T688	160.132	688.405	3182.78	2130.14	1487.06	716.659	25090	29181.7	28164.1	29840.5	26716.6	29693.5	29061.7	29647.5
M160T71	160.127	71.387	41462.4	852.869	40715.7	838.236	703.33	9911.55	11806.4	1010.96	738.5	29226.7	593.37	818.68
M161T540	160.9	539.637	28606.3	22049	19757.9	31060.4	56707.1	57035.1	51117.1	58352.1	52945.3	60799.5	46973.4	31066.7
M161T513	160.9	512.728	1107.84	5350.49	5706.71	7284.14	17312.8	19391.9	18976.2	18310.6	20134.3	23384.4	25471.5	24645.2
M161T569	160.9	569.409	1528.29	1807.44	1710.16	1771.06	8312.99	9360.7	10115	10080.2	2986.97	13386	9428.87	7796.8
M161T1060	161.023	1060.18	2471.91	2048.99	1767.04	2215.27	1700.04	1929.07	1774.85	6718.31	1992.3	7000.05	2000.97	1307.86
M161T916	161.044	916.092	57257.3	102504	116863	132396	56097.1	94651.4	120808	134583	10246.1	4417.77	2915.72	1300.86
M161T675	161.043	675.215	508.588	500.503	352.157	360.102	6210.53	6986.95	7711.78	8870.47	842.309	1168.37	1219.99	1291.27
M161T663	161.043	662.604	1408.48	1302.74	1217.12	1268.28	8306.79	8581.13	9172.76	10171	6111.8	3973.17	7799.61	7790.96
M161T833	161.063	832.652	2003.81	1780.6	1869.35	1835.39	5833.32	7522.62	6821.1	7932.66	2824.14	2636.47	2955.75	2924.35
M161T447	161.07	446.687	5746.01	10579.3	8585.91	9026.25	7563.05	7064.01	7202.68	9071.1	8244.64	8463.68	8176.29	9205.51
M161T76	161.07	76.404	13568.1	7417.79	12983.4	14153.3	8732.38	8659.9	7244.33	12070.4	3782.17	4588.13	5538.62	6068.2
M161T52	161.095	51.577	10472.2	10281.6	8241.74	10749	14591.4	12441.3	10647.3	10617.7	11090	6631.81	8419.68	9320.38
M161T417	161.091	417.307	61011.2	67008.9	11660.1	33638.2	10076.2	11145.2	11684.8	10826.7	7376.27	5808.4	6156.59	5751.08
M161T579	161.091	579.032	1847.28	1883.56	1616.01	1634.69	5924.5	6592.76	7269.82	7295.16	2215.8	2073.33	2216.76	2249.33
M161T389	161.091	389.059	22389.9	25110.2	29745.9	26570.5	18620.7	19990.3	19575.7	10084.9	14601.2	15124	13427.3	14176
M161T75_1	161.095	74.987	13111.8	13660	9677.9	13455.2	12258.8	12770.8	12325.2	13437.3	10556.4	11798.7	4781.81	11686.3
M161T127	161.091	126.979	129665	236705	230977	227678	151783	292301	156103	291354	460682	458588	222001	261180
M161T535	161.111	535.475	4022.51	8831.41	3271.91	3899.62	3723.52	3634.78	2737.46	2426.16	9350.36	9999.4	4182.07	10634.9
M161T75_2	161.116	75.4945	744.825	10862.6	10116.9	11144.1	9137.75	1948.95	9848.25	10506.1	8765.03	9255.59	630.947	974.82
M161T531	161.128	530.545	9150.7	9753.55	9942.23	10046.1	6475.43	7343.6	6964.59	7645.48	7163.28	7556.74	6888.6	8166.44
M161T967	161.128	967.438	11680.5	8887.94	6581.69	5295.19	3826.37	3191.37	3859.71	3608.86	4744.22	4394.16	4433.63	4373.2
M161T54	161.132	53.796	3819.55	11141.1	3435.12	11116.7	13205.1	13102.8	13140.1	13144.7	4502.03	6186.23	5471.52	5324.99
M161T75_3	161.132	75.343	11097	11240.6	10532.9	11587.1	3400.58	3098.09	2773.15	3395.7	9668.47	9671.26	8578.37	4590.66
M162T628_1	161.612	627.877	10882.9	6911.15	3970.38	3341.37	45128.9	48864.5	51034.6	48663.3	46047.3	50013.3	52407.6	54269.6
M162T404	162.021	404.066	406.836	468.936	311.533	370.509	7999.13	7211.5	7921.08	8531.04	257.118	242.879	246.794	229.587
M162T736	162.021	735.986	430.248	389.535	300.455	355.758	17840.9	20387.9	16905.9	17579.5	1830.58	782.827	345.593	270.2
M162T916	162.047	915.976	2745.9	7646.26	8211.61	9733.13	3207.98	6347.73	7834.14	8980.74	733.547	464.795	454.244	381.284
M162T66	162.052	65.547	2602.47	6583.35	3032.83	3017.03	7198.94	9625.68	7524	5683.58	15348	17536.2	15451.2	16102.9
M162T339	162.054	339.125	4139	3945.04	3561.34	3758.61	6153.49	6305.08	6981.06	6869.55	3617.1	3204.27	3382.77	3534.27
M162T578	162.076	577.96	93253.2	132944	192624	204454	128678	202285	214890	153007	113184	122189	121900	125678
M162T426	162.075	426.242	189741	173536	157648	159816	41923	23419.3	21787.5	38879.3	50015.8	56833.7	39307.8	41567.8
M162T376	162.075	375.849	215802	203841	196331	183600	52638.3	39948.1	51487.7	44429.7	115174	121025	168262	136082
M162T750_2	162.075	749.72	266359	322763	274945	313668	259553	292242	298152	309412	183346	194138	206596	213409
M162T147	162.075	147.08	280946	277397	264419	273505	85459.4	85352	81953.7	83073.1	113041	114921	111976	110097
M162T263	162.075	262.644	196509	216845	189776	197090	174371	168647	224344	223581	279923	231287	206935	253527
M162T216	162.075	215.644	107521	108057	97851.5	97532	99462.8	61366.7	64824.8	66270.5	126509	124654	155466	123166
M162T119	162.075	118.7	43670.8	112374	108033	14585.4	31323.4	46686.6	52030.2	45495.9	59708.8	52597.2	31749.6	59596
M162T470	162.075	469.746	37920.8	34431.7	28332.5	79852.2	8646.23	7846.17	6961.85	7047.17	16660.4	10942.3	9384.69	11476.6
M162T308	162.075	308.278	20043.6	19025.7	18940.9	16990.9	18998.8	18123.4	17004.4	18170.1	22349.8	24697.9	23930.4	21920.1
M162T456	162.075	455.567	50991	68724.8	54414.1	54619.4	21659.3	20745.8	20773.4	20805.4	40498	31679.4	29801.5	32601.3
M162T194	162.075	194.217	22012.7	21130.7	20687.9	21323.4	19010	18938.2	21672.4	21385.7	19203.2	16114.6	15444.8	17736.5
M162T395	162.075	394.531	48338.9	71883.9	54269.6	40774.3	15405.3	13890.3	14298.2	14169.7	32373.3	36303.7	33199.3	34284.9
M162T128	162.095	127.526	88556.7	15437.4	15156.8	12577.6	12786.3	21292	18054.1	9658.53	32244.7	47342.6	33704	17105
M162T75	162.091	74.837	5652.4	3325.67	5778.58	1930.66	1793.39	7519.93	7694.76	2328.04	11426.5	751.902	10063.7	12000.2
M162T88	162.112	88.489	87545.6	133409	108354	110298	79597	83183.6	73726.4	73035.3	229680	271459	214423	196246
M162T628_2	162.113	627.582	2.18198e+06	1.40985e+06	851853	670930	1.00091e+07	9.9733e+06	1.0636e+07	1.07233e+07	1.01494e+07	1.06527e+07	1.06562e+07	1.13796e+07
M162T112	162.112	111.995	95096.4	110501	95114.7	90715.9	65727.9	84535.2	68926.6	89515.9	216651	126526	139597	170044
M162T567	162.111	567.432	67632.4	84459.6	76459.2	82570.7	76951.6	6525.86	87773.7	6833.01	6450.26	62240.5	6203.22	65127.6
M162T970	162.132	970.212	1025.42	559.256	3412.22	3085	2628.05	3225.06	2981.43	3265.01	2590.26	2627.2	2391.34	2646.26
M163T540	162.899	540.422	4325.72	5380.1	2377.11	4874.18	8418.26	8270.17	8507.84	8197.12	6880.96	8511.95	7815.05	8588.23
M163T610	162.928	609.693	3876.55	4485.32	5209.17	5116.73	4172.46	5050.57	1400.58	4087.26	3819.5	4276.74	4500.36	4203.76
M163T51	163.002	51.132	8490.79	8552.34	7701.46	7556.89	3342.56	3777.45	3085.26	3564.93	16943.7	15617.8	15679.9	16359.3
M163T53	163.038	53.046	15692.6	15153.2	21815.5	21835.4	8299.43	9417.64	12907.2	10966.7	28091.4	24686.1	13223.8	14727.1
M163T915	163.049	915.296	3728.2	5291.74	5800.55	5709.6	3058.53	2877.12	2883.86	3317.5	1410.24	1391.81	25261.5	27330.7
M163T403	163.052	402.695	24824.5	28059.8	756.234	24361.6	4594.85	5684.32	5241.33	4768.51	26066.6	23675.7	23088.4	24867.3
M163T818	163.059	817.722	35282.9	35021.9	33313	33358.1	6605.62	8009.55	7492.27	7604.33	5752.45	6155.28	8020.88	5918.65
M163T864	163.059	864.43	37342.4	39966.2	40233.8	35473.2	4245.8	5120.9	5452.89	6093.32	34797.9	34298.5	34352.4	34188.6
M163T525	163.059	524.952	37712.3	40495.9	35643.8	34821.3	10169.1	14766.8	13080.5	31337.4	25302.3	28865.8	29567.9	31144.8
M163T340	163.057	339.765	34538.5	34856	30730.9	33298.8	686.554	31155.4	746.638	676.5	559.958	28696.5	26657.6	26341.3
M163T704	163.059	703.889	32457	35826.5	30980.3	30713.9	28551.6	10395.4	11653	27244.8	6730.12	29703.8	28873.9	26808.6
M163T509	163.059	509.109	28892.1	26186.4	22627.5	23468.9	12687.2	9386.44	11334.9	34500	28856.1	22201.3	19506.7	18201.6
M163T541	163.059	540.957	37445.7	40254.7	36394.9	35826.1	9225.03	9248.84	8200.28	26049	35584.9	25250.4	26657.2	26998.8
M163T75	163.059	75.122	152077	158753	663.541	515.016	121817	130793	124272	117538	150855	620.73	133425	147064
M163T460	163.059	460.007	97226.8	104532	96546.4	96888.7	12438.4	85472	15926.3	88081.8	91193.4	85403.9	83609.1	87763.4
M163T54	163.075	54.357	21315.9	20387.5	20442.8	19793.4	4153.37	270833	266105	3875.59	4628.98	4370.88	4288.4	266381
M163T408	163.071	408.055	5157.75	42252.7	36201.5	39019.4	877.635	1685.84	1300.54	35069.1	39762	37766.6	37485.8	37449.9
M163T806	163.07	806.149	25578.3	29607.7	24367.5	26158.6	24634.1	24157.3	2326.17	2070.35	24588.5	22341.1	24449.2	24720.3
M163T750	163.079	749.751	19279.7	22873.9	21277.5	21382.1	18319.4	20689.1	21546.1	20388.2	12922.8	14089.3	12023.4	13520
M163T577	163.079	577.395	11449.1	95164.6	14745.4	9855.22	7557.58	9636.85	15425.1	16186.3	84700	77939.8	76656.9	77217.4
M163T146	163.079	146.475	199949	18199.6	18687.4	18189.8	186916	198801	182628	194535	211999	341.136	198494	200085
M163T426	163.079	426.202	10558.5	39079.9	10542.2	34690.2	32491.7	34436.8	32600.5	32248.5	37500.5	33485.1	32311.4	31620.7
M163T216	163.079	215.503	282159	296395	268971	280690	258228	271185	250491	254635	283025	263294	8638.44	8887.15
M163T446	163.086	445.798	31351.8	38681.9	35936.1	37739.8	27486.9	27566.6	28902.4	29064.3	27902.1	33982.3	34114.7	33942.2
M163T79	163.095	79.261	3932.26	4579.47	5795.37	4529.38	111206	3545.43	2486.16	4366.81	135893	121121	108385	125091
M163T523	163.107	522.51	41678.5	53161.6	25267.8	50245.3	47407.8	92519.5	98579.3	102375	21020.4	33133.1	26543.8	27312.5
M163T557	163.107	557.446	56530.3	58368.6	50963	53607.3	48512.2	9086.16	23986.9	45824.3	53905.4	48091.5	45614.8	47858.2
M163T628_3	163.115	627.884	136360	86027.4	55387.6	43631.2	609743	667652	659703	707851	632192	674478	667029	707385
M163T55	163.111	55.083	10637.2	481700	9624.97	11473.4	411797	10141.9	11808.8	402008	9081	9165.81	12380.1	10346.8
M163T90	163.115	89.7935	39643.6	777.888	33919	4840.73	38590.7	36148.2	31966.1	5538.01	49813.5	43836.6	37596.1	17079.5
M163T61	163.132	60.8555	422363	449040	419392	351884	511042	391815	327250	500121	384724	364277	1.04753e+06	366032
M163T10	163.133	9.8675	544978	555973	510014	492495	472924	498826	481185	473881	502451	490331	471430	492246
M164T49	164.033	49.239	1331.7	5970.9	1516.93	7367.48	52303.2	51036.9	49645.6	49931.2	5354.22	12482.6	12614.1	11174.1
M164T348_1	164.045	348.144	7110.95	7277.65	5621.48	4130.85	4215.24	3745.62	3691.31	3603.24	5243.46	4696.6	5857.27	5200.3
M164T379	164.045	379.401	6808.28	7157.48	7619.72	11914.5	4253.56	3571.72	3646.28	3588.19	5886.91	5550.03	5572.66	5489.97
M164T317	164.056	317.463	351.14	37851.3	811.57	637.849	26859.9	26379.8	34841.9	37971	1866.97	2172.32	2419.61	2450.41
M164T446	164.07	445.798	9916.14	11497.6	10976.2	12865.8	9127.35	9083.65	7504.18	9118.06	8433.96	10697.2	9727.31	11084.6
M164T75	164.07	75.464	5929.59	38885.2	33899.5	3573.67	30714	32640.2	28952.3	32293.1	3225.97	30193.8	30694.1	3580.99
M164T759	164.081	759.186	6087.86	10842.9	7593.76	11739.2	9833.84	14443.7	11633.5	11791.5	6786.33	5719.91	6802.41	8233.22
M164T59	164.071	58.505	45746.7	2340.84	2427.84	44094.7	6373.07	3575.14	6604.63	40052.3	40310.8	38125.3	39956.5	42513.1
M164T182	164.091	181.766	173115	292132	300049	161562	146831	245362	159068	159008	124807	192201	118119	179911
M164T252	164.091	252.421	120206	134007	122040	120712	237371	164342	244001	151370	288288	206503	227802	196809
M164T326	164.091	325.738	105648	123376	109026	86187.4	101228	111619	117145	100928	187800	213248	228185	229182
M164T457	164.091	457.441	23534.8	32562.6	31968.6	34664.1	16216.1	36596.9	41999.5	45527.4	19810.8	20341.8	19038.1	19516.1
M164T385	164.091	384.759	293069	161743	148877	150793	153165	165831	182624	187319	152164	172394	330725	172270
M164T196	164.091	196.2	100162	103388	103039	108549	98692.9	88228.3	95421.3	95864	61978.9	61775.8	58003.6	61288.3
M164T348_2	164.091	348.437	69267.3	86694.9	74266.2	70769.9	84657.9	77991	81113.8	84500.7	51517.5	61616.6	58266.5	57163.7
M164T373	164.091	372.618	68366.2	74561.4	69806.5	71048.2	130939	101806	129580	210478	73487.8	260935	88605.7	90980.7
M164T412_1	164.091	412.175	50700.1	49300.4	44135.8	41996	112381	128069	115970	122969	99141.4	95920.9	72946	100108
M164T236	164.091	235.77	53740.3	51967.8	46579.9	55166	18918.1	19192.1	16838.3	17527.3	50685.9	50094.2	50075.1	48712.3
M164T268	164.091	267.614	53359	65606.2	1653.96	78601.5	83211.4	84113.1	85927.2	81129	37069.6	91190.8	1356.68	104619
M164T77	164.107	76.657	2575.99	3466.34	3304.57	11083.2	2661.68	10570.3	2531.17	10196.1	12096.9	2295.22	10334.3	11447.9
M164T628	164.117	627.884	15516.8	9257.73	6270.14	4770.74	66421.9	71105.1	72642.6	72291.1	64511.3	70273.8	70551.2	76104.3
M164T412_2	164.127	412.154	4548.77	1652.17	4725.19	5163.21	3532.97	4079.01	3136.82	3832.6	3167.89	4209.28	3899.67	4393.9
M164T54	164.114	53.753	1098	7382.74	6641.36	8020.33	6235.98	7048.28	5982.89	6192.39	1008.38	6934.97	1081.04	7820.15
M164T61	164.135	61.105	39513.7	40215.2	49855.8	39134.3	43775.2	51136	43171.1	29181.1	78976.6	42595.6	43729.7	47158.6
M165T755	164.994	754.681	6391.77	8217.86	7691.24	8671.54	5968.84	4887.72	7652.45	7628.13	4141.58	3407.59	3157.75	3201.76
M165T47	165.036	47.477	406.216	753.61	617.56	564.9	3252.79	3923.55	3626.06	3606.58	677.278	849.397	1075.48	942.456
M165T526	165.054	526.347	66693.3	76063.7	72901.9	75416.8	18149.8	16710.6	14733.6	15087.1	49899.4	59440.9	61212.9	62628.5
M165T239	165.063	238.986	23453.2	20995.7	23275.6	13556.7	11116.9	2867.64	7523.76	9429.32	3509.41	2772.74	4055.56	3806.28
M165T76	165.066	75.634	8436.45	4003.98	6644.97	3212.32	50428.1	6574.08	6357.07	7471.24	14777	15443.6	14269.5	15049.1
M165T344	165.065	344.284	6948.9	7409.74	6143.2	6456.18	4860.42	4902.53	4427.06	4568.53	3600.26	3029.8	3361.43	3284.24
M165T527	165.075	526.546	3665.77	5107.68	72309.2	3407.4	7555.59	7574.19	8869.1	8930.74	5127.65	5768.54	4646.89	3830.66
M165T281	165.086	280.522	15116.3	1678.4	10128.1	10378.3	9175.99	14372.2	9994.05	9946.65	12241.4	11713.1	9669.07	3460.94
M165T253	165.094	252.984	10956.1	9781.2	9213.55	11759.9	12617.3	16988.8	12420.6	11017.4	16755	15202.3	17527.6	15331.9
M165T53	165.09	52.6065	5921.28	5034.35	4879.08	5479.49	7838.84	8012.65	8525.69	6805.34	8259.11	8263.69	9317.26	7709.13
M165T182	165.094	181.907	11951.2	11404.7	13309	12563.9	17527.7	15535.4	11697.5	6845.43	10149.4	8250.24	9491.55	8503.54
M165T325	165.094	325.201	4103.1	3128.86	4257.97	4551.99	4905.1	4086.15	4123.92	5095.19	13567.4	16467.9	14440.3	16407.5
M165T357	165.101	357.058	5487.4	5703.31	6079.56	5456.67	13045.2	16119	17638.8	17183.1	6306.48	6856.11	6957.32	7592.55
M165T275	165.114	275.495	27100.2	26022.9	23540.1	20289.1	25531.9	20582.4	15531.7	22750	18665.4	18898.4	19413.5	18117.4
M165T72	165.113	72.327	7736.93	8187.47	7328.48	14106.5	59589	28548.5	29579.5	29939.2	13460.8	9606.83	11556.1	17073.9
M165T628	165.12	628.001	1732.97	2219.87	1869.19	1930.32	2731.12	3738.13	3847.95	5364.82	4465.11	3343.51	7665.99	4407.32
M165T54_1	165.126	54.1045	3014.89	3058.03	1803.09	5457.03	8278.17	7700.88	8672.82	8326.01	8350.4	9318.53	8407.13	9047.54
M166T64_1	165.536	64.2355	444.672	420.619	375.501	423.537	10404.9	11020.3	10931.1	11219.3	11929.1	11189.9	11058.5	11627.7
M166T275	165.609	275.203	186308	185063	171055	185994	158802	165626	161507	169743	155015	159505	154198	169813
M166T273	165.639	273.413	122071	137636	118383	130746	115311	1895.08	1887.89	118126	111775	105885	103620	1046.13
M166T834	166.026	833.986	283.96	336.515	333.17	370.94	2688.94	3190.22	3441.62	3587.69	2607.61	3286.1	3761.15	3193.73
M166T64_2	166.05	64.3795	97223.3	94689	83552.5	92646.4	2.09759e+06	2.33759e+06	2.32028e+06	2.23364e+06	2.26776e+06	2.44471e+06	2.30092e+06	2.28607e+06
M166T237	166.049	236.553	47582.7	43088.3	57821.6	59735.5	182213	227335	207736	209734	54172.2	67125.2	64405.7	60498.6
M166T658	166.052	658.304	3399.93	13917.9	1004.96	11691.4	11876.2	10585.8	10872.2	11120.9	4479.43	4977.56	4470.31	4884.85
M166T95	166.049	95.2925	1133.36	1015.35	947.67	2434.73	29325.4	27340	45672.2	40453.1	145158	32031.1	18137.9	30557
M166T445	166.06	445.354	12300.7	12491.1	12574.3	12163.6	21228.6	15369.3	16849	745.904	2115.31	57636.8	46551.7	1227.11
M166T391	166.072	391.477	46145.8	53178.3	47842.9	48770.2	46697	48159.7	50823.7	55687.8	44559	53328.5	49284.7	51787
M166T312	166.072	312.177	223015	222960	220027	202703	168954	971.742	1002.54	172449	3813.41	4432.34	3566.1	4130.63
M166T558	166.071	557.965	1284.81	1213.66	866.979	620.462	12574.2	11373.6	11700.2	10973.6	13066.7	830.374	12550.4	12160.1
M166T336	166.072	336.269	40698.7	38868.9	36075.2	36770.4	26788	28142.9	27287.6	28392.2	5819.04	6277.77	6352.81	5531.57
M166T525	166.078	524.971	9518.11	9648.74	8406.53	552.635	6053.76	6609.67	501.224	520.014	6547.48	8396.23	7652.94	8544.76
M166T440	166.086	440.288	11254.7	9918.31	9719.39	9403.94	39260.3	34182.1	33356.6	33168.8	134395	154439	151759	151216
M166T74	166.085	73.653	24225.3	26542.6	25109.9	22940.6	18296.8	13059.3	9426.28	517197	15248.7	12305.1	13035.3	12573.3
M166T670	166.086	670.401	12887.8	14335	11366.5	11568.9	4084.36	5833.76	4389.6	6993.58	6530.57	7321.83	5916.89	6737.48
M166T583	166.086	582.925	22607.4	25563.2	27239.6	26073.6	3436.73	3665.23	4193.4	4209.87	21292.4	3504.9	45218.1	2781.07
M166T56	166.085	56.006	3940	35949.9	34138.6	4430.9	1.44735e+06	1.5457e+06	1914.14	1.59863e+06	5402.59	1.54369e+06	1.29286e+06	5876.06
M166T576	166.107	575.625	86342.8	51071.4	49174.6	52024.5	52280.2	53765.3	51109.6	50151.2	50078	51212.9	50426.7	51837.4
M166T467	166.107	467.027	61008.3	77842	69754.4	71581.4	43420.3	46528.5	78165.5	45286.6	36956.4	35333.7	35122.4	35594.9
M166T265	166.107	265.003	5150.77	5247.47	5881.92	4908.72	5722.79	6342.26	6525.07	6445.22	7628.92	8145.91	7395.88	6839.05
M166T349	166.122	348.733	160894	162776	149177	129489	108926	104322	93586.3	115310	88580.9	89568.4	134032	99065.6
M166T311	166.122	311.409	5.41891e+06	4.94571e+06	5.92173e+06	4.54833e+06	3.88858e+06	4.28208e+06	4.1459e+06	3.88817e+06	3.97506e+06	4.27438e+06	3.87544e+06	4.03315e+06
M166T276	166.123	275.788	4.11953e+07	4.42001e+07	4.48966e+07	4.36193e+07	3.63155e+07	3.68908e+07	3.5906e+07	3.88588e+07	3.52118e+07	3.62066e+07	3.71972e+07	3.62108e+07
M167T777	166.571	776.904	4488.02	5333.6	6067.16	5577.36	6799.79	10067.6	11043.9	11977.7	509.002	377.331	344.38	298.368
M167T275_1	166.608	275.192	26139.2	24139	24540.4	15500.7	19458.5	22456.2	22839	25356.9	20080.3	20983.3	21812.6	22877.2
M167T274_1	166.671	273.686	5893.48	6679.02	11537.6	10859.3	6669.08	10972.2	7583.08	8305.82	4726.79	6386.96	1596.86	8282.11
M167T275_2	166.74	274.882	8380.16	7514.7	3461.64	11715.8	407.04	4190.98	8411.58	10294.9	14348.4	6791.61	1512.48	8684.15
M167T274_2	166.912	273.952	3341.52	2173.2	794.22	3371.79	3006.13	3226.29	3503.58	2929.24	2789.49	2762.48	3723.3	3639.42
M167T540	166.95	539.752	10462.2	11229.6	10276.5	9746.19	34375.9	38858.7	40476.7	42219.8	16597.8	13532.8	9799.85	9156.11
M167T50	167.033	49.896	47556.3	51390.2	40627.9	61154.1	31333.7	25579.2	22734.5	33777.3	29063.4	35550.7	55045	32312.1
M167T64	167.052	64.297	4185.7	10223.8	7976.13	7472.12	167035	178249	173716	165294	183149	186173	175950	177663
M167T634	167.051	633.97	2282.27	3632.48	3640.24	3175.47	9240.27	2390.98	3519.81	3671.15	10458.5	11520.2	12266	11232.7
M167T51	167.054	50.9205	14173.9	20932.4	11642.6	13030.3	11384.5	14459.2	16889.3	16055.1	11884.3	19923.5	22710.7	19187.8
M167T526	167.061	525.909	11921.5	534.63	695.925	11658	10220	10432.1	9641.39	9302.55	9512.72	15297	15528.4	955.755
M167T52	167.069	52.296	19515.8	21089.8	7022.54	7780.66	8002.94	6806.92	7415.54	7044.57	15439.7	6826.3	5455.92	6315.72
M167T349	167.081	348.908	231703	230938	219430	210743	137299	107262	107585	103842	206582	218189	212643	228770
M167T175	167.081	175.358	1.34492e+06	1.53916e+06	1.34857e+06	1.50826e+06	1.19958e+06	1.1143e+06	986299	1.02544e+06	1.01603e+06	890841	907639	862984
M167T229	167.081	228.776	2.478e+06	1.80109e+06	2.43904e+06	1.66645e+06	2.13754e+06	2.13832e+06	3.0221e+06	2.89749e+06	1.49655e+06	1.41396e+06	3.61655e+06	1.60764e+06
M167T262	167.082	261.599	2.2971e+06	2.33723e+06	902633	2.216e+06	3.41543e+06	3.23409e+06	1.68399e+06	1.65038e+06	2.68489e+06	2.80353e+06	2.24961e+06	2.91067e+06
M167T309	167.081	309.2	112616	121965	109122	120035	102875	86587.8	120904	115582	143197	187095	185228	175084
M167T288	167.081	287.885	2.96847e+06	2.9083e+06	443674	439977	348905	347800	2.62712e+06	2.62264e+06	2.66817e+06	2.71721e+06	2.76793e+06	2.66594e+06
M167T206	167.081	205.631	757413	674827	652507	628516	520552	504772	524803	516266	945787	520154	551544	581330
M167T547	167.081	546.683	33020.1	31958.7	29780.9	28925.7	52060.8	58114.8	65492.6	63803.3	34290.3	31593.7	31843.1	32187.8
M167T438	167.081	438.498	68272.6	82839.2	78456	79027.6	47003	48283.7	49581	53136.8	67213.8	65362.9	60510.6	53757.5
M167T385	167.081	385.349	104353	106389	96979.1	106968	79411.3	76077.9	81014.7	82812.8	113993	111840	127447	116223
M167T73	167.088	73.3415	1949.82	2130.41	1954.4	1933.86	3055.64	906.363	23150.9	1556.32	2854.94	28599.4	2665.53	30112
M167T75	167.106	75.035	8431.82	6628.63	7032.14	8318.67	29082.8	7014.97	38317.4	32372.6	56671.8	7772.07	8882.06	6835.42
M167T7	167.106	6.584	3535.72	4280.73	3735.53	4569.35	7937.42	4009.59	4167.01	2776.54	3878.89	8165.4	4451.9	4665
M167T467	167.109	467.351	48238.5	6191.66	4235.94	5600.34	5579.11	3782.39	23936.5	22972.3	37021.2	25994.6	24774.8	27462.8
M167T55	167.106	54.503	7615.54	8816.58	6578.76	7017.16	17317.8	18831.9	17986	17523.6	16384	7326.95	25490.7	22691.8
M167T276	167.126	275.728	3.43937e+06	3.64335e+06	3.52708e+06	3.52817e+06	3.10123e+06	3.13397e+06	3.15816e+06	3.01593e+06	2.87271e+06	2.94359e+06	2.97122e+06	2.92849e+06
M167T53	167.142	53.295	19384.1	3529.78	16023	2865.74	3274.39	14224	2990.54	17133.5	3522.84	3246.29	23108.3	3209.29
M168T171_1	167.546	171.297	40008.2	39664.2	40144.4	31837.3	34631.4	33815.4	31084.5	33970.7	26687.8	24860.4	23687.4	17168.5
M168T655	167.579	654.837	9318.55	9879.63	10175.9	9727.12	5060.42	4756.09	5533.74	5606.52	297.222	203.989	188.657	237.635
M168T73	168.029	73.224	10700	10946.3	10611.8	11906.7	7327.95	7731.97	14776.6	7522.14	14186.4	16657.7	16346	16542.6
M168T155	168.052	155.467	27611.4	22607.6	18916.7	34061.1	22572.1	22622.2	27753.5	25981.2	33007.6	42143.8	43987.6	43830.5
M168T92	168.052	92.196	20752.1	24103.1	23322.1	17511.5	18762.7	19580.3	20283.4	15853.6	71561.7	72101.1	92150.4	47319.5
M168T122	168.052	121.884	56469	20123.5	19165.1	108736	60005.6	62322.9	52266.4	54350.6	96361.3	54397.2	95860.7	95586.2
M168T450_2	168.065	449.989	141744	147581	135644	136083	124511	121363	122560	124666	120725	125200	127722	119673
M168T260	168.065	260.028	376495	381902	164851	364040	120726	123468	159525	286875	429671	480751	470609	440558
M168T350	168.065	349.579	48085.4	46939	39928	41231	34200.9	25078.9	22850.8	25467.1	67933.7	36364.8	33578.5	42927.5
M168T230	168.065	230.114	2.56192e+06	599561	2.24461e+06	2.27565e+06	938192	2.01186e+06	2.10936e+06	2.30236e+06	275874	610543	340508	878991
M168T53	168.055	53.295	5402.44	6416.9	1395.48	5423.98	19534.2	21067	20331.4	20908	25677.6	18128.4	5785.52	25768.5
M168T311	168.064	310.82	16418.7	17124.5	21453.4	20792	24753.3	20557	17795.7	17372.5	26308.9	26563.7	26858.5	28474.9
M168T473	168.065	473.044	56447	54940.9	44739.9	53360.2	36166.4	36610.4	34204.5	32133.2	44840.6	27085.9	27499.4	27832.2
M168T835	168.065	835.236	2931.4	3538.52	3318.78	3604.56	15996.2	17665.7	19891.2	21351.9	4948.69	4351.93	4032.62	4114.15
M168T556	168.065	556.158	7435.19	7260.45	7092.75	7718.62	16622.5	17395.5	16479.1	24984.7	5866.12	6146.76	6327.96	6730.43
M168T517	168.064	516.982	6563.23	5654.97	5494.83	5696.81	4879.3	4676.42	4376.29	4200.9	9498.88	9304.11	8791.91	10043.3
M168T287	168.065	287.161	199646	181107	164473	192419	85860.8	87920.5	184387	173832	212523	223275	202364	207589
M168T171_2	168.066	171.447	6.51067e+06	6.56494e+06	6.43371e+06	5.91086e+06	7.25981e+06	6.39375e+06	6.89295e+06	6.71493e+06	4.75431e+06	4.72129e+06	4.408e+06	4.54401e+06
M168T681	168.076	681.051	3763.53	5065.07	4657.81	4562.29	7865.96	9161.78	9742.95	9099.57	4936.32	5174.96	2877.88	5709.58
M168T75	168.077	75.274	9565.98	8906.13	9924	774.9	10167.7	2821.48	8432.9	2629.63	16988.6	14608.9	15059.1	15644.7
M168T52	168.073	51.817	2617.11	3601.67	3195.71	2745.43	12013.3	14273.4	14177.8	12780.9	730.324	1121.09	2624.43	3419.07
M168T288	168.084	288.242	180348	36530.1	158928	186237	32947.4	192339	166978	169702	68949.7	52779.4	73769.6	200670
M168T640	168.1	639.952	2430.34	3243.81	4032.52	4671.03	2844.02	4391.09	5330.02	5840.14	1250.27	1168.62	3730.08	3802.42
M168T74	168.102	73.9025	5564.51	5106.27	10150	4297.16	10542.3	2301.21	10101.6	9240.44	2644.52	3350.99	4021.55	2922.48
M168T750	168.112	749.767	15661.6	20375.9	17480.4	20805.2	20413.9	22906.3	20228.9	24458.7	15073	16473.6	21011.6	19080.5
M168T414	168.112	414.153	26393.4	27119.6	26953.2	2097.91	35223.6	24375.3	24456.3	25554.2	26222.6	27568.7	24925.9	24881.5
M168T63	168.123	62.838	15769.6	17618	14238.3	14342.5	11132.8	21649	1693.87	9007.89	21611.4	9628.08	14734.6	20775.2
M168T6	168.123	6.216	6995.98	6463.39	6092.59	6115.94	5785.1	2616.25	3610.87	8826.58	7798.73	6035.67	5859.86	5846.31
M168T1352	168.123	1351.84	4093.3	3793.89	3621.12	3959.53	5085.37	3534.33	3442.43	3133.99	2324.99	3542.05	3826.76	3687.39
M168T1374	168.124	1373.61	6192.84	5964.39	5868.86	6069.49	5890.34	5865.91	5623.76	2641.73	5485.97	5742.12	4420.18	5737.63
M168T275	168.128	275.497	245803	248094	231343	238868	208257	213309	213727	218360	201627	208387	200108	200781
M168T635	168.139	634.592	5706.13	6780.93	981.135	6799.93	4838.75	5781.12	818.032	1030.01	4267.86	4117.86	4010.55	4441.46
M169T601	168.945	601.069	290694	335875	539972	538302	433397	484454	269252	531725	291061	216988	183411	152891
M169T625	168.945	624.812	26069.4	28674.5	25394	24300.9	19142.5	20584.2	24598.9	28471.1	10579.9	12351.3	9358.99	9032.07
M169T855	168.989	855.206	585.041	494.773	417.362	442.771	2594.94	2754.02	3445.05	3796.71	1793.54	1029.96	831.549	631.278
M169T77	169.039	76.614	9057.93	7660.77	6281.4	6631.68	7788.34	5579.25	7505.21	8437.58	8607.31	7987.81	8420.4	779.1
M169T116	169.059	116.109	13807	14783.4	11830.1	10611	13972.5	14085.3	14831.4	13597.7	12003.2	13204	9499.79	10987.5
M169T94	169.06	93.7305	23794.2	26765.9	22095.9	17680.6	10727.5	12959.7	9381.37	10198.6	25664.6	25543.2	21034.5	23212.7
M169T852	169.06	852.289	1902.96	2061.02	1664.97	1508.7	4512.02	6136.93	6918.37	6733.7	1765.9	1851.69	1618.8	1633.54
M169T146	169.059	146.217	18399.2	19268.9	16985.3	21022.9	18770.7	19470.5	18174.2	18135.4	21694.2	23993.2	23954.6	17659.9
M169T64	169.049	64.262	719.648	2348.86	2222.85	6012.14	4917.09	4889.91	4735.56	5452.06	5011.76	5633.79	5723.36	5320.94
M169T433	169.06	433.078	1981.44	2070.76	2113.66	2166.94	2826.41	3804.97	2395.49	3216.85	701.493	1073.42	814.106	917.355
M169T171	169.068	171.469	593339	545759	550458	590881	518732	486842	516697	529846	363916	409577	346650	372673
M169T50	169.068	49.8635	8050.3	8356.85	700.557	592.324	47647.3	44524.7	42486.8	47659.4	12356.9	10441.8	12567.1	8423.14
M169T450	169.068	449.989	13535.9	14059.5	12490.3	12339.9	12085	11570.8	11651.3	12650.1	13155.8	13182.5	13118.9	12712.5
M169T73	169.075	72.83	9468.22	11201.9	8584.52	9425.18	4737.87	4042.12	5096.22	4541.94	18255.7	20446.4	20731.4	20915.6
M169T226	169.096	226.142	96889.9	99263.9	94171.8	93457.3	100923	103602	91775.2	68513.8	89885.6	92483.7	87597.1	88902.2
M169T79	169.097	78.601	4972.62	5802.21	3994.95	4381.36	44948.4	50033.6	49329.1	47827.8	2304.61	2273.39	1790.86	1985.95
M169T414	169.115	414.371	2712.63	3185.43	3019.93	2813.82	3126.59	2471.4	2581.19	4801.66	2989.21	3154.51	3198.66	3144.6
M169T55	169.122	54.6635	10966.2	10444.6	9835.41	6143.47	53754.8	52129.8	49982.7	57757.1	19901.8	18728.3	20420.1	16885.9
M169T275	169.131	275.195	9251.8	8432.61	11149.2	7645.48	8801.03	6270.14	3330.45	10187.1	7497.91	12447.7	10835.9	3961.31
M169T635	169.14	634.577	6829.51	9581.75	8467.98	8902.71	6438.86	7951.6	8130.77	7982.07	3672.64	2482.53	1700.35	1362.85
M170T186_1	169.555	185.519	224241	139859	182080	100017	180354	174661	209255	181982	231304	85997.6	159076	193305
M170T601	169.948	601.338	5665.2	5523.16	2517.16	4426.33	5897.36	6818.7	6641.19	6227.54	3983.25	2598.8	2617.82	1917.4
M170T400	170.012	400.281	3290.58	4221.65	4305.12	3855.36	3079.04	3011.69	3733.26	3553.72	1830.76	1699.44	1683.98	2051.49
M170T727	170.041	726.741	4919.73	2954.98	2115.4	1690.52	6773.56	7185.21	7542.46	7368.25	7316.87	5253.57	4113.26	3730.45
M170T70	170.044	70.037	5531.54	4805.91	5605.49	6042.17	6117.11	3339.7	4454.17	5633.27	5426.44	6342.05	5817.27	6357.53
M170T452	170.049	451.673	40264.5	41798.7	39283.9	39469.5	33183.3	35071.6	34986.3	33777.3	33919	1417.12	1505.77	1232.36
M170T344	170.06	343.668	63767.4	445.736	593.883	54611.8	553.623	33580.9	28869.6	27585.7	41202.6	33479.6	21250.1	31149.5
M170T167	170.07	166.715	20075.6	15017.3	14024.6	18374.2	12572	12250.4	14581.6	14172.4	10316.8	9894.69	10173.3	13045.2
M170T186_2	170.082	185.829	5.20069e+07	3.21016e+07	4.07698e+07	3.48077e+07	4.22494e+07	4.00639e+07	4.3619e+07	4.18747e+07	5.30059e+07	5.49255e+07	5.08052e+07	5.22069e+07
M170T349	170.081	348.881	191879	182075	162989	155433	127180	102410	102735	96081.5	145632	150165	130524	214784
M170T261	170.082	260.884	2.96669e+06	1.2002e+06	2.73637e+06	2.84451e+06	3.20625e+06	2.84756e+06	3.67157e+06	3.20319e+06	1.46672e+07	4.69591e+06	1.10184e+06	1.10044e+06
M170T233	170.081	232.735	5.50035e+06	4.85005e+06	4.16238e+06	4.56668e+06	2.91068e+06	3.50647e+06	3.79666e+06	3.86983e+06	3.67305e+06	3.71512e+06	2.30555e+06	2.00847e+06
M170T220	170.082	220.091	7.05187e+06	7.06564e+06	6.4478e+06	6.61596e+06	5.66012e+06	5.19608e+06	6.85984e+06	7.00606e+06	6.71602e+06	6.48212e+06	6.26095e+06	1.00894e+07
M170T309	170.08	308.925	80447	70441.7	72451.8	64322.7	77658	88401.2	67389.8	64878	81498	88172.1	86070.5	82950.1
M170T374	170.08	374.288	188374	168927	201171	155690	140437	103717	145974	148907	132995	158915	160446	176939
M170T57_1	170.08	56.9745	28345.8	31139.8	29032.8	28158	28038.2	30655.9	30986.7	33879.7	1081.14	10479.9	10629.6	11645.1
M170T115	170.08	114.796	110375	213018	94326.2	131772	39687	47687.3	47337.5	54287.9	14211.2	22691.6	24312	24956.7
M170T472	170.08	472.204	111087	76072.3	94207.6	26543.7	43627.5	39901.7	42429.1	39043.8	24742.1	35809.5	34553.4	32596.6
M170T439	170.08	439.014	86419.8	89390	80621.2	84207.9	56115.6	59343.7	58151.4	60656.2	88018	63262.4	54304.5	52992.1
M170T286	170.08	286.483	313084	311171	293603	294075	311225	286870	315576	317496	354906	360508	332591	344563
M170T419	170.08	419.39	150933	156478	150148	146566	115277	39963.2	112652	112687	226206	83015	121939	179996
M170T750	170.092	749.767	50199.4	63067.2	57982.5	67448.1	65417.8	70807.7	68818.2	79813.5	49988.9	59026.1	63601.7	69539.9
M170T680	170.092	680.432	5596.34	6783.55	5269.29	6345	16390.8	16987.6	18092.1	15474.4	12098.9	15075.9	14452.5	16445.6
M170T78	170.092	78.2535	10374.1	13387.1	14105.9	12591.4	18272.6	13999.7	25917.7	25920.6	3746.22	5863.26	6239.2	8005
M170T1310	170.116	1309.72	8677.36	1707.12	1472.43	7549.33	7481.7	7714.89	7537.61	1485.02	1697.47	1615.75	7579.63	892.259
M170T1347	170.116	1347.32	2344.12	1696.12	1533.5	12669	11105	3498.01	12410.7	1851.38	2783.49	1640.83	11578.1	2731.66
M170T1367	170.116	1367.05	2959.56	2356.33	3219.89	16917.4	15878.5	2056.35	16294.8	3362.48	4081.64	5792.96	14986.7	3620.99
M170T15	170.116	15.166	1361.7	10862.9	1844.72	1200.8	8231.15	8461.74	1398.73	1900.41	8295.8	2262.67	8085.55	7962.34
M170T57_2	170.117	56.966	29570.4	29229.2	29204.9	30561.1	40732.7	6695.91	43243.6	46828.5	19367.8	14753	21648.6	15492.8
M170T391	170.117	391.483	10231	258449	2045.96	7174.63	207281	205888	203798	209792	225224	236868	236299	232235
M170T55	170.153	54.732	3957.84	3990.36	4074	3693.53	4346.68	3849.13	4098.75	4489.98	5872.55	6719.33	5707.64	5205.92
M171T71_1	170.55	70.6495	4384.47	4931.68	4379.04	3127.53	4198.45	3974.59	3881.56	4547.12	36.9845	28.7401	75.1189	26.3479
M171T601	170.949	601.438	2317.99	2144.02	4420.28	4213.77	2271.81	3963.62	4156.77	2359.04	2287.65	1672.38	1472.09	1506.73
M171T881	171.005	880.95	71659.2	81951.2	82732.8	91090.2	8780.28	8958	9274.55	8364.23	6904.12	5609.49	4542.23	4002.21
M171T836	171.004	835.575	30580.2	31483.8	29942.2	28547.5	22175	24522.5	25895.8	23829.2	15369.3	13424.6	11679.5	9525.07
M171T801	171.004	801.345	498.483	529.572	595.914	480.36	6580.62	8411.8	8271.53	10967	925.598	808.27	697.667	969.912
M171T635	171.022	634.531	4070.63	4896.45	4257.46	4681.43	3397.19	3751.27	4185.82	4337.8	1618.76	873.516	709.406	802.842
M171T75	171.058	74.544	880616	1.07156e+06	857491	842105	26388.6	27295.3	25237.3	26504	2723.83	2746.92	6772.36	1987.21
M171T560_2	171.076	560.4	148912	152277	133606	133842	117748	116897	110028	114085	102330	109294	113326	111546
M171T71_2	171.08	70.834	981141	1.08885e+06	1.11718e+06	951804	886868	790708	821400	880125	10192.4	1768.32	10042.6	11218.7
M171T100	171.079	100.218	301562	258479	302313	202596	425291	205689	239942	229055	638.801	256.829	223.893	596.377
M171T634	171.08	633.902	2315.57	3415.59	3475.52	3948.19	1974.75	3119.95	3323.18	4001.15	1849.71	1557.07	1676.84	1524.69
M171T146	171.076	146.386	166942	279411	163655	157961	65172.9	59325.8	108031	62315	8692.27	7723.61	6924.65	7409.78
M171T131	171.076	130.646	102913	131593	105430	96101.9	42735.7	42783.7	42220.5	42001.4	4987.58	3926.05	4813.35	4529.63
M171T186_2	171.084	185.803	3.49823e+06	2.26178e+06	2.73669e+06	2.69659e+06	2.76954e+06	2.98499e+06	2.88531e+06	2.72509e+06	3.4381e+06	3.32409e+06	2.31046e+06	3.40927e+06
M171T260	171.084	260.102	283429	299135	285458	284190	262252	276731	271586	279968	289061	297775	272996	81003.1
M171T750	171.095	749.821	3794.94	3578.95	4490.76	5124.15	5207.13	5161.91	6261.77	7105.27	5156.08	5302.5	4437.26	5776.94
M171T7	171.1	7.417	9412.78	9088.97	8955.25	8760.04	8335.32	7996.99	2225.36	4645.54	8346.67	7351.13	8373.4	11615.2
M171T54	171.101	53.563	11704.2	16669.1	12491	12853.6	12323.6	10895.8	11017.2	10940.2	13900.9	12931.2	11031.1	13014.5
M171T32	171.1	32.4225	6767.55	6600.34	6130.31	6128.28	6132.84	5907.75	6362.2	3655.44	6274.45	5235.61	5616.7	5679.37
M171T125	171.112	124.791	29488.2	26922.2	38781.9	35743.7	43509.8	15385.1	26922.8	30539.4	5383.76	4008.38	5424.38	5128.78
M171T153	171.112	152.56	42508.9	43953	30888.2	29648.8	70408.6	32921.2	67069.9	33347.6	8928.18	7726.82	7320.56	7397.13
M171T74	171.116	73.91	984278	1.11201e+06	1.0357e+06	951381	888585	821514	833932	898371	2166.78	3443.42	3652.8	3713.63
M171T56	171.12	56.236	2281.13	2023.49	2702.93	2790.04	7789.9	8507.74	8250.5	9339.95	9542.3	7559.88	944.98	8012.08
M171T1324	171.148	1324.48	4657.46	4527.01	5303.98	3712.86	2003.27	4781.22	2822.12	3966.64	3056.91	3441.11	4053.2	4018.51
M171T1307	171.148	1306.92	4112.19	2931.06	3270.3	4719.35	10342.7	8538.85	2726.46	3774.53	3967.18	3815.13	3670.78	3882.31
M171T55	171.137	54.646	4055.6	6534.92	7354.52	2551.82	4435.34	9628.64	7574.92	8767.82	12073.7	5169.5	5518.83	11763.9
M171T1233	171.148	1232.82	3878.48	4059.98	2005.95	10512.5	3965.24	2558.76	6819.36	3434.11	2036.74	1854.34	3273.29	3337.04
M171T1369	171.148	1368.88	2514.14	1830.75	3031.52	4135.21	2414.63	9857.31	2171.16	2584.63	2868.96	2461.5	2238.23	2256.07
M171T1286	171.148	1285.67	4990.32	2175.83	5976.7	4665.58	3780.93	3465.73	2976.93	4521.06	5134.14	7306.05	4530.54	4275.02
M172T560_1	171.528	560.4	4277.95	5021.15	4268.2	4506.96	3531.15	3578.15	3695.46	3708.12	3570.79	3577.3	3377.7	3488.99
M172T397	171.973	397.408	488.409	558.457	529.479	645.821	3258.09	3508.7	3255.46	3026.7	1163.55	965.478	1265.98	1186.07
M172T38	172.038	38.4305	636.222	550.091	706.494	581.784	6753.61	6033.12	5906.63	6858.83	500.225	483.304	409.369	415.785
M172T339	172.038	339.125	233.055	158.166	228.139	209.413	4404.45	4568.69	4957.07	5293.44	243.56	364.317	300.022	411.339
M172T447	172.049	446.6	1467.36	20422.3	879.879	20363.3	18231.1	506.803	18511.7	19021.4	1596.16	741.75	1422.36	1467.8
M172T560_2	172.061	560.301	922594	954637	842209	845898	719884	717042	698516	735220	646164	680692	695973	687759
M172T206	172.057	206.21	19735.4	24374.1	54498.6	199365	59800.9	21547.5	59173.4	31963.4	64917.5	205918	46348.1	38826.5
M172T716	172.059	715.804	6029.95	6413.97	5525.64	5319.77	2742.89	3991.86	3966.32	3808.94	1895.64	1514.52	1434.79	1163.19
M172T635_1	172.058	634.654	2025.41	2621.89	5393.58	2784.14	4284.47	2094.3	3309.35	2900.21	768.073	4678.16	4808.17	4759.47
M172T222	172.057	221.958	55755.8	18705	49695.9	50254.6	47437.4	22276.3	47829.5	20225.3	44597.6	46322.6	12843.1	43289.7
M172T736	172.071	736.077	727.995	556.17	4977.12	5770.74	5144.09	644.532	5470.33	5038.07	643.856	896.111	986.984	812.982
M172T635_2	172.076	635.271	515.024	516.299	9713.25	9513.11	8248.47	636.491	1079.89	8691.48	9532.67	8542.43	8867.73	9158.18
M172T71	172.082	70.834	22517.9	33279	18908.6	105252	39908.5	34457.8	36465.8	39124.4	30345.9	33130.3	29122.6	14899.1
M172T701	172.082	700.934	4913.61	5541.33	4041.54	5246.7	4328.58	4551.84	4416.25	4260.24	1075.04	2398.5	2054.53	2669.64
M172T186	172.086	186.224	382264	327824	367077	350400	325707	252652	303094	332181	329988	323748	329737	367791
M172T83	172.096	82.7055	161368	142527	102817	140553	124199	209987	232850	134411	110549	84862.7	122506	82970.3
M172T599	172.094	599.472	32782.2	37358.2	36758.7	28336.4	10002.3	16419.2	18145.4	19141.9	6235.3	6339.19	6321.56	5933.6
M172T444	172.096	444.193	20685.3	23151.9	20483.2	29453.5	20027.1	20247.4	27028	19645.5	16489.5	19557.9	17437	17971.6
M172T124	172.096	123.968	16318.2	18868.8	17294.6	19387.4	10579.5	13340.3	14092.5	8607.54	16451.9	17073.7	20990.7	19456.1
M172T150	172.096	149.729	30108.9	33691.8	34587.4	34635.1	32423.9	33039.9	34351	37085.2	33356.7	34358.1	32094.3	34661
M172T50	172.114	50.4625	2637.85	12465.4	10079.4	1958.45	8203.98	7755.28	9332.94	7975.71	5074.33	5521.83	6040.05	3875.73
M172T651	172.132	650.828	6065.72	6735.99	5754.19	5768.09	3971.52	4490.9	4189.43	4167.52	3870.62	4285.68	4167.95	4315.9
M172T66	172.132	65.722	3477.14	3301.85	3380.03	3093.95	38842.9	32301.5	34911.1	36310.7	14233.3	1808.23	13522.6	12269
M172T61	172.151	60.765	10680.2	377.907	9473.34	814.742	9814.66	446.475	569.24	8997.6	11975	10441.3	641.13	11124.3
M172T56	172.168	56.495	6762.23	6818.16	7038.9	6854.78	6966.1	7388.39	6905.12	5877.52	9234.89	9021.88	8578.5	8789.79
M173T780	172.966	779.584	2453.1	1575.56	1119.44	857.436	12154.3	15855.8	17108.5	18676.4	710.701	507.137	554.125	637.913
M173T800	173.02	799.815	5009.48	3616.94	2684.25	2626.78	91363.9	109774	127225	139169	12843.6	8555.5	6260.03	4974.91
M173T400	173.03	400.176	689.925	677.672	617.791	445.724	17463.9	19961.7	23122.5	19175.3	970.978	1289.08	1513.97	1447.58
M173T266	173.041	266.288	289.415	285.137	226.831	266.452	12500.6	13770.7	14291.5	14602.6	10540.4	9900.22	8966.8	9089.87
M173T396	173.041	396.022	322.918	242.868	358.068	195.607	12039.9	13556	14302.9	14587.7	718.601	708.357	722.915	603.016
M173T635	173.059	634.518	4346.66	6247.38	6149.41	6571.58	5137.78	5696.16	6799.99	6983.05	1560.69	835.82	4925.97	5356.77
M173T75_1	173.054	74.544	46201.8	56015.6	53178.6	47242.7	1375.24	1611.11	1792	46512.7	19343.4	14888.3	17083.3	17200.5
M173T560	173.063	560.4	62825.6	66877.5	60985.9	59119.2	53030.5	49513.7	49190.6	48965.2	44320.9	47649.2	50581.8	49654.3
M173T70	173.075	69.784	27603.8	36841.9	35352.8	30573.2	30857.9	26616.1	29921.2	31555.3	10153.4	9288.79	106406	11563.1
M173T222	173.066	222.498	17551.1	17637.7	16422.9	17433.2	15106.5	15845.1	15495.1	16174.6	4400.21	1555.47	3744.89	14497.8
M173T56	173.084	56.006	136739	202356	180231	166874	57611.1	66625.8	39756.6	57610	52534.7	59639.8	196778	57877.9
M173T1241	173.084	1241.06	10093.7	9963.64	17311.5	10443.6	8208.71	9770.83	8605.6	9002.33	8003.76	8034.22	7913.88	16153.3
M173T1318	173.084	1317.58	13560.1	12982.3	12145.5	20440	10892.1	13769	11103.9	12202	11104	10696.8	10401.7	11078.4
M173T1281	173.084	1281.01	36919.3	33619.8	15267.8	21174.8	28836.9	55618.1	29914.2	30671.9	28052.9	27813.6	27124.1	27789.3
M173T1373	173.084	1373.26	19462.9	19628.5	11202.9	33984	17640.3	22911.5	17849.7	18674.8	17008	16935.2	15229.5	10890.5
M173T1352	173.084	1352.07	19633.1	19778.5	17559	19516.1	16179.2	24067.4	17015	18723.4	16055.3	16095.9	15380.1	13865.6
M173T268_1	173.091	267.653	26308.7	19276.1	23261.5	22104	33501.5	35331.1	34535.5	34265.7	11145.1	11044.9	9708.59	11575.2
M173T600	173.097	599.814	3460.46	6698	1526.14	1865.35	6662.51	808.29	4899.66	820.89	7621.65	6581.78	6166.81	6157.27
M173T31	173.084	30.671	12912.8	13114.4	12948.4	13953.1	10721.3	10699.6	12126.7	10845.8	13673.3	10403.7	11018.3	10865.3
M173T626	173.091	626.399	9095.62	8947.63	8769.54	9378.16	8956.46	5595.57	9149.66	7056.88	7948.57	6789.83	5741.55	6294.62
M173T78	173.099	77.876	6108.96	13566.1	11527.3	7360.29	8511.94	13107.3	10233.8	5505.18	9092.02	8173.77	7407.26	7923.45
M173T75_2	173.127	75.098	19216.8	19606.9	19400.7	19200	16437.1	21142.6	19651.5	18977.2	22592	19606.3	19810.7	20839.1
M173T54	173.132	53.975	18234	18781.6	16338.6	17134.1	11126.9	13224.4	12087.7	88166.5	55456.8	52331.8	48309.6	50502.7
M173T299	173.164	299.464	8854.1	8589.65	9216.28	8116.26	11337.9	11965	11384.9	10084.4	373.223	237.693	300.65	303.824
M173T268_2	173.164	267.579	4225.35	3943.19	4573.4	4122.76	4014.49	4475.44	4048.6	4400.63	542.342	469.251	406.273	374.337
M174T767_1	173.579	766.895	21683.6	29075.2	30347.6	31305.9	23341.4	27678.9	31657	33877.6	2298.26	1798.03	1456.88	1139.81
M174T403	174.021	403.254	5422.47	5053.14	3379.62	3383.77	99163.7	84213.4	84152.2	80001	1385.99	1528.47	1069.31	1042.23
[truncated: 13,943 more rows]

## Sheet: Knowledge_guided_network (Neg)
peak_name	mz	rt	id_kegg	id_zhulab	name	formula	confidence_level	smiles	inchikey	isotope	adduct	total_score	mz_error	rt_error_abs	rt_error_rela	ms2_score	iden_score	iden_type	peak_group_id	base_peak	num_peaks
M130T641_2	130.05	640.9	S0275	S0275	cis-4-Hydroxy-D-proline	C5H9NO3	level1	C1[C@H](CN[C@H]1C(=O)O)O	PMMYEEVYMWASQN-QWWZWVQMSA-N	[M]	[M-H]-	3.75	4.5	13.5	NA	0.8707	0.75	MS1 + RT + ExpLib Match	[1]	M130T641_2_[M-H]-	6
M137T313	137.023	313.4	S0014	S0014	4-Hydroxybenzoate	C7H6O3	level1	C1=CC(=CC=C1C(=O)O)O	FJKROLUGYXJWQN-UHFFFAOYSA-N	[M]	[M-H]-	3.64	11.9	19.3	NA	0.998	0.64	MS1 + RT + ExpLib Match	[2]	M137T313_[M-H]-	2
M137T289	137.023	288.6	S0014	S0014	4-Hydroxybenzoate	C7H6O3	level1	C1=CC(=CC=C1C(=O)O)O	FJKROLUGYXJWQN-UHFFFAOYSA-N	[M]	[M-H]-	3.77	11.1	5.6	NA	0.9975	0.77	MS1 + RT + ExpLib Match	[3]	M137T289_[M-H]-	4
M150T565	150.041	565	S0183	S0183	2-Hydroxyadenine	C5H5N5O	level1	NC1=NC(O)=NC2=C1NC=N2	DRAVOWXCEBXPTN-UHFFFAOYSA-N	[M]	[M-H]-	3.64	9.2	22.7	NA	0.9666	0.64	MS1 + RT + ExpLib Match	[5]	M150T565_[M-H]-	1
M150T530_2	150.041	529.7	S0183	S0183	2-Hydroxyadenine	C5H5N5O	level1	NC1=NC(O)=NC2=C1NC=N2	DRAVOWXCEBXPTN-UHFFFAOYSA-N	[M]	[M-H]-	3.8	4.8	12.6	NA	0.9694	0.8	MS1 + RT + ExpLib Match	[4]	M150T530_2_[M-H]-	6
M153T92	153.019	92.4	S0016	S0016	2,3-Dihydroxybenzoic acid	C7H6O4	level1	C1=CC(=C(C(=C1)O)O)C(=O)O	GLDQAMYCGOIJDV-UHFFFAOYSA-N	[M]	[M-H]-	3.73	3.7	23.6	NA	0.9862	0.73	MS1 + RT + ExpLib Match	[6]	M153T92_[M-H]-	9
M153T68_2	153.019	67.7	S0016	S0016	2,3-Dihydroxybenzoic acid	C7H6O4	level1	C1=CC(=C(C(=C1)O)O)C(=O)O	GLDQAMYCGOIJDV-UHFFFAOYSA-N	[M]	[M-H]-	3.95	1.5	1.2	NA	0.9728	0.95	MS1 + RT + ExpLib Match	[7]	M153T68_2_[M-H]-	10
M160T749_2	160.06	749.3	L0090	L0090	DL-2-Aminoadipic acid	C6H11NO4	level1	NC(CCCC(O)=O)C(O)=O	OYIFNHCXNCRBQI-UHFFFAOYSA-N	[M]	[M-H]-	3.77	7.4	12.3	NA	0.9881	0.77	MS1 + RT + ExpLib Match	[8]	M160T749_2_[M-H]-	4
M164T274	164.107	273.8	L0356	L0356	Hordenine	C10H15NO	level1	CN(C)CCC1=CC=C(C=C1)O	KUBCEEMXQZUPDQ-UHFFFAOYSA-N	[M]	[M-H]-	3.82	8	4.2	NA	0.9679	0.82	MS1 + RT + ExpLib Match	[9]	M164T274_[M-H]-	3
M166T172	166.051	172.4	L0194	L0194	Pyridoxal (Vitamin B6)	C8H9NO3	level1	CC1=NC=C(C(=C1O)C=O)CO	RADKZDMFGJYCBB-UHFFFAOYSA-N	[M]	[M-H]-	3.83	2.3	15	NA	0.9835	0.83	MS1 + RT + ExpLib Match	[10]	M166T172_[M-H]-	9
M168T186_3	168.066	186.3	S0080	S0080	Pyridoxine	C8H11NO3	level1	CC1=NC=C(C(=C1O)CO)CO	LXNHXLLTXMVWPM-UHFFFAOYSA-N	[M]	[M-H]-	3.8	3.4	15.9	NA	0.9709	0.8	MS1 + RT + ExpLib Match	[11]	M168T186_3_[M-H]-	16
M177T543	177.039	542.6	L0427	L0427	2-Dehydro-3-deoxy-D-gluconate	C6H10O6	level1	C([C@@H]([C@@H](CO)O)O)C(=O)C(=O)O	WPAMZTWLKIDIOP-WVZVXSGGSA-N	[M]	[M-H]-	3.75	6.8	16.1	NA	0.9926	0.75	MS1 + RT + ExpLib Match	[12]	M177T543_[M-H]-	5
M181T524_2	181.071	523.8	S0140	S0140	D-Sorbitol	C6H14O6	level1	C(C(C(C(C(CO)(O)[H])(O)[H])(O)[H])(O)[H])O	FBPFZTCFMRRESA-NQAPHZHOSA-N	[M]	[M-H]-	3.87	2.8	7.2	NA	0.9462	0.87	MS1 + RT + ExpLib Match	[13]	M181T524_2_[M-H]-	9
M193T642	193.035	642	L0113	L0113	2-Keto-D-gluconic acid	C6H10O7	level1	OCC(O)C(O)C(O)C(=O)C(O)=O	VBUYCZFBVCCYFD-UHFFFAOYSA-N	[M]	[M-H]-	3.82	3.2	4.2	NA	0.8196	0.82	MS1 + RT + ExpLib Match	[14]	M193T642_[M-H]-	6
M193T418	193.062	418.2	S0093	S0093	Aminohippuric acid	C9H10N2O3	level1	NC1=CC=C(C=C1)C(=O)NCC(O)=O	HSMNQINEKMPTIC-UHFFFAOYSA-N	[M]	[M-H]-	3.85	0.7	14.9	NA	0.9777	0.85	MS1 + RT + ExpLib Match	[15]	M193T418_[M-H]-	8
M194T235	194.046	235.4	L0139	L0139	Salicyluric acid	C9H9NO4	level1	C1=CC=C(C(=C1)C(=O)NCC(=O)O)O	ONJSZLXSECQROL-UHFFFAOYSA-N	[M]	[M-H]-	3.95	1.1	3.3	NA	0.9864	0.95	MS1 + RT + ExpLib Match	[16]	M194T235_[M-H]-	11
M207T446	207.077	445.5	S0083	S0083	L-Kynurenine	C10H12N2O3	level1	C1=CC=C(C(=C1)C(=O)C[C@@H](C(=O)O)N)N	YGPSJZOEDVAXAB-QMMMGPOBSA-N	[M]	[M-H]-	3.89	2.8	7.9	NA	0.9953	0.89	MS1 + RT + ExpLib Match	[17]	M207T446_[M-H]-	13
M218T738	218.066	737.6	L0319	L0319	O-Succinyl-L-homoserine	C8H13NO6	level1	C(COC(=O)CCC(=O)O)[C@@H](C(=O)O)N	GNISQJGXJIDKDJ-YFKPBYRVSA-N	[M]	[M-H]-	3.81	5.5	5.8	NA	0.8932	0.81	MS1 + RT + ExpLib Match	[18]	M218T738_[M-H]-	2
M225T758	225.099	758.5	S0154	S0154	L-Carnosine	C9H14N4O3	level1	C1=C(NC=N1)C[C@@H](C(=O)O)NC(=O)CCN	CQOVPNPJLQNMDC-ZETCQYMHSA-N	[M]	[M-H]-	3.95	0.5	3.2	NA	0.9711	0.95	MS1 + RT + ExpLib Match	[19]	M225T758_[M-H]-	11
M243T420_1	243.062	419.6	L0244	L0244	Pseudouridine	C9H12N2O6	level1	C1=C(C(=O)NC(=O)N1)[C@H]2[C@@H]([C@@H]([C@H](O2)CO)O)O	PTJWIQPHWPFNBW-GBNDHIKLSA-N	[M]	[M-H]-	3.82	1.2	9.6	NA	0.8388	0.82	MS1 + RT + ExpLib Match	[20]	M243T420_1_[M-H]-	15
M251T306_2	251.079	306.4	L0005	L0005	Deoxyinosine	C10H12N4O4	level1	C1[C@@H]([C@H](O[C@H]1N2C=NC3=C2NC=NC3=O)CO)O	VGONTNSXDCQUGY-RRKCRQDMSA-N	[M]	[M-H]-	3.89	1.8	9.1	NA	0.9971	0.89	MS1 + RT + ExpLib Match	[21]	M251T306_2_[M-H]-	8
M252T588	252.074	587.9	L0157	L0157	D-Neopterin	C9H11N5O4	level1	C1=C(N=C2C(=N1)NC(=NC2=O)N)[C@@H]([C@@H](CO)O)O	BMQYVXCPAOLZOK-XINAWCOVSA-N	[M]	[M-H]-	3.91	0.7	5.6	NA	0.9347	0.91	MS1 + RT + ExpLib Match	[22]	M252T588_[M-H]-	9
M258T296	258.056	296.2	L0257	L0257	2-Thiocytidine	C9H13N3O4S	level1	NC1=NC(=S)N(C=C1)C2OC(CO)C(O)C2O	RHFUOMFWUGWKKO-XVFCMESISA-N	[M]	[M-H]-	3.82	2.3	11.8	NA	0.9119	0.82	MS1 + RT + ExpLib Match	[23]	M258T296_[M-H]-	5
M263T390_1	263.104	389.6	L0217	L0217	Alpha-N-Phenylacetyl-L-glutamine	C13H16N2O4	level1	C1=CC=C(C=C1)CC(=O)N[C@@H](CCC(=O)N)C(=O)O	JFLIEFSWGNOPJJ-JTQLQIEISA-N	[M]	[M-H]-	3.84	0.8	17.3	NA	0.9994	0.84	MS1 + RT + ExpLib Match	[24]	M263T390_1_[M-H]-	20
M280T167	280.105	167.2	L0234	L0234	2'-O-methyladenosine	C11H15N5O4	level1	COC1(C(C(CO)(OC1(N2C=NC3=C(N)N=CN=C32)[H])[H])(O)[H])[H]	FPUGCISOLXNPPC-INWNYVOZSA-N	[M]	[M-H]-	3.96	1.4	2.3	NA	0.9982	0.96	MS1 + RT + ExpLib Match	[25]	M280T167_[M-H]-	6
M284T279	284.089	278.7	L0237	L0237	N4-Acetylcytidine	C11H15N3O6	level1	CC(=O)NC1=NC(=O)N(C=C1)[C@@H]1O[C@H](CO)[C@@H](O)[C@H]1O	NIDVTARKFBZMOT-PEBGCTIMSA-N	[M]	[M-H]-	3.86	1	10.1	NA	0.9199	0.86	MS1 + RT + ExpLib Match	[26]	M284T279_[M-H]-	9
M303T832	303.084	831.7	L0177	L0177	N-Acetylaspartylglutamate (NAAG)	C11H16N2O8	level1	CC(=O)N[C@@H](CC(=O)O)C(=O)N[C@@H](CCC(=O)O)C(=O)O	OPVPGKGADVGKTG-BQBZGAKWSA-N	[M]	[M-H]-	3.9	0.8	6.5	NA	0.9376	0.9	MS1 + RT + ExpLib Match	[27]	M303T832_[M-H]-	12
M306T819	306.049	819.5	L0037	L0037	2'-Deoxycytidine 5'-monophosphate (dCMP)	C9H14N3O7P	level1	C1=CN(C2(CC(C(COP(O)(O)=O)(O2)[H])(O)[H])[H])C(=NC1=N)O	NCMVOABPESMRCP-KYVYOHOSSA-N	[M]	[M-H]-	3.86	2.1	12	NA	0.9935	0.86	MS1 + RT + ExpLib Match	[28]	M306T819_[M-H]-	6
M310T326	310.116	325.6	L0213	L0213	N2,N2-Dimethylguanosine	C12H17N5O5	level1	CN(C)C1=NC(=O)C2=C(N1)N(C=N2)[C@@H]1O[C@H](CO)[C@@H](O)[C@H]1O	RSPURTUNRHNVGF-IOSLPCCCSA-N	[M]	[M-H]-	3.91	2	6.5	NA	0.9932	0.91	MS1 + RT + ExpLib Match	[29]	M310T326_[M-H]-	7
M330T771	330.06	770.7	L0140	L0140	2'-Deoxyadenosine 5'-monophosphate (dAMP)	C10H14N5O6P	level1	C1[C@@H]([C@H](O[C@H]1N2C=NC3=C2N=CN=C3N)COP(=O)(O)O)O	KHWCHTKSEGGWEX-RRKCRQDMSA-N	[M]	[M-H]-	3.84	1.5	12.5	NA	0.948	0.84	MS1 + RT + ExpLib Match	[30]	M330T771_[M-H]-	5
M339T945	338.987	945	L0227	L0227	D-Fructose 1,6-bisphosphate	C6H14O12P2	level1	C([C@@H]1[C@H]([C@@H]([C@](O1)(COP(=O)(O)O)O)O)O)OP(=O)(O)O	RNBGYGVWRKECFJ-ARQDHWQXSA-N	[M]	[M-H]-	3.83	3.9	11	NA	0.9824	0.83	MS1 + RT + ExpLib Match	[31]	M339T945_[M-H]-	3
M347T865	347.039	865.5	L0019	L0019	Inosine 5'-monophosphate (IMP)	C10H13N4O8P	level1	C1=NC(=O)C2=C(N1)N(C=N2)[C@H]3[C@@H]([C@@H]([C@H](O3)COP(=O)(O)O)O)O	GRSZFWQUAKGDAV-KQYNXXCUSA-N	[M]	[M-H]-	3.67	2.4	28.9	NA	0.893	0.67	MS1 + RT + ExpLib Match	[32]	M347T865_[M-H]-	3
M347T826	347.039	826	L0019	L0019	Inosine 5'-monophosphate (IMP)	C10H13N4O8P	level1	C1=NC(=O)C2=C(N1)N(C=N2)[C@H]3[C@@H]([C@@H]([C@H](O3)COP(=O)(O)O)O)O	GRSZFWQUAKGDAV-KQYNXXCUSA-N	[M]	[M-H]-	3.87	1.2	10.6	NA	0.9602	0.87	MS1 + RT + ExpLib Match	[33]	M347T826_[M-H]-	9
M378T719	378.097	718.7	L0336	L0336	S-Lactoylglutathione	C13H21N3O8S	level1	CC(O)C(=O)SCC(N=C(O)CCC(N)C(O)=O)C(O)=NCC(O)=O	VDYDCVUWILIYQF-UHFFFAOYSA-N	[M]	[M-H]-	3.92	1.9	3.6	NA	0.9552	0.92	MS1 + RT + ExpLib Match	[34]	M378T719_[M-H]-	2
M383T687	383.114	686.8	L0040	L0040	S-Adenosyl-L-homocysteine	C14H20N6O5S	level1	C1=NC2=C(C(=N1)N)N=CN2[C@H]3[C@@H]([C@@H]([C@H](O3)CSCC[C@@H](C(=O)O)N)O)O	ZJUKTBDSGOFHSH-WFMPWKQPSA-N	[M]	[M-H]-	3.83	1.9	16.8	NA	0.9954	0.83	MS1 + RT + ExpLib Match	[35]	M383T687_[M-H]-	3
M442T915	442.016	914.6	L0062	L0062	Guanosine 5'-diphosphate (GDP)	C10H15N5O11P2	level1	C1=NC2=C(N1[C@H]3[C@@H]([C@@H]([C@H](O3)COP(=O)(O)OP(=O)(O)O)O)O)NC(=NC2=O)N	QGWNDRXFNXRZMB-UUOKFMHZSA-N	[M]	[M-H]-	3.72	1.6	25.5	NA	0.9198	0.72	MS1 + RT + ExpLib Match	[36]	M442T915_[M-H]-	6
M455T748	455.097	747.7	L0070	L0070	Flavin mononucleotide (FMN)	C17H21N4O9P	level1	CC1=CC2=C(C=C1C)N(C3=NC(=O)NC(=O)C3=N2)C[C@@H]([C@@H]([C@@H](COP(=O)(O)O)O)O)O	FVTCRASFADXXNN-SCRDCRAPSA-N	[M]	[M-H]-	3.8	0	11.8	NA	0.8017	0.8	MS1 + RT + ExpLib Match	[37]	M455T748_[M-H]-	1
M579T308	579.174	307.6	L0173	L0173	Naringin	C27H32O14	level1	C[C@H]1[C@@H]([C@H]([C@H]([C@@H](O1)O[C@@H]2[C@H]([C@@H]([C@H](O[C@H]2OC3=CC(=C4C(=O)C[C@H](OC4=C3)C5=CC=C(C=C5)O)O)CO)O)O)O)O)O	DFPMSGMNTNDNHN-ZPHOTFPESA-N	[M]	[M-H]-	3.86	3.7	8.8	NA	0.9971	0.86	MS1 + RT + ExpLib Match	[39]	M579T308_[M-H]-	12
M579T322	579.175	321.6	L0173	L0173	Naringin	C27H32O14	level1	C[C@H]1[C@@H]([C@H]([C@H]([C@@H](O1)O[C@@H]2[C@H]([C@@H]([C@H](O[C@H]2OC3=CC(=C4C(=O)C[C@H](OC4=C3)C5=CC=C(C=C5)O)O)CO)O)O)O)O)O	DFPMSGMNTNDNHN-ZPHOTFPESA-N	[M]	[M-H]-	3.86	5.5	5.2	NA	0.9969	0.86	MS1 + RT + ExpLib Match	[38]	M579T322_[M-H]-	10
M611T931	611.148	930.8	L0008	L0008	Glutathione disulfide	C20H32N6O12S2	level1	C(CC(=O)N[C@@H](CSSC[C@@H](C(=O)NCC(=O)O)NC(=O)CC[C@@H](C(=O)O)N)C(=O)NCC(=O)O)[C@@H](C(=O)O)N	YPZRWBKMTBYPTK-BJDJZHNGSA-N	[M]	[M-H]-	3.75	6	13.5	NA	0.9348	0.75	MS1 + RT + ExpLib Match	[40]	M611T931_[M-H]-	15
M613T823	613.143	823.4	L0294	L0294	Cytidine monophosphate N-acetylneuraminic acid	C20H31N4O16P	level1	CC(=O)N[C@@H]1[C@H](C[C@](O[C@H]1[C@@H]([C@@H](CO)O)O)(C(=O)O)OP(=O)(O)OC[C@@H]2[C@H]([C@H]([C@@H](O2)N3C=CC(=NC3=O)N)O)O)O	TXCIAUNLDRJGJZ-BILDWYJOSA-N	[M]	[M-H]-	3.84	5	9.5	NA	0.9979	0.84	MS1 + RT + ExpLib Match	[41]	M613T823_[M-H]-	8
M118T640	118.049	640.3	Exd002597	NA	NA	C4H9NO3	level3.2	C(CO)[C@@H](C(=O)O)N	UKAUYVFTDYCKQA-VKHMYHEASA-N	[M]	[M-H]-	1.76	4.6	NA	4	0.7475	0.76	metAnnotation	[42]	M118T640_[M-H]-	1
M140T702	140.034	702.4	Exd002597	NA	NA	C4H9NO3	level3.2	C(CO)[C@@H](C(=O)O)N	UKAUYVFTDYCKQA-VKHMYHEASA-N	[M]	[M+Na-2H]-	1.39	3.8	NA	5.3	NA	0.39	adductAnnotation	[43]	M140T702_[M+Na-2H]-	1
M154T693	154.061	693.2	Exd007045	NA	NA	C6H9N3O2	level3.2	C(c1cnc[nH]1)[C@@H](C(=O)O)N	HNDVDQJCIGZPNO-YFKPBYRVSA-N	[M]	[M-H]-	1.93	3.2	NA	0.5	0.9831	0.93	metAnnotation	[45]	M154T693_[M-H]-	1
M154T679	154.061	679.2	Exd007045	NA	NA	C6H9N3O2	level3.2	C(c1cnc[nH]1)[C@@H](C(=O)O)N	HNDVDQJCIGZPNO-YFKPBYRVSA-N	[M]	[M-H]-	1.53	2.4	NA	1.5	0.1617	0.53	metAnnotation	[44]	M154T679_[M-H]-	2
M161T459	161.044	458.9	Exd002183	NA	NA	C6H12O6	level3.2	C([C@@H]1[C@H]([C@@H]([C@](CO)(O)O1)O)O)O	RFSUNEUAIZKAJO-ARQDHWQXSA-N	[M]	[M-H2O-H]-	1.72	3.7	NA	8	0.7071	0.72	metAnnotation	[47]	M161T459_[M-H2O-H]-	3
M164T173	164.034	172.9	Exd001405	NA	NA	C8H9NO4	level3.2	Cc1c(c(c(cn1)CO)C(=O)O)O	HXACOUQIXZGNBF-UHFFFAOYSA-N	[M]	[M-H2O-H]-	1.34	2.2	NA	14.6	NA	0.34	adductAnnotation	[48]	M164T173_[M-H2O-H]-	4
M175T473	175.023	473	Exd001542	NA	NA	C6H10O7	level3.2	C1(C(C(C(=O)O)OC(C1O)O)O)O	AEMOLEFTQBMNLQ-UHFFFAOYSA-N	[M]	[M-H2O-H]-	1.73	3.5	NA	25.8	1	0.73	metAnnotation	[50]	M175T473_[M-H2O-H]-	1
M175T445	175.024	445	Exd001542	NA	NA	C6H10O7	level3.2	C1(C(C(C(=O)O)OC(C1O)O)O)O	AEMOLEFTQBMNLQ-UHFFFAOYSA-N	[M]	[M-H2O-H]-	1.8	2.9	NA	18.3	0.9932	0.8	metAnnotation	[51]	M175T445_[M-H2O-H]-	2
M176T584	176.055	583.9	Exd006814	NA	NA	C4H7NO3	level3.2	C(C=O)[C@@H](C(=O)O)N	HOSWPDPVFBCLSY-VKHMYHEASA-N	[M]	[M+CH3COO]-	1.87	3.6	NA	7.3	0.9845	0.87	metAnnotation	[53]	M176T584_[M+CH3COO]-	1
M178T639	178.071	639.5	Exd002597	NA	NA	C4H9NO3	level3.2	C(CO)[C@@H](C(=O)O)N	UKAUYVFTDYCKQA-VKHMYHEASA-N	[M]	[M+CH3COO]-	1.44	1.7	NA	4.2	NA	0.44	adductAnnotation	[56]	M178T639_[M+CH3COO]-	3
M179T485	179.054	485.4	Exd002183	NA	NA	C6H12O6	level3.2	C([C@@H]1[C@H]([C@@H]([C@](CO)(O)O1)O)O)O	RFSUNEUAIZKAJO-ARQDHWQXSA-N	[M]	[M-H]-	1.91	3.9	NA	2.7	0.996	0.91	metAnnotation	[58]	M179T485_[M-H]-	3
M179T503	179.055	503	Exd002183	NA	NA	C6H12O6	level3.2	C([C@@H]1[C@H]([C@@H]([C@](CO)(O)O1)O)O)O	RFSUNEUAIZKAJO-ARQDHWQXSA-N	[M]	[M-H]-	1.94	2.8	NA	0.8	0.9888	0.94	metAnnotation	[57]	M179T503_[M-H]-	7
M182T174	182.044	173.8	Exd001405	NA	NA	C8H9NO4	level3.2	Cc1c(c(c(cn1)CO)C(=O)O)O	HXACOUQIXZGNBF-UHFFFAOYSA-N	[M]	[M-H]-	1.82	3.3	NA	14.1	0.9901	0.82	metAnnotation	[60]	M182T174_[M-H]-	7
M196T503	196.081	503	Exd002183	NA	NA	C6H12O6	level3.2	C([C@@H]1[C@H]([C@@H]([C@](CO)(O)O1)O)O)O	RFSUNEUAIZKAJO-ARQDHWQXSA-N	[M]	[M+NH4-2H]-	1.45	2.6	NA	0.8	NA	0.45	adductAnnotation	[68]	M196T503_[M+NH4-2H]-	5
M204T172	204.024	172	Exd001405	NA	NA	C8H9NO4	level3.2	Cc1c(c(c(cn1)CO)C(=O)O)O	HXACOUQIXZGNBF-UHFFFAOYSA-N	[M]	[M+Na-2H]-	1.67	8.5	NA	15	0.8778	0.67	metAnnotation	[69]	M204T172_[M+Na-2H]-	7
M215T307	215.013	307.4	Exd001542	NA	NA	C6H10O7	level3.2	C1(C(C(C(=O)O)OC(C1O)O)O)O	AEMOLEFTQBMNLQ-UHFFFAOYSA-N	[M]	[M+Na-2H]-	1.61	11.5	NA	18.3	0.9171	0.61	metAnnotation	[71]	M215T307_[M+Na-2H]-	2
M239T540	239.076	539.6	Exd002183	NA	NA	C6H12O6	level3.2	C([C@@H]1[C@H]([C@@H]([C@](CO)(O)O1)O)O)O	RFSUNEUAIZKAJO-ARQDHWQXSA-N	[M]	[M+CH3COO]-	1.86	3.6	NA	8.2	0.9672	0.86	metAnnotation	[81]	M239T540_[M+CH3COO]-	15
M239T524	239.076	524.3	Exd002183	NA	NA	C6H12O6	level3.2	C([C@@H]1[C@H]([C@@H]([C@](CO)(O)O1)O)O)O	RFSUNEUAIZKAJO-ARQDHWQXSA-N	[M]	[M+CH3COO]-	1.89	3.2	NA	5.1	0.9722	0.89	metAnnotation	[82]	M239T524_[M+CH3COO]-	16
M239T748	239.115	748	L0301	NA	L-Anserine	C10H16N4O3	level3.2	CN1C=NC=C1C[C@@H](C(=O)O)NC(=O)CCN	MYYIAHXIVFADCU-QMMMGPOBSA-N	[M]	[M-H]-	1.49	0.7	NA	3.4	0.0587	0.49	metAnnotation	[83]	M239T748_[M-H]-	7
M250T237	250.092	236.8	Exd001052	NA	NA	C10H13N5O3	level3.2	C1[C@@H]([C@@H](CO)O[C@H]1n1cnc2c(N)ncnc12)O	OLXZPDWKRNYJJZ-RRKCRQDMSA-N	[M]	[M-H]-	1.68	6.5	NA	24.1	0.9798	0.68	metAnnotation	[85]	M250T237_[M-H]-	6
M267T372	267.074	371.8	Exd000182	NA	NA	C10H12N4O5	level3.2	C([C@@H]1[C@H]([C@H]([C@H](n2cnc3c2ncnc3O)O1)O)O)O	UGQMRVRMYYASKQ-KQYNXXCUSA-N	[M]	[M-H]-	1.96	0.1	NA	4.8	0.9986	0.96	metAnnotation	[92]	M267T372_[M-H]-	17
M282T454	282.083	453.9	Exd002213	NA	NA	C10H13N5O5	level3.2	C([C@@H]1[C@H]([C@H]([C@H](n2cnc3c2[nH]c(=N)nc3O)O1)O)O)O	NYHBQMYGNKIUIF-UUOKFMHZSA-N	[M]	[M-H]-	1.52	2.7	NA	25.3	0.5437	0.52	metAnnotation	[95]	M282T454_[M-H]-	1
M289T306	289.051	306.4	Exd000182	NA	NA	C10H12N4O5	level3.2	C([C@@H]1[C@H]([C@H]([C@H](n2cnc3c2ncnc3O)O1)O)O)O	UGQMRVRMYYASKQ-KQYNXXCUSA-N	[M]	[M+Na-2H]-	1.56	10.5	NA	21.5	0.8249	0.56	metAnnotation	[98]	M289T306_[M+Na-2H]-	9
M327T300	327.095	299.5	Exd000182	NA	NA	C10H12N4O5	level3.2	C([C@@H]1[C@H]([C@H]([C@H](n2cnc3c2ncnc3O)O1)O)O)O	UGQMRVRMYYASKQ-KQYNXXCUSA-N	[M]	[M+CH3COO]-	1.54	0.8	NA	23.3	0.5026	0.54	metAnnotation	[105]	M327T300_[M+CH3COO]-	1
M327T358	327.095	357.7	Exd000182	NA	NA	C10H12N4O5	level3.2	C([C@@H]1[C@H]([C@H]([C@H](n2cnc3c2ncnc3O)O1)O)O)O	UGQMRVRMYYASKQ-KQYNXXCUSA-N	[M]	[M+CH3COO]-	1.65	2	NA	8.4	0.5026	0.65	metAnnotation	[106]	M327T358_[M+CH3COO]-	1
M346T873	346.055	872.7	Exd001043	NA	NA	C10H14N5O7P	level3.2	C1[C@@H]([C@@H](COP(=O)(O)O)O[C@H]1n1cnc2c(N)nc(nc12)O)O	GEQDRKVFKBSPSW-KVQBGUIXSA-N	[M]	[M-H]-	1.93	2.9	NA	2.6	0.9988	0.93	metAnnotation	[116]	M346T873_[M-H]-	7
M346T669	346.055	669	Exd001043	NA	NA	C10H14N5O7P	level3.2	C1[C@@H]([C@@H](COP(=O)(O)O)O[C@H]1n1cnc2c(N)nc(nc12)O)O	GEQDRKVFKBSPSW-KVQBGUIXSA-N	[M]	[M-H]-	1.77	2.8	NA	21.4	0.9988	0.77	metAnnotation	[117]	M346T669_[M-H]-	8
M346T793	346.055	792.6	Exd001043	NA	NA	C10H14N5O7P	level3.2	C1[C@@H]([C@@H](COP(=O)(O)O)O[C@H]1n1cnc2c(N)nc(nc12)O)O	GEQDRKVFKBSPSW-KVQBGUIXSA-N	[M]	[M-H]-	1.92	1.5	NA	6.9	0.9988	0.92	metAnnotation	[118]	M346T793_[M-H]-	9
M346T744	346.056	744.4	Exd001043	NA	NA	C10H14N5O7P	level3.2	C1[C@@H]([C@@H](COP(=O)(O)O)O[C@H]1n1cnc2c(N)nc(nc12)O)O	GEQDRKVFKBSPSW-KVQBGUIXSA-N	[M]	[M-H]-	1.89	0.2	NA	12.5	0.9988	0.89	metAnnotation	[119]	M346T744_[M-H]-	22
M362T795	362.05	795	Exd000537	NA	NA	C10H14N5O8P	level3.2	C([C@@H]1[C@H]([C@H]([C@H](n2cnc3c2[nH]c(=N)nc3O)O1)O)O)OP(=O)(O)O	RQFCJASXJCIDSX-UUOKFMHZSA-N	[M]	[M-H]-	1.78	2	NA	4.4	0.7086	0.78	metAnnotation	[129]	M362T795_[M-H]-	7
M433T203	433.113	202.9	Exd001267	NA	NA	C21H22O10	level3.2	c1cc(ccc1[C@@H]1CC(=O)c2c(cc(cc2O1)O[C@H]1[C@@H]([C@H]([C@@H]([C@@H](CO)O1)O)O)O)O)O	DLIKSSGEMUFQOK-SFTVRKLSSA-N	[M]	[M-H]-	1.75	1.7	NA	24.5	0.9705	0.75	metAnnotation	[148]	M433T203_[M-H]-	1
M259T903	259.021	902.9	Exd001651;Exd001644	NA;NA	NA;NA	C6H13O9P;C6H13O9P	level3.2;level3.2	C([C@@H]1[C@H]([C@@H]([C@](CO)(O)O1)O)O)OP(=O)(O)O;C([C@@H]1[C@H]([C@@H]([C@](COP(=O)(O)O)(O)O1)O)O)O	BGWGXPAPYGQALX-ARQDHWQXSA-N;RHKKZBWRNHGJEZ-ARQDHWQXSA-N	[M];[M]	[M-H]-;[M-H]-	1.45;1.44	1.7;1.7	NA;NA	2.7;3.4	NA;NA	0.45;0.44	adductAnnotation;adductAnnotation	[89];[89]	M259T903_[M-H]-;M259T903_[M-H]-	6;6
M259T862	259.022	861.9	Exd001651;Exd001644	NA;NA	NA;NA	C6H13O9P;C6H13O9P	level3.2;level3.2	C([C@@H]1[C@H]([C@@H]([C@](CO)(O)O1)O)O)OP(=O)(O)O;C([C@@H]1[C@H]([C@@H]([C@](COP(=O)(O)O)(O)O1)O)O)O	BGWGXPAPYGQALX-ARQDHWQXSA-N;RHKKZBWRNHGJEZ-ARQDHWQXSA-N	[M];[M]	[M-H]-;[M-H]-	1.95;1.95	2.1;2.1	NA;NA	1.9;1.3	0.9958;0.9958	0.95;0.95	metAnnotation;metAnnotation	[87];[87]	M259T862_[M-H]-;M259T862_[M-H]-	5;5
M259T881	259.022	880.8	Exd001651;Exd001644	NA;NA	NA;NA	C6H13O9P;C6H13O9P	level3.2;level3.2	C([C@@H]1[C@H]([C@@H]([C@](CO)(O)O1)O)O)OP(=O)(O)O;C([C@@H]1[C@H]([C@@H]([C@](COP(=O)(O)O)(O)O1)O)O)O	BGWGXPAPYGQALX-ARQDHWQXSA-N;RHKKZBWRNHGJEZ-ARQDHWQXSA-N	[M];[M]	[M-H]-;[M-H]-	1.99;1.99	0.2;0.2	NA;NA	0.2;0.9	0.9994;0.9994	0.99;0.99	metAnnotation;metAnnotation	[86];[86]	M259T881_[M-H]-;M259T881_[M-H]-	20;20
M176T233	176.034	233.2	Exd006507	NA	NA	C9H9NO4	level3.2	c1cc(ccc1C(=O)NCC(=O)O)O	ZMHLUFWWWPBTIU-UHFFFAOYSA-N	[M]	[M-H2O-H]-	1.29	1.9	NA	21.8	NA	0.29	adductAnnotation	[52]	M176T233_[M-H2O-H]-	4
M194T347	194.045	347.2	Exd006507	NA	NA	C9H9NO4	level3.2	c1cc(ccc1C(=O)NCC(=O)O)O	ZMHLUFWWWPBTIU-UHFFFAOYSA-N	[M]	[M-H]-	1.84	1.2	NA	16.5	0.9964	0.84	metAnnotation	[67]	M194T347_[M-H]-	2
M194T289	194.046	288.6	Exd006507	NA	NA	C9H9NO4	level3.2	c1cc(ccc1C(=O)NCC(=O)O)O	ZMHLUFWWWPBTIU-UHFFFAOYSA-N	[M]	[M-H]-	1.97	0.4	NA	3.2	0.9975	0.97	metAnnotation	[66]	M194T289_[M-H]-	10
M210T290_1	210.039	289.8	Exd006515	NA	NA	C9H9NO5	level3.2	c1cc(c(c(c1)O)O)C(=NCC(=O)O)O	QEQVYIIYYNYLHC-UHFFFAOYSA-N	[M]	[M-H]-	1.87	3.9	NA	6.5	0.9699	0.87	metAnnotation	[70]	M210T290_1_[M-H]-	1
M217T343	217.064	343.4	Exd006787	NA	NA	C11H12N2O4	level3.2	CC(=Nc1ccc(cc1)C(=O)NCC(=O)O)O	VLSCGEIQKZBMEA-UHFFFAOYSA-N	[M]	[M-H2O-H]-	1.75	5.8	NA	16.4	0.9567	0.75	metAnnotation	[74]	M217T343_[M-H2O-H]-	1
M232T289	232.018	289	Exd006515	NA	NA	C9H9NO5	level3.2	c1cc(c(c(c1)O)O)C(=NCC(=O)O)O	QEQVYIIYYNYLHC-UHFFFAOYSA-N	[M]	[M+Na-2H]-	1.29	9.4	NA	6.2	NA	0.29	adductAnnotation	[78]	M232T289_[M+Na-2H]-	1
M266T393	266.088	393.2	Exd000246	NA	NA	C10H13N5O4	level3.2	C1[C@@H]([C@@H](CO)O[C@H]1n1cnc2c(N)nc(nc12)O)O	SWFIFWZFCNRPBN-KVQBGUIXSA-N	[M]	[M-H]-	1.7	3.1	NA	6	0.6005	0.7	metAnnotation	[91]	M266T393_[M-H]-	2
M285T537_2	285.082	536.8	Exd006669	NA	NA	C10H14N4O6	level3.2	C([C@@H]1[C@H]([C@H]([C@H](n2cnc(c2NC=N)C(=O)O)O1)O)O)O	HZHVBIAIXPEDPR-FJGDRVTGSA-N	[M]	[M-H]-	1.31	4.7	NA	14	NA	0.31	adductAnnotation	[97]	M285T537_2_[M-H]-	10
M285T450	285.082	449.7	Exd006669	NA	NA	C10H14N4O6	level3.2	C([C@@H]1[C@H]([C@H]([C@H](n2cnc(c2NC=N)C(=O)O)O1)O)O)O	HZHVBIAIXPEDPR-FJGDRVTGSA-N	[M]	[M-H]-	1.87	5.3	NA	4.5	1	0.87	metAnnotation	[96]	M285T450_[M-H]-	1
M313T761	313.056	761.4	Exd006508	NA	NA	C13H14O9	level3.2	c1cc(ccc1C(=O)O)OC1C(C(C(C(C(=O)O)O1)O)O)O	DKNOHNCMCYDVLT-UHFFFAOYSA-N	[M]	[M-H]-	1.77	2.3	NA	22.3	0.9964	0.77	metAnnotation	[101]	M313T761_[M-H]-	1
M313T491	313.056	491.5	Exd006508	NA	NA	C13H14O9	level3.2	c1cc(ccc1C(=O)O)OC1C(C(C(C(C(=O)O)O1)O)O)O	DKNOHNCMCYDVLT-UHFFFAOYSA-N	[M]	[M-H]-	1.79	2.1	NA	21.1	0.9964	0.79	metAnnotation	[100]	M313T491_[M-H]-	4
M326T288	326.109	288	Exd000246	NA	NA	C10H13N5O4	level3.2	C1[C@@H]([C@@H](CO)O[C@H]1n1cnc2c(N)nc(nc12)O)O	SWFIFWZFCNRPBN-KVQBGUIXSA-N	[M]	[M+CH3COO]-	1.76	3.5	NA	22.3	0.9988	0.76	metAnnotation	[104]	M326T288_[M+CH3COO]-	7
M362T858	362.05	857.5	Exd002207	NA	NA	C10H16N5O9P	level3.2	C([C@@H]1[C@H]([C@H]([C@H](n2cnc(c2NC(=N)N)C(=O)O)O1)O)O)OP(=O)(O)O	BYJBGSNLMYEXEA-ZIYNGMLESA-N	[M]	[M-H2O-H]-	1.88	1.9	NA	2.2	0.8638	0.88	metAnnotation	[128]	M362T858_[M-H2O-H]-	4
M365T801	365.048	800.7	Exd000181	NA	NA	C10H15N4O9P	level3.2	C([C@@H]1[C@H]([C@H]([C@H](n2cnc(c2NC=N)C(=O)O)O1)O)O)OP(=O)(O)O	CEVAZLJDKSQTJT-FJGDRVTGSA-N	[M]	[M-H]-	1.65	5.1	NA	8.9	0.619	0.65	metAnnotation	[131]	M365T801_[M-H]-	3
M365T834	365.048	834.3	Exd000181	NA	NA	C10H15N4O9P	level3.2	C([C@@H]1[C@H]([C@H]([C@H](n2cnc(c2NC=N)C(=O)O)O1)O)O)OP(=O)(O)O	CEVAZLJDKSQTJT-FJGDRVTGSA-N	[M]	[M-H]-	1.67	5	NA	5.1	0.5846	0.67	metAnnotation	[132]	M365T834_[M-H]-	3
M365T684	365.05	683.9	Exd000181	NA	NA	C10H15N4O9P	level3.2	C([C@@H]1[C@H]([C@H]([C@H](n2cnc(c2NC=N)C(=O)O)O1)O)O)OP(=O)(O)O	CEVAZLJDKSQTJT-FJGDRVTGSA-N	[M]	[M-H]-	1.82	0	NA	22.2	1	0.82	metAnnotation	[130]	M365T684_[M-H]-	1
M369T687	369.098	686.7	Exd006788	NA	NA	C15H18N2O9	level3.2	c1cc(ccc1C(=O)NCC(=O)O)NC1C(C(C(C(C(=O)O)O1)O)O)O	LXKANCXGXMZUGP-UHFFFAOYSA-N	[M]	[M-H]-	1.82	9.1	NA	3.6	1	0.82	metAnnotation	[135]	M369T687_[M-H]-	1
M370T661	370.077	660.9	Exd006505	NA	NA	C15H17NO10	level3.2	c1cc(ccc1C(=O)NCC(=O)O)OC1C(C(C(C(C(=O)O)O1)O)O)O	LMLVLKAHMMYVIO-UHFFFAOYSA-N	[M]	[M-H]-	1.95	2.5	NA	0.8	0.9901	0.95	metAnnotation	[136]	M370T661_[M-H]-	1
M399T750	399.108	749.8	Exd000298	NA	NA	C14H20N6O6S	level3.2	C(CSC[C@@H]1[C@H]([C@H]([C@H](n2cnc3c(N)nc(nc23)O)O1)O)O)[C@@H](C(=O)O)N	KTOJHCJIKDTLLJ-MACXSXHHSA-N	[M]	[M-H]-	1.79	2.4	NA	20.1	0.9986	0.79	metAnnotation	[141]	M399T750_[M-H]-	5
M425T821	425.069	820.9	Exd000181	NA	NA	C10H15N4O9P	level3.2	C([C@@H]1[C@H]([C@H]([C@H](n2cnc(c2NC=N)C(=O)O)O1)O)O)OP(=O)(O)O	CEVAZLJDKSQTJT-FJGDRVTGSA-N	[M]	[M+CH3COO]-	1.65	5	NA	6.6	0.5835	0.65	metAnnotation	[143]	M425T821_[M+CH3COO]-	8
M426T695	426.012	695.3	Exd001049	NA	NA	C10H14N5O10PS	level3.2	C1[C@@H]([C@@H](COP(=O)(O)O)O[C@H]1n1cnc2c(N)nc(nc12)O)OS(=O)(=O)O	XYHYKUXJPVNZRP-KVQBGUIXSA-N	[M]	[M-H]-	1.76	1.7	NA	24.3	0.9767	0.76	metAnnotation	[145]	M426T695_[M-H]-	4
M426T775	426.012	774.9	Exd001049	NA	NA	C10H14N5O10PS	level3.2	C1[C@@H]([C@@H](COP(=O)(O)O)O[C@H]1n1cnc2c(N)nc(nc12)O)OS(=O)(=O)O	XYHYKUXJPVNZRP-KVQBGUIXSA-N	[M]	[M-H]-	1.84	1.5	NA	15.6	0.9897	0.84	metAnnotation	[146]	M426T775_[M-H]-	3
M426T669_2	426.014	669	Exd001049	NA	NA	C10H14N5O10PS	level3.2	C1[C@@H]([C@@H](COP(=O)(O)O)O[C@H]1n1cnc2c(N)nc(nc12)O)OS(=O)(=O)O	XYHYKUXJPVNZRP-KVQBGUIXSA-N	[M]	[M-H]-	1.72	3.4	NA	27.2	1	0.72	metAnnotation	[144]	M426T669_2_[M-H]-	20
M427T787	427.04	787.2	Exd001046	NA	NA	C10H14N5O9PS	level3.2	C1[C@@H]([C@@H](COP(=O)(O)O)O[C@H]1n1cnc2c(N)ncnc12)OS(=O)(=O)O	JAVDTZXSSBHIMB-RRKCRQDMSA-N	[M]	[M+NH4-2H]-	1.72	10.5	NA	12.4	0.9991	0.72	metAnnotation	[147]	M427T787_[M+NH4-2H]-	3
M451T710	451.086	710	Exd007089	NA	NA	C15H22N6O6S	level3.2	C[S+](CC[C@@H](C(=O)O)N)C[C@@H]1[C@H]([C@H]([C@H](n2cnc3c(N)nc(nc23)[O-])O1)O)O	MRKNJAQROFCZIX-CZOGFEQNSA-N	[M]	[M+K-2H]-	1.77	10.7	NA	5.9	0.9986	0.77	metAnnotation	[152]	M451T710_[M+K-2H]-	5
M455T796	455.071	796.3	Exd002835	NA	NA	C14H24N3O11S2	level3.2	CC(C(=O)[S+](C)CC(C(=NCC(=O)O)O)N=C(CCC(C(=O)O)N)O)OS(=O)(=O)O	VASLGZFSNQTLEF-UHFFFAOYSA-O	[M]	[M-H2O-H]-	1.8	8.8	NA	5.9	0.9997	0.8	metAnnotation	[153]	M455T796_[M-H2O-H]-	11
M458T789	458.048	789.2	Exd002830	NA	NA	C13H21N3O11S2	level3.2	CC(C(=O)SCC(C(=NCC(=O)O)O)N=C(CCC(C(=O)O)N)O)OS(=O)(=O)O	NQOMCMCCJGXGHD-UHFFFAOYSA-N	[M]	[M-H]-	1.54	13.2	NA	5.1	0.5974	0.54	metAnnotation	[154]	M458T789_[M-H]-	1
M460T857	460.027	856.7	Exd000520	NA	NA	C10H17N5O12P2	level3.2	C([C@@H]1[C@H]([C@H]([C@H](n2cnc(c2NC(=N)N)C(=O)O)O1)O)O)OP(=O)(O)OP(=O)(O)O	WGEVKGKPKIHPJU-ZIYNGMLESA-N	[M]	[M-H]-	1.62	0.5	NA	11	0.433	0.62	metAnnotation	[157]	M460T857_[M-H]-	4
M473T832	473.082	832	Exd002835	NA	NA	C14H24N3O11S2	level3.2	CC(C(=O)[S+](C)CC(C(=NCC(=O)O)O)N=C(CCC(C(=O)O)N)O)OS(=O)(=O)O	VASLGZFSNQTLEF-UHFFFAOYSA-O	[M]	[M-H]-	1.6	8.5	NA	1.7	0.5117	0.6	metAnnotation	[158]	M473T832_[M-H]-	17
M518T880	518.068	879.5	Exd002830	NA	NA	C13H21N3O11S2	level3.2	CC(C(=O)SCC(C(=NCC(=O)O)O)N=C(CCC(C(=O)O)N)O)OS(=O)(=O)O	NQOMCMCCJGXGHD-UHFFFAOYSA-N	[M]	[M+CH3COO]-	1.72	14.1	NA	5.7	0.9997	0.72	metAnnotation	[162]	M518T880_[M+CH3COO]-	9
M518T799	518.07	799.1	Exd002830	NA	NA	C13H21N3O11S2	level3.2	CC(C(=O)SCC(C(=NCC(=O)O)O)N=C(CCC(C(=O)O)N)O)OS(=O)(=O)O	NQOMCMCCJGXGHD-UHFFFAOYSA-N	[M]	[M+CH3COO]-	1.78	11.3	NA	4	0.9997	0.78	metAnnotation	[163]	M518T799_[M+CH3COO]-	3
M543T822	543.035	822.1	Exd000312	NA	NA	C14H20N6O11S3	level3.2	C(CSC[C@@H]1[C@H]([C@H]([C@H](n2cnc3c(N)ncnc23)O1)OS(=O)(=O)O)OS(=O)(=O)O)[C@@H](C(=O)O)N	YAMSCZBYLYWLKE-WFMPWKQPSA-N	[M]	[M-H]-	1.72	12.6	NA	0.5	0.8594	0.72	metAnnotation	[164]	M543T822_[M-H]-	5
M635T736	635.144	735.8	Exd000028	NA	NA	C22H34N6O13S2	level3.2	CC(=O)N([C@@H](CSSC[C@@H](C(=NCC(=O)O)O)N=C(CC[C@@H](C(=O)O)N)O)C(=NCC(=O)O)O)C(=O)CC[C@@H](C(=O)O)N	GOUOWRWQQUHIGY-XUXIUFHCSA-N	[M]	[M-H2O-H]-	1.8	1.2	NA	13.8	0.8613	0.8	metAnnotation	[171]	M635T736_[M-H2O-H]-	8
M694T825	694.106	825.3	Exd002839	NA	NA	C19H29N3O17S2	level3.2	CC(C(=O)SCC(C(=NCC(=O)OC1C(C(C(C(C(=O)O)O1)O)O)O)O)N=C(CCC(C(=O)O)N)O)OS(=O)(=O)O	VPPWNAGEZMGGMY-UHFFFAOYSA-N	[M]	[M+CH3COO]-	1.92	3.1	NA	2.6	0.9906	0.92	metAnnotation	[175]	M694T825_[M+CH3COO]-	6
M733T801	733.125	801.1	Exd000027	NA	NA	C24H36N6O14S2	level3.2	CC(=O)N([C@@H](CSSC[C@@H](C(=NCC(=O)O)O)N(C(=O)C)C(=O)CC[C@@H](C(=O)O)N)C(=NCC(=O)O)O)C(=O)CC[C@@H](C(=O)O)N	KCMLTYFWMHUCLB-VGWMRTNUSA-N	[M]	[M+K-2H]-	1.67	4.6	NA	4.8	0.5665	0.67	metAnnotation	[177]	M733T801_[M+K-2H]-	6
M259T844	259.022	844.1	Exd001644;Exd001651	NA;NA	NA;NA	C6H13O9P;C6H13O9P	level3.2;level3.2	C([C@@H]1[C@H]([C@@H]([C@](COP(=O)(O)O)(O)O1)O)O)O;C([C@@H]1[C@H]([C@@H]([C@](CO)(O)O1)O)O)OP(=O)(O)O	RHKKZBWRNHGJEZ-ARQDHWQXSA-N;BGWGXPAPYGQALX-ARQDHWQXSA-N	[M];[M]	[M-H]-;[M-H]-	1.94;1.93	2.2;2.2	NA;NA	3.3;4	0.9994;0.9994	0.94;0.93	metAnnotation;metAnnotation	[88];[88]	M259T844_[M-H]-;M259T844_[M-H]-	11;11
M281T846_2	281.003	846.5	Exd001644;Exd001651	NA;NA	NA;NA	C6H13O9P;C6H13O9P	level3.2;level3.2	C([C@@H]1[C@H]([C@@H]([C@](COP(=O)(O)O)(O)O1)O)O)O;C([C@@H]1[C@H]([C@@H]([C@](CO)(O)O1)O)O)OP(=O)(O)O	RHKKZBWRNHGJEZ-ARQDHWQXSA-N;BGWGXPAPYGQALX-ARQDHWQXSA-N	[M];[M]	[M+Na-2H]-;[M+Na-2H]-	1.9;1.89	2.5;2.5	NA;NA	3.1;3.7	0.9299;0.9299	0.9;0.89	metAnnotation;metAnnotation	[94];[94]	M281T846_2_[M+Na-2H]-;M281T846_2_[M+Na-2H]-	2;2
M319T869	319.042	869.3	Exd001644;Exd001651	NA;NA	NA;NA	C6H13O9P;C6H13O9P	level3.2;level3.2	C([C@@H]1[C@H]([C@@H]([C@](COP(=O)(O)O)(O)O1)O)O)O;C([C@@H]1[C@H]([C@@H]([C@](CO)(O)O1)O)O)OP(=O)(O)O	RHKKZBWRNHGJEZ-ARQDHWQXSA-N;BGWGXPAPYGQALX-ARQDHWQXSA-N	[M];[M]	[M+CH3COO]-;[M+CH3COO]-	1.94;1.93	3.5;3.5	NA;NA	0.4;1.1	0.9985;0.9985	0.94;0.93	metAnnotation;metAnnotation	[102];[102]	M319T869_[M+CH3COO]-;M319T869_[M+CH3COO]-	1;1
M362T819	362.05	818.5	Exd002207;Exd000537	NA;NA	NA;NA	C10H16N5O9P;C10H14N5O8P	level3.2;level3.2	C([C@@H]1[C@H]([C@H]([C@H](n2cnc(c2NC(=N)N)C(=O)O)O1)O)O)OP(=O)(O)O;C([C@@H]1[C@H]([C@H]([C@H](n2cnc3c2[nH]c(=N)nc3O)O1)O)O)OP(=O)(O)O	BYJBGSNLMYEXEA-ZIYNGMLESA-N;RQFCJASXJCIDSX-UUOKFMHZSA-N	[M];[M]	[M-H2O-H]-;[M-H]-	1.83;1.7	2.7;2.8	NA;NA	6.6;1.6	0.8638;0.5264	0.83;0.7	metAnnotation;metAnnotation	[126];[127]	M362T819_[M-H2O-H]-;M362T819_[M-H]-	4;4
M233T437	232.975	437	Exd006519;Exd006520	NA;NA	NA;NA	C7H6O7S;C7H6O7S	level3.2;level3.2	c1cc(c(c(c1)O)OS(=O)(=O)O)C(=O)O;c1cc(c(c(c1)OS(=O)(=O)O)O)C(=O)O	XDKFJEPUNMUENX-UHFFFAOYSA-N;QDPNFTHYUAKYKM-UHFFFAOYSA-N	[M];[M]	[M-H]-;[M-H]-	1.72;1.67	2.6;2.6	NA;NA	17.4;23.7	0.8258;0.8258	0.72;0.67	metAnnotation;metAnnotation	[79];[79]	M233T437_[M-H]-;M233T437_[M-H]-	2;2
M305T863	305.05	862.5	Exd003122;Exd003123	NA;NA	NA;NA	C11H14O10;C11H14O10	level3.2;level3.2	C/C(=C\C(=O)O)/C(=O)OC1C(C(C(C(C(=O)O)O1)O)O)O;C/C(=C\C(=O)OC1C(C(C(C(C(=O)O)O1)O)O)O)/C(=O)O	HVXRVQFWOZDEJA-NSCUHMNNSA-N;CLTQBCSKGRMOCQ-NSCUHMNNSA-N	[M];[M]	[M-H]-;[M-H]-	1.72;1.71	3.5;3.5	NA;NA	26.6;27.3	1;1	0.72;0.71	metAnnotation;metAnnotation	[99];[99]	M305T863_[M-H]-;M305T863_[M-H]-	1;1
M329T664	329.05	664.1	Exd006517;Exd006516	NA;NA	NA;NA	C13H14O10;C13H14O10	level3.2;level3.2	c1cc(c(c(c1)OC1C(C(C(C(C(=O)O)O1)O)O)O)O)C(=O)O;c1cc(c(c(c1)O)OC1C(C(C(C(C(=O)O)O1)O)O)O)C(=O)O	WEIFSGICBUHQQV-UHFFFAOYSA-N;ZZTMNRLDFVIBTG-UHFFFAOYSA-N	[M];[M]	[M-H]-;[M-H]-	1.72;1.72	3.2;3.2	NA;NA	7.3;7.8	0.6666;0.6666	0.72;0.72	metAnnotation;metAnnotation	[108];[108]	M329T664_[M-H]-;M329T664_[M-H]-	3;3
M341T735	341.07	735.2	Exd006932;Exd006933	NA;NA	NA;NA	C9H14O10;C9H14O10	level3.2;level3.2	C(C(C(=O)O)O)OC1C(C(C(C(C(=O)O)O1)O)O)O;C(C(C(=O)O)OC1C(C(C(C(C(=O)O)O1)O)O)O)O	YSDLBURFTRKSGX-UHFFFAOYSA-N;OXTRFMYDYFCOHF-UHFFFAOYSA-N	[M];[M]	[M+CH3COO]-;[M+CH3COO]-	1.9;1.89	5.9;5.9	NA;NA	0.4;1.6	1;1	0.9;0.89	metAnnotation;metAnnotation	[112];[112]	M341T735_[M+CH3COO]-;M341T735_[M+CH3COO]-	1;1
M341T750	341.071	750.4	Exd006932;Exd006933	NA;NA	NA;NA	C9H14O10;C9H14O10	level3.2;level3.2	C(C(C(=O)O)O)OC1C(C(C(C(C(=O)O)O1)O)O)O;C(C(C(=O)O)OC1C(C(C(C(C(=O)O)O1)O)O)O)O	YSDLBURFTRKSGX-UHFFFAOYSA-N;OXTRFMYDYFCOHF-UHFFFAOYSA-N	[M];[M]	[M+CH3COO]-;[M+CH3COO]-	1.93;1.91	3.6;3.6	NA;NA	1.6;3.7	1;1	0.93;0.91	metAnnotation;metAnnotation	[113];[113]	M341T750_[M+CH3COO]-;M341T750_[M+CH3COO]-	1;1
M345T440	345.106	439.8	Exd006759;Exd006669	NA;NA	NA;NA	C14H20NO9;C10H14N4O6	level3.2;level3.2	Cc1c(c(CO)c(c[n+]1C1C(C(C(C(C(=O)O)O1)O)O)O)CO)O;C([C@@H]1[C@H]([C@H]([C@H](n2cnc(c2NC=N)C(=O)O)O1)O)O)O	VNTOUPXZKVVHIO-UHFFFAOYSA-O;HZHVBIAIXPEDPR-FJGDRVTGSA-N	[M];[M]	[M-H]-;[M+CH3COO]-	1.79;1.75	0.8;2.6	NA;NA	8.3;6.6	0.7382;0.6885	0.79;0.75	metAnnotation;metAnnotation	[114];[115]	M345T440_[M-H]-;M345T440_[M+CH3COO]-	1;1
M365T780	365.075	780.2	Exd003122;Exd003123	NA;NA	NA;NA	C11H14O10;C11H14O10	level3.2;level3.2	C/C(=C\C(=O)O)/C(=O)OC1C(C(C(C(C(=O)O)O1)O)O)O;C/C(=C\C(=O)OC1C(C(C(C(C(=O)O)O1)O)O)O)/C(=O)O	HVXRVQFWOZDEJA-NSCUHMNNSA-N;CLTQBCSKGRMOCQ-NSCUHMNNSA-N	[M];[M]	[M+CH3COO]-;[M+CH3COO]-	1.79;1.79	5.1;5.1	NA;NA	14.5;15.2	1;1	0.79;0.79	metAnnotation;metAnnotation	[133];[133]	M365T780_[M+CH3COO]-;M365T780_[M+CH3COO]-	2;2
M442T691	442.007	691	Exd002211;Exd002212	NA;NA	NA;NA	C10H14N5O11PS;C10H14N5O11PS	level3.2;level3.2	C([C@@H]1[C@H]([C@H]([C@H](n2cnc3c2[nH]c(=N)nc3O)O1)OS(=O)(=O)O)O)OP(=O)(O)O;C([C@@H]1[C@H]([C@H]([C@H](n2cnc3c2[nH]c(=N)nc3O)O1)O)OS(=O)(=O)O)OP(=O)(O)O	KMSIWWQRKUWTRS-UUOKFMHZSA-N;VDDQBNYODGITDA-UUOKFMHZSA-N	[M];[M]	[M-H]-;[M-H]-	1.57;1.57	1;1	NA;NA	23.7;23.8	0.5747;0.5747	0.57;0.57	metAnnotation;metAnnotation	[149];[149]	M442T691_[M-H]-;M442T691_[M-H]-	2;2
M445T828	445.008	828.1	Exd000180;Exd000179	NA;NA	NA;NA	C10H15N4O12PS;C10H15N4O12PS	level3.2;level3.2	C([C@@H]1[C@H]([C@H]([C@H](n2cnc(c2NC=N)C(=O)O)O1)O)OS(=O)(=O)O)OP(=O)(O)O;C([C@@H]1[C@H]([C@H]([C@H](n2cnc(c2NC=N)C(=O)O)O1)OS(=O)(=O)O)O)OP(=O)(O)O	NTQVUVCULMWYBW-FJGDRVTGSA-N;CTNUKCIOHQLPAN-FJGDRVTGSA-N	[M];[M]	[M-H]-;[M-H]-	1.86;1.86	1.7;1.7	NA;NA	11.6;11.6	0.9653;0.9653	0.86;0.86	metAnnotation;metAnnotation	[151];[151]	M445T828_[M-H]-;M445T828_[M-H]-	7;7
M459T845	459.031	844.7	Exd002211;Exd002212	NA;NA	NA;NA	C10H14N5O11PS;C10H14N5O11PS	level3.2;level3.2	C([C@@H]1[C@H]([C@H]([C@H](n2cnc3c2[nH]c(=N)nc3O)O1)OS(=O)(=O)O)O)OP(=O)(O)O;C([C@@H]1[C@H]([C@H]([C@H](n2cnc3c2[nH]c(=N)nc3O)O1)O)OS(=O)(=O)O)OP(=O)(O)O	KMSIWWQRKUWTRS-UUOKFMHZSA-N;VDDQBNYODGITDA-UUOKFMHZSA-N	[M];[M]	[M+NH4-2H]-;[M+NH4-2H]-	1.61;1.61	6.5;6.5	NA;NA	6.8;6.9	0.5553;0.5553	0.61;0.61	metAnnotation;metAnnotation	[156];[156]	M459T845_[M+NH4-2H]-;M459T845_[M+NH4-2H]-	7;7
M459T822	459.032	821.8	Exd002211;Exd002212	NA;NA	NA;NA	C10H14N5O11PS;C10H14N5O11PS	level3.2;level3.2	C([C@@H]1[C@H]([C@H]([C@H](n2cnc3c2[nH]c(=N)nc3O)O1)OS(=O)(=O)O)O)OP(=O)(O)O;C([C@@H]1[C@H]([C@H]([C@H](n2cnc3c2[nH]c(=N)nc3O)O1)O)OS(=O)(=O)O)OP(=O)(O)O	KMSIWWQRKUWTRS-UUOKFMHZSA-N;VDDQBNYODGITDA-UUOKFMHZSA-N	[M];[M]	[M+NH4-2H]-;[M+NH4-2H]-	1.64;1.64	4.7;4.7	NA;NA	9.3;9.4	0.5829;0.5829	0.64;0.64	metAnnotation;metAnnotation	[155];[155]	M459T822_[M+NH4-2H]-;M459T822_[M+NH4-2H]-	11;11
M479T945	479.061	945.1	Exd000307;Exd000308	NA;NA	NA;NA	C14H20N6O9S2;C14H20N6O9S2	level3.2;level3.2	C(CSC[C@@H]1[C@H]([C@H]([C@H](n2cnc3c(N)nc(nc23)O)O1)OS(=O)(=O)O)O)[C@@H](C(=O)O)N;C(CSC[C@@H]1[C@H]([C@H]([C@H](n2cnc3c(N)nc(nc23)O)O1)O)OS(=O)(=O)O)[C@@H](C(=O)O)N	QLQDACAPOMAVBX-MACXSXHHSA-N;PCXCTNWYXRFWOZ-MACXSXHHSA-N	[M];[M]	[M-H]-;[M-H]-	1.57;1.57	10.2;10.2	NA;NA	28.1;28.1	0.9496;0.9496	0.57;0.57	metAnnotation;metAnnotation	[160];[160]	M479T945_[M-H]-;M479T945_[M-H]-	1;1
M479T918	479.061	918.5	Exd000307;Exd000308	NA;NA	NA;NA	C14H20N6O9S2;C14H20N6O9S2	level3.2;level3.2	C(CSC[C@@H]1[C@H]([C@H]([C@H](n2cnc3c(N)nc(nc23)O)O1)OS(=O)(=O)O)O)[C@@H](C(=O)O)N;C(CSC[C@@H]1[C@H]([C@H]([C@H](n2cnc3c(N)nc(nc23)O)O1)O)OS(=O)(=O)O)[C@@H](C(=O)O)N	QLQDACAPOMAVBX-MACXSXHHSA-N;PCXCTNWYXRFWOZ-MACXSXHHSA-N	[M];[M]	[M-H]-;[M-H]-	1.51;1.51	9.9;9.9	NA;NA	24.5;24.5	0.7627;0.7627	0.51;0.51	metAnnotation;metAnnotation	[159];[159]	M479T918_[M-H]-;M479T918_[M-H]-	1;1
M502T769	502.027	769.1	Exd002211;Exd002212	NA;NA	NA;NA	C10H14N5O11PS;C10H14N5O11PS	level3.2;level3.2	C([C@@H]1[C@H]([C@H]([C@H](n2cnc3c2[nH]c(=N)nc3O)O1)OS(=O)(=O)O)O)OP(=O)(O)O;C([C@@H]1[C@H]([C@H]([C@H](n2cnc3c2[nH]c(=N)nc3O)O1)O)OS(=O)(=O)O)OP(=O)(O)O	KMSIWWQRKUWTRS-UUOKFMHZSA-N;VDDQBNYODGITDA-UUOKFMHZSA-N	[M];[M]	[M+CH3COO]-;[M+CH3COO]-	1.81;1.81	3.4;3.4	NA;NA	15.1;15.2	0.9837;0.9837	0.81;0.81	metAnnotation;metAnnotation	[161];[161]	M502T769_[M+CH3COO]-;M502T769_[M+CH3COO]-	1;1
M554T928	554.124	927.9	Exd002826;Exd002827	NA;NA	NA;NA	C19H29N3O14S;C19H29N3O14S	level3.2;level3.2	CC(C(=O)SCC(C(=NCC(=O)O)O)N=C(CCC(C(=O)O)N)O)OC1C(C(C(C(C(=O)O)O1)O)O)O;CC(C(=O)SCC(C(=NCC(=O)OC1C(C(C(C(C(=O)O)O1)O)O)O)O)N=C(CCC(C(=O)O)N)O)O	XRRYLKRSTYNBDI-UHFFFAOYSA-N;QZHNAPYNZGOUEJ-UHFFFAOYSA-N	[M];[M]	[M-H]-;[M-H]-	1.42;1.3	10.6;10.6	NA;NA	13.1;27.2	0.4028;0.4028	0.42;0.3	metAnnotation;metAnnotation	[165];[165]	M554T928_[M-H]-;M554T928_[M-H]-	6;6
M239T535_2	238.993	535.4	Exd003518;Exd003519;Exd003517	NA;NA;NA	NA;NA;NA	C6H10O9S;C6H10O9S;C6H10O9S	level3.2;level3.2;level3.2	C(C(=O)C(=O)O)[C@@H]([C@@H](CO)O)OS(=O)(=O)O;C([C@@H]([C@@H](CO)OS(=O)(=O)O)O)C(=O)C(=O)O;C([C@@H]([C@@H](COS(=O)(=O)O)O)O)C(=O)C(=O)O	SFZHJKPUIMKKHV-UHNVWZDZSA-N;ZKYKEUHSYKVNEP-WVZVXSGGSA-N;CKFSXGAACWRKLO-WVZVXSGGSA-N	[M];[M];[M]	[M-H2O-H]-;[M-H2O-H]-;[M-H2O-H]-	1.52;1.52;1.52	14.8;14.8;14.8	NA;NA;NA	27;27.5;27.6	0.9895;0.9895;0.9895	0.52;0.52;0.52	metAnnotation;metAnnotation;metAnnotation	[80];[80];[80]	M239T535_2_[M-H2O-H]-;M239T535_2_[M-H2O-H]-;M239T535_2_[M-H2O-H]-	3;3;3
M321T631	321.055	631.4	Exd003361;Exd003362;Exd003363	NA;NA;NA	NA;NA;NA	C6H14O9S;C6H14O9S;C6H14O9S	level3.2;level3.2;level3.2	C(C(C(C(C(COS(=O)(=O)O)O)O)O)O)O;C(C(C(C(C(CO)OS(=O)(=O)O)O)O)O)O;C(C(C(C(C(CO)O)OS(=O)(=O)O)O)O)O	JNVOBTXGBVNCGD-UHFFFAOYSA-N;NLBOJNGOBPPHJS-UHFFFAOYSA-N;LDNMCMXCEWXJEF-UHFFFAOYSA-N	[M];[M];[M]	[M+CH3COO]-;[M+CH3COO]-;[M+CH3COO]-	1.54;1.54;1.54	14.7;14.7;14.7	NA;NA;NA	9.1;9.5;9.8	0.7284;0.7284;0.7284	0.54;0.54;0.54	metAnnotation;metAnnotation;metAnnotation	[103];[103];[103]	M321T631_[M+CH3COO]-;M321T631_[M+CH3COO]-;M321T631_[M+CH3COO]-	6;6;6
M347T406	347.029	406.5	Exd006673;Exd006675;Exd006674	NA;NA;NA	NA;NA;NA	C10H12N4O8S;C10H12N4O8S;C10H12N4O8S	level3.2;level3.2;level3.2	C([C@@H]1[C@H]([C@H]([C@H](n2cnc3c2ncnc3O)O1)O)O)OS(=O)(=O)O;C([C@@H]1[C@H]([C@H]([C@H](n2cnc3c2ncnc3O)O1)O)OS(=O)(=O)O)O;C([C@@H]1[C@H]([C@H]([C@H](n2cnc3c2ncnc3O)O1)OS(=O)(=O)O)O)O	IGYLPKLXFDOQGM-KQYNXXCUSA-N;UGOSBEUMRIKBAN-KQYNXXCUSA-N;SOYVFRUZWWQDBS-KQYNXXCUSA-N	[M];[M];[M]	[M-H]-;[M-H]-;[M-H]-	1.76;1.75;1.74	3.7;3.7;3.7	NA;NA;NA	18;19.3;20.7	0.9524;0.9524;0.9524	0.76;0.75;0.74	metAnnotation;metAnnotation;metAnnotation	[120];[120];[120]	M347T406_[M-H]-;M347T406_[M-H]-;M347T406_[M-H]-	3;3;3
M357T524	357.103	524	Exd003360;Exd003359;Exd003358	NA;NA;NA	NA;NA;NA	C12H22O12;C12H22O12;C12H22O12	level3.2;level3.2;level3.2	C(C(C(C(C(CO)O)OC1C(C(C(C(C(=O)O)O1)O)O)O)O)O)O;C(C(C(C(C(CO)OC1C(C(C(C(C(=O)O)O1)O)O)O)O)O)O)O;C(C(C(C(C(COC1C(C(C(C(C(=O)O)O1)O)O)O)O)O)O)O)O	OHTNMYPJEDXEKA-UHFFFAOYSA-N;OCJBPOSXCXOOOX-UHFFFAOYSA-N;ITKVPEKYGFDVPF-UHFFFAOYSA-N	[M];[M];[M]	[M-H]-;[M-H]-;[M-H]-	1.75;1.75;1.75	2.2;2.2;2.2	NA;NA;NA	25.4;25.4;25.5	1;1;1	0.75;0.75;0.75	metAnnotation;metAnnotation;metAnnotation	[125];[125];[125]	M357T524_[M-H]-;M357T524_[M-H]-;M357T524_[M-H]-	4;4;4
M357T542	357.103	541.6	Exd003360;Exd003359;Exd003358	NA;NA;NA	NA;NA;NA	C12H22O12;C12H22O12;C12H22O12	level3.2;level3.2;level3.2	C(C(C(C(C(CO)O)OC1C(C(C(C(C(=O)O)O1)O)O)O)O)O)O;C(C(C(C(C(CO)OC1C(C(C(C(C(=O)O)O1)O)O)O)O)O)O)O;C(C(C(C(C(COC1C(C(C(C(C(=O)O)O1)O)O)O)O)O)O)O)O	OHTNMYPJEDXEKA-UHFFFAOYSA-N;OCJBPOSXCXOOOX-UHFFFAOYSA-N;ITKVPEKYGFDVPF-UHFFFAOYSA-N	[M];[M];[M]	[M-H]-;[M-H]-;[M-H]-	1.78;1.78;1.78	1.7;1.7;1.7	NA;NA;NA	22.9;22.9;22.9	1;1;1	0.78;0.78;0.78	metAnnotation;metAnnotation;metAnnotation	[124];[124];[124]	M357T542_[M-H]-;M357T542_[M-H]-;M357T542_[M-H]-	5;5;5
M385T823	384.966	823.3	Exd001869;Exd001870;Exd001873	NA;NA;NA	NA;NA;NA	C9H12N2O12S2;C9H12N2O12S2;C9H12N2O12S2	level3.2;level3.2;level3.2	c1c([C@H]2[C@@H]([C@@H]([C@@H](COS(=O)(=O)O)O2)O)OS(=O)(=O)O)c(nc(n1)O)O;c1c([C@H]2[C@@H]([C@@H]([C@@H](CO)O2)OS(=O)(=O)O)OS(=O)(=O)O)c(nc(n1)O)O;c1c([C@H]2[C@@H]([C@@H]([C@@H](COS(=O)(=O)O)O2)OS(=O)(=O)O)O)c(nc(n1)O)O	GETYCFITVWWDNK-MVIOUDGNSA-N;PHQQDMIXZSJFRS-UCROKIRRSA-N;TXJZDQBCIVBRCP-JRTVQGFMSA-N	[M];[M];[M]	[M-H2O-H]-;[M-H2O-H]-;[M-H2O-H]-	1.83;1.83;1.83	1.4;1.4;1.4	NA;NA;NA	11;11;11	0.8991;0.8991;0.8991	0.83;0.83;0.83	metAnnotation;metAnnotation;metAnnotation	[137];[137];[137]	M385T823_[M-H2O-H]-;M385T823_[M-H2O-H]-;M385T823_[M-H2O-H]-	5;5;5
M557T708	557.135	708.3	Exd000304;Exd000305;Exd000306	NA;NA;NA	NA;NA;NA	C20H28N6O12S;C20H28N6O12S;C20H28N6O12S	level3.2;level3.2;level3.2	C(CSC[C@@H]1[C@H]([C@H]([C@H](n2cnc3c(N)nc(nc23)O)O1)OC1C(C(C(C(C(=O)O)O1)O)O)O)O)[C@@H](C(=O)O)N;C(CSC[C@@H]1[C@H]([C@H]([C@H](n2cnc3c(N)nc(nc23)O)O1)O)OC1C(C(C(C(C(=O)O)O1)O)O)O)[C@@H](C(=O)O)N;C(CSC[C@@H]1[C@H]([C@H]([C@H](n2cnc3c(NC4C(C(C(C(C(=O)O)O4)O)O)O)nc(nc23)O)O1)O)O)[C@@H](C(=O)O)N	IFECUHDCFJGNRX-VCDAWDCMSA-N;GFBJQWCYOMFYEN-LTXGMOILSA-N;NNOFDNLWMUPJOJ-YCRRGYIBSA-N	[M];[M];[M]	[M-H2O-H]-;[M-H2O-H]-;[M-H2O-H]-	1.72;1.72;1.72	8.1;8.1;8.1	NA;NA;NA	3;3;3.4	0.7627;0.7627;0.7627	0.72;0.72;0.72	metAnnotation;metAnnotation;metAnnotation	[166];[166];[166]	M557T708_[M-H2O-H]-;M557T708_[M-H2O-H]-;M557T708_[M-H2O-H]-	9;9;9
M560T755	560.06	754.8	Exd002208;Exd002209;Exd002210	NA;NA;NA	NA;NA;NA	C16H22N5O14P;C16H22N5O14P;C16H22N5O14P	level3.2;level3.2;level3.2	C([C@@H]1[C@H]([C@H]([C@H](n2cnc3c2[nH]c(=N)nc3O)O1)OC1C(C(C(C(C(=O)O)O1)O)O)O)O)OP(=O)(O)O;C([C@@H]1[C@H]([C@H]([C@H](n2cnc3c2[nH]c(=N)nc3O)O1)O)OC1C(C(C(C(C(=O)O)O1)O)O)O)OP(=O)(O)O;C([C@@H]1[C@H]([C@H]([C@H](n2cnc3c2nc(nc3O)NC2C(C(C(C(C(=O)O)O2)O)O)O)O1)O)O)OP(=O)(O)O	XJOGWGZCXWCUIO-CBKOQXAOSA-N;LPAHXVFFZBSVDR-IACXHSGQSA-N;IKQIDCRQKLZJKB-WKSPPBMSSA-N	[M];[M];[M]	[M+Na-2H]-;[M+Na-2H]-;[M+Na-2H]-	1.72;1.71;1.69	8;8;8	NA;NA;NA	13;13.4;15.8	0.9152;0.9152;0.9152	0.72;0.71;0.69	metAnnotation;metAnnotation;metAnnotation	[167];[167];[167]	M560T755_[M+Na-2H]-;M560T755_[M+Na-2H]-;M560T755_[M+Na-2H]-	6;6;6
M560T785	560.071	784.8	Exd002208;Exd002209;Exd002210	NA;NA;NA	NA;NA;NA	C16H22N5O14P;C16H22N5O14P;C16H22N5O14P	level3.2;level3.2;level3.2	C([C@@H]1[C@H]([C@H]([C@H](n2cnc3c2[nH]c(=N)nc3O)O1)OC1C(C(C(C(C(=O)O)O1)O)O)O)O)OP(=O)(O)O;C([C@@H]1[C@H]([C@H]([C@H](n2cnc3c2[nH]c(=N)nc3O)O1)O)OC1C(C(C(C(C(=O)O)O1)O)O)O)OP(=O)(O)O;C([C@@H]1[C@H]([C@H]([C@H](n2cnc3c2nc(nc3O)NC2C(C(C(C(C(=O)O)O2)O)O)O)O1)O)O)OP(=O)(O)O	XJOGWGZCXWCUIO-CBKOQXAOSA-N;LPAHXVFFZBSVDR-IACXHSGQSA-N;IKQIDCRQKLZJKB-WKSPPBMSSA-N	[M];[M];[M]	[M+Na-2H]-;[M+Na-2H]-;[M+Na-2H]-	1.71;1.7;1.68	10.3;10.3;10.3	NA;NA;NA	9.5;9.9;12.4	0.9152;0.9152;0.9152	0.71;0.7;0.68	metAnnotation;metAnnotation;metAnnotation	[168];[168];[168]	M560T785_[M+Na-2H]-;M560T785_[M+Na-2H]-;M560T785_[M+Na-2H]-	3;3;3
M579T893_2	579.03	893.2	Exd000178;Exd000177;Exd000176	NA;NA;NA	NA;NA;NA	C16H23N4O15P;C16H23N4O15P;C16H23N4O15P	level3.2;level3.2;level3.2	C([C@@H]1[C@H]([C@H]([C@H](n2cnc(c2NC=N)C(=O)OC2C(C(C(C(C(=O)O)O2)O)O)O)O1)O)O)OP(=O)(O)O;C([C@@H]1[C@H]([C@H]([C@H](n2cnc(c2NC=N)C(=O)O)O1)O)OC1C(C(C(C(C(=O)O)O1)O)O)O)OP(=O)(O)O;C([C@@H]1[C@H]([C@H]([C@H](n2cnc(c2NC=N)C(=O)O)O1)OC1C(C(C(C(C(=O)O)O1)O)O)O)O)OP(=O)(O)O	JXQJYAIMZMZKRW-COUNNHQRSA-N;PODNZNSINOGGAZ-ZVSPVTGKSA-N;GKNMWTMCZVVTJX-WOGWUYDKSA-N	[M];[M];[M]	[M+K-2H]-;[M+K-2H]-;[M+K-2H]-	1.75;1.74;1.74	13.6;13.6;13.6	NA;NA;NA	0.3;1.1;1.2	0.9596;0.9596;0.9596	0.75;0.74;0.74	metAnnotation;metAnnotation;metAnnotation	[169];[169];[169]	M579T893_2_[M+K-2H]-;M579T893_2_[M+K-2H]-;M579T893_2_[M+K-2H]-	10;10;10
M715T797	715.219	796.8	Exd003358;Exd003359;Exd003360	NA;NA;NA	NA;NA;NA	C12H22O12;C12H22O12;C12H22O12	level3.2;level3.2;level3.2	C(C(C(C(C(COC1C(C(C(C(C(=O)O)O1)O)O)O)O)O)O)O)O;C(C(C(C(C(CO)OC1C(C(C(C(C(=O)O)O1)O)O)O)O)O)O)O;C(C(C(C(C(CO)O)OC1C(C(C(C(C(=O)O)O1)O)O)O)O)O)O	ITKVPEKYGFDVPF-UHFFFAOYSA-N;OCJBPOSXCXOOOX-UHFFFAOYSA-N;OHTNMYPJEDXEKA-UHFFFAOYSA-N	[M];[M];[M]	[2M-H]-;[2M-H]-;[2M-H]-	1.28;1.28;1.28	6.4;6.4;6.4	NA;NA;NA	13.4;13.4;13.5	NA;NA;NA	0.28;0.28;0.28	adductAnnotation;adductAnnotation;adductAnnotation	[176];[176];[176]	M715T797_[2M-H]-;M715T797_[2M-H]-;M715T797_[2M-H]-	5;5;5
M351T893	351.055	893.4	Exd000943;Exd000944;Exd000941;Exd000942	NA;NA;NA;NA	NA;NA;NA;NA	C12H18O13;C12H18O13;C12H18O13;C12H18O13	level3.2;level3.2;level3.2;level3.2	C(C(C(C(C(=O)C(=O)O)O)OC1C(C(C(C(C(=O)O)O1)O)O)O)O)O;C(C(C(C(C(=O)C(=O)O)O)O)OC1C(C(C(C(C(=O)O)O1)O)O)O)O;C(C(C(C(C(=O)C(=O)O)O)O)O)OC1C(C(C(C(C(=O)O)O1)O)O)O;C(C(C(C(C(=O)C(=O)O)OC1C(C(C(C(C(=O)O)O1)O)O)O)O)O)O	BUUSUZFAVZHQBW-UHFFFAOYSA-N;IQWFXVOZQRGCRG-UHFFFAOYSA-N;NOQSGQACNYSTBM-UHFFFAOYSA-N;MHEVYYAAROXVIZ-UHFFFAOYSA-N	[M];[M];[M];[M]	[M-H2O-H]-;[M-H2O-H]-;[M-H2O-H]-;[M-H2O-H]-	1.77;1.77;1.77;1.74	3.3;3.3;3.3;3.3	NA;NA;NA;NA	20;20.1;20.3;23.4	0.9829;0.9829;0.9829;0.9829	0.77;0.77;0.77;0.74	metAnnotation;metAnnotation;metAnnotation;metAnnotation	[121];[121];[121];[121]	M351T893_[M-H2O-H]-;M351T893_[M-H2O-H]-;M351T893_[M-H2O-H]-;M351T893_[M-H2O-H]-	4;4;4;4
M353T773_2	353.076	772.9	Exd003515;Exd003514;Exd003513;Exd003516	NA;NA;NA;NA	NA;NA;NA;NA	C12H18O12;C12H18O12;C12H18O12;C12H18O12	level3.2;level3.2;level3.2;level3.2	C([C@@H]([C@@H](COC1C(C(C(C(C(=O)O)O1)O)O)O)O)O)C(=O)C(=O)O;C([C@@H]([C@@H](CO)OC1C(C(C(C(C(=O)O)O1)O)O)O)O)C(=O)C(=O)O;C(C(=O)C(=O)O)[C@@H]([C@@H](CO)O)OC1C(C(C(C(C(=O)O)O1)O)O)O;C([C@@H]([C@@H](CO)O)O)C(=O)C(=O)OC1C(C(C(C(C(=O)O)O1)O)O)O	UNMCHROSOSKIEO-IMZCVGEQSA-N;FFAHLTAEOIICDB-IMZCVGEQSA-N;HSXIMOYOLPMSSA-ZFRCKLMKSA-N;WQCDTZANBCHTLC-IMZCVGEQSA-N	[M];[M];[M];[M]	[M-H]-;[M-H]-;[M-H]-;[M-H]-	1.83;1.82;1.81;1.72	8.9;8.9;8.9;8.9	NA;NA;NA;NA	2.9;3.5;4.5;15.4	1;1;1;1	0.83;0.82;0.81;0.72	metAnnotation;metAnnotation;metAnnotation;metAnnotation	[123];[123];[123];[123]	M353T773_2_[M-H]-;M353T773_2_[M-H]-;M353T773_2_[M-H]-;M353T773_2_[M-H]-	4;4;4;4
M413T675	413.091	674.9	Exd003516;Exd003513;Exd003514;Exd003515	NA;NA;NA;NA	NA;NA;NA;NA	C12H18O12;C12H18O12;C12H18O12;C12H18O12	level3.2;level3.2;level3.2;level3.2	C([C@@H]([C@@H](CO)O)O)C(=O)C(=O)OC1C(C(C(C(C(=O)O)O1)O)O)O;C(C(=O)C(=O)O)[C@@H]([C@@H](CO)O)OC1C(C(C(C(C(=O)O)O1)O)O)O;C([C@@H]([C@@H](CO)OC1C(C(C(C(C(=O)O)O1)O)O)O)O)C(=O)C(=O)O;C([C@@H]([C@@H](COC1C(C(C(C(C(=O)O)O1)O)O)O)O)O)C(=O)C(=O)O	WQCDTZANBCHTLC-IMZCVGEQSA-N;HSXIMOYOLPMSSA-ZFRCKLMKSA-N;FFAHLTAEOIICDB-IMZCVGEQSA-N;UNMCHROSOSKIEO-IMZCVGEQSA-N	[M];[M];[M];[M]	[M+CH3COO]-;[M+CH3COO]-;[M+CH3COO]-;[M+CH3COO]-	1.85;1.78;1.77;1.77	6.7;6.7;6.7;6.7	NA;NA;NA;NA	0.8;8.8;9.6;10.1	0.9265;0.9265;0.9265;0.9265	0.85;0.78;0.77;0.77	metAnnotation;metAnnotation;metAnnotation;metAnnotation	[142];[142];[142];[142]	M413T675_[M+CH3COO]-;M413T675_[M+CH3COO]-;M413T675_[M+CH3COO]-;M413T675_[M+CH3COO]-	14;14;14;14
M661T801	661.093	800.8	Exd000311;Exd000314;Exd000310;Exd000313	NA;NA;NA;NA	NA;NA;NA;NA	C20H28N6O14S2;C20H28N6O14S2;C20H28N6O14S2;C20H28N6O14S2	level3.2;level3.2;level3.2;level3.2	C(CSC[C@@H]1[C@H]([C@H]([C@H](n2cnc3c(ncnc23)NC2C(C(C(C(C(=O)O)O2)O)O)O)O1)OS(=O)(=O)O)O)[C@@H](C(=O)O)N;C(CSC[C@@H]1[C@H]([C@H]([C@H](n2cnc3c(ncnc23)NC2C(C(C(C(C(=O)O)O2)O)O)O)O1)O)OS(=O)(=O)O)[C@@H](C(=O)O)N;C(CSC[C@@H]1[C@H]([C@H]([C@H](n2cnc3c(N)ncnc23)O1)OS(=O)(=O)O)OC1C(C(C(C(C(=O)O)O1)O)O)O)[C@@H](C(=O)O)N;C(CSC[C@@H]1[C@H]([C@H]([C@H](n2cnc3c(N)ncnc23)O1)OC1C(C(C(C(C(=O)O)O1)O)O)O)OS(=O)(…	MDTZSNKPACEBCQ-GWIZDHGSSA-N;LPPBGBXDEFYPKY-LFKONWNXSA-N;COFSOSFLLIBSBT-XSFXIHDHSA-N;UKWHBWWMPAXCOG-XSFXIHDHSA-N	[M];[M];[M];[M]	[M+Na-2H]-;[M+Na-2H]-;[M+Na-2H]-;[M+Na-2H]-	1.72;1.72;1.71;1.71	12.3;12.3;12.3;12.3	NA;NA;NA;NA	0.7;0.7;1.8;1.8	0.8594;0.8594;0.8594;0.8594	0.72;0.72;0.71;0.71	metAnnotation;metAnnotation;metAnnotation;metAnnotation	[173];[173];[173];[173]	M661T801_[M+Na-2H]-;M661T801_[M+Na-2H]-;M661T801_[M+Na-2H]-;M661T801_[M+Na-2H]-	9;9;9;9
M351T829	351.058	829.4	Exd000943;Exd000944;Exd000941;Exd000942;Exd000945	NA;NA;NA;NA;NA	NA;NA;NA;NA;NA	C12H18O13;C12H18O13;C12H18O13;C12H18O13;C12H18O13	level3.2;level3.2;level3.2;level3.2;level3.2	C(C(C(C(C(=O)C(=O)O)O)OC1C(C(C(C(C(=O)O)O1)O)O)O)O)O;C(C(C(C(C(=O)C(=O)O)O)O)OC1C(C(C(C(C(=O)O)O1)O)O)O)O;C(C(C(C(C(=O)C(=O)O)O)O)O)OC1C(C(C(C(C(=O)O)O1)O)O)O;C(C(C(C(C(=O)C(=O)O)OC1C(C(C(C(C(=O)O)O1)O)O)O)O)O)O;C(C(C(C(C(=O)C(=O)OC1C(C(C(C(C(=O)O)O1)O)O)O)O)O)O)O	BUUSUZFAVZHQBW-UHFFFAOYSA-N;IQWFXVOZQRGCRG-UHFFFAOYSA-N;NOQSGQACNYSTBM-UHFFFAOYSA-N;MHEVYYAAROXVIZ-UHFFFAOYSA-N;KXQJTNVTBYZNFJ-UHFFFAOYSA-N	[M];[M];[M];[M];[M]	[M-H2O-H]-;[M-H2O-H]-;[M-H2O-H]-;[M-H2O-H]-;[M-H2O-H]-	1.84;1.83;1.83;1.81;1.75	4.2;4.2;4.2;4.2;4.2	NA;NA;NA;NA;NA	11.4;11.5;11.7;14.6;21.5	1;1;1;1;1	0.84;0.83;0.83;0.81;0.75	metAnnotation;metAnnotation;metAnnotation;metAnnotation;metAnnotation	[122];[122];[122];[122];[122]	M351T829_[M-H2O-H]-;M351T829_[M-H2O-H]-;M351T829_[M-H2O-H]-;M351T829_[M-H2O-H]-;M351T829_[M-H2O-H]-	1;1;1;1;1
M339T880	338.978	879.6	Exd002180;Exd002182;Exd001648;Exd001649;Exd001650;Exd002181	NA;NA;NA;NA;NA;NA	NA;NA;NA;NA;NA;NA	C6H13O12PS;C6H13O12PS;C6H13O12PS;C6H13O12PS;C6H13O12PS;C6H13O12PS	level3.2;level3.2;level3.2;level3.2;level3.2;level3.2	C([C@@H]1[C@H]([C@@H]([C@](COS(=O)(=O)O)(O)O1)O)O)OP(=O)(O)O;C([C@@H]1[C@H]([C@@H]([C@](CO)(O)O1)OS(=O)(=O)O)O)OP(=O)(O)O;C([C@@H]1[C@H]([C@@H]([C@](COP(=O)(O)O)(O)O1)O)O)OS(=O)(=O)O;C([C@@H]1[C@H]([C@@H]([C@](COP(=O)(O)O)(O)O1)O)OS(=O)(=O)O)O;C([C@@H]1[C@H]([C@@H]([C@](COP(=O)(O)O)(O)O1)OS(=O)(=O)O)O)O;C([C@@H]1[C@H]([C@@H]([C@](CO)(O)O1)O)OS(=O)(=O)O)OP(=O)(O)O	SPSJZEOENIPKHT-ARQDHWQXSA-N;XINTYLVZTVCACP-ARQDHWQXSA-N;AYSVDWHDIIDHBL-ARQDHWQXSA-N;NMHHTGTXRIXUEW-ARQDHWQXSA-N;DCCWKGVFIBELMM-ARQDHWQXSA-N;XPTUIWSGRPFXAN-ARQDHWQXSA-N	[M];[M];[M];[M];[M];[M]	[M-H]-;[M-H]-;[M-H]-;[M-H]-;[M-H]-;[M-H]-	1.92;1.92;1.92;1.92;1.92;1.92	2.2;2.2;2.2;2.2;2.2;2.2	NA;NA;NA;NA;NA;NA	4.9;5;5.1;5.2;5.2;5.2	1;1;1;1;1;1	0.92;0.92;0.92;0.92;0.92;0.92	metAnnotation;metAnnotation;metAnnotation;metAnnotation;metAnnotation;metAnnotation	[110];[110];[110];[110];[110];[110]	M339T880_[M-H]-;M339T880_[M-H]-;M339T880_[M-H]-;M339T880_[M-H]-;M339T880_[M-H]-;M339T880_[M-H]-	13;13;13;13;13;13
M811T824	811.161	824.2	Exd002336;Exd002331;Exd002334;Exd002335;Exd002332;Exd002333;Exd002338	NA;NA;NA;NA;NA;NA;NA	NA;NA;NA;NA;NA;NA;NA	C26H39N4O22P;C26H39N4O22P;C26H39N4O22P;C26H39N4O22P;C26H39N4O22P;C26H39N4O22P;C26H39N4O22P	level3.2;level3.2;level3.2;level3.2;level3.2;level3.2;level3.2	CC(=N[C@@H]1[C@H](C[C@@](C(=O)O)(O[C@H]1[C@@H]([C@@H](COC1C(C(C(C(C(=O)O)O1)O)O)O)O)O)OP(=O)(O)OC[C@@H]1[C@H]([C@H]([C@H](n2ccc(=N)nc2O)O1)O)O)O)O;CC(=N[C@@H]1[C@H](C[C@@](C(=O)O)(O[C@H]1[C@@H]([C@@H](CO)O)O)OP(=O)(O)OC[C@@H]1[C@H]([C@H]([C@H](n2ccc(=N)nc2O)O1)O)O)OC1C(C(C(C(C(=O)O)O1)O)O)O)O;CC(=N[C@@H]1[C@H](C[C@@](C(=O)O)(O[C@H]1[C@@H]([C@@H](CO)O)OC1C(C(C(C(C(=O)O)O1)O)O)O)OP(=O)(O)OC[C@@H]1[…	VTOSKUHUELXUCE-QFSWJEIMSA-N;JWWBPRODMWHBCU-PTUNSBDLSA-N;KIQFFPCPMAXQAY-YGQVGKMVSA-N;YXPVQRCXGGJMKJ-QFSWJEIMSA-N;VAQMFCXSTMGCAM-YJGMHASBSA-N;NDBJBWCGJIVKQM-YUUJVNASSA-N;UPWUGGFZJKKERX-HUUVYAMJSA-N	[M];[M];[M];[M];[M];[M];[M]	[M+Na-2H]-;[M+Na-2H]-;[M+Na-2H]-;[M+Na-2H]-;[M+Na-2H]-;[M+Na-2H]-;[M+Na-2H]-	1.8;1.79;1.79;1.79;1.79;1.79;1.79	8.5;8.5;8.5;8.5;8.5;8.5;8.5	NA;NA;NA;NA;NA;NA;NA	1.2;1.2;1.2;1.2;2;2;2.3	0.8931;0.8931;0.8931;0.8931;0.8931;0.8931;0.8931	0.8;0.79;0.79;0.79;0.79;0.79;0.79	metAnnotation;metAnnotation;metAnnotation;metAnnotation;metAnnotation;metAnnotation;metAnnotation	[178];[178];[178];[178];[178];[178];[178]	M811T824_[M+Na-2H]-;M811T824_[M+Na-2H]-;M811T824_[M+Na-2H]-;M811T824_[M+Na-2H]-;M811T824_[M+Na-2H]-;M811T824_[M+Na-2H]-;M811T824_[M+Na-2H]-	3;3;3;3;3;3;3

## Sheet: Peak_correlation_network (Neg)
peak_group_id	peak_name	mz	rt	isotope	adduct	base_peak	neutral_mass	num_peaks
[1]	M112T641	112.039	640.9	[M]	[M-H2O-H]-	M130T641_2	131.058	6
[1]	M130T641_2	130.05	640.9	[M]	[M-H]-	M130T641_2	131.058	6
[1]	M131T641	131.053	641.1	[M+1]	[M-H]-	M130T641_2	131.058	6
[1]	M132T641	132.054	641.1	[M+2]	[M-H]-	M130T641_2	131.058	6
[1]	M152T641	152.031	641.4	[M]	[M+Na-2H]-	M130T641_2	131.058	6
[1]	M283T642	283.09	641.9	[M]	[2M+Na-2H]-	M130T641_2	131.058	6
[2]	M93T314	93.033	314.1	[M]	[M-CO2-H]-	M137T313	138.03	2
[2]	M137T313	137.023	313.4	[M]	[M-H]-	M137T313	138.03	2
[3]	M93T289	93.0329	288.9	[M]	ISF	M137T289	138.03	4
[3]	M94T289	94.0364	288.9	[M+1]	ISF	M137T289	138.03	4
[3]	M137T289	137.023	288.6	[M]	[M-H]-	M137T289	138.03	4
[3]	M197T289	197.053	288.6	[M]	[M+CH3COO]-	M137T289	138.03	4
[4]	M107T530	107.035	529.7	[M]	ISF	M150T530_2	151.049	6
[4]	M108T530_1	108.019	529.6	[M]	ISF	M150T530_2	151.049	6
[4]	M133T530	133.014	529.7	[M]	[M-NH3-H]-	M150T530_2	151.049	6
[4]	M150T530_2	150.041	529.7	[M]	[M-H]-	M150T530_2	151.049	6
[4]	M151T530	151.044	529.8	[M+1]	[M-H]-	M150T530_2	151.049	6
[4]	M188T530	187.996	529.7	[M]	[M+K-2H]-	M150T530_2	151.049	6
[5]	M150T565	150.041	565	[M]	[M-H]-	M150T565	151.048	1
[6]	M81T94	81.0332	93.7	[M]	ISF	M153T92	154.026	9
[6]	M91T94	91.0173	93.7	[M]	ISF	M153T92	154.026	9
[6]	M108T93_2	108.02	92.7	[M]	ISF	M153T92	154.026	9
[6]	M109T93_2	109.028	92.6	[M]	ISF	M153T92	154.026	9
[6]	M110T93	110.031	92.6	[M+1]	ISF	M153T92	154.026	9
[6]	M111T93	111.033	92.6	[M+2]	ISF	M153T92	154.026	9
[6]	M125T90	125.023	89.8	[M]	[M-CO-H]-	M153T92	154.026	9
[6]	M153T92	153.019	92.4	[M]	[M-H]-	M153T92	154.026	9
[6]	M155T93_1	155.023	92.7	[M+2]	[M-H]-	M153T92	154.026	9
[7]	M81T68	81.033	67.6	[M]	ISF	M153T68_2	154.027	10
[7]	M91T68_1	91.0175	68.2	[M]	ISF	M153T68_2	154.027	10
[7]	M108T68	108.02	67.6	[M]	[M-CHO2-H]-	M153T68_2	154.027	10
[7]	M109T68_2	109.029	67.6	[M]	[M-CO2-H]-	M153T68_2	154.027	10
[7]	M110T68	110.031	67.7	[M+1]	[M-CO2-H]-	M153T68_2	154.027	10
[7]	M111T68	111.033	67.7	[M+2]	[M-CO2-H]-	M153T68_2	154.027	10
[7]	M153T68_2	153.019	67.7	[M]	[M-H]-	M153T68_2	154.027	10
[7]	M154T68	154.022	67.8	[M+1]	[M-H]-	M153T68_2	154.027	10
[7]	M155T68_2	155.023	67.7	[M+2]	[M-H]-	M153T68_2	154.027	10
[7]	M156T67	156.027	67.3	[M+3]	[M-H]-	M153T68_2	154.027	10
[8]	M116T749	116.07	749.3	[M]	[M-CO2-H]-	M160T749_2	161.068	4
[8]	M142T749	142.05	749.3	[M]	[M-H2O-H]-	M160T749_2	161.068	4
[8]	M160T749_2	160.06	749.3	[M]	[M-H]-	M160T749_2	161.068	4
[8]	M161T749	161.063	749.2	[M+1]	[M-H]-	M160T749_2	161.068	4
[9]	M164T274	164.107	273.8	[M]	[M-H]-	M164T274	165.114	3
[9]	M165T274	165.11	273.9	[M+1]	[M-H]-	M164T274	165.114	3
[9]	M202T274	202.06	274.5	[M]	[M+K-2H]-	M164T274	165.114	3
[10]	M108T173	108.044	172.8	[M]	ISF	M166T172	167.058	9
[10]	M109T173	109.047	173.4	[M+1]	ISF	M166T172	167.058	9
[10]	M120T174	120.044	174.2	[M]	[M-CH2O2-H]-	M166T172	167.058	9
[10]	M138T173	138.055	172.9	[M]	[M-CO-H]-	M166T172	167.058	9
[10]	M139T173	139.058	172.9	[M+1]	[M-CO-H]-	M166T172	167.058	9
[10]	M140T174	140.06	173.6	[M+2]	[M-CO-H]-	M166T172	167.058	9
[10]	M166T172	166.051	172.4	[M]	[M-H]-	M166T172	167.058	9
[10]	M167T173	167.053	173.3	[M+1]	[M-H]-	M166T172	167.058	9
[10]	M188T173	188.032	173.1	[M]	[M+Na-2H]-	M166T172	167.058	9
[11]	M107T185	107.036	185.3	[M]	ISF	M168T186_3	169.073	16
[11]	M121T186	121.052	185.6	[M]	ISF	M168T186_3	169.073	16
[11]	M122T186	122.059	185.9	[M]	[M-CH2O2-H]-	M168T186_3	169.073	16
[11]	M123T186	123.063	186.2	[M+1]	[M-CH2O2-H]-	M168T186_3	169.073	16
[11]	M150T186	150.055	185.9	[M]	[M-H2O-H]-	M168T186_3	169.073	16
[11]	M151T186	151.058	185.8	[M+1]	[M-H2O-H]-	M168T186_3	169.073	16
[11]	M152T186	152.06	186.2	[M+2]	[M-H2O-H]-	M168T186_3	169.073	16
[11]	M168T186_3	168.066	186.3	[M]	[M-H]-	M168T186_3	169.073	16
[11]	M169T186_2	169.069	186.5	[M+1]	[M-H]-	M168T186_3	169.073	16
[11]	M170T186	170.07	186.1	[M+2]	[M-H]-	M168T186_3	169.073	16
[11]	M190T185	190.047	184.9	[M]	[M+Na-2H]-	M168T186_3	169.073	16
[11]	M204T185	204.042	184.8	[M]	[M+Cl]-	M168T186_3	169.073	16
[11]	M337T186	337.139	185.5	[M]	[2M-H]-	M168T186_3	169.073	16
[11]	M338T184	338.142	184.2	[M+1]	[2M-H]-	M168T186_3	169.073	16
[11]	M359T185	359.121	185	[M]	[2M+Na-2H]-	M168T186_3	169.073	16
[11]	M360T187_2	360.125	186.6	[M+1]	[2M+Na-2H]-	M168T186_3	169.073	16
[12]	M85T540	85.0281	540	[M]	ISF	M177T543	178.047	5
[12]	M87T543	87.007	543.2	[M]	[M-C3H6O3-H]-	M177T543	178.047	5
[12]	M149T540	149.044	540	[M]	[M-CO-H]-	M177T543	178.047	5
[12]	M177T543	177.039	542.6	[M]	[M-H]-	M177T543	178.047	5
[12]	M178T543	178.042	542.6	[M+1]	[M-H]-	M177T543	178.047	5
[13]	M71T525	71.0122	524.6	[M]	ISF	M181T524_2	182.078	9
[13]	M89T525	89.0229	524.7	[M]	ISF	M181T524_2	182.078	9
[13]	M101T524	101.023	524.4	[M]	ISF	M181T524_2	182.078	9
[13]	M163T524	163.06	524.1	[M]	[M-H2O-H]-	M181T524_2	182.078	9
[13]	M181T524_2	181.071	523.8	[M]	[M-H]-	M181T524_2	182.078	9
[13]	M182T524	182.073	524	[M+1]	[M-H]-	M181T524_2	182.078	9
[13]	M183T524	183.075	524	[M+2]	[M-H]-	M181T524_2	182.078	9
[13]	M217T523	217.047	523.3	[M]	[M+Cl]-	M181T524_2	182.078	9
[13]	M241T524	241.091	524.1	[M]	[M+CH3COO]-	M181T524_2	182.078	9
[14]	M103T642	103.002	642	[M]	[M-C3H6O3-H]-	M193T642	194.042	6
[14]	M104T642	104.005	642.4	[M+1]	[M-C3H6O3-H]-	M193T642	194.042	6
[14]	M193T642	193.035	642	[M]	[M-H]-	M193T642	194.042	6
[14]	M194T642	194.038	641.9	[M+1]	[M-H]-	M193T642	194.042	6
[14]	M215T644	215.016	643.7	[M]	[M+Na-2H]-	M193T642	194.042	6
[14]	M409T643	409.059	643.5	[M]	[2M+Na-2H]-	M193T642	194.042	6
[15]	M92T418	92.049	418.3	[M]	ISF	M193T418	194.069	8
[15]	M147T418	147.055	418.3	[M]	ISF	M193T418	194.069	8
[15]	M149T418	149.07	418.4	[M]	ISF	M193T418	194.069	8
[15]	M150T418	150.074	418.3	[M+1]	ISF	M193T418	194.069	8
[15]	M193T418	193.062	418.2	[M]	[M-H]-	M193T418	194.069	8
[15]	M194T418	194.064	418.3	[M+1]	[M-H]-	M193T418	194.069	8
[15]	M195T418	195.066	418.3	[M+2]	[M-H]-	M193T418	194.069	8
[15]	M231T417	231.016	417.5	[M]	[M+K-2H]-	M193T418	194.069	8
[16]	M93T236	93.033	235.8	[M]	ISF	M194T235	195.053	11
[16]	M94T235	94.0363	234.9	[M+1]	ISF	M194T235	195.053	11
[16]	M150T234	150.055	234.5	[M]	ISF	M194T235	195.053	11
[16]	M151T236	151.058	235.8	[M+1]	ISF	M194T235	195.053	11
[16]	M152T235	152.06	235.2	[M+2]	ISF	M194T235	195.053	11
[16]	M194T235	194.046	235.4	[M]	[M-H]-	M194T235	195.053	11
[16]	M195T236	195.049	235.8	[M+1]	[M-H]-	M194T235	195.053	11
[16]	M196T235	196.05	235.4	[M+2]	[M-H]-	M194T235	195.053	11
[16]	M232T235	232.001	235.2	[M]	[M+K-2H]-	M194T235	195.053	11
[16]	M389T236	389.098	236.5	[M]	[2M-H]-	M194T235	195.053	11
[16]	M390T236	390.101	236.1	[M+1]	[2M-H]-	M194T235	195.053	11
[17]	M118T445	118.065	445.4	[M]	ISF	M207T446	208.084	13
[17]	M128T445	128.049	445.3	[M]	ISF	M207T446	208.084	13
[17]	M131T445	131.036	445.4	[M]	ISF	M207T446	208.084	13
[17]	M144T445	144.045	445.1	[M]	ISF	M207T446	208.084	13
[17]	M145T445	145.047	445.4	[M+1]	ISF	M207T446	208.084	13
[17]	M147T445	147.063	445.1	[M]	[M-C2H4O2-H]-	M207T446	208.084	13
[17]	M190T445	190.05	445	[M]	[M-NH3-H]-	M207T446	208.084	13
[17]	M191T445	191.053	445.1	[M+1]	[M-NH3-H]-	M207T446	208.084	13
[17]	M207T446	207.077	445.5	[M]	[M-H]-	M207T446	208.084	13
[17]	M208T446	208.079	445.6	[M+1]	[M-H]-	M207T446	208.084	13
[17]	M229T445	229.058	444.9	[M]	[M+Na-2H]-	M207T446	208.084	13
[17]	M230T445	230.062	444.9	[M+1]	[M+Na-2H]-	M207T446	208.084	13
[17]	M437T445	437.143	445	[M]	[2M+Na-2H]-	M207T446	208.084	13
[18]	M200T738	200.055	737.6	[M]	[M-H2O-H]-	M218T738	219.073	2
[18]	M218T738	218.066	737.6	[M]	[M-H]-	M218T738	219.073	2
[19]	M110T759	110.071	758.6	[M]	ISF	M225T758	226.107	11
[19]	M154T758	154.061	758.3	[M]	ISF	M225T758	226.107	11
[19]	M181T759	181.108	758.6	[M]	[M-CO2-H]-	M225T758	226.107	11
[19]	M225T758	225.099	758.5	[M]	[M-H]-	M225T758	226.107	11
[19]	M226T758	226.102	758.5	[M+1]	[M-H]-	M225T758	226.107	11
[19]	M227T758	227.103	758.2	[M+2]	[M-H]-	M225T758	226.107	11
[19]	M247T759	247.08	758.6	[M]	[M+Na-2H]-	M225T758	226.107	11
[19]	M451T758	451.205	758.3	[M]	[2M-H]-	M225T758	226.107	11
[19]	M452T758	452.208	758.5	[M+1]	[2M-H]-	M225T758	226.107	11
[19]	M473T759	473.188	758.6	[M]	[2M+Na-2H]-	M225T758	226.107	11
[19]	M474T759	474.19	758.6	[M+1]	[2M+Na-2H]-	M225T758	226.107	11
[20]	M110T420	110.023	419.7	[M]	ISF	M243T420_1	244.069	15
[20]	M140T420	140.034	419.7	[M]	ISF	M243T420_1	244.069	15
[20]	M153T420_2	153.029	419.8	[M]	ISF	M243T420_1	244.069	15
[20]	M154T420	154.032	420	[M+1]	ISF	M243T420_1	244.069	15
[20]	M183T420	183.04	419.6	[M]	[M-C2H4O2-H]-	M243T420_1	244.069	15
[20]	M184T420	184.043	419.6	[M+1]	[M-C2H4O2-H]-	M243T420_1	244.069	15
[20]	M225T420	225.05	419.6	[M]	[M-H2O-H]-	M243T420_1	244.069	15
[20]	M243T420_1	243.062	419.6	[M]	[M-H]-	M243T420_1	244.069	15
[20]	M244T420	244.064	419.7	[M+1]	[M-H]-	M243T420_1	244.069	15
[20]	M245T420	245.066	419.9	[M+2]	[M-H]-	M243T420_1	244.069	15
[20]	M246T420	246.069	419.6	[M+3]	[M-H]-	M243T420_1	244.069	15
[20]	M279T420	279.038	420.3	[M]	[M+Cl]-	M243T420_1	244.069	15
[20]	M281T421	281.017	420.9	[M]	[M+K-2H]-	M243T420_1	244.069	15
[20]	M487T420	487.132	419.6	[M]	[2M-H]-	M243T420_1	244.069	15
[20]	M488T420	488.135	419.7	[M+1]	[2M-H]-	M243T420_1	244.069	15
[21]	M135T307_1	135.03	307.1	[M]	ISF	M251T306_2	252.086	8
[21]	M161T306	161.046	306.3	[M]	[M-C3H6O3-H]-	M251T306_2	252.086	8
[21]	M251T306_2	251.079	306.4	[M]	[M-H]-	M251T306_2	252.086	8
[21]	M252T307	252.081	306.5	[M+1]	[M-H]-	M251T306_2	252.086	8
[21]	M253T306	253.083	306.5	[M+2]	[M-H]-	M251T306_2	252.086	8
[21]	M254T307	254.085	306.6	[M+3]	[M-H]-	M251T306_2	252.086	8
[21]	M287T307	287.055	306.5	[M]	[M+Cl]-	M251T306_2	252.086	8
[21]	M288T306_1	288.057	306.5	[M+1]	[M+Cl]-	M251T306_2	252.086	8
[22]	M147T588	147.029	587.7	[M]	ISF	M252T588	253.081	9
[22]	M192T588	192.052	588.4	[M]	[M-C2H4O2-H]-	M252T588	253.081	9
[22]	M193T588	193.054	587.9	[M+1]	[M-C2H4O2-H]-	M252T588	253.081	9
[22]	M252T588	252.074	587.9	[M]	[M-H]-	M252T588	253.081	9
[22]	M253T588	253.075	588.1	[M+1]	[M-H]-	M252T588	253.081	9
[22]	M254T588	254.077	587.9	[M+2]	[M-H]-	M252T588	253.081	9
[22]	M290T588	290.028	587.8	[M]	[M+K-2H]-	M252T588	253.081	9
[22]	M505T588	505.155	587.8	[M]	[2M-H]-	M252T588	253.081	9
[22]	M506T588	506.158	587.8	[M+1]	[2M-H]-	M252T588	253.081	9
[23]	M109T297	109.039	296.7	[M]	ISF	M258T296	259.063	5
[23]	M258T296	258.056	296.2	[M]	[M-H]-	M258T296	259.063	5
[23]	M259T296_2	259.058	296.3	[M+1]	[M-H]-	M258T296	259.063	5
[23]	M294T296	294.032	296.3	[M]	[M+Cl]-	M258T296	259.063	5
[23]	M295T296	295.034	296.2	[M+1]	[M+Cl]-	M258T296	259.063	5
[24]	M127T390	127.05	389.6	[M]	ISF	M263T390_1	264.111	20
[24]	M128T390_1	128.034	390.2	[M]	ISF	M263T390_1	264.111	20
[24]	M145T390_2	145.061	389.9	[M]	ISF	M263T390_1	264.111	20
[24]	M146T390	146.064	390.2	[M+1]	ISF	M263T390_1	264.111	20
[24]	M245T390	245.092	389.6	[M]	[M-H2O-H]-	M263T390_1	264.111	20
[24]	M246T390_2	246.095	389.6	[M+1]	[M-H2O-H]-	M263T390_1	264.111	20
[24]	M263T390_1	263.104	389.6	[M]	[M-H]-	M263T390_1	264.111	20
[24]	M264T390	264.106	389.9	[M+1]	[M-H]-	M263T390_1	264.111	20
[24]	M265T390	265.108	389.9	[M+2]	[M-H]-	M263T390_1	264.111	20
[24]	M266T390	266.111	389.6	[M+3]	[M-H]-	M263T390_1	264.111	20
[24]	M285T390	285.084	389.6	[M]	[M+Na-2H]-	M263T390_1	264.111	20
[24]	M286T387	286.088	387.1	[M+1]	[M+Na-2H]-	M263T390_1	264.111	20
[24]	M299T390	299.078	390.2	[M]	[M+Cl]-	M263T390_1	264.111	20
[24]	M527T390	527.215	389.6	[M]	[2M-H]-	M263T390_1	264.111	20
[24]	M528T390	528.218	389.6	[M+1]	[2M-H]-	M263T390_1	264.111	20
[24]	M529T390_1	529.221	389.6	[M+2]	[2M-H]-	M263T390_1	264.111	20
[24]	M549T390	549.198	389.6	[M]	[2M+Na-2H]-	M263T390_1	264.111	20
[24]	M550T390	550.201	389.6	[M+1]	[2M+Na-2H]-	M263T390_1	264.111	20
[24]	M551T390	551.203	389.6	[M+2]	[2M+Na-2H]-	M263T390_1	264.111	20
[24]	M813T390	813.302	389.6	[M]	[3M+Na-2H]-	M263T390_1	264.111	20
[25]	M190T165	190.071	165.2	[M]	[M-C3H6O3-H]-	M280T167	281.112	6
[25]	M280T167	280.105	167.2	[M]	[M-H]-	M280T167	281.112	6
[25]	M281T169	281.108	168.8	[M+1]	[M-H]-	M280T167	281.112	6
[25]	M282T168	282.11	168.2	[M+2]	[M-H]-	M280T167	281.112	6
[25]	M302T169	302.086	168.9	[M]	[M+Na-2H]-	M280T167	281.112	6
[25]	M316T167	316.08	166.9	[M]	[M+Cl]-	M280T167	281.112	6
[26]	M109T279	109.039	278.7	[M]	ISF	M284T279	285.096	9
[26]	M242T278	242.085	278.1	[M]	[M-C2H2O-H]-	M284T279	285.096	9
[26]	M284T279	284.089	278.7	[M]	[M-H]-	M284T279	285.096	9
[26]	M285T279	285.091	278.7	[M+1]	[M-H]-	M284T279	285.096	9
[26]	M286T279	286.093	278.7	[M+2]	[M-H]-	M284T279	285.096	9
[26]	M287T279	287.096	278.7	[M+3]	[M-H]-	M284T279	285.096	9
[26]	M320T279	320.065	279.3	[M]	[M+Cl]-	M284T279	285.096	9
[26]	M321T279	321.068	279.3	[M+1]	[M+Cl]-	M284T279	285.096	9
[26]	M344T276	344.109	276.3	[M]	[M+CH3COO]-	M284T279	285.096	9
[27]	M128T832	128.034	831.7	[M]	ISF	M303T832	304.091	12
[27]	M146T832	146.044	831.7	[M]	ISF	M303T832	304.091	12
[27]	M285T832	285.073	831.7	[M]	[M-H2O-H]-	M303T832	304.091	12
[27]	M286T832	286.075	831.7	[M+1]	[M-H2O-H]-	M303T832	304.091	12
[27]	M287T832	287.077	831.7	[M+2]	[M-H2O-H]-	M303T832	304.091	12
[27]	M303T832	303.084	831.7	[M]	[M-H]-	M303T832	304.091	12
[27]	M304T832	304.086	831.7	[M+1]	[M-H]-	M303T832	304.091	12
[27]	M305T832	305.087	831.7	[M+2]	[M-H]-	M303T832	304.091	12
[27]	M325T832	325.064	831.7	[M]	[M+Na-2H]-	M303T832	304.091	12
[27]	M607T832	607.177	831.7	[M]	[2M-H]-	M303T832	304.091	12
[27]	M608T832	608.18	831.7	[M+1]	[2M-H]-	M303T832	304.091	12
[27]	M609T832	609.182	831.7	[M+2]	[2M-H]-	M303T832	304.091	12
[28]	M79T822	78.9579	822.2	[M]	ISF	M306T819	307.056	6
[28]	M195T820	195.005	820.4	[M]	ISF	M306T819	307.056	6
[28]	M306T819	306.049	819.5	[M]	[M-H]-	M306T819	307.056	6
[28]	M307T820	307.052	819.8	[M+1]	[M-H]-	M306T819	307.056	6
[28]	M308T820	308.053	820	[M+2]	[M-H]-	M306T819	307.056	6
[28]	M328T819	328.03	819.4	[M]	[M+Na-2H]-	M306T819	307.056	6
[29]	M178T326	178.072	325.6	[M]	ISF	M310T326	311.124	7
[29]	M310T326	310.116	325.6	[M]	[M-H]-	M310T326	311.124	7
[29]	M311T326	311.118	325.7	[M+1]	[M-H]-	M310T326	311.124	7
[29]	M312T326	312.12	325.6	[M+2]	[M-H]-	M310T326	311.124	7
[29]	M313T326	313.122	325.7	[M+3]	[M-H]-	M310T326	311.124	7
[29]	M346T326	346.092	325.7	[M]	[M+Cl]-	M310T326	311.124	7
[29]	M347T326_2	347.094	325.6	[M+1]	[M+Cl]-	M310T326	311.124	7
[30]	M195T770	195.005	769.8	[M]	ISF	M330T771	331.068	5
[30]	M197T773	197.017	773	[M+2]	ISF	M330T771	331.068	5
[30]	M330T771	330.06	770.7	[M]	[M-H]-	M330T771	331.068	5
[30]	M331T771	331.063	770.9	[M+1]	[M-H]-	M330T771	331.068	5
[30]	M352T770	352.041	770.2	[M]	[M+Na-2H]-	M330T771	331.068	5
[31]	M339T945	338.987	945	[M]	[M-H]-	M339T945	339.995	3
[31]	M361T944	360.972	943.5	[M]	[M+Na-2H]-	M339T945	339.995	3
[31]	M380T946	380.014	946.3	[M]	[M+CH3CN-H]-	M339T945	339.995	3
[32]	M185T868	184.985	867.9	[M]	[M-C6H10O5-H]-	M347T865	348.046	3
[32]	M257T867	257.006	867	[M]	[M-C3H6O3-H]-	M347T865	348.046	3
[32]	M347T865	347.039	865.5	[M]	[M-H]-	M347T865	348.046	3
[33]	M347T826	347.039	826	[M]	[M-H]-	M347T826	348.047	9
[33]	M348T826	348.042	826	[M+1]	[M-H]-	M347T826	348.047	9
[33]	M349T826	349.043	826.3	[M+2]	[M-H]-	M347T826	348.047	9
[33]	M350T826	350.046	826.1	[M+3]	[M-H]-	M347T826	348.047	9
[33]	M385T826	384.992	825.6	[M]	[M+K-2H]-	M347T826	348.047	9
[33]	M695T827	695.089	827.2	[M]	[2M-H]-	M347T826	348.047	9
[33]	M696T826	696.093	826.2	[M+1]	[2M-H]-	M347T826	348.047	9
[33]	M697T825_1	697.094	825.3	[M+2]	[2M-H]-	M347T826	348.047	9
[33]	M1043T825	1043.14	825.3	[M]	[3M-H]-	M347T826	348.047	9
[34]	M378T719	378.097	718.7	[M]	[M-H]-	M378T719	379.104	2
[34]	M379T719	379.1	718.7	[M+1]	[M-H]-	M378T719	379.104	2
[35]	M383T687	383.114	686.8	[M]	[M-H]-	M383T687	384.121	3
[35]	M384T686	384.116	686.2	[M+1]	[M-H]-	M383T687	384.121	3
[35]	M385T687	385.113	686.8	[M+2]	[M-H]-	M383T687	384.121	3
[36]	M79T915	78.9579	914.5	[M]	ISF	M442T915	443.024	6
[36]	M425T917	424.988	917.4	[M]	[M-NH3-H]-	M442T915	443.024	6
[36]	M426T914	425.992	913.5	[M+1]	[M-NH3-H]-	M442T915	443.024	6
[36]	M427T915	426.993	914.7	[M+1]	[M-NH3-H]-	M442T915	443.024	6
[36]	M442T915	442.016	914.6	[M]	[M-H]-	M442T915	443.024	6
[36]	M443T915	443.02	915	[M+1]	[M-H]-	M442T915	443.024	6
[37]	M455T748	455.097	747.7	[M]	[M-H]-	M455T748	456.105	1
[38]	M271T320	271.06	320.3	[M]	ISF	M579T322	580.182	10
[38]	M459T321	459.114	321.2	[M]	ISF	M579T322	580.182	10
[38]	M579T322	579.175	321.6	[M]	[M-H]-	M579T322	580.182	10
[38]	M580T322	580.178	321.7	[M+1]	[M-H]-	M579T322	580.182	10
[38]	M581T322	581.179	321.6	[M+2]	[M-H]-	M579T322	580.182	10
[38]	M582T322	582.182	321.8	[M+3]	[M-H]-	M579T322	580.182	10
[38]	M615T321	615.153	321.3	[M]	[M+Cl]-	M579T322	580.182	10
[38]	M616T321	616.157	321.2	[M+1]	[M+Cl]-	M579T322	580.182	10
[38]	M617T321	617.151	321.1	[M+2]	[M+Cl]-	M579T322	580.182	10
[38]	M618T321	618.153	321.2	[M+3]	[M+Cl]-	M579T322	580.182	10
[39]	M313T308	313.07	308.1	[M]	ISF	M579T308	580.181	12
[39]	M415T306	415.101	305.6	[M]	[M-C6H12O5-H]-	M579T308	580.181	12
[39]	M431T305	431.142	304.7	[M]	[M-C5H8O5-H]-	M579T308	580.181	12
[39]	M489T305	489.139	305.4	[M]	[M-C3H6O3-H]-	M579T308	580.181	12
[39]	M490T306	490.134	305.6	[M+1]	[M-C3H6O3-H]-	M579T308	580.181	12
[39]	M579T308	579.174	307.6	[M]	[M-H]-	M579T308	580.181	12
[39]	M580T307	580.178	306.6	[M+1]	[M-H]-	M579T308	580.181	12
[39]	M581T308	581.18	307.6	[M+2]	[M-H]-	M579T308	580.181	12
[39]	M582T308	582.182	308.3	[M+3]	[M-H]-	M579T308	580.181	12
[39]	M615T309	615.152	308.9	[M]	[M+Cl]-	M579T308	580.181	12
[39]	M616T306_2	616.155	306.3	[M+1]	[M+Cl]-	M579T308	580.181	12
[39]	M618T307_1	618.152	307.2	[M+3]	[M+Cl]-	M579T308	580.181	12
[40]	M254T931	254.077	930.7	[M]	ISF	M611T931	612.156	15
[40]	M272T931	272.088	930.8	[M]	ISF	M611T931	612.156	15
[40]	M304T931_1	304.06	930.7	[M]	ISF	M611T931	612.156	15
[40]	M306T931_2	306.072	930.8	[M]	ISF	M611T931	612.156	15
[40]	M307T930	307.076	930.3	[M+1]	ISF	M611T931	612.156	15
[40]	M338T931	338.047	930.6	[M]	ISF	M611T931	612.156	15
[40]	M611T931	611.148	930.8	[M]	[M-H]-	M611T931	612.156	15
[40]	M612T931	612.151	930.8	[M+1]	[M-H]-	M611T931	612.156	15
[40]	M613T931	613.147	930.8	[M+2]	[M-H]-	M611T931	612.156	15
[40]	M614T931	614.147	930.7	[M+3]	[M-H]-	M611T931	612.156	15
[40]	M633T931	633.129	930.8	[M]	[M+Na-2H]-	M611T931	612.156	15
[40]	M634T931	634.131	930.7	[M+1]	[M+Na-2H]-	M611T931	612.156	15
[40]	M635T931	635.127	930.8	[M+2]	[M+Na-2H]-	M611T931	612.156	15
[40]	M649T931	649.096	930.8	[M]	[M+K-2H]-	M611T931	612.156	15
[40]	M655T931	655.11	931.3	[M]	[M+2Na-3H]-	M611T931	612.156	15
[41]	M79T822	78.9579	822.2	[M]	ISF	M613T823	614.15	8
[41]	M97T823	96.968	823	[M]	ISF	M613T823	614.15	8
[41]	M322T823	322.043	823.4	[M]	ISF	M613T823	614.15	8
[41]	M613T823	613.143	823.4	[M]	[M-H]-	M613T823	614.15	8
[41]	M614T823	614.145	823.4	[M+1]	[M-H]-	M613T823	614.15	8
[41]	M615T823	615.147	823.4	[M+2]	[M-H]-	M613T823	614.15	8
[41]	M616T824	616.149	823.9	[M+3]	[M-H]-	M613T823	614.15	8
[41]	M635T823	635.124	823.1	[M]	[M+Na-2H]-	M613T823	614.15	8
[42]	M118T640	118.049	640.3	[M]	[M-H]-	M118T640	119.056	1
[43]	M140T702	140.034	702.4	[M]	[M+Na-2H]-	M140T702	119.059	1
[44]	M154T679	154.061	679.2	[M]	[M-H]-	M154T679	155.069	2
[44]	M176T680	176.043	680.1	[M]	[M+Na-2H]-	M154T679	155.069	2
[45]	M154T693	154.061	693.2	[M]	[M-H]-	M154T693	155.068	1
[47]	M161T459	161.044	458.9	[M]	[M-H2O-H]-	M161T459	180.062	3
[47]	M179T458	179.055	458.4	[M]	[M-H]-	M161T459	180.062	3
[47]	M215T458	215.032	457.9	[M]	[M+Cl]-	M161T459	180.062	3
[48]	M138T173	138.055	172.9	[M]	[M-CO2-H]-	M164T173	183.052	4
[48]	M139T173	139.058	172.9	[M+1]	[M-CO2-H]-	M164T173	183.052	4
[48]	M140T174	140.06	173.6	[M+2]	[M-CO2-H]-	M164T173	183.052	4
[48]	M164T173	164.034	172.9	[M]	[M-H2O-H]-	M164T173	183.052	4
[50]	M175T473	175.023	473	[M]	[M-H2O-H]-	M175T473	194.041	1
[51]	M163T445	163.023	445.1	[M]	[M-CH2O-H]-	M175T445	194.042	2
[51]	M175T445	175.024	445	[M]	[M-H2O-H]-	M175T445	194.042	2
[52]	M150T234	150.055	234.5	[M]	[M-CO2-H]-	M176T233	195.052	4
[52]	M151T236	151.058	235.8	[M+1]	[M-CO2-H]-	M176T233	195.052	4
[52]	M152T235	152.06	235.2	[M+2]	[M-CO2-H]-	M176T233	195.052	4
[52]	M176T233	176.034	233.2	[M]	[M-H2O-H]-	M176T233	195.052	4
[53]	M176T584	176.055	583.9	[M]	[M+CH3COO]-	M176T584	117.041	1
[56]	M160T639_1	160.06	639.2	[M]	ISF	M178T639	119.057	3
[56]	M178T639	178.071	639.5	[M]	[M+CH3COO]-	M178T639	119.057	3
[56]	M179T640	179.074	639.7	[M+1]	[M+CH3COO]-	M178T639	119.057	3
[57]	M71T503	71.0126	503	[M]	ISF	M179T503	180.062	7
[57]	M89T502	89.0229	501.9	[M]	[M-C3H6O3-H]-	M179T503	180.062	7
[57]	M119T502	119.033	501.8	[M]	[M-C2H4O2-H]-	M179T503	180.062	7
[57]	M161T503	161.044	503	[M]	[M-H2O-H]-	M179T503	180.062	7
[57]	M179T503	179.055	503	[M]	[M-H]-	M179T503	180.062	7
[57]	M215T502	215.032	502.5	[M]	[M+Cl]-	M179T503	180.062	7
[57]	M359T502_2	359.118	502.4	[M]	[2M-H]-	M179T503	180.062	7
[58]	M89T484	89.0228	484.4	[M]	[M-C3H6O3-H]-	M179T485	180.062	3
[58]	M179T485	179.054	485.4	[M]	[M-H]-	M179T485	180.062	3
[58]	M215T487	215.031	487.2	[M]	[M+Cl]-	M179T485	180.062	3
[60]	M108T173	108.044	172.8	[M]	ISF	M182T174	183.052	7
[60]	M109T173	109.047	173.4	[M+1]	ISF	M182T174	183.052	7
[60]	M110T176	110.06	175.7	[M+2]	ISF	M182T174	183.052	7
[60]	M138T173	138.055	172.9	[M]	ISF	M182T174	183.052	7
[60]	M139T173	139.058	172.9	[M+1]	ISF	M182T174	183.052	7
[60]	M140T174	140.06	173.6	[M+2]	ISF	M182T174	183.052	7
[60]	M182T174	182.044	173.8	[M]	[M-H]-	M182T174	183.052	7
[66]	M93T289	93.0329	288.9	[M]	ISF	M194T289	195.053	10
[66]	M94T289	94.0364	288.9	[M+1]	ISF	M194T289	195.053	10
[66]	M150T289	150.055	288.9	[M]	[M-CO2-H]-	M194T289	195.053	10
[66]	M151T289	151.058	288.6	[M+1]	[M-CO2-H]-	M194T289	195.053	10
[66]	M152T289	152.06	288.9	[M+2]	[M-CO2-H]-	M194T289	195.053	10
[66]	M176T288	176.034	287.9	[M]	[M-H2O-H]-	M194T289	195.053	10
[66]	M194T289	194.046	288.6	[M]	[M-H]-	M194T289	195.053	10
[66]	M195T289	195.049	288.6	[M+1]	[M-H]-	M194T289	195.053	10
[66]	M196T289	196.05	288.8	[M+2]	[M-H]-	M194T289	195.053	10
[66]	M197T289	197.053	288.6	[M+3]	[M-H]-	M194T289	195.053	10
[67]	M194T347	194.045	347.2	[M]	[M-H]-	M194T347	195.053	2
[67]	M254T349	254.059	349.2	[M]	[M+CH3COO]-	M194T347	195.053	2
[68]	M73T503	72.9917	503.1	[M]	ISF	M196T503	180.062	5
[68]	M75T503	75.0077	503.1	[M]	ISF	M196T503	180.062	5
[68]	M76T503	76.0105	503.1	[M+1]	ISF	M196T503	180.062	5
[68]	M196T503	196.081	503	[M]	[M+NH4-2H]-	M196T503	180.062	5
[68]	M220T501	220.081	501.2	[M]	[M+CH3CN-H]-	M196T503	180.062	5
[69]	M108T173	108.044	172.8	[M]	ISF	M204T172	183.05	7
[69]	M109T173	109.047	173.4	[M+1]	ISF	M204T172	183.05	7
[69]	M138T173	138.055	172.9	[M]	ISF	M204T172	183.05	7
[69]	M139T173	139.058	172.9	[M+1]	ISF	M204T172	183.05	7
[69]	M140T172	140.034	172.1	[M]	[M-C2H2O-H]-	M204T172	183.05	7
[69]	M140T174	140.06	173.6	[M+2]	ISF	M204T172	183.05	7
[69]	M204T172	204.024	172	[M]	[M+Na-2H]-	M204T172	183.05	7
[70]	M210T290_1	210.039	289.8	[M]	[M-H]-	M210T290_1	211.047	1
[71]	M215T307	215.013	307.4	[M]	[M+Na-2H]-	M215T307	194.038	2
[71]	M216T306	216.017	306.2	[M+1]	[M+Na-2H]-	M215T307	194.038	2
[74]	M217T343	217.064	343.4	[M]	[M-H2O-H]-	M217T343	236.082	1
[78]	M232T289	232.018	289	[M]	[M+Na-2H]-	M232T289	211.044	1
[79]	M233T437	232.975	437	[M]	[M-H]-	M233T437	233.982	2
[79]	M234T437	233.978	437	[M+1]	[M-H]-	M233T437	233.982	2
[80]	M215T534	214.995	534.3	[M]	[M-C2H2O-H]-	M239T535_2	258.01	3
[80]	M239T535_2	238.993	535.4	[M]	[M-H2O-H]-	M239T535_2	258.01	3
[80]	M295T535_2	294.959	534.9	[M]	[M+K-2H]-	M239T535_2	258.01	3
[81]	M71T540	71.0122	540	[M]	ISF	M239T540	180.062	15
[81]	M85T540	85.0281	540	[M]	ISF	M239T540	180.062	15
[81]	M89T540	89.023	540	[M]	[M-C3H6O3-H]-	M239T540	180.062	15
[81]	M90T540	90.0264	540	[M+1]	[M-C3H6O3-H]-	M239T540	180.062	15
[81]	M101T541	101.023	540.5	[M]	ISF	M239T540	180.062	15
[81]	M119T540	119.033	539.9	[M]	[M-C2H4O2-H]-	M239T540	180.062	15
[81]	M120T540	120.037	540.2	[M+1]	[M-C2H4O2-H]-	M239T540	180.062	15
[81]	M161T540	161.044	540	[M]	[M-H2O-H]-	M239T540	180.062	15
[81]	M162T540	162.047	539.8	[M+1]	[M-H2O-H]-	M239T540	180.062	15
[81]	M179T540	179.055	540.1	[M]	[M-H]-	M239T540	180.062	15
[81]	M180T541	180.059	540.5	[M+1]	[M-H]-	M239T540	180.062	15
[81]	M239T540	239.076	539.6	[M]	[M+CH3COO]-	M239T540	180.062	15
[81]	M240T539	240.079	538.7	[M+1]	[M+CH3COO]-	M239T540	180.062	15
[81]	M359T541	359.118	540.6	[M]	[2M-H]-	M239T540	180.062	15
[81]	M360T541	360.127	541.1	[M+1]	[2M-H]-	M239T540	180.062	15
[82]	M71T525	71.0122	524.6	[M]	ISF	M239T524	180.062	16
[82]	M85T525	85.0279	524.7	[M]	ISF	M239T524	180.062	16
[82]	M89T525	89.0229	524.7	[M]	[M-C3H6O3-H]-	M239T524	180.062	16
[82]	M113T525	113.023	524.6	[M]	ISF	M239T524	180.062	16
[82]	M119T524_1	119.033	524.3	[M]	[M-C2H4O2-H]-	M239T524	180.062	16
[82]	M120T524	120.037	524.1	[M+1]	[M-C2H4O2-H]-	M239T524	180.062	16
[82]	M149T524	149.044	524.4	[M]	[M-CH2O-H]-	M239T524	180.062	16
[82]	M161T525	161.044	524.6	[M]	[M-H2O-H]-	M239T524	180.062	16
[82]	M162T525	162.047	524.6	[M+1]	[M-H2O-H]-	M239T524	180.062	16
[82]	M179T525	179.055	524.6	[M]	[M-H]-	M239T524	180.062	16
[82]	M180T523	180.066	523.5	[M+1]	[M-H]-	M239T524	180.062	16
[82]	M215T523_1	215.032	522.8	[M]	[M+Cl]-	M239T524	180.062	16
[82]	M239T524	239.076	524.3	[M]	[M+CH3COO]-	M239T524	180.062	16
[82]	M240T524	240.08	524.2	[M+1]	[M+CH3COO]-	M239T524	180.062	16
[82]	M359T524	359.118	524	[M]	[2M-H]-	M239T524	180.062	16
[82]	M360T524	360.128	524	[M+1]	[2M-H]-	M239T524	180.062	16
[83]	M168T748	168.076	748	[M]	ISF	M239T748	240.122	7
[83]	M239T748	239.115	748	[M]	[M-H]-	M239T748	240.122	7
[83]	M240T748	240.117	748	[M+1]	[M-H]-	M239T748	240.122	7
[83]	M241T748	241.119	748.5	[M+2]	[M-H]-	M239T748	240.122	7
[83]	M261T748	261.096	748	[M]	[M+Na-2H]-	M239T748	240.122	7
[83]	M479T748	479.238	748.2	[M]	[2M-H]-	M239T748	240.122	7
[83]	M501T748	501.22	748.4	[M]	[2M+Na-2H]-	M239T748	240.122	7
[85]	M112T237	112.039	237.2	[M]	ISF	M250T237	251.099	6
[85]	M160T237	160.06	236.7	[M]	[M-C3H6O3-H]-	M250T237	251.099	6
[85]	M161T236	161.064	235.8	[M+1]	[M-C3H6O3-H]-	M250T237	251.099	6
[85]	M250T237	250.092	236.8	[M]	[M-H]-	M250T237	251.099	6
[85]	M251T236	251.095	236.5	[M+1]	[M-H]-	M250T237	251.099	6
[85]	M252T236	252.097	236.2	[M+2]	[M-H]-	M250T237	251.099	6
[86]	M63T880	62.9628	880.5	[M]	ISF	M259T881	260.03	20
[86]	M79T881	78.9579	880.6	[M]	[M-C6H12O6-H]-	M259T881	260.03	20
[86]	M97T881	96.9681	880.8	[M]	ISF	M259T881	260.03	20
[86]	M139T881	138.979	881	[M]	[M-C4H8O4-H]-	M259T881	260.03	20
[86]	M169T881	168.989	880.8	[M]	[M-C3H6O3-H]-	M259T881	260.03	20
[86]	M199T881	199	880.8	[M]	[M-C2H4O2-H]-	M259T881	260.03	20
[86]	M200T881	200.004	880.5	[M+1]	[M-C2H4O2-H]-	M259T881	260.03	20
[86]	M201T880	201.005	880.3	[M+2]	[M-C2H4O2-H]-	M259T881	260.03	20
[86]	M241T881	241.011	880.9	[M]	[M-H2O-H]-	M259T881	260.03	20
[86]	M259T881	259.022	880.8	[M]	[M-H]-	M259T881	260.03	20
[86]	M260T881	260.025	880.8	[M+1]	[M-H]-	M259T881	260.03	20
[86]	M261T881	261.026	881	[M+2]	[M-H]-	M259T881	260.03	20
[86]	M281T881	281.003	880.7	[M]	[M+Na-2H]-	M259T881	260.03	20
[86]	M519T881	519.054	880.8	[M]	[2M-H]-	M259T881	260.03	20
[86]	M520T881	520.056	880.8	[M+1]	[2M-H]-	M259T881	260.03	20
[86]	M521T881	521.057	880.8	[M+2]	[2M-H]-	M259T881	260.03	20
[86]	M541T881	541.035	881.2	[M]	[2M+Na-2H]-	M259T881	260.03	20
[86]	M543T881_2	543.039	881.1	[M+2]	[2M+Na-2H]-	M259T881	260.03	20
[86]	M779T881	779.086	880.8	[M]	[3M-H]-	M259T881	260.03	20
[86]	M801T881	801.068	881	[M]	[3M+Na-2H]-	M259T881	260.03	20
[87]	M243T864	242.99	864.2	[M]	[M-CH4-H]-	M259T862	260.029	5
[87]	M259T862	259.022	861.9	[M]	[M-H]-	M259T862	260.029	5
[87]	M260T861	260.025	861.5	[M+1]	[M-H]-	M259T862	260.029	5
[87]	M261T862	261.026	861.9	[M+2]	[M-H]-	M259T862	260.029	5
[87]	M519T861	519.053	861.2	[M]	[2M-H]-	M259T862	260.029	5
[88]	M97T841	96.9681	841.4	[M]	[M-C6H10O5-H]-	M259T844	260.029	11
[88]	M139T842	138.978	842.1	[M]	[M-C4H8O4-H]-	M259T844	260.029	11
[88]	M217T842	217.011	842.3	[M]	[M-C2H2O-H]-	M259T844	260.029	11
[88]	M241T844_2	241.011	844.2	[M]	[M-H2O-H]-	M259T844	260.029	11
[88]	M243T842	242.99	841.6	[M]	[M-CH4-H]-	M259T844	260.029	11
[88]	M259T844	259.022	844.1	[M]	[M-H]-	M259T844	260.029	11
[88]	M260T843	260.025	843.1	[M+1]	[M-H]-	M259T844	260.029	11
[88]	M261T844	261.026	843.7	[M+2]	[M-H]-	M259T844	260.029	11
[88]	M297T847	296.977	846.9	[M]	[M+K-2H]-	M259T844	260.029	11
[88]	M298T842	297.98	841.5	[M+1]	[M+K-2H]-	M259T844	260.029	11
[88]	M519T843	519.053	843	[M]	[2M-H]-	M259T844	260.029	11
[89]	M169T906	168.989	905.9	[M]	[M-C3H6O3-H]-	M259T903	260.029	6
[89]	M199T905	199	905.3	[M]	[M-C2H4O2-H]-	M259T903	260.029	6
[89]	M259T903	259.021	902.9	[M]	[M-H]-	M259T903	260.029	6
[89]	M260T904	260.025	903.6	[M+1]	[M-H]-	M259T903	260.029	6
[89]	M281T905	281.001	904.9	[M]	[M+Na-2H]-	M259T903	260.029	6
[89]	M519T906_2	519.053	905.7	[M]	[2M-H]-	M259T903	260.029	6
[91]	M62T395	61.9875	394.6	[M]	ISF	M266T393	267.096	2
[91]	M266T393	266.088	393.2	[M]	[M-H]-	M266T393	267.096	2
[92]	M92T372	92.024	372.3	[M]	ISF	M267T372	268.081	17
[92]	M135T372	135.03	372	[M]	ISF	M267T372	268.081	17
[92]	M136T372	136.033	372.1	[M+1]	ISF	M267T372	268.081	17
[92]	M267T372	267.074	371.8	[M]	[M-H]-	M267T372	268.081	17
[92]	M268T372	268.076	371.8	[M+1]	[M-H]-	M267T372	268.081	17
[92]	M269T372	269.078	372	[M+2]	[M-H]-	M267T372	268.081	17
[92]	M270T372	270.08	372	[M+3]	[M-H]-	M267T372	268.081	17
[92]	M289T373	289.054	372.6	[M]	[M+Na-2H]-	M267T372	268.081	17
[92]	M303T372	303.049	372	[M]	[M+Cl]-	M267T372	268.081	17
[92]	M304T372	304.052	372	[M+1]	[M+Cl]-	M267T372	268.081	17
[92]	M535T372	535.155	372	[M]	[2M-H]-	M267T372	268.081	17
[92]	M536T372	536.158	372	[M+1]	[2M-H]-	M267T372	268.081	17
[92]	M537T372	537.16	372	[M+2]	[2M-H]-	M267T372	268.081	17
[92]	M557T372	557.137	372	[M]	[2M+Na-2H]-	M267T372	268.081	17
[92]	M558T372	558.14	372	[M+1]	[2M+Na-2H]-	M267T372	268.081	17
[92]	M803T372	803.239	372	[M]	[3M-H]-	M267T372	268.081	17
[92]	M825T372	825.221	372	[M]	[3M+Na-2H]-	M267T372	268.081	17
[94]	M79T848	78.958	847.8	[M]	ISF	M281T846_2	260.029	2
[94]	M281T846_2	281.003	846.5	[M]	[M+Na-2H]-	M281T846_2	260.029	2
[95]	M282T454	282.083	453.9	[M]	[M-H]-	M282T454	283.091	1
[96]	M285T450	285.082	449.7	[M]	[M-H]-	M285T450	286.089	1
[97]	M73T536	72.9916	535.8	[M]	ISF	M285T537_2	286.089	10
[97]	M75T536	75.0072	536	[M]	ISF	M285T537_2	286.089	10
[97]	M105T536_2	105.018	536.3	[M]	[M-C6H12O6-H]-	M285T537_2	286.089	10
[97]	M106T536	106.021	536.2	[M+1]	[M-C6H12O6-H]-	M285T537_2	286.089	10
[97]	M107T537	107.022	536.7	[M+2]	[M-C6H12O6-H]-	M285T537_2	286.089	10
[97]	M239T540	239.076	539.6	[M]	[M-CH2O2-H]-	M285T537_2	286.089	10
[97]	M240T539	240.079	538.7	[M+1]	[M-CH2O2-H]-	M285T537_2	286.089	10
[97]	M285T537_2	285.082	536.8	[M]	[M-H]-	M285T537_2	286.089	10
[97]	M286T536	286.085	536.2	[M+1]	[M-H]-	M285T537_2	286.089	10
[97]	M323T537_2	323.041	536.8	[M]	[M+K-2H]-	M285T537_2	286.089	10
[98]	M135T307_1	135.03	307.1	[M]	ISF	M289T306	268.077	9
[truncated: 366 more rows]

## Sheet: Validation_result (Neg)
peak_name	mz	rt	id_kegg	formula	adduct	confidence_level	validation_standard	validation_spectral_DB	validation_insilico_tool	label_spec	labe_insilico_tool
[truncated: 106 more rows]

[truncated: 1 more sheets: Raw_peak_table (Neg)]
