# Supplementary material for: Metabolite annotation from knowns to unknowns through knowledge-guided multi-layer metabolic networking
Source: Nat Commun. 2022 Nov 4;13:6656. doi: 10.1038/s41467-022-34537-6 (PMC9636193; doi:10.1038/s41467-022-34537-6)
Supplement: Supplementary file 7 — Supplementary Data 4 [file 41467_2022_34537_MOESM7_ESM.xlsx]

## Sheet: Raw_peak_table (Pos)
name	mz	rt	NIST_urine01_pos.NIST_urine01	NIST_urine02_pos.NIST_urine02	NIST_urine03_pos.NIST_urine03	NIST_urine04_pos.NIST_urine04	QC_pos.QC
M60T1311	60.0444	1310.6	4772.36	4934.7	6320.7	4595.71	6987.71
M60T1359	60.0444	1358.52	7296.81	8299.85	16578.1	5701.85	5055.16
M60T1269	60.0445	1268.52	3191.4	3006.36	3394.21	3323.29	3465.75
M60T490	60.0809	490.482	20466.1	7518.9	8998.96	12859.4	12679.7
M60T581	60.0764	581.379	1124.73	575.811	685.963	870.961	689.439
M60T346	60.081	345.748	3930.77	2380.43	12495.3	3436.67	2929.7
M60T643	60.0804	643.204	3809.14	5360.19	5480.27	1283.44	4673.4
M60T551	60.0807	550.974	9085.6	8386.21	2636.95	3916.7	1845.53
M61T175	60.8557	174.551	11029.4	8679.89	12192.3	12121	9571.67
M61T73	61.011	73.0655	3681.21	3506.5	5194.68	3365.9	4052.54
M61T576	61.0106	575.981	1020.01	1321.29	731.666	496.6	871.717
M61T1311	61.0397	1311.24	5011.59	3448.25	2001.88	3542.61	2094.76
M61T171	61.0404	171.382	2.12715e+06	3.69118e+06	3.79046e+06	3.6346e+06	3.73394e+06
M61T1289	61.0396	1289.03	3509.21	6482.06	3916.32	3285.87	3887.7
M61T521	61.0398	521.133	4402.05	2964.69	4326.35	3808.34	4026.35
M61T1351	61.0396	1350.74	4426.46	4111.77	3897.55	4714.88	3945.25
M62T172	62.043	172.287	31517.8	45528.7	57182.5	33277.2	28489.5
M62T556	62.0602	556.009	908.406	915.081	509.466	781.339	668.3
M63T334	63.0227	333.789	971.33	1728.01	1520.99	1514.2	1471.62
M63T171	63.0439	171.101	9471.13	6468.83	11155.7	7839.79	14093.6
M64T92	63.9977	91.798	21989.1	20571.1	22193.7	20025.1	22993
M65T91	64.9693	91.435	9631.56	9028.99	9412.18	9128.49	9865.7
M65T527	64.9689	526.706	666	362.34	602.29	464.135	604.317
M65T281	65.0386	280.565	19333.3	18346.8	18804.9	18407.8	27586.8
M65T73	65.0385	72.911	9959.06	10980.4	9930.84	10549.4	11133.1
M65T388	65.0383	387.919	1031.24	1240.88	1584.4	1459.14	1509.23
M66T281	66.0423	280.595	877.57	927.851	490.611	555.535	1090.05
M67T45	67.0418	44.979	4778.94	4088.2	4042.06	3135.6	4183.56
M67T210	67.0415	210.194	3285.07	2511.2	2981.75	2467.41	3101.96
M67T76	67.0543	75.8845	6962.72	7069.68	6063.71	9129.03	6748.62
M67T454	67.0544	454.118	13098.9	19652.9	15372.9	14376.9	16574.3
M68T78	68.0494	78.46	3533.01	3870.37	3962.37	4462.3	6169.34
M68T211	68.0494	210.864	47475.1	51617.7	52713.1	51592.6	45156.5
M68T44	68.0494	44.372	8354.01	8458.23	7764.54	8053.05	8348.01
M69T799	68.997	798.94	10287.3	10895	9866.24	11896.8	11263.4
M69T855	68.9969	854.644	33297.8	20799.5	22057.4	19929.8	24056.2
M69T587	69.0081	586.592	470.4	549.911	679.375	650.363	461.16
M69T682	69.0332	682.135	2015.91	2711.24	2739.33	2585.64	2381.63
M69T504	69.0336	503.687	4843.56	5364.83	6292.17	5077.42	3368.39
M69T301	69.0334	300.569	26712.7	30303.9	24005.2	30681.2	30884
M69T537	69.0333	537.235	31293.6	31916.7	35139.2	31175.4	34688
M69T434	69.0334	433.761	11805.3	11904.9	13470.5	11516	11881.3
M69T107	69.0445	107.26	182665	187295	192147	191978	173123
M69T83	69.0447	82.622	212399	223124	210243	203269	227628
M70T572	70.0293	572.193	3391.92	3239.63	2809.17	2737.6	3425.02
M70T124	70.0289	124.119	66668.9	82942.4	68101.7	70829.4	70818.5
M70T713	70.0287	712.857	1157.21	978.415	1386.39	1095.35	849.574
M70T494	70.0289	493.668	469.383	817.592	509.805	859.137	967.712
M70T83	70.0481	82.861	8086.94	5795.78	8623.38	7296.85	6897.14
M70T781	70.065	780.686	23665.8	32106.4	21521.7	37045.9	25217.4
M70T356	70.065	356.163	119843	169097	63314.9	221927	43248.1
M70T517	70.065	517.164	12863.5	12725.6	14863.8	13534.2	13134.5
M71T253	71.0489	253.152	8161.65	8155.47	7256.77	5832.39	6788.91
M71T560	71.0603	560.464	13612.4	14026.3	16678.9	14979.6	10726.6
M72T945	71.9518	944.521	6782.53	5980.02	6297.16	5005.52	4039.5
M72T402	71.9902	401.98	876.844	800.764	879.709	777.049	656.277
M72T65	71.9903	65.131	46574.6	46935	31153.5	32296.8	37669.9
M72T83	72.0443	83.282	60292	64104.1	68489.3	79488	68765.3
M72T289	72.0441	289.38	37747.2	29800.2	33438.3	61012.7	33163.3
M72T638	72.0557	638.039	13287	13350.4	12178.1	13128	13518.8
M72T345	72.0555	345.404	2829.66	2199.8	3004.54	3215.3	1408.55
M72T506	72.081	505.599	444478	506571	500084	454323	436599
M72T79	72.0807	78.649	19084.4	20485.7	17952.7	21793.2	21068
M72T570	72.0808	569.922	88335	84734.8	33497.3	92870.8	78341.5
M72T371	72.0811	370.582	5375.58	5175.37	3966.94	4857.3	3391.7
M72T622	72.0807	622.439	22071.3	17546.4	16835.5	17340.8	17698.3
M72T192	72.0804	192.412	42700.7	24592.9	25758.4	24653.4	21451.7
M72T1025	72.0807	1024.66	4659.54	4992.3	4346.24	4822.4	4192.99
M72T714	72.0809	713.795	6070.12	6561.95	6428.33	7192.35	5648.44
M73T443	73.0108	443.171	678.57	752.94	827.797	831.068	743.126
M73T434	73.0278	434.264	1130.81	857.22	855.219	1131.72	1314.25
M73T534	73.0289	533.502	1213.46	1026.32	1366.12	909.884	981.196
M73T124	73.0396	124.114	96592.9	105939	109706	91101.7	95412.3
M73T638	73.0395	638.036	6265.31	7222.1	7232.88	7660.91	7469.8
M73T207	73.0386	207.122	848.957	805.762	1133.04	1005.39	759.44
M73T1364	73.0646	1363.57	2251.85	3815.68	2814.5	1924.64	7490.59
M73T1329	73.0647	1328.87	5292.42	2418.62	3764.35	3634.54	4211.02
M73T1308	73.0646	1308.02	2703.18	2173.65	5328.58	2765.23	2876.66
M73T506	73.0843	505.602	20979.1	22082.5	29659.3	16175.4	16573.8
M74T64	73.986	64.457	1791.31	1500.14	1473.98	1641.31	2160.09
M74T190	74.006	189.647	3604.63	2998.11	2709.15	2827.14	2846.3
M74T336	74.0157	336.482	1449.85	2124.57	2017.9	2602.19	2368.28
M74T713	74.0233	713.162	898.036	804.605	624.565	989.751	706.822
M74T69	74.0232	69.268	3319.01	3249.68	2412.68	3320.51	1607.91
M74T462	74.0713	461.949	61993.3	60570.3	59492.2	59409.3	62062.8
M75T191	75.0135	190.533	1606.53	2484.49	2686.74	1283.71	2080.98
M75T336	75.0227	336.147	2638.65	1987.31	1939.07	1606.53	2171.37
M75T73	75.0261	73.012	2897.24	3410.34	4300.96	3667.34	4089.47
M75T282	75.0439	281.915	1422.09	1904.91	2120.84	2396.35	1176.07
M75T423	75.0554	422.688	864.675	1180.16	329.501	841.237	1044.45
M75T1285	75.0632	1284.87	3926.93	2022.12	1605.94	1615.06	1651.23
M75T1330	75.0632	1330.04	1083.28	246.656	1381.84	3053.27	234.624
M75T1360	75.0632	1359.76	1492.8	1557.4	1387.55	1602.08	1781.69
M76T582_1	75.8448	581.687	22041.3	22895.3	22849.7	21997.3	10181.4
M76T45	76.0174	45.044	1971.17	1038.06	1472.81	2251.83	646.124
M76T93	76.0213	93.246	13893.6	14706.5	13893.2	12645.8	12740.5
M76T254	76.0214	254.231	467.133	950.136	591.465	475.627	669.929
M76T345	76.0392	344.856	4313.56	4953.82	3508.47	4295.33	6129.9
M76T331	76.0393	330.785	16199.3	14730.6	15250.1	14528.8	14594.6
M76T502	76.0393	502.142	5645.42	5500.33	5936.87	5557.14	5803.09
M76T271_1	76.039	270.899	6648.39	6146.33	7530.85	6993.36	5244.58
M76T638	76.0393	638.039	30116.2	28534.8	28727.4	28208.1	29089.7
M76T626	76.0759	626.275	190991	88472.8	84882.5	190352	191852
M76T99	76.0756	99.277	28808.9	24921.8	30367.9	31058.1	30813.3
M76T582_2	76.0763	581.682	5.56954e+06	5.40906e+06	5.48357e+06	5.3759e+06	5.515e+06
M76T271_2	76.0755	271.478	787.748	1044.68	685.163	687.777	685.702
M76T745	76.0758	745.333	17121.2	18026.4	17645	16906.5	7480.3
M76T762	76.0758	762.372	14194.5	11363.3	13322	11063.9	9621.28
M76T582_3	76.4925	582.287	948.884	828.994	849.242	937.406	530.29
M77T336_1	76.8045	336.482	3235.07	4486.4	4183.53	3550.92	4107.52
M77T333	77.0017	333.154	2139.49	2698.74	219550	259237	1470.22
M77T336_2	77.0388	336.482	950623	953463	876959	883806	915510
M77T77	77.0383	77.1345	12387.7	8177.24	7029.01	11275.4	16334
M77T474	77.0416	474.229	6503.48	6008.4	4806.38	6161.46	5797.18
M77T582	77.0789	581.682	158872	167392	159469	164258	160004
M78T454	78.0337	454.09	194093	133905	200622	154445	196493
M78T44	78.0338	44.372	5481.03	5287.7	4068.98	6019.06	4964.69
M78T1015	78.0338	1014.93	2616.98	4632.34	5176.45	3677.96	3636.2
M78T1001	78.0339	1001.2	5860.07	4039.31	3827.1	6654.04	7585.34
M78T1043	78.0337	1042.83	4265.84	4073.38	3905.06	3780.71	2361.6
M78T1028	78.0339	1027.74	3094.24	6438.75	4263.85	4553.44	5885.48
M78T1084	78.0337	1083.67	3020.92	3385.49	2908.07	1366	2857.9
M78T981	78.0335	980.782	9488.17	8721.37	7327.31	7310.76	4634.06
M78T336	78.0418	336.482	59765.1	52081.5	56805.1	57670.2	52076.3
M78T170	78.0664	169.507	1277.51	979.226	1291.14	1008.74	721.374
M78T582	78.0801	582.296	9556.24	11755	10804.2	10889.3	10203.4
M79T92	79.0211	91.798	237738	229472	236839	230590	224919
M79T369	79.021	369.385	579.8	1082.62	1562.52	778.934	437.568
M79T454	79.0415	453.993	81849.4	86988	88078	85070.8	113934
M79T163	79.0415	163.447	11013.4	9826.7	11592.8	11842.6	10127.8
M79T339	79.0543	338.586	16035.5	13397.4	14650.8	12265.7	14090.4
M79T368	79.0539	368.1	6013.81	6363.44	5964.63	5295.7	5588.49
M80T91	80.0249	91.146	37919	4662.87	40197.2	3205.32	3053.35
M80T454	80.0492	454.265	44581.2	66510.6	66711.5	69155.6	49524.1
M81T485	80.9736	484.869	2027.72	1616.29	1523.8	2479.5	1275.09
M81T806	80.9737	805.908	4176.94	7132.33	10847.3	7888.9	10938.5
M81T891	80.9733	890.572	85454.6	95757.3	102985	96459.4	96853.8
M81T92	81.0169	92.478	9964.97	10114.6	9794.59	10036.6	9796.24
M81T336	81.0334	336.192	73618.2	60449.6	109201	67438.4	63225
M81T398	81.0334	397.851	10034.9	10222.9	11176.9	10068.4	9219.58
M81T74	81.0331	74.309	26970	28580.4	20151.9	10936.9	25021.1
M81T631	81.0333	631.287	2938.35	2750.63	2730.71	4382.41	4769.69
M81T279	81.0334	278.531	44362.8	31347.6	31713.4	26280.8	26116.2
M81T574	81.0445	574.067	30888.5	30341.5	29892.8	32356	32483.6
M81T535	81.033	535.345	3614.88	4931.22	2654.63	1909.02	3124.09
M81T553	81.0446	553.364	31048.3	30377.3	29027.8	32474	31124.5
M81T340	81.0699	339.897	20411.9	8665.13	14108.8	19181.6	21639.5
M81T363	81.0696	363.482	1817.57	8172.79	9834.05	8174.8	8845.91
M82T828	82.0286	828.213	1186.18	1947.51	1778.45	1172.83	1206.36
M82T336	82.0367	335.862	2047.81	3531.97	3428.16	3825.52	2493.97
M82T547	82.0651	546.762	260262	267132	144872	276753	133675
M82T570	82.0649	570.313	37540.4	96438.4	85559.8	87689.5	77370.8
M82T73	82.0651	73.087	35765.8	28732.6	32572.3	44081.1	32699.7
M83T537	83.0488	537.233	9919.25	8963.45	13467.3	11669.5	8297.77
M83T704	83.0492	703.815	7455.84	2356.29	5671.25	7962.42	6496.98
M83T279	83.049	278.527	88902.1	92773.7	91537.5	87583.2	82059.9
M83T352	83.0491	352.207	14984.1	14223.9	16022.1	16065.3	13520.7
M83T392	83.0602	391.672	26656.9	16380.8	18580.1	15532.5	16059.3
M83T116	83.0601	116.37	619995	343027	342837	314628	621261
M83T58	83.0604	58.278	95907.2	92192	94556.7	108062	104722
M83T86	83.0602	86.439	144413	147801	142327	140135	135620
M83T1357	83.0853	1357.39	1980.8	1280.53	1400.3	1121.79	5736.63
M83T415	83.085	415.092	3023.34	3262.41	2712.4	3510.54	3235.19
M83T335	83.0854	334.957	3991.17	3720.2	3898.79	3450.88	4094.78
M83T1318	83.0855	1317.99	1008.52	3159.17	2726.9	307.893	6237.92
M84T392	84.0441	392.261	123800	152441	127950	115320	135259
M84T531	84.0442	531.086	65082	65620.4	60798.9	72917.7	59914.2
M84T146	84.0441	145.879	778665	752098	773426	772095	721205
M84T557	84.0442	557.301	14067.5	14398.2	13820.1	12853.7	14734
M84T681	84.0443	681.451	54271.5	53426	57108.8	62734.6	59277
M84T701	84.0443	701.335	39402.5	37204.9	34045	37559	36276.7
M84T725	84.0442	724.981	29547.6	47900	51821.9	49455.3	58526.2
M84T363	84.0556	362.835	116811	108931	110051	108840	105252
M84T58	84.0633	58.4	2451.47	3829.23	5324.14	3278.03	5888.91
M84T398	84.0804	397.851	54307.6	48609.8	50433.8	51240.8	51694.6
M84T527	84.0806	526.706	35591.7	37442.1	38896.6	37045	34314.5
M84T1007	84.0807	1007.07	71283.1	72222	24018.8	95356	78926.6
M84T640	84.0804	639.697	16786.7	10655.5	8970.21	9629.9	9029.06
M84T490	84.0809	489.826	7645.06	28768.3	29985.9	34007.3	29421.4
M85T617	84.9107	616.805	66220.5	67185.2	69407.4	68692.6	69944.5
M85T77	85.0279	77.137	4731.01	6528.68	5655.22	4601.82	4150.57
M85T550	85.0281	550.342	139439	110494	105800	107817	116269
M85T644	85.0282	644.398	8617.94	9794.06	10973.1	4950.88	9917.37
M85T501	85.0282	500.812	8187.02	8675.84	9282.54	7565.84	8455.38
M85T461	85.0283	461.125	11131.8	10321.8	10474	10567.2	10299.7
M85T187	85.0394	186.776	26776.4	15086.2	10667.7	24610.4	15728.6
M85T530	85.0472	530.463	1661.96	1614.72	1698.04	1873.2	1275.08
M85T558	85.0478	557.832	355.752	8364.61	319.13	493.215	8729.58
M85T144	85.0473	143.983	24661	21624.4	11295.3	20139.5	20046.9
M85T207	85.0644	206.702	30499.3	27799.9	31167.5	27653.9	26426
M85T344	85.0647	344.373	2461.39	1924.93	1904.9	2447.52	2763.92
M85T519	85.0645	519.166	2965.56	2862.83	3288.55	3163.17	3305.4
M85T363	85.0646	362.835	3161.37	3739.87	3479.33	2999.45	2634.97
M85T465	85.076	464.906	4426.18	4415.17	3833.3	4878.35	5898.68
M85T58	85.0759	57.588	45030.3	41461.7	41501	44557	47881.4
M85T478	85.0759	478.449	1960.31	2300.23	2438.37	2392.16	2335.4
M85T527	85.0836	527.3	1305.29	1654.27	1702.21	1306.52	1244.09
M85T580	85.0877	579.561	797.623	845.772	706.388	442.321	1029.7
M86T504_1	85.7976	503.662	2172.17	1776.78	1745.87	1102.75	1683.13
M86T189_1	85.798	189.44	9008.67	7931.02	9731.5	7115.37	9197.47
M86T471_1	85.8344	470.794	2942.93	1562.03	2962.3	798.7	2357.11
M86T372	86.0053	372.485	5118.88	3426.59	4463.23	4654.8	4623.88
M86T423	86.0232	422.976	598.735	690.385	821.839	716.86	934.114
M86T552	86.0316	551.532	3246.05	2922.76	2330.93	2565.6	1743.5
M86T272	86.0345	272.175	1067.3	869.912	844.425	746.382	1227.34
M86T189_2	86.0606	189.44	2.09096e+06	2.10265e+06	2.13496e+06	2.24032e+06	2.1709e+06
M86T504_2	86.0607	503.637	455339	443213	444829	453928	453250
M86T566	86.0598	565.93	48327.1	49151.6	50630.6	44300.4	51719.4
M86T649	86.0599	648.597	8910.26	4218.74	10257.6	9117.18	9336.36
M86T68	86.0598	68.31	18808.6	21812.7	22141	25207.1	23412.6
M86T217	86.0597	216.621	146625	147454	142371	128883	143598
M86T401	86.06	400.6	5655.12	5577.61	4794.35	5966.84	5430.55
M86T289	86.0712	289.37	1.7163e+06	1.7247e+06	1.63114e+06	1.71132e+06	1.70347e+06
M86T57	86.0795	57.421	1684.33	1279.36	1358.18	2441.91	2083.68
M86T471_2	86.0972	470.757	790424	781955	772301	758184	765331
M86T77	86.0965	77.132	9553.41	11001.1	11519.4	9012.67	9534.73
M86T339	86.096	339.277	6968.75	6433.93	5287.49	4391.14	7194.23
M86T365	86.0961	364.795	8064.88	8543.86	7559.49	9619.91	7085.45
M87T616	86.9081	616.138	25893.7	25787	26238.7	26663.4	27741.9
M87T73	87.026	73.45	42937.9	38169.3	51656.5	42615.1	38347.6
M87T301	87.026	300.622	904.039	1469.01	12251.9	1549.71	2189.22
M87T462	87.0259	462.387	650.956	1669.82	272.758	471.677	333.59
M87T177	87.0258	177.134	14346.7	645.12	20416.6	1547.04	1881.99
M87T648	87.0442	647.997	10321.8	8844.72	10457	10903.3	7887.42
M87T560	87.0439	560.413	20486.4	21322.1	21700.2	24442.8	27414.6
M87T125	87.0553	124.907	16940.9	17760.9	13999.1	19568.5	19126.5
M87T630	87.0552	630.134	2368.49	1700.48	1640.29	1514.98	2395.25
M87T190	87.0633	189.863	87322.8	89149.8	94096.6	89496.7	88083.2
M87T504	87.0634	503.687	17769.3	16193.9	18169.1	17625.7	17201.5
M87T566	87.0631	566.487	1246.97	1452.36	1861.48	1399.84	1788.7
M87T289	87.0743	289.374	33353.2	46195.6	44759.6	30794.3	40293.1
M87T364	87.0909	363.963	706.059	1095.48	889.353	762.794	653.122
M87T470	87.0998	470.139	37869.9	39799.9	38792.8	38926.9	38498.6
M88T56	88.0212	55.75	1680.28	2845.12	1562.11	2163.64	2072.95
M88T444	88.0391	443.868	21573.9	18906.9	19721.8	19539.2	19366.9
M88T572	88.0389	572.2	10086	10009.5	12235.5	15556.7	9877.9
M88T713	88.0389	712.532	6174.36	7353.9	7533.85	7610.27	7689.39
M88T504	88.0643	503.57	882.265	712.211	2958.52	792.396	867.465
M88T532	88.0754	532.305	15038.1	18302.7	16098.7	25192.8	20063.7
M88T421	88.0865	420.695	16122.4	17597.3	10874.2	5154.28	14806.5
M89T334	89.0387	334.287	4376.9	3062.61	4717.2	3796.38	4800
M89T251	89.0417	250.76	7802.89	7366.81	5632.01	5566.72	6947.02
M89T442	89.0399	441.741	640.437	539.437	493.416	435.818	526.942
M89T83	89.0708	83.282	49645.8	61387.2	51418.8	51650.5	50769.8
M90T189	90.0369	189.426	119812	116230	116534	115858	116574
M90T98	90.0368	97.951	16015.4	14620.2	16838.1	16151.7	17284.1
M90T630	90.0548	630.13	156251	153776	152720	151162	156668
M90T484	90.0546	484.231	2666.42	2951.91	3052.94	2458.65	2282.05
M90T450	90.0545	450.12	889.404	938.296	964.451	1157.12	1099.79
M90T476	90.091	476.253	7629.43	7131.24	7040.45	7631.12	7073.61
M90T282	90.0907	281.98	1319.78	2439.19	2281.39	1117.35	1878.22
M90T213	90.0914	213.403	10184.3	11410.5	10171.5	12038.6	12370
M90T561	90.091	561.399	9337.68	7582.72	6105.83	9109.8	5123.23
M91T281	90.7769	280.638	4703.11	3866.73	6098.19	6366.2	5284.81
M91T500	90.9154	499.537	596.64	927.352	717.999	897.235	665.929
M91T189	91.0401	189.426	1386.96	3234.82	2119.39	3466.44	3529.09
M91T280	91.0544	280.241	1.28505e+06	1.80299e+06	1.29622e+06	1.28443e+06	1.76421e+06
M91T307	91.0537	307.387	43161.6	45012	44530.2	40928.9	42150.2
M91T392	91.054	392.264	37244	35287.6	47163.7	37697.4	38261.2
M91T419	91.0538	418.732	31434	35245	32528.9	33921.7	31441.1
M91T78	91.054	77.776	20764.1	29749.8	22525.5	22149.7	22824
M91T630	91.0582	630.254	3562.02	4737.59	3669.75	4834.23	3970.64
M92T334	92.0251	334.155	6896.49	5430.35	7834.91	6467.18	6627.01
M92T189	92.0326	189.193	4598.24	3127.48	1836.76	3746.19	2777.91
M92T73	92.0492	73.062	19173.9	20405	23561.2	17226.6	19620.3
M92T312	92.0491	311.905	6434.62	4206.54	6523.86	6515.88	5399.99
M92T456	92.0492	456.252	24686.7	40500.8	26873.5	39745.4	38298.3
M92T511	92.0491	510.552	41742.3	53205	36407.3	45559.5	49344.8
M92T151	92.049	150.678	195180	192032	194368	188249	182545
M92T569	92.0491	568.74	14051.8	14276	14331.7	12971.7	8852.92
M92T338	92.0489	338.469	2865.82	3024.19	3420.83	6461.82	5418.33
M92T281	92.0573	280.57	117885	115706	77838.6	83143.7	81985.3
M92T418	92.0571	418.195	1457.19	1628.1	1046.4	1955.65	1532.73
M93T388	93.0329	387.902	6829.59	6826.19	6354.81	5851.29	6841.7
M93T73	93.0331	73.062	19712.5	17880.4	18322.4	12656.9	17560.1
M93T420	93.0332	420.327	3511.67	3031.54	2855.29	3682.16	3217.95
M93T546	93.033	546.189	2127.88	1695.97	1335.13	2931.08	1372.8
M93T324	93.0442	324.198	24426.5	15976.3	26196.1	20653.1	23400.1
M93T511	93.0439	510.552	2193.31	1337.85	572.666	1124.23	1294.92
M93T454	93.0572	453.974	161422	217892	228360	161781	236711
M93T1345	93.057	1345.33	3418.56	5215.04	5182.42	7038.09	4255.28
M93T1367	93.057	1367.12	3516.07	2511.91	4745.36	6832.23	4428.57
M93T1328	93.057	1328.32	3634.97	3891.55	4654.99	4115.47	3782.88
M93T589	93.0545	588.923	5423.47	5814.51	5741.49	5276.56	5534
M93T1309	93.0569	1308.63	1632.83	7289.5	3871.29	3890.99	3361
M93T696	93.0549	695.654	1114.51	1489.41	932.709	1422.08	1648.3
M93T77	93.0695	77.1495	15473	15609.4	26241.4	27235.6	22746.3
M93T368	93.0694	368.072	4448.05	3694.44	5566.81	4675.38	3931.85
M93T162	93.0694	161.627	7452.35	6949.91	8154.47	7933.35	5520.16
M93T419	93.0696	418.51	13158.4	8382.07	9070.9	10745.9	9897.87
M93T639	93.0692	639.359	986.91	1218.1	1309.46	1593.69	1063.52
M93T280	93.0609	279.905	7547.41	6383.71	6564.64	2636.57	3257.18
M93T41	93.4	40.562	458.424	864.298	533.867	695.52	808.554
M94T454_1	93.7781	454.265	41013.5	42410.9	22869.2	51413.1	39700.6
M94T389	94.0285	389.238	10680.2	12320.3	9915.93	9474.22	9496.36
M94T771	94.0315	771.481	1199.85	989.942	1125.49	1257.71	1168.82
M94T408	94.0321	408.053	2160.6	1831.41	1868.24	1802.17	1955.94
M94T44	94.0287	44.304	700.194	3237.56	3627.11	2986.55	3720.55
M94T568	94.0649	568.42	90768.7	179392	83359.1	167321	97289.8
M94T454_2	94.0654	454.397	9.07282e+06	9.38584e+06	9.24144e+06	9.14722e+06	1.31305e+07
M94T384	94.0651	384.161	9991.06	9525.53	10197.8	11198.2	11962.9
M94T511	94.0649	510.555	252539	251053	257148	254446	269883
M95T451	94.5309	451.178	1724.75	1855.84	587.194	857.271	358.14
M95T211_1	94.7698	210.503	995.826	3196.92	2048.86	2054.5	3459.74
M95T601	94.9292	600.767	52769.9	54141.3	108424	55698.6	53265
M95T615	94.929	615.438	48634.2	51303.4	49022.1	51299.1	56518.9
M95T355	95.0123	355.486	379172	373827	367406	368417	359816
M95T71	95.0124	71.077	4542.57	1371.98	4880.09	786.76	1321.02
M95T180	95.0237	180.461	47127.9	49985.2	52168.7	52601.5	45583.3
M95T282	95.0237	281.915	4406.86	4530.78	4394.35	4507	4066.02
M95T339	95.0237	339.336	8803.35	7664.88	6653.5	10086.9	5240.62
M95T204	95.0485	203.782	3190.88	2826.96	1157.91	3343.46	2444.73
M95T543	95.0601	543.205	156573	160100	271354	170402	142029
M95T252	95.06	251.816	150820	149474	151131	145203	155393
M95T572	95.0601	572.415	87181.9	96240.4	88365.7	90849.5	93475.4
M95T77	95.0603	77.147	19123.4	22025.6	20728.5	19268.2	26223.5
M95T394	95.0601	394.362	42652.4	48912.5	47064.7	51951	38336.1
M95T762	95.06	762.387	49069.1	35851.3	49316.6	60728.2	50811.1
M95T454	95.0682	453.981	540285	485541	509125	735837	532874
M95T211_2	95.06	211.152	734660	664411	654368	671555	668131
M95T510	95.0681	509.927	63737.4	14068	11479	13898.1	21298.7
M95T419	95.0851	418.51	25556.6	26175.6	25978.1	25759.4	26062.2
M96T44_1	95.7514	44.338	4329.35	3714.62	4434.78	4128.7	4657.93
M96T280	96.008	279.92	597.184	751.557	632.292	3506.24	2949.91
M96T355	96.0159	355.374	17932.5	17453.3	15048.1	18345.5	16987.7
M96T302	96.044	302.496	36149.9	56142.6	44582.9	41952.2	40222.1
M96T570	96.044	570.29	34190.3	35945.2	35147.1	37600.3	35726.3
M96T437	96.0442	436.888	64861.1	57913.7	54203.9	63812.8	58778.9
M96T44_2	96.0443	44.372	847052	802908	837809	841396	839736
M96T163	96.0442	162.894	90244.9	89374.8	90036.4	88076.3	90337.9
M96T257	96.0439	257.474	36165.5	34674.7	40727.9	30564.2	34854.8
M96T555	96.0441	554.582	28114.3	32398.4	31634.5	32927	30723.4
M96T78_1	96.0441	78.46	49209.7	51914.7	50976	46016.6	31070.3
M96T520	96.044	519.751	14112.2	13097.9	13453	11968.4	13335
M96T788	96.0678	788.01	22719.3	44082.2	70320.8	63667.9	19405.8
M96T543	96.0679	543.175	54758.8	40488	38282	42485.8	39061.1
M96T698	96.068	697.574	51251.4	60289.6	47038.7	70634.4	120460
M96T762	96.0679	761.793	55356.6	44105.5	25615.4	36758.2	56879.2
M96T715	96.0679	715.11	22924.9	33093.1	40329	35811.5	34149.4
M96T742	96.068	742.093	51365.8	44907.7	46878.3	47727.1	42549.1
M96T455	96.0718	454.885	13179.9	18947	19286.1	18972.6	19218.6
M96T78_2	96.0807	77.67	5225.56	5049.36	5043	3321.78	4335.87
M96T419	96.0882	418.796	1356.41	749.566	940.39	811.364	1042.33
M97T527	96.9947	527.326	1231.12	880.38	704.083	678.3	674.435
M97T44	97.0477	44.372	42463.3	40954.2	41909.1	44441.8	42128.9
M97T570	97.0475	570.217	3373.31	1424.95	1474.54	1461.44	2138.59
M97T439	97.0473	438.801	2769.16	2530.37	2881.39	2429.76	5975.94
M97T302	97.0471	302.409	1681.09	1163.46	621.131	1086.87	649.98
M97T462	97.0644	462.377	4345.3	3536.4	4598.22	5040.44	3621.03
M97T328	97.0648	328.314	11196.9	10032.1	9856.34	10757.9	9312.1
M97T383	97.0644	382.85	4443.94	4477.56	7771.68	6021.26	4916.46
M97T369	97.0646	368.603	4973.51	4451.13	11519.8	4422.65	9003.03
M97T79	97.0754	79.15	114060	107701	79317.4	115789	79010.3
M97T202	97.0757	201.712	280940	280825	266256	272223	274566
M97T543	97.0753	543.183	7629.1	8398.72	7946.67	9608.76	6620.11
M97T151	97.0756	151.268	258730	89879.2	127260	75890	74199.8
M97T415	97.1008	415.18	4585.66	4489.61	2719.56	4182.08	5321.84
M97T271	97.1007	271.479	2839.97	3469.82	3229.16	2931.95	32839.8
M97T621	97.1008	620.812	605.117	771.051	601.815	766.54	1132.64
M98T572	98.0231	572.2	819.962	888.663	879.038	863.305	845.202
M98T124	98.0233	123.947	491230	500722	511153	514583	504693
M98T44	98.0488	44.3055	1813.71	2693.13	2321.14	2147.38	2798.66
M98T73	98.0594	73.45	76884	80909.8	81021.8	79248	74484.1
M98T581	98.0572	581.073	13368.9	14583.1	13074.2	17407.5	14473.6
M98T470	98.0596	470.488	7670.81	6742.7	6570	7838.25	7990.74
M98T745	98.0599	744.64	8801.98	7507.67	8575.25	10953	8172.95
M98T650	98.0569	650.439	1229.95	1205.83	1207.27	1604.32	1374.84
M98T271	98.071	270.771	3659.99	3609.24	5168.3	5426.78	3783.65
M98T202	98.0788	201.56	21196.6	16789.4	22913.5	15956	16488.5
M98T701	98.096	701.233	2350.49	3125.58	2599.13	2645.02	2293.02
M98T506	98.0966	505.595	283362	277527	277382	266679	273513
M98T553	98.0961	552.769	90073	92608.2	90903.9	90601.3	94291
M98T435	98.096	434.758	13883.5	13800.7	14595.6	13403.9	15210.8
M98T99	98.096	98.821	14635.9	15061.9	16665	24618.6	14863.6
M98T78	98.096	78.2845	8047.64	5415.91	6414.45	74912.2	5664.98
M99T807	98.9838	806.536	92510.5	83203.2	91017	98787.2	96928.7
M99T485	98.9839	484.868	26343.7	14572.3	23997	23204.6	26717.4
M99T737	98.9834	737.188	5396.32	3772.08	3301.07	4686.29	4548.51
M99T572	99.0073	572.153	865.415	634.314	897.153	665.077	322.39
M99T317	99.0196	317.066	2296.69	1752.33	1010.19	1182.96	996.6
M99T124	99.0265	124.114	11394.2	7401.74	18269.5	19616.7	13820.8
M99T537	99.0437	536.62	9902.91	9334.5	7775.34	10565.3	7347.68
M99T434	99.044	433.761	9559.69	9743.36	11234.1	10098.2	9131.04
M99T591	99.0436	590.631	2664.56	22797.7	2783.62	2291.5	2275.24
M99T126	99.0438	126.127	26739.8	33858.2	28572.5	37360.6	30599.1
M99T72	99.0438	71.743	27622.8	23436.9	23131.4	25593.3	25322.9
M99T494	99.055	493.906	782.668	516.573	1049.48	855.593	745.572
M99T73	99.0631	73.062	3664.32	2465.09	2090.08	2440.02	1187.07
M99T77	99.08	77.416	4509.71	2830.97	3482.54	3556.19	3526.26
M99T383	99.0802	382.914	464.304	504.916	414.655	801.167	428.95
M99T326	99.0797	325.802	2231.57	1663.97	2585.51	2106.56	1902.3
M99T433	99.0913	433.336	11000	17741.4	12415.1	15068.1	12634.8
M99T506	99.0994	505.595	18492.4	16749.8	17890.4	17135.1	18114.1
M99T555	99.1039	554.674	11099	11732.1	11065.6	9630.44	10649.4
M100T217	100.039	216.659	23133.7	18216.2	19994.9	20354.6	18242.6
M100T638	100.05	638.06	4185.83	4640.41	3859.83	3837.73	4608.64
M100T345	100.05	344.876	185731	180425	179139	183918	183126
M100T77	100.039	77.1495	3978.26	4189.88	3597.55	385.842	3960.85
M100T547	100.075	547.068	298798	567446	574134	313690	250236
M100T481	100.075	481.045	132337	110541	106511	109500	102088
M100T79	100.076	79.372	1.49186e+06	1.45906e+06	1.50494e+06	2.37242e+06	1.54147e+06
M100T266	100.075	265.556	320098	316826	388867	450983	435942
M100T648	100.075	647.996	36859	36777.5	41452.8	37491.9	38382.7
M100T422	100.075	422.282	31538.7	31352.8	30667.3	30509	29580.1
M100T569	100.075	568.74	205162	193085	194736	143758	208676
M100T97	100.075	97.441	648274	658682	630909	647897	639161
M100T162	100.075	162.247	106523	110183	102687	113293	126143
M100T185	100.087	184.813	17765.1	2580.62	3435.04	20347.6	4584.67
M100T446	100.112	446.251	4857.25	6404.41	10105.7	7618.64	7554.11
M101T638	101.034	638.039	49383	46189	48259.9	47097	48504.2
M101T74	101.041	73.699	67423.5	72278	69424.2	65945	70912.3
M101T345	101.054	345.404	6353.38	5236.3	5089.47	5597.56	5702.12
M101T704	101.059	704.425	73166.7	78843	85102.2	81489.5	77236.8
M101T7	101.059	7.296	1599.55	9709.94	1737.28	11975.1	3374.82
M101T223	101.059	222.903	14324.1	15043.9	21281.1	16393.9	14950.9
M101T31	101.059	31.464	3974.46	10080.2	3473.79	11233.2	3293.18
M101T392	101.071	391.671	53778.4	49051.6	45052.8	32848.2	33436.8
M101T351	101.07	350.566	23624.9	22124	19329.9	25549.6	24952.8
M101T481	101.079	481.083	5978.44	5650.22	4629.73	5438.29	5310.78
M101T80	101.079	80.029	128147	129347	100281	113451	84431.5
M101T267	101.079	266.86	16528	17680.9	12279.2	10416.1	16733.6
M101T649	101.078	648.592	668.997	1330.72	1388.24	891.132	967.378
M101T320	101.083	319.556	4802.05	1707.21	1811.91	1769.59	4925.37
M101T59	101.095	59.2365	12091.6	13384.4	13013.9	18476.3	14027.7
M101T195	101.107	194.645	121563	114229	118010	107437	107357
M101T322	101.107	321.578	3118.7	4021.41	3746.79	3055.4	3724.09
M102T638	102.037	638.036	1636.07	1858.17	1755.94	1485.67	1805.4
M102T73	102.044	73.069	2896.49	2637.37	2217.71	3365.17	3138.86
M102T325	102.046	324.955	2859.43	3256.03	3434.18	2050.84	3040.39
M102T38	102.046	37.795	1267.7	966.991	721.476	1418.16	983.835
M102T485	102.055	484.869	15123.6	11816.6	12404.7	11809.6	11990.2
M102T829	102.054	828.863	6089.3	6160.37	7450.18	5965.94	5816.28
M102T144	102.054	144.212	39041.4	68898.9	53821.7	4698.06	47152.3
M102T533	102.055	532.614	4315.95	5579.58	5125.09	4384.95	4390.22
M102T362	102.066	362.25	6169.82	6741.21	6613.43	3779.22	7182.93
M102T705	102.062	705.063	7875.74	2142.71	7687.48	2276.73	912.543
M102T577	102.066	576.603	1287.1	21445.2	1053.28	1009.64	21645.6
M102T581	102.091	581.07	43134.3	41851.2	43399.2	42930	44190.9
M102T645	102.091	644.997	55141.6	60548.6	71558.5	64954.8	74303.8
M102T557	102.091	556.66	19947.7	13938.1	15226.9	12987.2	14070.2
M102T713	102.091	713.239	39912.4	45684.9	45403	25673	40322.2
M102T329	102.102	329.407	25925.5	30886.4	1740.07	1840.46	1468.88
M102T195	102.111	194.645	3433.88	4061.35	4489.92	5611.39	4510.41
M102T298	102.128	297.899	255343	379786	216603	206862	237962
M102T331	102.128	331.471	50354.9	54403.1	50006.5	50038.6	51413.3
M102T1309	102.127	1308.54	36939.1	21970.2	15957.2	29014.5	23781.8
M102T1368	102.127	1367.68	30959.3	36077.3	29148.9	30130.1	66373.8
M103T688	103.013	688.486	8602.77	8661.74	8424.09	9623.42	8894.38
M103T300	103.02	300.322	3906.26	4290.33	19498.8	3822.82	5104.91
M103T255	103.032	254.56	4474.78	6572.34	4251.62	6869.01	4127.21
M103T365	103.039	364.822	7793.5	8710.75	8715.12	8048.87	8247.37
M103T310	103.039	310.437	22162.7	25059.2	25147.3	22900	23283.3
M103T472	103.039	472.279	3575.89	3514.43	4308.34	4329.01	4134.26
M103T645	103.039	644.997	101839	108043	111277	88674.3	106861
M103T560	103.038	559.844	3251.9	2411.65	2366.59	3166.78	2154.21
M103T74	103.037	73.727	3038.11	3837.76	4379.89	3927.59	4184.81
M103T325	103.054	325.318	58832	59619.2	58284.6	59935	59271.7
M103T421	103.05	421.069	30922.4	30282.5	31531.9	27788.7	28630
M103T39	103.054	38.903	6741.58	5574.96	5366.65	6594.27	6186.41
M103T461	103.054	461.125	37795.7	38317.3	23461.6	30464.3	24213
M103T206	103.075	206.145	4595.91	6314.35	5861.34	6391.43	5617.03
M103T72	103.075	72.459	17626.8	23202	18371.5	8244.28	20939.8
M103T366	103.075	366.062	2447.89	2790.44	2652.65	2451.66	2433.92
M103T581	103.094	581.063	1054.94	2369.07	1305.35	1790.5	1612.53
M104T490	103.789	490.453	16105.3	23681.1	23761.7	23089.5	21646.4
M104T311	104.041	310.843	617.54	705.055	555.055	498.272	571.802
M104T646	104.042	645.563	1861.24	2769.38	2389.57	3314.26	2346.01
M104T58	104.049	57.563	6364.38	6429.66	5977.1	2411.52	6966.18
M104T325	104.057	325.478	4615.35	5916.91	5097.96	5956.94	4774.57
M104T307	104.061	307.288	2805.45	3078.35	2214.61	3325.36	3228.84
M104T116	104.07	115.81	48433.3	57334.2	45495.1	51191.2	33670.6
M104T649	104.07	648.576	2716.02	992.01	2014.93	2649.11	1608.86
M104T554	104.081	554.029	189582	207432	185762	199344	196939
M104T259	104.107	258.836	80914.8	79847.7	66976.8	70339.3	72214.9
M104T534	104.107	534.435	120541	108796	97826.3	132072	114050
M104T491	104.108	491.005	5.31707e+06	5.26225e+06	5.26179e+06	5.33557e+06	5.16252e+06
M105T336_1	104.712	336.482	41239.3	35188.1	39382.1	40361.5	38960.9
M105T659	104.992	658.675	7.41988e+06	6.96215e+06	6.84437e+06	6.7149e+06	6.73168e+06
M105T178	105	178.404	7976.7	8824.1	7340.02	8832.08	8482.87
M105T502	105	502.297	7632.93	8724.16	8006.29	7499.68	7894.67
M105T590	105.033	590.472	1678.81	1674.58	1985.9	1584.52	1694.18
M105T336_2	105.034	336.482	9.77205e+06	9.20125e+06	9.0968e+06	9.03024e+06	9.18964e+06
M105T180	105.036	179.803	71014.7	75486.3	71935.9	80378.6	76889.9
M105T45	105.033	45.092	8146.82	6986.11	7403.48	7179.77	7198.05
M105T303	105.054	303.429	7382.95	10306	8675.16	7635.18	10558.8
M105T772	105.054	772.106	7379.92	6592.69	7768.68	7265.49	7836.66
M105T568	105.054	568.434	445.352	566.005	620	338.187	613.829
M105T212	105.065	211.509	8712.22	14196.9	13435.3	14181.2	12820.7
M105T409	105.069	408.85	19598.9	21290.5	21538	19809.6	22044.6
M105T77	105.069	77.3795	20293.4	17003.8	16212.2	16350.2	22241
M105T555	105.085	554.684	4935.77	3276.66	4942.35	4551.28	5266.36
M105T491	105.11	491.128	281084	268405	280462	276255	258869
M105T258	105.11	258.47	2487.49	1872.78	978.728	700.727	1502.97
M106T336	105.713	336.324	3530.8	2833.06	3882.17	3755.27	1877.44
M106T659	105.995	658.716	179733	87366.1	157285	158806	147983
M106T337	106.036	336.685	682458	650752	645151	621715	640335
M106T628	106.049	628.404	1881.95	2133.78	1942.2	1843.7	1938.23
M106T763	106.049	763.017	29809.4	25792.4	27807.4	28540.1	40123.5
M106T471	106.049	471.444	6757.72	5942.03	6739.32	6324.6	6884.33
M106T580	106.049	579.837	1309.88	1108.81	584.031	2397	942.255
M106T342	106.049	342.096	4232.37	4554.51	3148.55	11358.3	3100.43
M106T45	106.065	45.092	58616.2	58357.3	58248.4	51304	59699.4
M106T312	106.064	311.905	13226.5	13068.9	14072	16686.9	12442.6
M106T131	106.065	131.099	306672	196253	313700	284149	320707
M106T572	106.086	571.767	7551.9	28928.2	30523.3	28866.3	26592.7
M106T546	106.086	545.585	367929	294343	366225	356460	354603
M106T492	106.112	491.726	13709.4	14446.6	10414.4	14572.6	15467.1
M107T76	107.015	75.6355	3304.9	4154.31	3313.27	3182.86	9746.89
M107T317	107.023	317.066	1277.7	14814.4	13241.6	820.171	847.505
M107T587	107.049	586.64	1355.41	1451.93	1737.96	1902.93	1257.34
M107T334	107.048	333.537	122301	135916	123906	115504	126229
M107T57	107.049	56.929	37072.6	35865.8	37382.3	35033.6	38960.5
M107T681	107.048	680.867	2125.26	2276.46	3542.78	4027.66	2820.02
M107T447	107.049	446.647	6636.24	7566.41	8466.92	13242.5	8902.29
M107T217	107.06	217.083	29218.7	47009.5	41541.7	89337.2	42809.1
M107T524	107.06	523.906	6566.03	3812.3	3194.75	3211.27	6592.75
M107T59	107.07	59.17	41327.4	43000.7	46597.3	50947.7	47353.9
M107T312	107.073	311.696	124220	129046	129206	128053	134077
M107T78	107.085	77.776	29249.6	28497	27437.4	29718	29948.9
M107T369	107.085	369.263	24301.4	22705.2	21476.9	21901.2	18753.8
M107T55	107.085	55.392	30066.4	30167.5	11435.3	12739.7	14594.8
M107T434	107.085	433.548	14568.6	12028.8	13607.8	13632	18613.4
M107T546	107.089	545.592	13936.4	6946.24	11570.2	14442.1	9394.48
M108T527	108.011	527.296	173782	173473	180950	176569	173159
M108T444	108.01	443.534	1772.16	773.266	555.473	676.318	634.667
M108T149	108.044	149.469	780256	758556	693051	414832	891816
M108T541	108.044	541.393	9715.14	6571.32	10223.8	7565.55	9697.74
M108T361	108.044	360.975	2125.05	2031.13	3797.68	2705.07	2349.54
M108T497	108.044	496.927	4142.3	4272.5	4358.86	5090.58	3876.29
M108T55	108.044	54.813	145363	135225	158960	136785	117571
M108T97	108.047	96.921	15489.7	16557.3	15486	9594.38	14085.8
M108T452	108.047	452.06	14580.2	18435	16847.4	15759.1	14831.3
M108T334	108.052	333.627	7893.2	9232.74	10074.3	7536.43	7221.77
M108T407	108.08	407.373	199815	185910	182978	180067	136615
M108T357	108.08	356.706	255927	550810	536522	559077	545760
M108T312	108.076	312.113	7820.69	8956.09	8678.94	8508.17	9498.91
M109T527_1	108.995	527.283	3843.77	4619.55	4193.24	3286.99	3780.99
M109T527_2	109.014	527.29	3308.32	4678.46	4221.33	4642	5614.81
M109T689	109.026	689.466	6144.8	5179.2	4332.68	4600.74	4952.5
M109T147	109.031	147.205	65894.7	68807.1	80711.9	80158	73316.3
M109T406	109.028	406.053	11414.7	10405.7	11130.1	9938.34	11445.2
M109T335	109.028	334.835	71356.6	69667.8	67900.6	70848	69196.7
M109T633	109.028	632.634	912.206	840.243	1301.09	1143.14	905.5
M109T258	109.028	257.981	11784.5	13078	11006.7	8758.07	11009.4
M109T575	109.039	574.606	1279.57	1240.41	635.1	1636.11	1815.06
M109T441	109.039	441.471	2329.59	3933.11	2686.38	3189.31	3682.48
M109T73	109.052	73.062	62776.9	63567.8	58697.3	57336	54329.8
M109T547	109.051	546.775	28193	23691.5	22356.1	26645.4	23433
M109T48	109.052	47.848	40196.6	45930.4	40182.2	55552.9	57905.2
M109T497	109.052	497.212	5810.44	5245.2	6808.85	6606.02	6352.3
M109T340	109.064	340.171	49650.9	50915.4	41916.3	43520.6	45266.2
M109T759	109.075	758.659	316608	312741	321676	189900	319361
M109T533	109.075	532.905	17955.5	22823.3	15631.8	12857.5	14143.6
M109T793	109.075	793.255	175853	275875	287272	402036	302194
M109T698	109.076	698.204	240738	350414	378391	370457	145845
M109T394	109.075	393.763	39967.7	50169	40803.5	61070.3	57428.3
M109T77	109.075	77.4035	42475.9	61527.1	75550.5	37697.7	38924.6
M109T201	109.075	200.685	85134.9	86670.1	82874.8	135166	77460.5
M109T517	109.076	516.567	7720.97	7827.24	7162.54	6508.38	6889.98
M109T154	109.075	154.388	308156	155371	159867	168970	137670
M109T360	109.084	359.751	38082	21544.5	42296.6	39789.9	37060.6
M109T419	109.1	418.51	29280.6	28504.1	27994.2	32432.5	29499.3
M109T78	109.101	78.2035	23482.6	91880.1	22238.8	25444.2	34367.3
M110T45_1	109.723	45.2565	8203.81	5073.53	7897.55	7099.57	8121.17
M110T73_1	109.723	73.062	4331.66	6635.95	5300.49	5951.84	5522.49
M110T527	110.007	527.296	8257.69	7682.77	7756.11	8733.39	8723.26
M110T685	110.023	684.884	2224.1	2405.19	1941.06	2272.51	2121.83
M110T829	110.023	828.638	2872.89	3400.65	3130.46	3084.67	3589.52
M110T78	110.024	77.922	1231.47	1595.12	1999.69	1660.38	1215.5
M110T752	110.024	751.747	962.565	1025.13	1128.27	1348.53	1745.82
M110T622	110.026	622.147	665.225	844.931	767.503	821.621	796.08
M110T187	110.034	186.836	228000	366664	372868	378207	241823
M110T207	110.034	207.451	121523	136553	117489	116262	121426
M110T257	110.034	257.41	96828.1	92219.8	93747.9	119871	93757.9
M110T376	110.034	376.052	5923.24	5400.09	7313.75	2056.14	5051.42
M110T133	110.06	133.193	152902	117649	116172	93432.8	228890
M110T490	110.06	489.813	1.31109e+06	1.27912e+06	1.24692e+06	1.59923e+06	1.25703e+06
M110T73_2	110.06	73.062	1.28044e+06	1.35467e+06	1.3709e+06	1.26804e+06	1.34029e+06
M110T518	110.059	518.431	151079	140028	123154	128391	134465
M110T547	110.06	546.775	415758	424314	404887	415744	378317
M110T45_2	110.06	44.691	2.05864e+06	2.00696e+06	2.08257e+06	2047851	2.12279e+06
M110T765	110.071	764.607	70574.2	103535	81267.1	91699.4	117386
M110T562	110.07	561.668	28301.5	28939.3	32738	30400.7	41069.6
M110T1140	110.071	1139.88	243086	216881	100364	155583	108470
M110T866	110.071	866.313	223077	250959	133084	196445	163493
M110T85	110.071	85.222	5598.25	3475.82	5956.07	17572.6	18943.7
M110T794	110.071	793.927	97590.7	254694	156032	167544	171466
M110T436	110.079	435.659	3464.03	3270.17	1044.8	3548.07	2959.53
M110T418	110.096	418.442	2878.93	3997.52	2325.36	3711.97	3174.64
M110T161	110.096	161.007	31637.5	30298.4	34297.2	31046.1	29862
M110T77	110.096	77.162	7154.29	4770.34	5466.15	7653.84	4899.53
M111T340	110.989	339.755	6020.17	4397.66	4232.74	3648.78	5892.48
M111T176	110.992	176.202	935.776	971.615	1578.83	850.985	1363.92
M111T799	111.007	798.94	29446.5	30232.8	28453.5	34083.7	30885.7
M111T413	111.026	413.06	1751.65	1668	2011.57	2006.9	2026.26
M111T77	111.026	76.9795	1901.9	2624.12	2209.11	3027.32	25715
M111T454	111.031	454.291	12827.2	11012.9	17828.6	10926.3	13743.2
M111T681	111.044	681.207	6693.27	5976.48	6171.7	5881.06	7356.25
M111T538	111.043	537.835	29442.1	32331.9	34946.3	28693.5	27876.7
M111T303	111.031	303.429	2523.62	863.683	1533.42	2513.12	2673.93
M111T281	111.044	280.62	54425.7	56327.9	57830.8	41584.2	53729.2
M111T161	111.055	161.272	381431	440225	392167	381570	433567
M111T196	111.055	195.803	3.25189e+06	3.31519e+06	3.22665e+06	3.19965e+06	3.1483e+06
M111T547	111.063	546.78	28615.6	26159.9	22625	24630.4	29031.6
M111T490	111.063	489.868	111783	88478.6	86583.9	77578.7	106939
M111T73	111.062	73.069	75583.5	86814.7	169881	72774	29489
M111T45	111.063	45.2565	122226	111932	114202	121000	124327
M111T366	111.08	366.132	10466	10795.9	10708.6	9461.85	9272.24
M111T335	111.08	335.232	15525.1	10810.7	9066.61	13441.4	10778.3
M111T78	111.091	77.889	40322.6	37110.1	36804.9	40191.7	41236.2
M111T58	111.091	57.721	35577.7	37696.1	40987.3	41649	42092.8
M111T270	111.091	270.078	41383.9	41225.2	41128.8	40361.6	40083.7
M111T157	111.091	157.367	130921	122918	107995	102282	108119
M112T799	112.01	799.246	1529.06	1302.37	1146.22	1730.68	1616.27
M112T402	112.021	401.98	1830.86	606.98	1203.74	668.736	1496.57
M112T478	112.039	478.367	3481.78	3664.03	3339.3	3518.84	3349.17
M112T577	112.039	577.223	8910.7	7108.23	8356.85	7355.68	6911.86
M112T649	112.039	648.596	13776.4	13070	13255	15059.7	18077.7
M112T557	112.039	556.614	5999.24	5908.03	5262.27	6157.13	6272.59
M112T444	112.039	443.896	7767.31	13712.4	15871.7	15979.2	14368.1
M112T717	112.038	717.056	3564.32	4196.36	4305.98	4536.13	3384.99
M112T85	112.05	84.519	50380.2	44174.6	54236.3	44225.5	44793.4
M112T427	112.05	427.022	17251.1	17926.9	16043.3	17536.2	17523.8
M112T339	112.05	339.424	309044	295204	294272	290929	292090
M112T282	112.05	281.91	159720	169872	77735.3	165189	164819
M112T100	112.05	100.026	59137.5	48907.4	45831.6	52280.6	51275.5
M112T314	112.05	313.828	288841	303267	300558	280464	271848
M112T302	112.05	302.124	296302	284554	290447	277685	285255
M112T594	112.05	593.522	2840.12	2828.44	2573.2	2928.38	2970.19
M112T733	112.05	733.274	828.401	1278.11	1487.84	1253.17	1236.01
M112T45	112.065	44.691	4436.27	5322.35	4947.48	6605.07	6095.46
M112T517	112.075	516.543	34644.6	35766.3	35050.6	32860.7	36216.1
M112T78	112.075	77.922	111860	112024	117386	122830	123561
M112T466	112.075	465.719	16398.1	16074.4	16294.9	17978.1	17973.5
M112T754	112.075	753.588	5139.13	4435.06	4659.53	3931	5417.8
M112T627	112.075	626.75	5325.25	4006.92	3451.68	4750.8	5560.62
M112T559	112.086	558.939	2403.27	2598.05	2445.47	2273.04	2241.38
M112T398	112.086	397.851	14768.8	13078.5	14418.9	14220.1	13877.2
M112T252	112.086	252.252	37193.3	44054.1	30846.9	37137.9	36616.9
M112T417	112.086	417.23	79331.9	78182.8	81378.6	79930.4	76884.7
M112T58	112.094	58.263	3587.97	3087.81	2630.35	2290.44	3070.83
M112T77	112.111	77.162	5919.42	4711.04	5299.17	5156.19	4399.31
M112T274	112.112	274.283	2535.95	148317	3093	2385.5	3209.55
M113T210	112.724	210.142	3339.38	6225.97	3529.32	6205.76	5665.63
M113T575	113.022	574.71	5125.88	4664.4	5295.9	5867.93	5001.95
M113T527	113.023	527.3	7918.67	4900.62	7689.33	7785.02	6794.65
M113T102	113.023	102.336	2247.11	5117.13	2369.55	2966.67	2191.01
M113T42	113.022	41.72	2948.91	2876.24	3507.32	2119.16	2634.93
M113T403	113.029	402.603	640.306	693.673	626.301	683.499	947.907
M113T279	113.034	279.237	45328.2	46011.5	45195	44073.1	44243.3
M113T145	113.034	144.748	61150.7	22462.2	25486.5	34936.8	38441.9
M113T457	113.034	457.379	424.826	912.746	596.929	757.02	688.737
M113T716	113.034	716.419	518.527	513	680.478	652.502	573.815
M113T443	113.042	443.228	1032.37	555.72	720.826	825.93	715.4
M113T283	113.053	282.575	7141.88	7447.95	6954.16	8427.75	5049.12
M113T339	113.053	339.277	12805.1	9688.67	9579.39	14283.2	8650.09
M113T1276	113.059	1275.63	2159.24	4889.75	4363	2036.59	2333.32
M113T532	113.059	531.699	19096.4	22153.7	19482.4	24287.2	20248.1
M113T1370	113.059	1369.8	9496.13	7389.06	7655.06	2537.21	3909.48
M113T407	113.059	406.786	15920.5	17136.9	16848.9	15741	18040.3
M113T1339	113.059	1338.52	6743.65	10894.4	10834.2	2706.53	6401.16
M113T1308	113.059	1308.01	2908.51	10529.4	10675.7	10799.9	5250.19
M113T1325	113.059	1324.8	2224.85	5171.06	5456.19	4122.56	4100.04
M113T76	113.059	76.379	15907	14614.3	22017.3	14975.1	21690.9
M113T188	113.07	188.345	157145	152267	156299	157637	172657
M113T211	113.071	211.152	1.24189e+06	1.24437e+06	1.23365e+06	1.33089e+06	1.22118e+06
M113T573	113.071	573.443	3265.29	2968.2	3115.98	4012.59	3212.88
M113T466	113.07	466.177	3435.05	872.263	429.936	1119.33	3761.59
M113T517	113.079	517.161	2221.43	2627.34	1997.91	1979.8	1801.21
M113T78	113.078	78.46	10447.7	12494.4	10313	7071.26	8598.61
M113T416	113.09	416.45	2036.54	3425.22	4181.23	7981.39	3543.17
M113T400	113.095	399.873	3432.62	3383.09	3519.16	2522.38	3493.75
M113T77	113.095	77.162	3671.97	4616.94	7782.28	3680.04	5021.09
M113T522	113.106	521.836	2009.36	2268.69	1983.58	9530.29	2087.22
M114T289_1	113.716	289.37	716828	716974	707244	707653	723044
M114T373	114	373.075	48031.8	53515.6	53547.3	58445.3	55477.1
M114T591	114.031	591.272	200476	194715	192477	192853	197016
M114T402	114.036	401.971	6627.15	6101.43	6226.95	6656.4	6961.33
M114T65	114.037	65.38	282201	287386	291660	271265	271358
M114T620	114.031	619.766	48124	46546.4	48912	45973.8	35839.4
M114T425	114.031	424.872	645.705	1171.59	1036.27	772.374	891.286
M114T504	114.055	504.327	35041.9	30227.2	34296	33705.4	28307.5
M114T573	114.054	572.82	15932.7	15688.9	18401.2	14861.7	13964.8
M114T289_2	114.067	289.37	1.83591e+08	1.92087e+08	1.74671e+08	1.85759e+08	1.86838e+08
M114T315	114.066	314.749	1.29548e+07	1.37601e+07	1.49617e+07	1.10629e+07	1.40628e+07
M114T366	114.066	365.993	296054	182372	292511	311411	320274
M114T428	114.066	428.316	201252	93290.5	123411	204915	303151
M114T340	114.066	339.579	428272	449087	476179	504141	467221
M114T224	114.066	224.214	458734	445648	483727	442270	469182
M114T630	114.065	630.138	30082.6	29507.2	29423.6	29700.3	28574.6
M114T71	114.091	71.341	411260	587077	603712	441733	451517
M114T98	114.091	97.918	792014	806011	790893	820298	798079
M114T622	114.091	621.965	109536	101124	99771.8	100920	112759
M114T537	114.091	537.24	230226	253429	256476	251320	260331
M114T122	114.091	122.324	304180	354721	248569	327757	336832
M114T258	114.127	258.216	57556.6	46174.2	38623.3	45294	48807.5
M114T718	114.127	717.684	620.053	6639.62	577.715	854.231	6317.85
M114T290	114.409	289.964	9099.4	1557.05	2297.62	8787.52	6694.46
M115T289_1	114.517	288.807	52719.3	49963.7	43767.4	48276.8	53639.5
M115T289_2	114.547	289.376	108441	93684	87966.2	81402.7	85227.1
M115T289_3	114.576	289.372	33154.9	34535.7	30197.5	45627	34222.7
M115T289_4	114.628	289.397	10528.7	16425.6	10978.3	39447	36817.5
M115T291_1	114.717	290.572	12078.2	33110.1	36702.6	11209.4	26276.8
M115T291_2	114.83	291.15	16377.6	1865.96	3670.09	3188.63	16186.2
M115T288	114.933	288.2	10391.6	3861.11	4526.47	8061.43	2468.99
M115T290	114.987	289.964	3340.6	11923.7	4045.14	12261.9	2813.71
M115T411_1	115.021	410.93	2555.07	1927.6	1713.61	1867.54	1873.72
M115T591	115.034	591.272	5319.04	6576.86	6482.23	5877.6	6406.17
M115T379	115.038	378.514	24235	17282.5	13593.4	20305.2	13660.7
M115T49	115.038	49.238	26734.6	31310.3	31216.9	22765.3	30701
M115T544	115.038	543.805	3548.72	2731.65	4009.59	2455.44	3463.86
M115T568	115.05	568.342	12265.9	12958.1	12901.8	11147.6	12348.9
M115T124	115.05	123.687	745012	761093	770308	742649	745462
M115T630	115.05	630.394	5818.26	4870.1	6418.03	7383.62	5145.51
M115T307	115.054	307.387	140390	156005	142424	149417	150223
M115T559	115.054	558.594	2223.4	1732.8	1162.8	2117.24	1989.49
M115T76	115.054	76.412	3046.95	17555.2	11577.6	43662.7	46067.3
M115T289_5	115.069	289.37	7.4954e+06	7.18456e+06	7.01348e+06	7.13097e+06	6.99444e+06
M115T200	115.075	200.015	29548	38165.9	29661.2	31201.3	31557.2
M115T748	115.075	747.957	1709.22	1950.67	2015.49	2488.05	1960.85
M115T462	115.075	462.394	17873.9	17233.3	17003.8	16749.9	17053.4
M115T411_2	115.075	410.93	8634.15	8909.59	7359.42	25342.7	23021.9
M115T356	115.086	356.116	251196	389987	380088	214557	306580
M115T573	115.086	572.82	7121.73	6597.68	7002.34	6405.28	6477.88
M115T725	115.086	725.232	6439.02	6712.59	4760.21	5824.66	6008.35
M115T163	115.086	162.877	28021.1	26203.3	23767.5	30089.9	23347.6
M115T381	115.086	380.921	93351.5	124503	105392	155754	99519.2
M115T399	115.086	398.503	62321	63237.4	64347	67610.1	63056.3
M115T622	115.094	622.41	6971.64	7291.22	6929.01	6994.69	8302.9
M115T9	115.094	8.591	3281.17	2036.5	2707.45	2174.64	2025.88
M115T98	115.094	97.73	52305.5	49948.4	60762.5	52225.9	53384.6
M115T537	115.094	536.933	8054.18	10112	9810.2	9756.88	10382.5
M115T75	115.094	75.38	36842.2	35834.7	39573.5	39904.1	40245.1
M115T56	115.11	56.168	3680.28	5952.75	4293.85	3927.51	4743.1
M115T305	115.122	305.263	8386.14	7985.78	9870.31	9858.15	9801.58
M116T290	115.611	289.96	5099.1	6122.49	2813.12	3029.47	7514.65
M116T286	115.716	286.418	6891.04	4399.12	6597.67	2799.76	1890.5
M116T320_1	115.751	319.556	20294.4	21026.8	13713.1	18415.9	18230.3
M116T772	116.001	772.141	8094.61	8115.09	8852.34	8575.76	8921.64
M116T893	116.01	892.746	105197	37047.2	109197	111417	110692
M116T405	116.015	405.393	884.071	1200.59	1082.92	1176.14	962.727
M116T444	116.016	443.896	719.517	2809.23	2841.7	521.765	508.275
M116T591	116.029	591.272	14805.2	13803.9	15215.3	13471.8	15154
M116T65	116.032	65.131	12367.9	11391.1	11546.3	13132.1	11789.9
M116T713	116.034	712.515	4211.76	3963.61	4129.84	4380.75	4579.53
M116T814	116.033	814.154	1669.85	1642.03	1603.32	1627.39	1503.61
M116T573	116.034	572.722	4151.37	3927.06	4289.04	3740.6	4801.71
M116T317	116.045	316.978	26413.3	28586.5	25985.8	26175.7	27248.6
M116T511	116.046	511.124	32482.9	29282.9	29060.8	33933.9	28663.1
M116T46	116.049	45.852	10789.5	11230.4	7198.87	11150.6	11618.7
M116T440	116.049	440.319	3624.63	3938.44	3746.43	3229.51	2784.74
M116T335	116.049	334.612	18520.1	16006.9	17969.5	17515.4	16360.4
M116T125	116.053	124.822	25060.9	28798.6	12709.7	187722	33061.5
M116T308	116.06	307.986	5731.33	19692.3	16213.3	10329.5	11630.5
M116T221	116.057	221.202	6566.86	2350.92	4349.4	405.594	685.908
M116T289	116.07	289.37	426181	461705	414674	461444	421197
M116T186	116.07	185.526	1.16575e+06	1.10186e+06	1.0838e+06	1.10934e+06	1.10241e+06
M116T148	116.07	147.805	1.04358e+06	925588	989152	1.1397e+06	986079
M116T433	116.07	433.121	27101.5	25680.9	23408.5	25464.8	26914.9
M116T68	116.097	68.31	2463.5	636.505	965.923	3394.54	1140.11
M116T490	116.106	489.858	586415	591999	593125	573177	581543
M116T320_2	116.108	319.556	4.6539e+06	4.85674e+06	4.54913e+06	4.67395e+06	4.72085e+06
M116T360	116.106	360.213	303952	325385	275859	257177	274916
M116T554	116.106	554.014	555915	468713	533064	528068	518878
M116T304	116.126	303.711	362.24	6714.66	367.29	2679.43	437.531
M117T89	116.983	88.919	2646.57	783.004	2308.78	2710.82	2765.94
M117T422	117.018	422.36	11729.2	9133.73	10147	10097.3	10402
M117T646	117.029	646.196	732.141	944.4	882.444	952.751	982.476
M117T300	117.037	300.006	7187.34	7104.47	6426.34	5309.92	8158.65
M117T428	117.036	427.682	2500.23	2213.17	2527.65	2779.05	2387.79
M117T131	117.057	130.764	222062	195479	151987	257581	237528
M117T433	117.054	432.778	19185.3	18476.4	19182.3	20354.4	18648.6
M117T631	117.054	631.086	10230.7	9194.24	8561.19	15297	17251
M117T387	117.054	387.249	6681.94	7414.69	5803.46	7055.96	6291.82
M117T307_1	117.056	307.387	169207	18922.7	16263.8	14198	162598
M117T307_2	117.069	307.409	178802	173620	164265	163553	170869
M117T186	117.073	186.146	65360.7	70301.9	62647.6	73631.1	63112.2
M117T77	117.069	77.137	6573.4	6538.64	5834.22	15687.3	6610.97
M117T409	117.069	408.85	38071.6	33830.5	34892.8	35762.6	34204.4
M117T148	117.073	147.838	53155.8	53860.7	41974.3	41744.7	33728.3
M117T76	117.091	75.652	13146.6	19711.6	23169.8	18582.9	17458.4
M117T490	117.11	489.868	30061.5	38217.1	31464	37640.5	33865.9
M117T320	117.11	319.556	267673	269316	263355	264846	262479
M117T554	117.11	554.014	30179.3	34222.5	25558.6	32859.7	28523.8
M118T638_1	117.699	638.039	3153.42	3638.24	2652.32	3830.62	3202.18
M118T485_1	117.724	485.395	30059.2	31916.4	28654.5	33408.7	29266.5
M118T44	118.025	44.0615	1099.69	558.648	612.717	1562.11	1072.91
M118T463	118.065	462.559	17024	10404	12298.6	17997	12091
M118T440	118.064	440.341	29554.5	29957.3	31522.1	30529.4	30878.7
M118T638_2	118.061	638.039	790215	760219	791424	774146	786960
M118T60	118.065	59.661	12045	16955.7	19749.1	11059.7	10469.5
M118T409	118.072	408.821	3047.25	2820.31	3485.44	2580.88	3262.49
M118T307	118.072	307.142	11484.1	11997	17263.4	11944.5	11510.1
M118T99	118.086	99.305	234977	161030	171946	235071	229589
M118T697	118.086	697.4	94286.3	63336.1	66751.4	139851	161092
M118T520	118.086	520.496	220395	632225	229206	610176	644797
M118T485_2	118.087	485.395	7.07381e+06	7.13905e+06	7.06635e+06	7.16437e+06	7.13139e+06
M118T647	118.086	647.396	34292.8	37356.5	45506.2	37616.3	44393
M118T765	118.086	764.869	114671	77218.7	64026.3	127582	63831.8
M118T803	118.086	803.374	252888	242993	11608.8	407457	257197
M118T370	118.086	370.035	5907.01	6488.48	6603.32	7465.6	4567.52
M118T230	118.086	230.193	37107.6	41936.8	40384.2	48374.4	38186.3
M118T1133	118.086	1133.13	203978	208638	226162	190928	193973
M118T319	118.111	319.498	11442.9	14174.5	15160.7	13238.7	14241.3
M118T555	118.112	555.314	860.146	987.128	540.51	39426.7	39152.7
M118T422	118.122	421.622	37811.6	17958.2	71624.7	70486.9	86416.1
M118T457	118.122	457.38	5065.63	6823.63	14068.9	53100.9	51440.2
M119T281_1	118.72	280.638	2442.6	3027.64	2101.55	2347.4	2095.13
M119T945	118.92	945.092	12353.7	11192.5	10312.1	13231.2	9438.36
M119T576	119.015	575.978	19220.5	17301.7	17395.8	15912.6	16737.5
M119T533	119.015	532.905	9652.6	8023.2	8305.86	7836.89	9160.82
M119T213	119.015	212.794	11177.8	1435.91	1874.79	1968.68	9709.45
M119T412	119.035	412.242	2646.23	2338.48	2864.11	2940.81	2539.98
M119T220	119.035	220.484	31149.4	28759.7	29816.1	27608.6	32657.9
M119T65	119.052	65.131	30643.5	27298.8	30257	29710	31631.8
M119T715	119.052	714.501	3164.63	2094.01	3804.92	3500.24	3128.13
M119T324	119.048	323.852	75063	95309.4	92063.3	75414.2	74511.6
M119T387	119.048	386.65	2897.61	2215.48	2093.7	2964.59	2949.37
M119T43	119.048	43.459	1871.33	1244.77	1836.85	2573.11	2297.97
M119T307	119.048	307.387	23157.8	24255.3	28065.7	24699.4	24376.3
M119T225	119.052	224.917	12908.5	12888.8	12163.4	13562.5	11452.2
M119T398	119.06	398.493	3348.08	638.946	1687.79	3513.84	410.571
M119T567	119.06	566.541	6116.07	4816.32	6400.31	8360.95	7954.66
M119T762	119.069	762.4	1983.37	1872.99	2552.83	2043.03	2197.75
M119T440	119.068	440.341	2404.96	2571.5	2558.71	2735.94	2616.37
M119T638	119.064	638.039	25239.6	25537.7	25439.5	26453	26179.2
M119T527	119.07	527.29	1309.28	1255.99	1405.29	1090.99	8169.61
M119T418	119.085	418.442	42471.7	42584.8	43145.5	42950.3	43477.8
M119T77	119.085	76.9795	20940.8	16839.7	21589	17167.5	26387.8
M119T281_2	119.085	280.565	461626	471220	470200	473807	668242
M119T485	119.089	485.395	352935	349917	364044	358865	362412
M119T639	119.085	639.484	2884.13	19590.8	18157.8	2801.73	2205.13
M119T438	119.106	437.501	6945.66	5955.1	6179.37	6350.66	6816.66
M120T666	120.002	666.327	264438	130189	290185	282384	165004
M120T444	120.011	443.839	899.484	1035.82	756.735	943.389	904.032
M120T256	120.018	255.762	4939.34	4073.16	5359.86	5687.22	4363.97
M120T68	120.044	67.593	19002.4	21860.5	24507	20932.4	17762.3
M120T339	120.044	338.515	152998	149660	137333	135376	141663
M120T511	120.044	510.524	10362.3	12434.9	10073.5	12022	11072.7
M120T429	120.044	429.019	5733.47	9206.52	5631.27	6461.11	6625.16
M120T325	120.065	325.318	7276.54	6039.4	6514.58	7124.77	6538.32
M120T626	120.065	626.02	106006	69938.5	102332	105320	67579.6
M120T486	120.065	485.995	16916.2	18814.7	17782.6	17865.2	18457.7
M120T319	120.08	319.393	45417.7	47262.8	45643.6	42602	44919.1
M120T461	120.08	461.14	429415	294529	290989	297203	437968
M120T131	120.08	130.849	191270	117901	201618	178814	166104
M120T520	120.08	519.836	86238.2	81352.7	87532.5	85017.4	81184.2
M120T78	120.08	77.889	32659.6	25496.6	27932.8	26855.1	26685.4
M120T536	120.08	535.99	64885.4	65081.5	59765.7	59403.5	65418.8
M120T554	120.08	554.029	32949.8	32578.1	35365.1	31127.3	31842.6
M120T280	120.088	280.241	65313.4	44205.4	44927.3	45498.4	47819.9
M120T419	120.089	418.51	1743.65	1411.92	1643.49	2449.26	1910.05
M120T494	120.101	493.668	19255.5	19509.7	19682.8	16419.1	20256.8
M120T437	120.102	437.07	4636.13	5288.59	7492.28	5630.32	5408.06
M121T773	120.956	772.798	3107.93	3225.15	2900.73	3249.94	2007.13
M121T653	120.965	652.538	35982.8	23907.5	26294.2	24172.4	30597.2
M121T669	120.966	668.577	23872.8	43981.6	22055.6	35300.2	17361.8
M121T385_1	121.01	385.403	6655.66	7009.31	7216.34	6067.75	252403
M121T576	121.011	575.978	2710.51	528.885	869.12	2948.91	785.443
M121T387	121.028	387.344	372327	418746	350112	396910	348755
M121T300	121.028	299.674	1.33725e+06	1.28978e+06	1.32796e+06	1.26816e+06	1.23474e+06
M121T254	121.028	254.192	1.36156e+06	1.36698e+06	1.37209e+06	1.58222e+06	1.40656e+06
M121T281	121.028	280.957	1.14468e+06	225305	223018	203020	198068
M121T493	121.028	492.986	93948.3	92724.7	95205.8	97300.5	97902
M121T650	121.028	649.806	50500.2	46550.7	60099	63189.3	66882.6
M121T420	121.028	420.272	754805	727056	735007	718082	734774
M121T69	121.028	68.933	30130.5	30588	32170.5	22239.7	37993.2
M121T668	121.028	667.91	8181.66	5903.35	5521.03	5701.46	16487.6
M121T633	121.028	632.966	8464.35	7818.3	8230.46	8400.57	8749.04
M121T335	121.028	335.455	182933	177021	185112	176231	186052
M121T550	121.039	549.752	13793.6	12326.8	13148.3	11613	13523.6
M121T510	121.039	509.967	18334.1	15790.2	18170.1	17931	17785.8
M121T100	121.039	100.025	3830.69	4132.38	4439.46	3008.66	2815.06
M121T65	121.048	65.3685	2294.95	3002.91	21254.2	2052.07	1957.56
M121T339	121.047	338.951	8483.29	6592.46	7017.37	5372.17	7283.76
M121T276	121.063	276.405	19630.9	26819.7	20409.8	21039.2	18269.5
M121T385_2	121.064	384.702	51420.4	52455.5	49353.2	47350.3	58921.1
M121T171	121.071	171.215	198826	204512	124088	115007	199744
M121T761	121.068	760.526	1244.93	2410.45	2424.01	3254.78	1744.53
M121T626	121.068	625.575	3464.38	7027.58	3914.69	6529.33	4196.2
M121T217	121.075	217.284	44638.3	40625.8	37538.3	44739.3	48441.2
M121T58	121.075	58.263	19969.2	27054.4	30450.1	19017.5	25211.3
M121T319	121.084	318.936	15340.9	3033.09	2885.49	3269.49	14428.6
M121T464	121.084	463.664	31250.4	30481.3	31418.7	16894.6	41031
M121T280	121.091	280.279	3494.54	948.523	974.05	1089.6	1071.9
M121T77	121.1	76.87	16737.2	15977.5	18088.9	19690.6	19122.7
M121T369	121.1	368.72	22082.9	30523.9	22842.4	22695.3	23447.2
M121T622	121.101	621.68	3889.22	3843.2	3771.98	3737.61	3926.52
M122T312_1	121.721	311.998	4771.39	5375.91	5587.67	5409.95	4383.26
M122T225	122.023	225.191	88864.8	91816.8	83486.9	88064.4	79572.9
M122T331	122.023	330.622	41720.8	31172.4	31793	43497.7	36923.8
M122T73	122.023	73.087	14650.8	14502	14278.5	13148.4	15193.4
M122T129	122.023	129.466	27012.8	33880.6	2807.22	44846.9	23614.8
M122T387	122.031	387.344	27210.9	23894.6	26609.5	22068.9	26231.8
M122T493	122.031	492.986	7269.11	6731.47	7588.09	6715.18	6975.27
M122T254	122.031	254.492	106701	113448	95495	114502	116121
M122T650	122.031	649.816	3820.25	2739.27	4134.87	4719.01	8943.31
M122T420	122.031	420.053	61460	54788.2	59839.3	58182.5	59783
M122T299	122.031	299.401	111783	117216	108635	96313	118151
M122T270	122.031	270.448	84474	24287.9	79045.1	71391.2	67741.2
M122T370	122.063	370.035	62326.5	57018.8	58762.6	50406.9	46379
M122T389	122.063	388.582	24174.7	33515.2	31087.6	26001.6	27554.9
M122T570	122.059	570.226	5739.01	5614.76	4100.46	3902.71	6083.76
M122T161	122.07	160.992	365136	348577	357585	458772	350961
M122T105	122.071	104.769	530618	481401	530654	316438	294357
M122T191	122.071	190.533	763402	1.45512e+06	885813	807894	623589
M122T62	122.096	62.0905	38666	41101	41761.1	42042.1	44977.5
M122T312_2	122.096	311.696	1.04829e+06	1.07105e+06	1.09761e+06	1.08353e+06	1.0654e+06
M122T345	122.096	345.496	60086.6	60467.4	96920.9	59697.4	55948.9
M123T554	122.678	554.322	753.06	572.439	956.774	742.909	705.895
M123T88_1	122.676	87.851	1065.73	787.466	1648.37	1420.17	1995.59
M123T401	123.007	401.27	743.791	791.398	748.29	585.585	709.725
M123T503	123.01	502.824	7941.85	6740.43	6468.53	6828.84	5968.24
M123T224	123.026	224.143	4807.68	4899.8	4127.13	5565.25	4664.97
M123T331	123.027	330.764	2727.89	5069.96	2046.52	2774.79	2325.08
M123T705	123.041	704.95	9608.58	10430.8	9710.94	8595.32	8872.94
M123T548	123.055	547.979	47834.8	221979	43757.6	221701	46223.8
M123T725	123.055	725.244	33285.9	160182	31684.8	101494	36942
M123T88_2	123.055	87.796	342699	362224	349139	359866	352011
M123T106	123.055	106.225	151573	175935	159274	179085	178064
M123T303	123.064	303.136	18736.8	26524.4	24675.9	22346.9	24938.2
M123T369	123.066	369.378	1925.67	1974.56	2018.13	1637.85	13312.1
M123T183	123.067	182.58	48619.3	52858.5	95168.2	58793	62152.1
M123T641	123.064	640.669	462.91	716.887	420.42	2714.82	2092.44
M123T274	123.079	273.611	83214.3	83453.6	81681.4	81973.6	77032.8
M123T83	123.091	83.219	99534.2	91351.6	82351.6	154469	77282
M123T165	123.091	164.57	193515	147241	188699	206744	191145
M123T312	123.099	311.696	84631.7	91833.2	91128.2	90077.1	87266.3
M123T1366	123.116	1365.84	2450.23	7744.04	2222.6	2321.51	1793.17
M123T1337	123.116	1337.11	1224.21	4324.49	2291.79	543.685	4840.79
M123T1312	123.116	1311.68	2162.17	10344.5	1882.93	2422.7	9585.14
M123T78	123.116	77.947	18129.4	21529.8	22349.1	23225.3	27448.3
M124T215_1	123.668	215.339	1731.98	297.57	534.188	393.343	989.017
M124T385	124.024	384.788	27334.1	53454.5	31076.1	29641.5	27898.3
M124T555	124.042	555.321	6877.04	6553.87	6251.84	7331.77	6575.22
M124T355	124.039	355.486	259754	287790	259783	249105	269747
M124T37	124.039	36.904	38400.3	39335.8	33137	35034.6	39139.1
M124T215_2	124.05	214.682	454619	441283	432733	435362	428665
M124T81	124.05	81.17	174624	148285	167062	175105	138326
M124T319	124.05	318.555	42128	43628.3	41863.7	41635.3	40755.9
M124T553	124.058	553.389	13219.4	13114.3	14639.7	15313.6	14867.1
M124T369	124.058	369.324	3331.38	1356.27	1291.2	1262.62	1912
M124T506	124.075	506.252	75974.1	66974.5	73049.7	73324.2	80731.4
M124T79	124.075	78.649	94035.3	95427.3	89935.5	88334.4	95160.1
M124T165	124.075	165.022	409953	389261	384861	398295	353583
M124T437	124.076	437.489	479227	466760	472121	466138	486240
M124T329	124.075	328.706	9862.69	11432.4	9346.59	10308	10808.7
M124T45	124.075	44.691	178756	179720	193810	199174	189219
M124T700	124.086	699.886	469011	153826	512777	182943	511195
M124T794	124.087	793.908	709395	760136	843669	257805	937167
M124T759	124.087	758.662	789688	499440	845959	517114	832569
M124T533	124.086	532.905	199954	185275	191467	192574	177868
M124T853	124.087	852.655	1.45337e+06	1.34704e+06	1.51841e+06	1.44598e+06	763582
M124T1137	124.087	1136.74	386062	397049	388308	101170	574291
M124T269	124.086	268.711	183988	168838	145322	159260	158874
M124T1101	124.087	1100.95	146512	100718	125627	106550	107617
M124T312	124.102	312.113	3504.63	2774.41	773.952	3538.75	3209.49
M124T415	124.111	415.092	13923.6	14198.6	13280.8	14049.1	13346.8
M124T77	124.112	76.7505	2070.26	1795.34	2659.63	1538.35	92740.8
M125T467	124.985	466.854	4469.63	3863.03	3753.9	4191.61	4674.92
M125T328	125.005	328.157	4289.19	4466.74	3312.03	4027.82	4716.71
M125T67	125.023	67.371	25232.3	25321	23597.6	23827.3	21694.7
M125T398	125.023	397.851	29924.5	21450.3	30795	21481.1	23594.6
M125T650	125.02	649.816	78208.3	76387	78514	73652.9	55067.6
M125T429	125.034	428.942	44903.8	38683.3	40293.1	42642.6	39370.6
M125T227	125.047	227.181	44761.8	39498.9	31204.1	34295.3	37996.4
M125T356	125.042	355.563	20028.8	14969.8	18690.8	12092.5	16492
M125T47	125.046	46.7	3382	3793.81	4178.61	2305.91	3598.16
M125T500	125.059	499.578	6777.07	8721.29	6734.56	6533.5	6417.34
M125T77	125.058	77.089	69576.2	11745.2	63966.8	6535.73	8065.82
M125T251	125.07	250.76	1.42107e+06	1.20358e+06	1.23099e+06	1.40068e+06	1.63409e+06
M125T191	125.07	191.193	4.53178e+06	4.60891e+06	4.39155e+06	4.52788e+06	2.81757e+06
M125T528	125.07	527.935	80100.3	85332.5	85803	86988.8	28559.8
M125T281	125.07	280.565	485079	194384	173893	203931	197692
M125T161	125.07	161.163	937316	893566	798876	795976	772679
M125T437	125.078	436.836	38334.9	36524.7	28692.3	38867.5	35719.6
M125T44	125.078	43.622	13934.6	11159.7	12520	11982.2	14552.5
M125T533	125.09	532.905	12636.4	9102.62	10199.3	7842.53	11906.2
M125T351	125.095	350.606	123752	88613.9	85394.2	82220.9	83523.7
M125T396	125.096	395.838	10586.7	9941.26	11632.2	10359.4	9727.35
M125T621	125.095	620.657	3314.55	3795.31	3250.24	3773.36	3595.67
M125T415	125.096	415.098	15291.1	15573.8	19301.9	14555.2	15363.7
M125T640	125.095	640.077	3135.08	3243.86	6081.38	3262.94	5333.57
M125T115	125.107	115.19	837406	883157	869675	824413	902998
M125T231	125.106	231.413	44551.3	56487.6	52661.8	53381.4	64552.1
M125T130	125.106	130.353	789530	872190	851352	870426	1.09245e+06
M125T648	125.106	647.996	5084.5	6716.99	7684.79	8063.55	7118.8
M125T56	125.107	56.259	345111	105525	50239.6	90014.5	117649
M126T527_1	125.634	527.296	11225	9964.42	12094	11651.4	9330.07
M126T323_1	125.678	323.498	1056.17	2191.1	843.7	1331.5	1738.84
M126T74	126.021	74.309	58937.3	60998.4	60565.2	54464.4	59320.4
M126T646	126.022	645.597	37027.5	46217.8	36392.5	37085.6	44439.5
M126T337	126.021	337.387	57852.5	67637.9	52651.2	51287.7	68840.6
M126T527_2	126.023	527.296	2.84207e+06	2.78242e+06	2.8297e+06	2.81684e+06	2.8815e+06
M126T432	126.021	431.945	11941	17205.7	12619	13915.5	12342.5
M126T586	126.029	585.972	5957.02	4587.02	5412.06	5461.07	5058.77
M126T58	126.031	57.721	5399.95	6044.64	7469.09	6346.02	5566.04
M126T428	126.037	427.94	1139.16	1218.97	1254.15	11496.8	657.495
M126T76	126.038	76.15	81752.2	82940.7	8577.81	8492.2	6688.15
M126T55	126.054	55.05	245248	233019	226206	157218	153108
M126T303	126.054	302.799	28198.7	30633	31605.1	28577.2	30835.5
M126T407	126.054	406.733	15788.2	17584.3	15962.1	15473.4	15048.3
M126T555	126.054	554.674	13177.7	15371.8	15631	14271.9	15199
M126T629	126.054	628.757	15415.1	15631.8	16746.5	16438.4	15309.4
M126T139	126.054	138.954	1.22425e+06	66313.6	1.07605e+06	69000.4	84513.7
M126T460	126.054	459.877	52947.3	45261.2	48326.5	54614.6	52753.4
M126T120	126.054	119.717	2.65079e+06	146651	2.77704e+06	125341	139014
M126T442	126.065	441.729	171799	169640	173513	170812	174538
M126T323_2	126.065	323.346	353148	358379	351184	345216	341400
M126T522	126.075	521.784	320.712	736.637	3101.78	696.92	3162.99
M126T501	126.091	500.877	12750	11900.3	11760.2	12562.5	12983.3
M126T79	126.091	79.15	208137	151211	159642	159774	208248
M126T996	126.091	995.966	13654.3	13134.2	15584.2	13557.4	14841.3
M126T115	126.091	114.648	2.12473e+06	2.09541e+06	2.22502e+06	2.13944e+06	2.1081e+06
M126T131	126.091	130.696	1.96098e+06	2.19168e+06	2.08628e+06	2.06885e+06	2.03556e+06
M126T554	126.091	554.014	61912.7	62144.1	62013.9	64738.4	63053.9
M126T793	126.102	792.962	349932	242452	261430	388031	94797.7
M126T648	126.091	647.996	18972.9	15881.6	20797.8	21560.6	21042.3
M126T698	126.102	697.78	397293	144370	165225	157741	162569
M126T760	126.102	760.472	184435	174626	314127	181722	307983
M126T351	126.098	350.54	7356.14	3206.51	7277.34	4691.76	4946.41
M126T415	126.099	415.18	1198.16	6567.51	6873.02	1181.07	1498.78
M126T533	126.103	532.902	705.486	1194.05	3183.3	2601.16	736.12
M126T725	126.102	725.241	78940.2	83573.7	89041.8	127379	78002.3
M126T418	126.127	418.442	5846.16	4012.68	4676.88	4007.53	4254.2
M126T77	126.128	76.9795	47429.2	838.073	666.245	384.936	560.146
M127T65	126.649	65.3685	4209.81	3936.7	3355.97	4090.35	4219.87
M127T688	126.973	688.096	8408.16	8426.63	8244.28	8918.69	8634.35
M127T482	127.015	482.356	1076.58	1655.65	1806.68	2484.89	4766.19
M127T386	127.015	385.986	2666.55	798.766	947.467	909.588	592.912
M127T527	127.024	527.296	70870.2	68025.7	66918.6	68808.4	68725
M127T76	127.024	75.672	1023.07	40313.5	1400.19	1125.71	40863.3
M127T550	127.038	549.734	79559.6	104043	76329.9	73535.4	77610.6
M127T66	127.039	66.267	1.21535e+06	1.10255e+06	1.08377e+06	1.10026e+06	1.08888e+06
M127T744	127.038	744.158	9330.37	10332.7	8445.38	6646.33	6059.98
M127T508	127.038	507.513	13852	13177.3	13340.9	14775.4	33408.5
M127T670	127.038	670.095	5492.69	4531.13	4600.71	5340.97	5977.08
M127T207	127.038	207.412	30707.8	29946	29654.9	27325.8	25233.8
M127T261	127.039	261.198	48034.4	50196.7	49496.7	48549.4	27437.2
M127T451	127.05	450.568	4899.79	4557.99	5032.17	4363.95	4187.08
M127T125	127.05	124.93	77439.1	78880.4	96461.3	86147.2	91164
M127T635	127.05	634.609	69926.7	69417.5	73694	71474.3	72305.8
M127T574	127.049	573.967	70947	74471	73028.1	82333.3	75347.9
M127T362_1	127.044	361.825	25980.1	3371.2	18833.4	5526.75	23851.5
M127T206	127.061	206.247	77919.5	119182	111487	71768	110801
M127T278	127.061	277.805	10221.9	9784.85	11138.4	10370.3	9312.93
M127T346	127.061	346.176	21828.7	23074.6	19961.3	18171.4	21681.2
M127T555	127.057	554.687	971.988	753.712	1035.27	2919	946.622
M127T528	127.058	528.251	2268.13	2063.51	2118.34	1660.27	1959.92
M127T55	127.058	55.468	14591.6	13078.6	14947.4	10793	10371.9
M127T442	127.069	441.755	8497.56	8079.61	8365.85	8737.5	8518.86
M127T323	127.069	323.498	19738.8	19965	19195.3	19573	19279.5
M127T1285	127.074	1284.79	2238.66	2605.34	1961.37	2574.2	2504.02
M127T362_2	127.075	362.235	14078.3	13128.2	13758.6	14605.7	12528
M127T491	127.074	491.005	31157.9	33882.7	18204.7	32730	19059.6
M127T733	127.074	732.684	16582.9	16389.5	18544.8	17167.4	20066.1
M127T1364	127.074	1364.06	1827.94	2141.51	1831.51	1865.76	3638.53
M127T344	127.074	344.206	12065.4	11936.7	22994.8	11318.8	23947.4
M127T160	127.086	160.381	318968	290215	168328	168554	190457
M127T115	127.094	115.19	163700	149290	155931	156869	147997
M127T130	127.094	130.086	55273.8	164660	159352	144416	163114
M127T501	127.094	500.896	816.232	707.2	2221.94	606.119	966.81
M127T554	127.09	554.347	2373.4	1306.2	3406.16	2446.39	2585.22
M127T388	127.097	387.919	1239.96	1655.94	1760.56	1431.54	1510.43
M127T1338	127.111	1338.02	2016.98	1337.13	1296.02	2321.84	2259.62
M127T79	127.111	78.649	12268.6	9792.57	13164.6	12802.5	11688.9
M127T1300	127.111	1299.72	1882.51	481.9	1558.45	1535.37	2407.92
M127T1370	127.111	1370.48	2715.96	1568.01	3366.73	2220.88	3118.39
M127T303	127.122	303.019	26607.4	25019.7	15775.1	25986.2	17364.4
M127T572	127.122	571.558	12202.3	10409.3	6903.95	11923.4	7489
M127T637	127.122	637.326	5290.09	4443.62	66133.1	8647.94	4393.23
M127T1326	127.148	1326.37	3934.53	1377.87	786.593	3070.25	2741.26
M127T1308	127.148	1308.02	3118.81	1200.06	906.806	3750.19	3430.04
M128T185_1	127.688	184.936	32617.2	33350.2	35652.1	39348.5	35528.7
M128T423	128.01	422.979	367.745	535.738	408.87	744.033	435.017
M128T527	128.017	527.296	111556	109047	111888	111085	117037
M128T337	128.016	337.437	1543.83	2027.43	1925.12	1815.06	2037.23
M128T829	128.033	828.925	4150.76	4489.61	4447.17	4859.25	4294.63
M128T454	128.034	453.697	3876.28	3417.17	4417.22	4130.24	3205.61
M128T627	128.034	627.48	2872.55	2383.31	2539.63	1860.24	2624.63
M128T807	128.033	807.167	1433.56	1449.62	1461.65	1356.82	1273.96
M128T550	128.042	550.332	2681.3	2141.07	3589.92	2736.01	2535.57
M128T66	128.042	65.971	63574.9	3516.82	54406.9	60520	57109.5
M128T435	128.044	434.758	1227.94	1743.09	1548.01	1681.67	1994.51
M128T380	128.049	379.761	5180.69	4743.87	5028.12	4923.88	5017.78
M128T635_1	128.052	634.701	4025.92	5030.77	4128.52	3869.12	3524.37
M128T574	128.053	574.073	3316.1	3637.22	15774.5	17027.8	3689.28
M128T379	128.07	379.089	30178.2	30809.6	30492.8	26996.5	31877.3
M128T504	128.07	503.534	42947.5	42019.7	45969.2	43345.3	45082.4
M128T553	128.07	553.342	52051.7	45912.2	86179.6	124824	24820.5
M128T177	128.07	177.176	30139.3	37183.8	26552.7	24798.9	27207
M128T443	128.07	442.861	12585.8	12004.1	12833.8	12987.2	11292.4
M128T217	128.081	217.284	321798	371135	331714	377541	227843
M128T185_2	128.082	184.754	8.84812e+06	8.87886e+06	8.87679e+06	8.84465e+06	8.80637e+06
M128T649	128.081	648.589	7057.59	6580.2	11694.1	7853.15	9005.28
M128T79	128.106	79.372	201003	172680	162369	162248	173982
M128T572	128.106	572.153	13984.5	13904	13294.9	15032.7	14073.5
M128T711	128.106	710.525	23048.8	19886.3	21835.3	20081.4	22531
M128T161	128.106	161.055	146857	147627	141364	136143	132982
M128T129	128.106	128.934	87759.1	79500.1	98333.8	86248.5	104312
M128T239	128.106	239.223	48463.5	71456.7	66001.7	52748.2	42217
M128T635_2	128.107	635.329	4520.89	4706.15	5558.38	5206.48	4666.88
M128T339	128.106	339.424	26120	24120.1	24472.5	25167	26842.1
M128T367	128.106	366.765	6346.6	7052.2	5480.82	6939.02	6820.26
M128T521	128.106	520.81	22062.2	21711.5	19472.1	31359	21722.9
M128T105	128.106	104.859	118530	50005.6	22661.6	26543.7	105221
M128T283	128.143	282.575	8925.99	8496.84	7955.68	7398.6	8359.89
M128T1332	128.143	1331.87	334.267	1094.63	2987.63	2347.78	2211.19
M128T300	128.143	299.84	5867.15	4771.8	5852.86	5373.27	4407.19
M129T495_1	128.658	494.825	1534.63	1485.07	703.742	1507.37	1229.96
M129T184	128.686	183.9	2454.63	2629.16	1892.48	1182.94	2707.46
M129T708	128.952	708.032	24238.5	32761	20836.9	23245.3	29170.2
M129T671	128.953	671.065	1.63917e+06	1.09762e+06	1.09381e+06	1.64168e+06	1.1674e+06
M129T743	129.018	743.135	861.695	2863.05	865.78	869.606	754.66
M129T527	129.021	527.305	3213.9	2033.45	3374.56	2674.44	2364.71
M129T74	129.036	73.699	114791	113541	116998	118541	121586
M129T463	129.036	462.788	496.859	925.888	588.094	694.171	811.479
M129T495_2	129.054	494.968	287462	287217	283287	281614	290026
M129T515	129.054	514.746	42804.2	40907.8	47220.8	39980.6	39923
M129T278	129.054	277.805	196988	188436	196344	185709	180781
M129T46	129.053	45.852	74626.6	74512.7	79843.2	77576.4	81154.2
M129T425	129.054	425.046	27577.5	25457.8	26932.1	27231.4	24278
M129T538	129.054	537.845	108000	78304	90218.8	85849	79904.8
M129T387	129.065	386.951	180279	184422	181880	980872	986918
M129T351	129.065	350.978	303928	224639	225446	228046	220310
M129T681	129.054	680.817	44086.7	13802.5	12668.7	14284.5	14826.6
M129T654	129.065	654.383	27672.8	32736.3	32372.1	37516.8	49368.5
M129T215	129.065	215.339	129087	67111.2	84410	66641.9	77773.6
M129T146	129.065	145.763	1.00636e+06	1.03089e+06	1.02278e+06	1.03625e+06	1.00585e+06
M129T78	129.065	77.918	42248.1	27461	29553.9	27547.6	25985.8
M129T557	129.066	557.317	5029.96	6174.46	5307.97	6820.49	6147.43
M129T474	129.065	473.928	9484.48	10401.9	8091.99	9610.45	12462.2
M129T504	129.073	503.605	1842.3	2936.88	1702.2	2235.94	2167.53
M129T185	129.085	184.813	411880	421956	408947	431887	429819
M129T195	129.101	194.992	130932	126300	138854	118742	114344
M129T391	129.101	391.079	312641	325896	314450	359812	331896
M129T517	129.101	516.606	9392.5	11383.7	10598.2	8969.11	12448.4
M129T740	129.102	740.183	11355.8	10906.7	12902.4	11029.4	14713.9
M129T714	129.102	714.493	18502.7	17881.9	20535.2	19745.2	19101
M129T409	129.101	409.085	155664	154523	168053	150250	159933
M129T435	129.101	435.355	38753.9	39156.6	39295	43624.4	39555
M129T161	129.11	161.055	27326.1	19792.3	6481.66	7661.98	7023.8
M129T1272	129.126	1271.96	4008.25	1430.56	2007.5	4282.57	1647.86
M129T718	129.138	718.334	2536.99	2315.38	2237.79	2886.55	2669.07
M129T86	129.138	85.874	24396.9	24753.7	26224.1	24635.1	25067.6
M130T392_1	129.649	391.674	22355.1	26213	27650.4	22836.4	26522.1
M130T701	130.049	701.349	132329	144674	145394	138517	139144
M130T455	130.05	455.043	338361	331123	784429	800049	327629
M130T73	130.039	73.062	5305.43	8141.38	11271.2	3787.96	6295.24
M130T770	130.049	770.131	39369.5	32974.5	40152.6	38139	35286
M130T682	130.05	681.907	205935	201931	203201	226833	211084
M130T351_1	130.049	350.693	321258	307594	309760	395374	317311
M130T557	130.049	557.334	77109.3	79977.1	78813.7	87126	87675.2
M130T531	130.05	531.086	272599	277710	287452	296579	284318
M130T392_2	130.05	391.674	5.28264e+06	6.28516e+06	6.11993e+06	6.12347e+06	5.29234e+06
M130T41	130.049	41.164	2718.61	2253.68	1700.3	2093.56	2294.4
M130T828	130.049	828.295	19448.2	18144.8	19479.2	20209.1	20351.9
M130T579	130.049	579.213	47829.6	25215.8	27358.7	47510.6	26773.5
M130T725	130.05	724.689	195579	134962	187730	99368.7	107041
M130T337	130.05	336.837	62822.6	66093.4	64294.6	70478.9	73409.3
M130T495	130.057	494.968	16659.3	17640.8	17094.9	15968	15085.8
M130T331	130.064	330.785	58368.8	53121.2	56429.7	55340.3	59082.3
M130T242	130.064	242.272	343955	137760	178472	173632	191083
M130T405	130.064	405.425	88568.9	103536	83621.4	85299.9	85848.8
M130T303	130.064	302.744	53202.1	50799.7	56237.3	50624.9	54130.1
M130T194	130.064	193.905	205172	289914	210865	209500	223846
M130T270	130.064	270.199	138416	131319	137507	129777	143501
M130T351_2	130.068	350.821	11582.4	12748.1	12341.6	10924.5	5566.98
M130T490	130.085	489.858	78976.7	76423.6	127967	78091.1	80401.5
M130T555	130.086	555.321	16119.8	13795.6	17184.6	15576.1	13636.6
M130T77	130.086	77.132	110935	108496	112967	103058	116754
M130T1010	130.086	1009.64	301020	319981	357535	315180	323327
M130T185	130.086	184.896	46411.5	70778.1	50238.9	44016.1	74498.8
M130T195	130.105	194.831	5815.47	7295.87	7186.76	7756.68	7454.97
M130T468	130.122	467.629	200404	64713.2	73964.2	68876.3	116394
M130T449	130.122	448.832	81618.3	37318.9	37091.4	37233.6	36214.2
M130T283	130.122	283.27	874.888	1623.26	56651.4	1043.24	55829.8
M130T435	130.122	434.681	37891.8	29849.5	25298.5	27066.5	37673.3
M130T1041	130.122	1040.56	28294.4	344739	19602.4	339085	19839.9
M130T85	130.141	85.222	1519.57	997.988	1036.48	606.08	1016.04
M130T267	130.159	267.451	65039.6	63659.2	65954	61998.7	63491.7
M131T325_1	130.646	325.406	1773.52	2010.14	1602.58	900.257	911.725
M131T399	131.015	399.173	3377.12	3138.36	3600.33	3483.14	3594.49
M131T561	131.015	560.972	28066.7	26520.6	27627.4	33168	29098.9
M131T73	131.032	73.087	4673.92	2624.85	4497.12	3310.98	5848.42
M131T506	131.034	505.599	523.156	523.505	426.082	519.35	451.487
M131T733	131.044	733.261	2914.18	3927.66	2791.97	3860.18	1943.08
M131T219	131.044	218.544	39524.2	39272.3	35851.1	38614.9	36310.6
M131T325_2	131.048	325.318	301586	311400	293614	306180	300692
M131T392	131.052	392.264	329247	344514	364749	324189	319728
M131T531	131.052	531.086	15639.6	17776.3	14495.7	16340.3	17426.6
M131T557	131.052	557.301	5081.48	5123.3	4520.91	5427.68	5041.37
M131T39	131.048	39.171	8768.47	8236.85	7923.27	7649.4	9093.77
M131T455	131.053	454.89	19460.7	23538.2	19323	23384.8	21613.6
M131T78	131.052	78.2855	10657.8	10786.3	16034.8	3953.4	9604.03
M131T495	131.058	494.865	1315.68	2047.88	1838.48	2030.29	2970.08
M131T362	131.064	362.053	8998.22	7506.05	6388.94	9695.5	10165.9
M131T341	131.069	340.634	33284.9	31237.3	47331	17175	46625.5
M131T519	131.07	519.166	2716.01	3237.49	3164.45	2916.66	3190.41
M131T60	131.085	60.083	26355.6	31103	20718.7	24184.2	17860.9
M131T492	131.089	492.418	8760.45	9037.92	8841.71	9826.4	5014.83
M131T1362	131.106	1362.36	3422.99	850.08	2191.94	2001.31	1555.19
M131T311	131.107	310.992	2459.52	2042.81	2656.81	2311.97	4658.9
M131T622	131.117	622.41	107959	102082	101281	104758	121916
M131T80	131.117	79.6235	17741.6	18344	29805.8	18165.7	15494.3
M131T268	131.162	268.081	6380.86	5812.51	7156.08	5887.13	5718.48
M132T630_1	131.671	630.138	13069.2	11448.4	11824.8	11255.4	12038.6
M132T481_1	131.696	481.126	4477.75	4069.69	7052.35	5962.56	6468.47
M132T329	131.993	329.014	1372.73	1389.22	1630.82	1198.03	1126.94
M132T510	132.02	509.934	3452.81	3812.11	3974.69	4800.63	4944.09
M132T45	132.043	44.979	17717.9	16040.3	17780.9	16778.8	18261
M132T58	132.044	57.588	179133	178176	180635	183794	182785
M132T75_1	132.044	75.38	45121.8	41305.9	46003.3	43993.5	41950.2
M132T540	132.043	540.215	160419	159712	159418	165317	159164
M132T189	132.047	189.426	144481	137599	139051	144441	139992
M132T325	132.052	325.318	27799.2	26798.8	28895.4	28350.5	28067.4
M132T444	132.047	443.839	5393.64	6726.87	5494.3	6094.94	4974.1
M132T392	132.054	391.966	35335.5	35992.5	28987.6	39474.2	29214.7
M132T530	132.054	530.464	20715.1	1244.08	673.777	1669.5	23787.7
M132T557	132.053	557.334	513.453	5294.2	5506.14	655.368	531.36
M132T504	132.065	504.214	9226.66	8751.99	9574.91	9018.39	8796.78
M132T781	132.065	780.686	90613.7	88219.7	86131.9	115343	93934.8
M132T250	132.065	250.362	78788.4	71569.9	64170.1	74173.9	66459.1
M132T642	132.065	641.959	8554.47	8022.02	7252.55	9285.67	7973.24
M132T75_2	132.067	74.9995	26059	35262.5	24849.9	44355.6	33401.5
M132T307	132.08	307.387	72126.5	70976.6	71707.6	70963.9	70129.7
M132T630_2	132.077	630.13	3.06289e+06	2.95102e+06	3.06907e+06	2.90478e+06	3.01704e+06
M132T132	132.08	131.709	1.18023e+06	1.2091e+06	1.29241e+06	1.17808e+06	1.20143e+06
M132T418	132.08	418.481	20805.4	21699.1	22822.2	20241.1	20544.9
M132T161	132.08	160.853	81884.8	98990.9	102918	205117	90040.6
M132T481_2	132.102	481.126	1.58771e+06	1.60408e+06	1.59897e+06	1.5649e+06	1.53231e+06
M132T302	132.101	302.496	58457.8	59261.5	61257.9	64120.4	61490.4
M132T691	132.101	691.446	13667	12574.1	15492.8	14352	13965.3
M132T274	132.101	274.278	34300.1	33577.9	35907.9	34580.8	31934.1
M132T529	132.101	528.554	58634	62343.2	67684.4	62998.3	56840
M132T641	132.101	640.699	136409	127078	132372	139736	139396
M132T78	132.101	77.889	21650.6	22733.3	23341.8	20944.3	23761.1
M132T358	132.101	358.02	13359	12878.9	12407.2	10317.4	12778.4
M132T576	132.101	575.953	16514.6	11913	10837	12085.1	10888
M132T725	132.113	725.244	4041.22	4676.12	4464.98	3701.22	4283.6
M132T622	132.121	621.758	5358.49	5548.06	5681.81	6152.87	6740.25
M133T772_1	132.619	772.106	2178.7	1441.66	1865.8	2118.49	2226.83
M133T631	132.672	630.865	1025.79	919.727	456.911	867.067	547.345
M133T772_2	133.028	772.098	533173	542392	558672	556277	541910
M133T299	133.031	299.407	71320.3	69421.7	71963	69506	69607.3
M133T411	133.031	410.883	5145.47	5564.25	4418.43	5368.98	5115.96
M133T647	133.031	646.789	1670.1	1789.2	1453.47	1494.94	1325.03
M133T540	133.047	540.226	9740.9	8820.87	7576.4	10919.4	8231.55
M133T555	133.049	555.321	6108.8	5542.31	6476.32	6114.18	5521.88
M133T46	133.051	45.804	36359.2	41642.5	35535.4	34114.8	39592.5
M133T570	133.06	570.29	20804.2	22118.5	21110	20587.4	22353
M133T69	133.051	69.37	23230.4	25174.6	23297.5	30566.1	28978
M133T640	133.06	640.036	2712.54	4339.29	3668.26	2813.94	3030.92
M133T780	133.068	780.372	3038.93	2178.11	1244.76	3113.94	2173.77
M133T630	133.08	630.13	118764	112018	118303	115048	114256
M133T332	133.075	332.454	11620.9	8864.39	6579.19	7425.68	5638.38
M133T76	133.075	76.3955	9441.69	14729.8	26093.3	53807.3	18504.8
M133T472	133.085	472.139	10264	10344.9	10179.9	14575.5	9937.15
M133T748	133.085	747.957	8876.8	9207.3	9032.19	9311.48	11459.8
M133T133	133.084	132.907	151862	192483	188617	202382	210587
M133T307	133.088	307.409	221757	232800	220420	215322	221918
M133T78	133.101	77.947	32208.2	38182.3	26535.9	28126.9	24386.9
M133T55	133.1	55.453	41105.5	25228.1	41030.5	38769.1	40162
M133T481	133.105	481.148	98422.4	91553.6	92365.1	92591.5	89734.7
M133T641	133.104	640.669	9140.3	9726.42	12081.3	9382.15	8367.43
M133T303	133.104	302.591	6499.31	4410.46	2984.38	3302.95	3231.28
M133T405	133.122	404.673	489.985	4996.6	629.247	524.71	4636.14
M134T46	133.648	45.852	8360.07	7038.52	8213.64	8797.77	8759.14
M134T200	134.008	200.352	36642.9	45047.1	50258.4	49912.8	38225.8
M134T665	134.018	665.328	58432.6	47990.1	43281	112730	50675.6
M134T251	134.023	251.167	14070	14609.9	15429.2	13657.9	14209.1
M134T772	134.026	772.098	7704.28	7874.85	8164.73	8127.46	9008.99
M134T486	134.026	486.385	2624.07	3695.98	3600.14	2268.13	3712.63
M134T301	134.034	300.939	3104.58	1809.13	2065.22	2306.47	3581.85
M134T713	134.044	713.165	23254.5	32413.9	26343.4	25556.8	22739.7
M134T585	134.044	585.372	5607.15	7922.97	6011.3	5957.17	6698.94
M134T784	134.044	783.911	7572.89	8163.82	9432.6	8406.18	8840.16
M134T757	134.044	756.69	6979.99	7485.73	7601.06	8111.74	7361.58
M134T815	134.044	814.699	64550.4	64213.3	64304.7	66816.4	68907.4
M134T733	134.044	733.268	7723.66	7015.18	5855.84	7160.94	7581.18
M134T190	134.043	189.98	14549	5427.22	4813.03	5340.03	5510.61
M134T570	134.044	570.29	7803.85	5566.74	6083.93	7357.64	7631.28
M134T853	134.044	852.567	6994.35	6503.78	7318.17	6999.4	7067.31
M134T73	134.059	73.062	73192.4	67264	62881.2	61373.6	73183.4
M134T336	134.06	336.482	79963.9	86786.6	82859.1	82849.3	91265.5
M134T547	134.059	546.762	17888.6	17246.6	18840.2	20418.3	17755.8
M134T646	134.055	646.197	7988.21	8092.99	6397.98	8149.08	7496.16
M134T45	134.06	45.421	1.97406e+06	1.90415e+06	1.90917e+06	1.92658e+06	1.93476e+06
M134T437	134.059	436.771	36596.6	37491	39629.6	37439.2	36087.7
M134T457	134.059	457.379	4188.69	6278.89	5393.13	4293.48	3993.93
M134T129	134.059	128.846	30876.9	49039.9	47583.7	42920	45986.1
M134T246	134.071	246.157	18895.5	24705.2	20593.8	26244.3	26043.2
M134T384	134.07	383.848	3302.39	3210.31	3565.36	4207.82	5570.5
M134T630	134.08	630.138	17413.8	17172	16189.4	16731.3	17104.7
M134T739	134.08	738.92	6358.18	5561.45	6744.41	6924.47	6014.71
M134T554	134.081	554.014	11500.6	12684.1	10645.3	11798.7	13060.5
M134T125	134.08	124.719	28422.3	17582.9	17524.3	14560.4	37006.6
M134T571	134.08	570.938	34312.3	11975.2	35388.6	35367.9	33064.9
M134T300	134.096	299.969	102968	94013	104437	102875	110426
M134T409	134.096	408.821	27882.5	27914.3	26482	27792.6	25687.2
M134T335	134.096	335.153	42551.2	35588.9	93067.8	35286.4	34619.4
M134T469	134.117	469.407	78490.4	80374.2	82980.3	76343.5	80257.5
M134T320	134.117	320.233	842.751	549.077	686.332	383.708	10887
M135T334_1	134.628	334.053	5633.44	5411.1	5569.65	3751.98	6708.67
M135T46	134.648	45.759	893.587	1241.17	895.928	1104.98	1411.35
M135T651	135.002	651.156	2080.3	1142.37	1633.38	1176.24	1279.44
M135T399	135.029	398.503	4176.58	4089.55	4238.95	3625.22	3301.08
M135T279	135.029	279.24	19500.9	18766	18822.1	14378.2	14862.2
M135T772	135.023	772.141	23622.1	23962.6	24763.9	24347.8	23296.6
M135T334_2	135.044	334.155	1.18663e+06	1.08455e+06	1.13522e+06	1.16142e+06	1.15285e+06
M135T681	135.044	681.207	3018.26	2938.1	2948	3514.06	2930.65
M135T815	135.047	814.709	2888.27	2605.53	3072.5	2703.62	3178.58
M135T632	135.046	632	2133.16	2371.27	1652.51	2463.83	2051.34
M135T254	135.047	253.589	52557.2	50278.7	53043.1	45375.4	50801.3
M135T61	135.045	61.0465	15708	9230.2	12069.1	9157.28	33532.5
M135T45	135.063	45.421	140799	137376	144857	137005	137218
M135T433_1	135.064	433.305	28381.2	26093.2	27506.8	27366.6	25487.2
M135T314	135.064	314.226	1824.99	2268.73	17588.4	1772.02	1806.55
M135T77	135.08	76.87	15428	18934.3	14877.3	14077.3	23714.2
M135T639	135.08	638.767	4696.14	4868.76	6992.94	5381.73	5495.23
M135T409	135.079	408.753	50001	50837.7	47906.6	47885.9	50150.1
M135T196	135.091	195.98	40647.5	41331.7	30494.8	41704.2	34450.4
M135T310	135.091	309.826	31886.9	34662.1	33958.1	30696.4	31493.9
M135T76	135.101	75.619	26309	20358.8	20886.2	19189.1	18709.8
M135T57	135.116	56.668	35271.8	16636.1	32238.4	20023.8	17926.9
M135T78	135.116	77.922	41773.9	41159.1	42411.9	40827.2	43564.4
M135T433_2	135.116	433.322	80934.3	78041.7	77068.7	76613.5	78075.1
M135T454	135.116	454.279	4496.82	23137.7	28385.4	20481.7	29927.8
M135T591	135.123	591.409	8634.76	8315.88	9893.14	9310.31	9382.3
M136T280_1	135.596	279.928	580.528	642.178	614.731	554.286	575.433
M136T152	135.62	152.008	55851.8	54049.3	36219.2	50458.4	6194.95
M136T270_1	135.693	269.519	1286.68	1735.29	1620.07	1657.61	1384.25
M136T203	136.004	202.623	32178	1420.7	1827.82	1857.63	32271.2
M136T280_2	136.013	279.92	125460	126699	126148	123568	126783
M136T555	136.014	555.339	3054.91	2702.05	2966.12	3401.45	4132.54
M136T149	136.039	148.656	1.11964e+07	1.10847e+07	6.17282e+06	6.3628e+06	6.16772e+06
M136T74	136.039	73.632	44462.2	54109.1	47131.8	40745.5	41732.6
M136T386	136.038	385.992	7002.84	7153.19	7847.09	6477.72	7651.93
M136T511	136.039	511.124	21506.8	21668.3	20065.3	18584.3	20742.9
M136T129	136.039	129.217	68600.7	71085.2	90798.2	77217.5	83342.5
M136T179	136.038	179.191	392380	416475	396762	397915	419905
M136T288	136.047	288.2	306172	289495	291872	287340	282888
M136T631	136.047	630.657	13685.7	12773.6	13209.9	13710.8	12459.1
M136T334	136.047	333.952	87234.5	88024.6	90574.4	94128.3	97608.1
M136T430	136.049	430.186	6488.63	7363.53	15022.5	13528.7	7477.27
M136T570	136.061	569.66	1823.28	1892.26	2066.12	1649.19	1836.3
M136T273	136.061	272.881	98576.5	95145.6	93342.3	93701.2	88635.7
M136T166	136.061	166.171	107474	84675.2	106472	198791	108258
M136T392	136.075	392.264	517760	567891	538799	529639	508889
M136T78	136.075	77.882	42987.9	38760.5	72454.4	41363.9	40959.1
M136T715	136.078	714.525	12708.8	10721.9	10570.5	12660.6	11423.4
M136T552	136.075	552.114	11713.8	44550.6	50443.2	47105.3	47177.3
M136T527	136.075	527.283	23935.3	25281.9	24898.5	24596.4	26340.8
M136T46	136.074	46.184	18460.4	6373.29	8108.88	16461.8	13270.2
M136T252	136.086	252.03	39726.2	39638.3	34180.2	38597.3	36647.1
M136T310	136.094	309.779	2150.9	2658.9	9545.24	1734.8	1598.89
M136T1368	136.111	1367.78	7798.72	2016.66	2551.82	2180	2688.25
M136T419	136.112	418.519	8816.65	7879.91	9345.1	9220.25	7935.83
M136T270_2	136.112	270.056	290899	296726	288799	289855	281321
M136T292	136.112	291.738	51323.8	56626.1	46659.6	50024.7	14077.4
M136T433	136.119	433.336	8163.93	7630.33	9398.97	8434.04	8702.89
M137T608_1	136.519	607.83	56498.5	53787	55730.9	58816	47292.3
M137T568	136.649	568.446	27879.9	16841.2	29164.3	26103.4	28445.3
M137T772	136.921	772.179	2055.85	2117.48	1408.34	447.001	1409.23
M137T945	136.93	944.646	23175.9	24188.4	21359.9	19452.1	21779.4
M137T608_2	136.94	607.501	1.45191e+07	1.44835e+07	1.46008e+07	1.46167e+07	1.14663e+07
M137T280	137.017	279.917	7364.78	7375.6	7598.97	7314.85	7542.5
M137T1364	137.024	1363.68	2094.91	1899.71	1481.69	1334.84	1294.04
M137T533	137.026	532.905	11472	11488.8	11488.8	10378.7	11245.8
M137T294	137.045	293.734	546434	546054	549415	546019	555663
M137T487	137.044	487.318	5526.96	4849.41	6757.14	2527.12	4614.43
M137T219	137.046	219.209	2.83688e+06	2.85047e+06	2.75156e+06	2.8485e+06	2.78223e+06
M137T256	137.045	255.762	2.04233e+06	1.93426e+06	1.8331e+06	1.76787e+06	1.78856e+06
M137T149	137.042	148.736	904414	894590	902950	904461	549271
M137T387	137.045	387.252	63565.5	56286	71817.6	63265.4	31739.4
M137T778	137.045	777.541	684.321	596.25	426.387	786.796	633.239
M137T54	137.059	53.5325	33828.8	40342.6	27722.4	43524.3	86673.1
M137T352	137.059	351.744	38450.7	33672.3	35697.2	33452.5	34094
M137T245	137.059	244.983	89224.8	79627.4	72046.1	77820.8	70044.1
M137T543	137.059	543.183	24596	22218.6	17810.2	19661.2	24338.7
M137T703	137.059	702.563	2343.27	4267.26	2963.45	3755.41	3186.01
M137T625	137.07	624.658	35406.2	35834.3	41496	39192.5	40482.6
M137T636	137.07	635.979	29318.4	26491.4	27684.8	24156.3	25786.1
M137T590	137.071	589.747	162320	161551	171092	180913	183416
M137T567	137.071	567.153	4.96119e+06	4.57879e+06	6.68668e+06	6.64004e+06	6.88372e+06
M137T393	137.07	392.858	158903	171986	183173	172788	163389
M137T85	137.081	84.912	7989.85	19268.3	6904.96	28582.8	4401.67
M137T419	137.095	418.519	128274	127957	134166	136892	127210
M137T639	137.095	639.379	4576.69	4301.06	3349.04	4266.19	4242.02
M137T183	137.107	182.933	256294	256957	156716	177162	171115
M137T67	137.107	66.997	107515	82755.1	105937	114109	101373
M137T309	137.106	309.239	43504.9	46674.5	46788.6	41903.7	44504.7
M137T161	137.107	161.272	55547.2	53002.5	61887.2	53109.8	60132.3
M137T270	137.115	270.071	30798.4	29123.7	28856.4	28825.3	28309.2
M137T362	137.132	362.233	27008	26945.7	27046.7	26151.7	25347.6
M137T515	137.132	515.301	19756.7	21141.3	22817	22505.4	22192.2
M137T77	137.131	76.6435	4493.22	7446.9	7518.84	5518.77	12568.9
M137T535	137.132	534.755	4144.39	5863.95	6262.07	5297.71	6244.94
M137T433	137.132	433.289	23657	30537.7	21869.8	21012	22395.4
M137T457	137.132	457.365	3769.77	3328.53	3813.67	6889.72	2829.78
M138T511_1	137.63	510.557	80443	80622.4	67610.2	86250.1	85387.2
M138T257_1	137.629	257.469	1167.08	1493.06	1828.83	669.69	1240.52
M138T383	137.63	383.449	2068.42	2091.76	2323.03	887.856	1789.86
M138T608	137.943	607.763	296235	298623	299276	231472	314732
M138T771	137.982	771.418	25269.6	26829.1	23414.3	26262	25014.8
M138T691	138.016	690.659	2156.39	1978.87	2155.23	1786.95	2118.83
M138T76_1	138.035	76.379	1664.94	1497.5	1663.2	654	874.236
M138T219	138.048	219.204	159088	167236	157664	152342	164962
M138T294	138.048	294.06	18101.7	26367	19572.7	22842.2	23561.3
M138T68	138.054	67.617	110188	110126	119470	81945.7	122555
M138T257_2	138.054	257.416	358249	357875	318953	312465	312223
M138T384	138.055	384.079	482415	489885	481536	493346	469810
M138T459	138.054	459.248	182225	120706	171565	118538	161441
M138T511_2	138.055	510.552	2.05736e+07	1.98105e+07	1.98274e+07	1.9969e+07	1.99018e+07
M138T103	138.056	102.551	15768.4	14709	12449.9	14765.2	8191.73
M138T555	138.054	554.699	61002.8	40847.5	61212.8	986525	38025.5
M138T635	138.054	635.357	17305.1	15599.7	15775.8	16502.7	16299.8
M138T776	138.065	776.201	3163.89	2557.56	2390.32	3171.35	2746.11
M138T346	138.065	346.156	13347.4	23699.8	13782.2	21942.3	13855.6
M138T567	138.074	566.578	321712	313522	464201	335153	458532
M138T591	138.074	591.177	17452.9	16876.1	3938.89	20176.4	21695.4
M138T393	138.075	393.45	65627.4	10697.5	7693.6	1413.82	9392.38
M138T76_2	138.091	75.657	114994	116678	120544	127544	122512
M138T44	138.091	44.304	54410	53576	53003.6	56837.8	56178.6
M138T404	138.091	403.958	104508	282851	158616	86564.8	106205
M138T387	138.091	387.249	34024.9	490250	481714	39770.4	37945.1
M138T468	138.091	468.149	164326	18048.6	43670.3	160987	40947.1
M138T269	138.091	269.411	18523.8	18636.2	39405.9	44763.4	16923.9
M138T502	138.09	502.144	42042	41903.7	544227	301708	42038.3
M138T432	138.091	432.041	86605	86919.5	111783	88318.4	79243.3
M138T557	138.102	556.596	1622.36	618.446	24722.1	766.26	941.16
M138T184	138.11	184.124	14154.6	11597.1	12491.7	15181.7	11490.2
M138T66	138.11	65.971	4998.33	5334.93	4420.34	5632.99	6980.47
M138T328	138.109	328.157	1296.01	633.42	4042.41	4054.46	1615.96
M138T270	138.118	270.071	1553.12	1096.84	1152.53	1365.69	936.801
M138T78	138.126	77.889	56629.4	1241.99	70900.6	1173.54	672.861
M138T434	138.135	433.978	2178.11	2245.84	74648	2044.45	1685.31
M138T515	138.135	514.705	2.954e+06	349.95	2.90468e+06	471.392	796.917
M139T266	138.623	265.519	2308.09	1332.33	2426.12	648.27	2048.29
M139T330_1	138.622	330.085	1612.83	1856.91	1211.3	893.177	1345.01
M139T512	138.629	511.714	7321.42	6529.58	5166.82	3456.06	4297.71
M139T510	138.676	509.961	2041.15	3539.76	1498.02	3996.07	1540.63
M139T608	138.938	608.019	1.96059e+06	1.92321e+06	1.94477e+06	1.60982e+06	1.99385e+06
M139T799	139.002	798.94	43917.3	42675.2	44385.3	45503	43693.8
M139T642	139.002	641.969	6524.18	6311.19	7326.64	7099.18	7904.75
M139T76	139.001	76.3955	5125.72	1260.78	890.32	1351.99	1531.3
M139T814	139.001	814.059	5701.43	6314.19	6014.37	5134.88	6125.1
M139T852	139.002	852.391	21264.8	25814.5	26752.8	32702.9	26255.4
M139T553	139.013	553.389	1867.44	1151.26	1235.37	744.8	1590.7
M139T276	139.024	275.685	16765.1	17253.8	17702.3	16791.5	16310
M139T382	139.038	381.644	84704.3	84772.8	80023.4	81327.4	80231
M139T668	139.038	667.865	39416.7	41117.3	35356.5	36537.3	31858.8
M139T64	139.038	63.754	62546.5	59528.8	56723.2	58362.2	60254.5
M139T247	139.042	247.03	72725.2	71837.8	115174	85983.4	70202.9
M139T496	139.038	495.598	7386.55	7979.58	7180.38	7035.03	7179.15
M139T207	139.037	206.754	12059.2	9897.74	13501	12250.3	14044.2
M139T225	139.049	224.68	177779	174193	173017	176369	169905
M139T569	139.05	569.031	10824	10326.3	9290.8	9710.58	8434.31
M139T264	139.049	263.751	822140	748820	776206	781017	755575
M139T330_2	139.05	330.404	361877	364666	352448	354253	345864
M139T365	139.049	364.8	37084.4	36040	37326.9	35501.1	34967.1
M139T427	139.044	426.594	5376.09	6937.8	5836.37	6901.61	8179.19
M139T511	139.058	510.557	1.32258e+06	1.30205e+06	1.32916e+06	1.32375e+06	1.29356e+06
M139T384	139.058	384.079	35471.5	38391.9	36089.4	36708.7	40692.7
M139T344	139.074	344.084	21137.1	17862.6	14607.3	15103.3	15087.2
M139T567	139.076	567.153	28707.9	20051.7	26232.3	28328.3	17282.1
M139T75	139.075	74.992	70043.9	121973	89599.2	78136.9	98366.9
M139T398	139.075	398.185	15065.3	15146.9	14411	15610.1	13944.6
M139T159	139.086	159.165	42839.3	49277.7	76047.9	43887.5	52741.3
M139T517	139.086	516.556	4654.66	165333	2120.78	1909.06	2070.8
M139T42	139.094	41.601	5123.43	2060.03	4382.77	2810.56	2426.14
M139T218	139.097	217.928	174564	165908	171994	166009	151396
M139T80	139.122	80.072	88404.4	82905.6	83556.5	86101.2	89309.7
M139T199	139.122	198.821	44108.4	53259.1	56646.3	75405.2	52072.5
M139T328	139.123	328.017	106300	5141.18	4688.2	40931.9	4123.19
M139T341	139.147	341.401	44034.1	46931.7	47328.9	42239	47450.3
M139T412	139.148	412.247	1537.74	1607.39	1518.38	1404.03	1484.7
M140T608	139.941	608.328	44045.7	45567.7	48306.2	47278.1	47690.3
M140T945	140.001	944.521	14469.7	13158.1	12397.9	12041.5	10739.6
M140T799	140.004	798.904	4530.02	3430.64	4555.53	4034.15	4281.73
M140T386	140.016	385.979	9329.58	9975.58	8514.81	10830.9	9557.65
M140T279	140.015	279.237	11223.2	12605.9	11333.8	11444.6	12671.3
M140T62	140.015	62.108	8127.36	8487.39	8397.25	8846	7318.74
M140T74	140.033	73.632	20517	22088.2	24160.4	26896.6	28744.2
M140T455	140.037	454.89	90363.2	86545.7	88752	90112.3	93157.5
M140T709	140.033	709.28	9864.85	9802.84	10412.2	10839	11334.3
M140T382	140.042	382.274	8688.63	8769.77	7305.18	7843.83	7221.56
M140T638	140.042	638.039	9172.06	9726.22	8603.47	8886.08	9515.31
M140T668	140.041	667.787	1776.81	1907.81	2230.31	1303.86	1704.73
M140T331	140.052	330.622	25154.4	24535.9	23943.4	25386.4	24259.1
M140T264	140.053	264.208	52171.8	44221.7	53185.2	56857.6	48988.1
M140T569	140.053	568.717	2509.1	861.492	566.036	432.551	539.691
M140T384	140.06	384.052	1463	2051.38	2865.87	2305.92	1826.21
M140T485	140.068	484.868	118787	121892	145050	138222	121976
M140T518	140.07	518.431	111322	111083	168516	113127	119854
M140T650	140.068	649.817	2732.18	4487.09	4083.25	2736.43	3708.43
M140T77	140.07	77.137	96758.6	90507.1	92933.5	98275.6	91294.2
M140T164	140.081	163.762	333786	310796	330973	320400	342412
M140T182	140.081	181.731	642264	730479	665572	691108	643193
M140T218	140.081	217.914	376125	186779	345165	213882	362747
M140T303	140.091	303.047	8428.71	6576.75	10181.5	6677.06	7014.08
M140T79	140.106	78.707	96386.3	58491.6	71480.9	58830.8	95040.1
M140T364	140.106	364.172	3851.51	2848.58	2448.49	3727.51	3204.81
M140T786	140.117	786.393	1006.87	876.558	2601.11	1354.3	942.229
M140T81	140.126	80.732	6738.64	106180	114300	4263.49	5326.65
M140T342	140.151	341.717	4106.39	2653.82	4292.2	3708.62	3091.84
M141T543_1	140.631	543.183	27621.6	34126.8	36730.1	34425.1	30643
M141T58	140.62	57.6545	1489.86	1219.21	1237.11	1516	1796.22
M141T609	140.935	608.751	78244.1	71246.7	71372.1	77449.2	74147.9
M141T644	140.994	644.396	40581.4	39948.9	41656.9	38162.1	36453.8
M141T142	141.003	141.526	33695.5	33864.7	33025.3	37779.5	28860.1
M141T104	141.011	103.515	13999.6	14795.6	14003.6	14672.6	15514.7
M141T547	141.017	547.063	3674.1	4764.72	3657.31	5108.44	4223.77
M141T743	141.018	743.353	3914.94	3771.9	3530.21	3562.78	3714.8
M141T341	141.018	341.117	38261.8	24070.9	26501.2	25687.1	27072
M141T793	141.017	792.67	870.533	722.212	683.659	640.757	556.232
M141T701	141.017	701.22	4886.5	2861.9	3017.87	2959.38	2869.95
M141T85	141.028	85.05	21289.1	21830	20617.3	20276	20879.2
M141T103	141.029	103.478	13867.7	12710	9083.8	10313	11197.8
M141T498	141.023	497.854	1022.46	1274.53	1435.23	10683.3	700.26
M141T47	141.023	47.4375	4570.35	5839.69	5587.14	4623.48	6184.52
M141T504	141.04	504.305	106857	104438	102259	99325.8	101035
M141T586	141.04	585.967	35476.4	35518.5	34602.9	33836.5	32568.6
M141T517	141.04	516.884	70919.3	71468.5	76882.1	67480.8	70328.1
M141T76	141.037	76.0255	1879.94	2435.13	1169.07	4287.17	2136.17
M141T455	141.04	454.71	16236.3	17697.4	15203.4	23771.3	16473.6
M141T57	141.054	57.01	332553	333973	329332	326908	320247
M141T631	141.054	630.75	6802.68	7705.91	6448.57	6741.47	6478.7
M141T276	141.054	276.38	40253.1	43031.6	42674.6	39352	37003.6
M141T510	141.054	509.955	12962.6	11777	9582.64	8164.45	11971.5
M141T573	141.065	572.783	1.05286e+06	1.08211e+06	1.03895e+06	1.05228e+06	1.04941e+06
M141T543_2	141.066	543.183	8.64571e+06	8.39829e+06	8.08118e+06	8.49981e+06	7.93083e+06
M141T83	141.065	83.282	39349.6	71683.1	40577.6	43947.4	74570.5
M141T466	141.065	465.574	25681.7	26702.1	7896.48	7076.24	7249.26
M141T486	141.07	486.053	9101.12	7483.09	6741.04	2572.79	5822.85
M141T699	141.065	698.626	12506.9	12038.3	43410.2	24309.7	25334.9
M141T182	141.084	182.316	41715.7	55001.8	44310.8	54136.4	47400.7
M141T79	141.101	79.377	73468.4	71073.4	70832.7	79968.1	82505.4
M141T164	141.101	163.535	103005	89758.7	106602	99361.6	104492
M141T462	141.101	461.771	38892.4	26134.5	22755.7	28491.7	40073.8
M141T77	141.127	77.416	3862.78	3267.64	59092	3588.72	2737.13
M141T638	141.127	637.524	886.333	473.38	8503.45	7531.31	609.28
M141T363	141.138	362.835	103678	84013.3	199272	212006	91044
M141T380	141.138	379.772	27880.1	46651.7	28723.6	29582.5	34636.6
M141T344	141.138	344.373	67901.5	66756.1	62618.2	67266.9	70730.6
M141T1012	141.138	1011.78	27322.3	26003	28970.5	32697.8	15220.4
M142T543_1	141.631	543.175	3873.61	3286.93	2183.2	2112.45	2315.69
M142T415_1	141.685	415.092	768.508	480.213	726.473	511.92	595.857
M142T685	141.984	684.897	4132.47	4257.73	3825.48	4488	5103.51
M142T56	141.998	56.168	5052.22	4229.07	4529.8	6835.45	8000.08
M142T340	141.998	339.755	3330.64	3617.08	1736.62	2092.25	2636.86
M142T900	142.026	900.462	18630.9	19691.5	13286.5	20406.7	21676.2
M142T444	142.032	443.868	8936.26	8417.98	7871.83	8377.56	9362.27
M142T81	142.031	81.042	4846.59	1143.89	7910.89	7751.53	3093.52
M142T58	142.057	57.563	24477.7	23971.3	24840.3	25967.1	25285.5
M142T358	142.049	357.926	15362.4	13632.5	20002.9	17563.7	15666.7
M142T385	142.06	385.464	5992.62	6558.73	7052.62	7457.77	5876.56
M142T162	142.06	161.597	6561.86	9354.75	7590.16	6683.93	5808.07
M142T232	142.06	232.013	436846	419228	413818	432669	402771
M142T543_2	142.068	543.197	497435	521226	483485	511817	480179
M142T572	142.068	571.875	23383.3	8918.44	31282.8	15936.5	70816
M142T359	142.064	359.146	5334.52	93602.3	3614.65	89288.7	4477.41
M142T102	142.086	102.079	182716	162594	163698	171686	155501
M142T363	142.086	362.89	222428	206899	211926	180845	197607
M142T344	142.086	343.546	194987	204217	186552	211693	191725
M142T153	142.085	153.482	464074	223960	414786	444008	430638
M142T379	142.085	379.361	87683.5	93716.3	81906.7	81366.1	89432.1
M142T539	142.086	539.04	48278.7	49014.3	421346	52553.8	49397.1
M142T637	142.085	636.785	12496.6	7257.39	42174.7	6953.49	7743.37
M142T408	142.086	408.141	135542	319138	315465	301395	349858
M142T325	142.086	325.335	124714	133144	176816	120665	115529
M142T441	142.086	441	117822	73030.6	111530	91259.6	102120
M142T221	142.097	220.731	199644	203578	190209	187022	194424
M142T632	142.122	631.742	42859.1	33679.1	78967.7	39155.8	85114.4
M142T490	142.122	490.456	14516.6	15341.8	15693.8	14183.5	14839.1
M142T76	142.122	76.412	46041.1	45554.6	45892.2	42232.3	41755.5
M142T415_2	142.122	415.092	124509	118733	124547	124422	124393
M142T351	142.122	350.566	36068.2	35403.6	32338.1	35516.3	33900.2
M142T282	142.158	281.915	37651.1	35457.6	38447.7	37796.2	36584.4
M142T79	142.158	78.662	1837.41	1323.27	1529.02	1492.39	2086.67
M142T265	142.159	265.351	9616.63	10328	2062.45	10718.5	9818.42
M143T779	142.938	778.861	5181.91	3851.59	3970.57	2838.53	4746.72
M143T643	142.991	643.189	752.242	1035.4	2167.35	956.884	3069.84
M143T434	143.001	433.761	1486.54	1418.15	1443.49	894.398	1048.34
M143T48	143.015	47.684	1456.26	2664.15	2226.73	1326.54	2426.91
M143T68	143.033	67.617	31450.6	27798.7	27651.8	20696.9	26472.6
M143T422	143.033	422.282	27210.9	26757.4	28339.7	27291.8	24595.9
M143T479	143.033	478.7	10036.9	8147.65	11158.5	7299.45	8272.56
M143T646_1	143.048	645.599	3918.94	3003.07	4542.18	3662.78	3912.11
M143T527	143.047	527.296	24572.4	26987.2	29574.5	26412.5	28087.4
M143T436	143.052	436.106	1319.61	1614.7	1360.51	1427.55	1935.54
M143T415_1	143.052	415.042	986.175	25518.4	26877.5	724.616	986.418
M143T57	143.06	57.193	2205.25	2059.37	2556.5	2144.19	2392.91
M143T702	143.055	701.926	5379.39	166488	4245.73	3985.43	4313.93
M143T715	143.056	715.133	1568.44	175763	1545.64	1847.45	159242
M143T44	143.069	44.372	11490.6	11630.8	10842	11365.2	11815.7
M143T78	143.069	77.889	9761.57	8679.16	7374.52	8521.17	8092.2
M143T455	143.07	454.53	54534.3	53646.7	49858.2	49980.8	53000.4
M143T364	143.069	364.135	12099	14729.9	13275.1	15764.8	13201
M143T231	143.064	230.867	16492.7	16349.2	9397.84	76047.4	18214.9
M143T543	143.07	543.183	40258.2	42329.5	39641.8	36373.5	39685.8
M143T311	143.081	311.148	134951	160573	134401	124940	130981
M143T606	143.081	606.171	7776.13	9998.89	11208.3	9479.65	9592.69
M143T252	143.081	251.612	770489	748842	696322	748417	983251
M143T161	143.081	161.139	118066	106693	114600	128158	98037.7
M143T217	143.08	216.584	341878	331990	241864	352721	322816
M143T560	143.081	559.898	43012.7	41603.5	42816.1	42571.8	40518
M143T219	143.099	219.194	12019.3	177470	11320.7	169502	6138.04
M143T77	143.106	77.1305	22931.6	50101	20346.6	20243.7	18122
M143T415_2	143.106	415.057	26343.4	26684.2	27979.1	32693.4	25485.2
M143T338	143.106	338.154	23859.3	17659.7	23706.2	16105.4	24498
M143T395	143.106	395.27	18937.6	13420	15712.3	14803.8	19298.9
M143T555	143.117	555.314	29663.3	29161.4	30130	29489	33373.5
M143T646_2	143.117	646.199	179917	176405	189953	190929	190276
M143T699	143.118	699.088	1.35438e+06	222210	439243	1.33855e+06	1.09368e+06
M143T131	143.117	130.849	331728	343878	370030	334721	345443
M143T115	143.117	114.936	303682	306045	291970	339427	339148
M143T415_3	143.125	415.139	11228.7	11806.9	10565.8	10304	11637.8
M143T351	143.125	350.693	6661.89	1597.96	874.784	4926.75	1602.52
M143T282	143.162	281.915	3266.3	3774.83	3392.16	3351.87	3088.1
M144T484_1	143.658	483.555	41252.9	41134.6	45225.2	42259.1	43577.5
M144T633_1	143.657	633.269	1233.41	1122.94	1519.18	975.878	1459.18
M144T506_1	143.658	505.595	11256.9	9678.24	9482.2	10223.2	9566.79
M144T712	144.028	711.554	355.508	874.514	409.898	417.823	446.125
M144T279	144.032	278.548	7575.4	6779.17	5850.78	7134.07	6268.93
M144T422	144.037	422.36	1437.95	1398.54	1699.28	1274.33	1549.92
M144T440	144.044	440.341	20926.6	20358.3	21324	21257.1	19904.2
M144T335	144.044	334.835	103843	102638	95516.4	99049.2	103361
M144T79	144.046	78.662	4551.82	3191.72	4090.82	4110.63	3788.49
M144T66	144.046	66.28	7795.84	7172.33	6480.23	6324.93	7014.62
M144T469	144.064	469.415	98819.4	76511.3	43876.1	43102.4	102904
M144T695	144.065	694.786	16070.4	16994.3	17727.6	17877.8	21459.1
M144T809	144.065	809.009	9364.74	17102.8	9846.66	10208.8	9057.47
M144T555	144.065	554.674	24162.1	23601.5	26601.9	29774.9	27087
M144T745	144.065	745.29	32549.3	31764.4	37604.5	35315.1	34571.1
M144T405	144.064	405.41	27033.3	28524.4	28739.8	28651.6	28466.9
M144T257	144.065	257.022	82739.6	78382.3	80136.4	77821.1	77866.9
M144T163	144.064	162.512	32982	26747.9	34402.1	34347.3	30048
M144T499	144.065	499.151	8.82243e+06	17757.7	19315.1	16491.6	18469.7
M144T438	144.065	437.501	67704.2	25185	25539.2	25971.6	71321.6
M144T313	144.081	313.275	43594.4	44614.3	46872.7	45724.3	42690.8
M144T271	144.076	270.771	101930	92670	93626.5	90569.5	89233
M144T575	144.101	575.121	75103.5	76941.7	79383.1	74848.9	72505.1
M144T890	144.101	890.064	14677.7	14812.3	16205.9	15884	32146
M144T484_2	144.103	483.555	10106469	9.57359e+06	9.96907e+06	1.01369e+07	1.00045e+07
M144T1024	144.101	1023.74	16765.9	17332.7	37994.2	18065.3	39771
M144T506_2	144.102	505.595	2.30492e+06	2.3049e+06	2.37698e+06	2.38505e+06	2.35839e+06
M144T80	144.101	80.032	191341	176352	208518	189523	212193
M144T633_2	144.101	632.639	294499	290059	296128	287959	292836
M144T339	144.101	339.247	22961.6	21376.8	23522.1	24032.1	25227.2
M144T551	144.101	550.934	72286.3	129479	74586.7	130202	104433
M144T527	144.101	527.296	380904	390643	370339	360111	356554
M144T651	144.101	650.797	52900.9	53843.3	52803.1	59269.8	62695.3
M144T449	144.101	449.183	41289	39329.4	73576.6	40719.7	72973.4
M144T435	144.101	434.659	11376.2	52435.6	59175.2	53299.2	48302.6
M144T130	144.12	130.473	19991.9	17611	18243	19766.1	20248.2
M144T647	144.12	646.788	13485	13552.4	57071.3	12735.1	16898.4
M144T278	144.137	277.85	8389.25	7274.68	8061.51	8075.7	7431.09
M144T1011	144.137	1010.58	29826.9	36592.6	38288.7	30286.8	15514.9
M144T410	144.138	410.167	402991	395339	72182.9	358221	243381
M144T73	144.137	73.3205	2357.6	5002.85	725.121	121077	100632
M144T231	144.174	230.891	48170.9	45520.4	44731.5	53465.5	51831.9
M145T591_1	144.602	590.694	836.141	860.16	1259.21	1032.73	1156.1
M145T677	144.927	677.294	49055.5	36443.5	50379.2	35483.5	31849.3
M145T650	144.926	650.333	15446.9	11590.1	12096	14006.6	11364.6
M145T667	144.984	666.698	318615	234222	336069	317765	225009
M145T945	145.006	944.529	1522.53	1369.97	1381.5	1321.02	1151.61
M145T675	145.023	674.627	1779.32	2300.17	2072.78	2472.77	1567.58
M145T312	145.031	312.346	18015.8	34058	17878.7	16563.5	18246.9
M145T300	145.031	299.839	14696.9	14463.2	13234.1	10413.6	15711.8
M145T591_2	145.049	590.79	209100	211028	231683	219084	217953
M145T72	145.049	71.772	272375	268678	260358	333619	285379
M145T403	145.049	402.623	38766.1	44663.7	39254.4	37113.1	37731.9
M145T550	145.049	550.342	250855	245340	247298	241143	256535
M145T534	145.049	534.116	43682.4	46773.9	51985.1	48457.4	46119.8
M145T435	145.049	435.121	44161.9	41739	43565.2	41542.6	44079.1
M145T262	145.049	261.599	115894	119993	102406	107045	95657.5
M145T745	145.049	744.623	29126.9	30272.5	32247.5	45601.6	32424.6
M145T670	145.049	669.816	16349.4	16424.7	13166.9	12879.9	16450.8
M145T85	145.049	85.239	227179	231670	219847	221370	219040
M145T207	145.049	206.829	68622.9	57797.3	69254.9	44212.5	33519.7
M145T770	145.06	770.132	46302.6	30199.4	31460.6	33224.6	33775.3
M145T351	145.06	350.606	19017.9	14760.1	11998.1	16080.1	13598.9
M145T264	145.064	264.259	34378.2	24690.3	38962.8	31083.8	58579.5
M145T695	145.068	695	918.72	996.834	1572.63	939.769	675.7
M145T405	145.068	405.425	4600.41	1486.25	1808.06	1323.81	1410.02
M145T313	145.083	313.128	4545.44	5142.86	4954.59	4427.21	4923.42
M145T62	145.085	61.543	9410.31	7699.05	10075.3	8354.68	8977.25
M145T363	145.085	362.767	2430.6	2549.64	5953.14	1948.48	2610.64
M145T179	145.096	179.191	96320.1	96576.7	87032.3	89687	90549.7
M145T559	145.099	558.659	5634.32	22109.6	15044.6	10046.8	9700.38
M145T484	145.105	483.583	655448	618188	680673	646191	661113
M145T506	145.105	505.595	162084	161568	167320	161620	158776
M145T633	145.105	632.734	20884.8	24307	23465.1	21598	23642.3
M145T76	145.102	76.417	29331.9	32972.3	14584.6	36198.3	38505.4
M145T527	145.105	527.326	29331	32648.6	28624.9	28130.1	33689.6
M145T572	145.132	571.563	71670.8	68780.8	69498.5	67227.7	71215.9
M145T1030	145.133	1029.94	13828.7	12879.5	12757.6	13073.3	12101.3
M146T73	145.612	73.062	5160.51	2594.59	3718.85	2974.3	4083.65
M146T649	145.642	648.596	1578.2	1243.42	1515.51	1180.67	1617.56
M146T690_1	145.667	689.943	2739.21	1843.88	2540.94	2477.4	2977.53
M146T639	146.026	639.359	1308.6	1052.28	1183.38	1173.71	882.63
M146T697	146.027	696.859	461.671	647.46	810.921	953.751	656.91
M146T572_1	146.026	571.559	3326.98	3226.42	2975.32	3287.07	3615.92
M146T508	146.026	508.141	1913.53	1551.29	1947.52	2013.66	3075.82
M146T807	146.044	807.154	3898.12	3375.34	4099.18	4979.1	4730.77
M146T453	146.044	453.087	3387.87	5293.35	5952.49	4304.94	5254.8
M146T829	146.044	828.646	1793.72	1943.57	2178	1973.14	1672.59
M146T591	146.052	590.79	13877.4	14517.6	14803.2	14030.9	14086.7
M146T745	146.052	744.703	1134.16	844.352	1519.36	1597.46	1221.92
M146T402	146.052	402.301	3192.17	1747.36	2088.27	1769.62	1724.58
M146T372	146.059	371.829	38271.7	36938.8	34819.7	41001.2	35575.3
M146T74	146.062	73.699	875708	904076	884844	861749	895756
M146T345	146.059	345.023	25828.8	20963.2	21762.7	21948.9	21987.9
M146T463	146.059	463.017	33821.4	34297	31222.2	29920	30599.1
M146T50	146.06	49.892	30471	28210.7	35238.3	26827.1	30505.7
M146T547	146.081	546.775	5.54489e+06	3.07564e+06	5.49182e+06	5.52833e+06	3.11268e+06
M146T226	146.08	225.823	267663	262934	218986	300898	219081
M146T211	146.08	210.792	116816	100058	123469	98797.9	120940
M146T46	146.08	45.852	11103.5	12539.6	13946.9	11021.5	12077.5
M146T648	146.092	647.997	284352	282890	333254	320571	330628
M146T484	146.106	483.583	51608.3	53554.4	49717.7	52287.3	54206.8
M146T79	146.096	78.678	543.982	3236.91	3569.54	4483.1	3088.4
M146T180	146.1	179.776	5864.61	4019.52	37302.6	3740.79	34749.8
M146T76	146.117	76.379	7126.16	7096.87	8886.48	9952.24	7958.46
M146T308	146.117	307.986	15645.4	17264.9	19210.4	17379.6	17369.6
M146T710	146.117	709.973	454496	452349	473624	465344	481127
M146T690_2	146.117	689.966	584908	556602	602027	576928	588557
M146T414	146.117	414.46	39291.6	38718.8	38589.8	39615.8	42365.1
M146T544	146.117	544.362	7556.25	8265.37	8811.23	6362.7	8047.29
M146T446	146.117	445.998	29844.4	30609.8	32251.2	36504.1	30455.8
M146T222	146.117	221.821	2113.38	129100	2259.05	1481.29	1715.84
M146T572_2	146.136	572.2	1982.97	2045.64	1988.86	2293.18	2299.43
M146T450	146.153	449.897	1239.58	833.211	1087.07	797.357	925.774
M147T575	146.594	575.343	541.233	725.406	682.88	491.152	980.823
M147T320_1	146.637	319.718	689.405	979.347	558.348	778.095	602.258
M147T688	147.002	688.064	11285.7	12635.8	12255.4	13684.3	13162.4
M147T387	147.043	386.622	31385.4	32000.8	29623.5	31814.5	30450.2
M147T80	147.044	80.052	32362.9	24587.7	26636.6	25209.1	20997.7
M147T43	147.043	42.743	6612.1	9437.04	10044.1	11022	10445.5
M147T576	147.047	575.953	129838	126300	124485	121265	122369
M147T225	147.047	225.34	32206.3	35865.4	36990.6	36066.1	34408.9
M147T591	147.053	591.409	1401.63	1365.75	1624.25	1414.34	2276.03
M147T453	147.058	453.3	8347.23	8321.12	7497.26	8675.63	6332.7
M147T428	147.054	428.171	3391.11	3124.02	2998.87	2758.66	1370.92
M147T538	147.065	538.144	105694	110485	99619.2	108279	111224
M147T278	147.065	277.85	305729	303857	313126	293692	285411
M147T73	147.065	73.012	56812.7	54872.4	51224.4	41429.3	52840.3
M147T392	147.075	391.966	632993	779397	781436	635317	627982
M147T148	147.076	148.362	163739	180756	160620	114555	108602
M147T715	147.075	715.092	58031	61391.9	66929	62888.1	110194
M147T351	147.075	350.693	196270	204112	192922	260895	194805
M147T780	147.075	780.161	20319.2	38918	20462.7	17204	20487.7
M147T681	147.076	680.867	96205.3	116426	95421.2	102379	100699
M147T701	147.076	701.335	85101.5	75591.8	90887.9	74711.7	77261.3
M147T547	147.084	546.774	220866	360095	365098	378145	238155
M147T568	147.083	568.443	121526	115447	122905	123171	127104
M147T649	147.095	648.596	17025.3	16961.3	17221.6	17920.5	20495.6
M147T320_2	147.091	320.176	203344	204308	192303	198542	190885
M147T440	147.1	439.611	1914.6	2290.34	2192	2175.5	1843.53
M147T716	147.1	715.712	98005.6	2183.57	1315.57	1932.86	104222
M147T1003	147.112	1003.08	58278.7	61435.1	63965.9	65242.1	64397.9
M147T1027	147.112	1027.19	29553.2	27794.1	25612.5	30638	27748.7
M147T482	147.109	482.418	1854.85	1666.45	2057.29	3115.27	3785.69
M147T77	147.116	77.162	15911.6	15872.8	17214.5	17346.5	15773.2
M147T613	147.115	612.788	1515.07	878.205	664.374	1421.88	2068.58
M147T318	147.116	317.618	12626.1	12182.3	10531.1	186263	183333
M147T711	147.12	710.525	34417.7	31980.8	33466.3	34611.6	33281.2
M147T690	147.12	689.966	39979.6	36571.5	37565.4	38948.2	38429.2
M148T67	147.583	67.494	4317.01	3669.87	5800.73	4883.19	4399.74
M148T1036	147.612	1035.8	3606.62	3548.62	3405.49	3370.65	3209.35
M148T308	147.656	307.753	32203.9	19132.6	30688.2	33655.4	31861.9
M148T527	148.003	527.296	17641	18135.1	17058	16116.9	18512.8
M148T712	148.003	712.482	742.358	1086.32	765.398	929.58	739.758
M148T402	148.024	401.98	735.492	565.048	989.728	695.242	1003.61
M148T680	148.033	679.859	2703.7	2506.33	2907.16	2704.13	2765.74
M148T68	148.039	67.617	1.2435e+06	1.25062e+06	1.20868e+06	1.13227e+06	1.19196e+06
M148T162	148.041	161.627	30925.8	33561.6	34105.6	28813	38945.2
M148T429	148.039	428.919	6802.45	7005.44	6725.22	7614.81	6626.86
M148T104	148.038	103.522	55437.8	69559.6	69184.7	67653	72035
M148T575	148.05	575.343	8599.94	8763.29	7882.97	8154.72	7880.95
M148T387	148.047	387.25	2228.6	1913.46	3276.62	2424.78	2227.25
M148T828	148.06	828.254	10159.3	9664.39	10269.8	11674.9	10756
M148T73	148.058	73.069	32527.1	37123.4	39130.8	43993.6	46711
M148T807	148.06	806.537	49938.7	47347.8	51036.4	50042.2	57965.6
M148T473	148.06	473.497	4422.17	3878.45	4163.32	3866.81	4018.03
M148T701	148.059	701.233	5687.89	5018.78	4893.12	5252.73	5202.6
M148T629	148.06	628.757	12094.2	12071	11523.8	11623.7	12173.2
M148T723	148.06	722.742	15589.9	15295.7	18352.1	14143.5	16445.5
M148T412	148.061	411.513	27856.3	30686.7	29246.7	30041.9	28034
M148T279	148.068	278.531	18169.5	15572.7	17728.3	17296.3	19125.7
M148T537	148.067	537.245	7279.11	4853.11	4804.33	4024.36	6618.25
M148T392	148.079	391.674	42288.2	31698.1	44960.3	48590.3	42622.1
M148T44	148.075	43.931	17549	17368.7	18177.2	16033.2	16731.2
M148T337	148.075	336.934	21254	14267.6	194100	14324.8	14368.5
M148T547	148.085	546.752	24217.7	24945.6	37129.1	23405.1	22282.1
M148T320	148.094	320.176	14368	13694.2	15323.3	14155.2	15595.1
M148T731	148.096	731.144	44909.8	47248.2	25684.2	45903.2	46115.9
M148T710	148.096	709.895	82773.8	82425.1	89818.8	83490.1	80212.4
M148T524	148.096	523.911	65435.5	67032.1	64241.4	66121	64408
M148T765	148.096	764.92	62203.8	38409.4	30665.8	28589.7	34934.1
M148T90	148.096	90.388	17970.6	8492.91	7289.5	20274.5	7267.19
M148T637	148.096	636.824	38232.7	38263.8	37771.1	22468.1	36841.9
M148T325	148.111	324.685	634882	636119	566850	590977	646593
M148T307	148.113	307.387	7.80904e+06	7.95124e+06	7.58728e+06	7.47706e+06	8.14293e+06
M148T341	148.111	340.975	186570	207696	228538	180510	173079
M148T686	148.111	686.371	6252.31	7649.39	7277.19	9729.08	7690.41
M148T59	148.111	59.043	34661.4	31278.8	25919.8	28241.1	26927.1
M148T386	148.111	386.077	24413.9	17765.4	16502.8	11135.3	18885.2
M148T365	148.111	365.389	45180.3	43695.5	50977.7	74411.5	51899.9
M149T307_1	148.654	307.153	4652.53	1471.1	4460.8	4948	2329.23
M149T652	148.925	652.497	1063.77	1543.78	1420.62	1188.84	1148.61
M149T703	148.982	703.102	2864.38	2928.47	3464.82	2854.43	3840.84
M149T817	148.99	816.599	3436.38	4258.8	3754.64	3611.86	4180.72
M149T385	149.005	385.454	1613.32	1615.44	2077.06	2759.35	2035.02
M149T68	149.042	67.6235	95685.8	91577.8	88345.3	83488.4	86083.9
M149T576	149.042	575.751	4497.7	5065.75	5423.67	5175.93	5172.77
M149T319	149.045	318.555	111205	107745	102254	101800	101029
M149T624	149.046	623.918	2669.71	2375.15	2533.27	2566.97	2447.69
M149T404	149.044	404.012	4462.17	3942.84	3957.84	4339.11	202167
M149T212	149.044	212.112	615997	603654	43092.1	42961.1	44623.2
M149T310	149.059	309.709	710633	9881.89	9930.96	9433.45	10591.7
M149T807	149.061	806.536	7263.81	1358.23	2414.85	3052.56	3243.65
M149T217	149.07	217.274	114075	116552	111556	116250	115566
M149T56_1	149.071	56.144	40417	33694.3	36288.7	36669.7	32768.6
M149T365	149.08	365.465	14073.3	12943.3	13027.5	11063.8	12108.8
M149T519	149.08	519.113	1502.89	1395.47	1471.68	1821.81	1518.75
M149T283	149.08	282.575	1640.45	5326.54	3011.23	5860.2	1264.95
M149T45	149.079	44.5315	2116.69	1634.99	1708.92	2117.71	17741.3
M149T76	149.095	76.379	28380.7	33128.2	54168.5	37414.9	35817.4
M149T44	149.095	43.9075	10685.9	9470.83	10125.3	11379.5	10896.5
M149T710	149.1	709.905	4842.2	4523.32	5635.5	7971.74	4769.9
M149T369	149.095	369.263	85126.6	54447.7	61336.7	60940.1	61792.2
M149T524	149.099	523.906	4195.41	2813.17	4158.85	4659.59	4272.49
M149T419	149.107	419.082	31418.4	34628.7	32924.7	31283.4	29842
M149T307_2	149.115	307.387	732796	740276	703595	693676	717292
M149T56_2	149.131	56.032	10439.6	13832.7	13901.8	12891.3	12950
M149T78	149.131	77.67	34184.7	33394.4	6167.99	4904.62	5394.44
M150T190_1	149.596	190.311	3833.32	5962.16	3576.58	5379.85	3327.91
M150T281_1	149.665	280.57	13052.3	13689.5	13592.3	11636.1	12837.5
M150T650_1	149.992	650.385	1258.28	3266.35	672.109	1007.02	451.008
M150T527	149.999	526.706	721.38	530.602	703.033	7717.07	9006.33
M150T686	150.013	685.676	45358.3	35845.3	36739	39298.6	38385.9
M150T335	150.036	334.835	13958.5	12952.2	12422.4	11912.3	10215.4
M150T190_2	150.058	189.874	1.25899e+06	1.29144e+06	1.24464e+06	1.27899e+06	1.25468e+06
M150T540	150.054	540.215	216211	209296	218662	213429	201728
M150T270	150.054	269.519	2.78164e+06	2.79508e+06	82403.8	136064	128421
M150T60	150.054	59.788	114800	112041	113882	109123	113376
M150T650_2	150.063	649.798	5501.17	5628.39	4931.54	4387.23	5018.42
M150T474	150.066	473.836	3618.4	3671.05	23356	1920.95	3272.68
M150T39	150.063	38.5095	733.08	19027.8	1030.07	1441.25	924.784
M150T414	150.077	413.692	101561	101598	100824	101323	99585
M150T518	150.077	518.467	275293	275235	274735	297062	255334
M150T636	150.076	635.7	2895.82	2865.48	2625.41	2879.13	4031.81
M150T536	150.077	535.982	28849.6	27802.2	26883.4	154171	29641.1
M150T304	150.076	304.386	29267.6	29778.9	57432.3	29296.4	60089.3
M150T42	150.09	41.601	21178.6	7781.5	21002.5	8466.56	16438.2
M150T432	150.09	431.644	301462	289121	291292	160289	299732
M150T309	150.09	309.029	29907.7	32542.7	31667.8	30588.3	32223.4
M150T323	150.09	323.346	59979.3	62381.6	60615.7	62885.8	62884.1
M150T78	150.09	77.889	33837	35102.9	33772.4	30596.5	44564.9
M150T760	150.101	759.855	3059.3	2522.03	2351.63	2115.76	1569.06
M150T369	150.098	369.324	4802.18	6303.79	6515.92	5488.14	5051.08
M150T533	150.102	532.913	1709.11	657.476	19977.7	1599.88	1324.38
M150T271	150.112	271.481	91124.2	93271.4	99074.1	96027.3	92079.4
M150T307	150.118	307.387	30327.5	35906.8	32099.6	34368.8	37510.7
M150T1293	150.127	1292.83	2588.49	1283.04	1430.73	2693.42	5263.22
M150T281_2	150.127	280.57	2.81253e+06	2.77118e+06	2.74514e+06	2.79729e+06	2.7257e+06
M151T258_1	150.595	258.47	56997.7	58919.4	63625.6	52745.6	59739.2
M151T280	150.664	279.928	1174.38	1193.89	1540.87	1135.96	760.258
M151T582_1	150.678	581.684	14954.7	13822.3	13610.1	15391.4	11331
M151T587	151.026	586.587	2177.78	2085.95	2278.27	1804.57	1595.29
M151T561	151.022	561.061	608.73	1384.86	1918.49	1407.59	1505.22
M151T344	151.032	343.546	4581.88	6115.53	6177.51	4733.43	5793.29
M151T407	151.038	407.368	179188	176063	172937	228327	166274
M151T68	151.038	68.333	7384.86	15353.7	10548.1	8397.68	12039.4
M151T633	151.038	633.384	2189.66	2152.43	3111.15	1554.9	2711.13
M151T329	151.038	329.325	5514.25	4681.41	4572.77	5672.65	5139.98
M151T184	151.041	183.67	9513.76	8884.89	9236.5	10946.7	10016.3
M151T680	151.047	679.804	81814.1	76891.5	85726.5	94103.2	81804.4
M151T514_1	151.049	513.811	6939.7	4844.72	6211.83	6690.01	7052.87
M151T258_2	151.062	257.586	1.16085e+07	1.23156e+07	1.1646e+07	1.06336e+07	1.16397e+07
M151T174	151.061	174.395	953056	621740	964079	964656	1.00755e+06
M151T540	151.058	540.215	16265.3	14796.2	13658.2	13392.4	15441.4
M151T302	151.061	301.504	842546	1.23376e+06	779651	2.39935e+06	708035
M151T386	151.074	386.074	92117.6	94178.5	88509.8	91153.1	89140.2
M151T514_2	151.075	513.816	7527.65	14311.1	11317.1	11997.2	16410
M151T630	151.074	629.51	3602.02	3613.22	4090.02	9631.63	7234.98
M151T414	151.08	413.692	6027.99	9567.75	8882.53	10087.8	6841.07
M151T45	151.086	45.421	112759	118235	111844	115265	109112
M151T323_1	151.095	323.408	6207.36	6784.88	6603.08	34438.9	8776.03
M151T523	151.085	522.51	22006.3	18443.3	20779.2	17074.1	20617.1
M151T715	151.084	715.133	1645.31	1478.71	1221.45	1113.62	1430.87
M151T200	151.096	200.03	22790.9	19967.2	23661	21066.2	22630.6
M151T135	151.095	134.779	142180	156714	138011	143089	147870
M151T101	151.095	101.413	84602.4	90008.5	123518	100744	91073.4
M151T57	151.095	56.751	11574.1	24524	25790.6	12680.9	11033.9
M151T78	151.111	78.46	59839.3	32183.8	28888.6	37765.5	88604.2
M151T323_2	151.111	322.838	31681.5	53591	33257.4	32898	34575.1
M151T637	151.11	636.824	3655.53	2663.95	9332.06	9240.52	2610.27
M151T300	151.122	299.674	29594.1	30745.7	30814.8	32079.9	30431.9
M151T239	151.122	238.71	122564	130855	117142	112231	120813
M151T281	151.131	280.62	201272	205607	205642	209996	211922
M151T582_2	151.145	581.682	3.32337e+06	3.28549e+06	3.27193e+06	3.27458e+06	3.29681e+06
M151T56	151.147	55.856	30118.6	3565.35	3628.32	3938.97	3830.74
M151T365	151.147	365.465	6763.37	786.09	719.808	619.356	6899.01
M152T547_1	151.602	546.775	60033.4	58875.1	57968.7	66434.6	61528.8
M152T73_1	151.603	73.069	41578.6	42430.6	39626.8	39715.9	42752.4
M152T51_1	151.602	51.102	24028.9	24791.8	22501	25752.4	26399.3
M152T582_1	151.676	582.293	767.014	1193.91	1134.25	584.762	1202.37
M152T797	151.983	797.048	9536	9434.53	15650.7	10634.8	9053.19
M152T586	152.008	585.972	14530.7	14362.5	14814.5	15887.9	15839.1
M152T287	152.021	287.024	36643.6	32996.9	45217.7	32992.8	24546.4
M152T630	152.021	630.13	32837.4	32104.8	33070.4	32028.3	32848.1
M152T456	152.031	455.51	25172.2	23927.9	21447	25371.8	22230
M152T444	152.031	443.541	33750.1	32882.8	35601.4	35447.1	36330.1
M152T680	152.031	680.474	47620.7	48071	44994.6	59552.4	58606.9
M152T250	152.033	250.369	24115.9	26927.4	22914.4	25952.9	23763
M152T356	152.033	355.506	193130	201522	184618	189809	196072
M152T64	152.033	64.5	3181.43	1749.22	3618.75	2750.89	2000.45
M152T711	152.031	710.58	10513	13420	2029.59	10817.5	8587.28
M152T407	152.041	406.733	15356.8	16257.3	14774.8	14687.9	15490.1
M152T189	152.053	189.326	59167.6	55567.4	52597.2	59882.2	58928.1
M152T757	152.054	756.74	594.878	1959.48	1760.14	587.895	513.125
M152T399	152.056	398.503	58803	58403.9	57720.4	57320	57906
M152T490	152.056	490.498	14436.8	15388.4	16016.3	14819.7	14331
M152T324	152.061	324.305	16414.9	13593.6	17165.7	14944	15401.3
M152T346	152.055	345.516	37928.4	37104.9	76995	37717.8	74822.1
M152T258	152.064	257.981	870317	811800	816561	807444	794511
M152T163	152.07	162.581	90363.7	74337.4	105648	88651.4	87945
M152T511	152.07	510.553	84552.6	68509.5	67756.7	79697.5	71155.4
M152T637	152.069	636.668	14827.7	13896	14152.4	14479.7	13183.8
M152T103	152.07	102.551	72228.5	69022.2	77129.8	73896.9	77820.8
M152T73_2	152.071	73.062	1.04534e+07	1.0713e+07	1.05936e+07	9.65192e+06	1.07689e+07
M152T470	152.07	470.046	65693.7	64398.8	64026.7	63424.1	66340.5
M152T547_2	152.071	546.775	1.52807e+07	1.52056e+07	1.49032e+07	1.56371e+07	1.54253e+07
M152T51_2	152.07	51.104	4.66539e+06	4.64987e+06	4.31731e+06	4.47588e+06	4.68944e+06
M152T337	152.07	336.685	98034.9	93429.5	92868.8	86170.4	96721.3
M152T533	152.081	532.905	6979.84	8124	8761.83	6427.95	4870.99
M152T283	152.081	282.57	11218	12083.5	12960.9	10986	11442.2
M152T387	152.078	386.609	7521.97	8852.27	8074.6	8233.6	7567.46
M152T45	152.089	45.092	9586.47	10015.3	9140.79	8824.14	8890.58
M152T446	152.106	445.908	46343.1	30271.9	30680	29383.3	30845.2
M152T42	152.106	42.331	10019.6	9668.86	9991.93	10078.2	10082.4
M152T409	152.106	408.821	64737	65578.3	68138.8	67897	64072.5
M152T343	152.106	343.425	103687	67177.3	99285.3	101518	77121.7
M152T79	152.106	78.662	27788.6	1.01374e+07	24193.2	9.56856e+06	20271.4
M152T239	152.125	238.851	43791.8	3940.09	6599.73	6664.66	7941.09
M152T77	152.125	76.87	2305.52	1.26282e+06	1.19579e+06	1682.65	1617.7
M152T281	152.134	280.62	14797.8	13789	12414.5	13518.4	14219.7
M152T582_2	152.147	581.682	201803	203357	204160	202691	202734
M153T280_1	152.569	279.92	3874.23	3393.22	3605.47	3636.3	3604.23
M153T132	152.594	131.698	97238.8	97627.7	204102	77977.5	108086
M153T547_1	152.6	546.775	5952.05	6996.88	5833.63	5699.13	6894.6
M153T623_1	152.994	623.218	1368.79	1578.63	1451.8	1208.03	914.944
M153T330	153.003	330.404	924.512	815.972	831.875	761.372	872.997
M153T219	153.029	219.194	4053.17	7001.19	3757.22	6122.35	2906.05
M153T86	153.029	86.329	4004.3	3713.23	4597.49	4230.73	1128.17
M153T280_2	153.041	279.905	796666	766603	782762	762480	784615
M153T492	153.04	491.645	11924.4	12479.6	11360.8	12699.9	13682.8
M153T374	153.04	374.275	177930	178245	171531	181700	178688
M153T319	153.04	319.098	214650	210023	204783	201212	202123
M153T555	153.04	555.321	74876.8	72671.8	74032.7	80961.6	75632.1
M153T703	153.04	703.102	4115.51	5135.16	5261.61	4177.9	4623.83
M153T764	153.039	763.67	9478.57	9257.36	8573.76	10174.5	8855.27
M153T459	153.04	459.249	12049	10880.2	10628.7	9170.33	13472.3
M153T397	153.047	397.098	40145.2	32234	31641.9	39858	36532.9
M153T63	153.054	62.903	52472	77255.4	56226.9	54819.6	58077.2
M153T445	153.053	444.581	17430.1	18229.7	19008.2	18112.3	19222
M153T254	153.057	253.542	121510	112162	114174	118465	116796
M153T40	153.054	40.463	15849	16825	14896.3	14852.3	15677.8
M153T135	153.066	134.866	2.04061e+07	2.01746e+07	1.9615e+07	1.98139e+07	1.75645e+07
M153T387	153.053	386.691	36571	44185	41996	39039.4	39872.6
M153T155	153.065	154.978	8.17615e+06	8.13369e+06	8.51897e+06	8.61159e+06	8.44009e+06
M153T680	153.053	680.474	1992.83	2730.2	11296.2	2693.53	2373.25
M153T214	153.065	214.376	288431	259383	144001	267322	778641
M153T699	153.065	698.68	43952.3	43185.9	19848.7	37363.6	59133.5
M153T196	153.065	196.473	480669	192901	179648	191333	188215
M153T760	153.065	759.907	50717.1	51653.3	25124.6	52100	53503.4
M153T73	153.074	73.062	773959	777250	744650	722626	745294
M153T51	153.073	51.104	412308	449890	399417	404953	391741
M153T433_1	153.075	432.672	42517	39461.9	40487	39352.4	37363.8
M153T336	153.072	336.324	18647.8	8305.99	7877.97	5233.12	5389.67
M153T470	153.073	470.229	6004.99	5877.07	14839.6	4104.32	15101.8
M153T547_2	153.073	546.775	1.16083e+06	1.16195e+06	1.11693e+06	1.15152e+06	1.14508e+06
M153T382	153.09	381.644	24040.2	24090.8	21593.8	22988.3	24508
M153T639	153.09	639.437	5429.95	5204.03	4743.3	5010.82	6759.61
M153T78_1	153.101	78.46	41068	43246.6	41192.7	42156.6	42634.3
M153T248	153.102	247.62	43611.2	45421.6	47086.8	49408.4	48473.2
M153T715	153.102	714.509	1568.29	1168.2	1856.66	1856.73	2074.05
M153T485	153.102	485.395	19193.1	17109	16105.3	19911.8	9846.88
M153T623_2	153.1	623.13	1333.36	747.434	517.754	494.391	1412.25
M153T409	153.109	408.821	4612.23	4815.42	4279.26	5427.89	5967.78
M153T78_2	153.126	77.922	67687.3	47922.8	64909.5	65925.5	51198.3
M153T433_2	153.126	433.289	161083	212486	181124	171777	171647
M153T356	153.127	355.563	36086.3	33963.7	32544.5	61237.3	32390.3
M153T314	153.126	313.83	12519.8	13718.1	10922.5	11695.6	14242.8
M153T572	153.127	571.558	3170.16	7553.28	7223.35	3691.69	3356.68
M153T582	153.148	582.292	18743.3	16825.8	17417.9	16758.3	17698.4
[truncated: 26,386 more rows]

## Sheet: Raw_peak_table (Neg)
name	mz	rt	NIST_urine01_neg.NIST_urine01	NIST_urine02_neg.NIST_urine02	NIST_urine03_neg.NIST_urine03	NIST_urine04_neg.NIST_urine04	QC_neg.QC
M61T503	60.9758	502.961	979.875	1036.45	889.547	6252.91	1023.55
M62T1350	61.9891	1349.76	1.75768e+06	2.59341e+06	1.54006e+06	1.60439e+06	9.21145e+06
M62T62	61.9892	62.082	2.46619e+07	2.3348e+07	2.39959e+07	2.35295e+07	2.42561e+07
M62T156	61.9891	156.353	4.4111e+06	4.88429e+06	4.36926e+06	4.20056e+06	4.32227e+06
M62T1372	61.9891	1372.03	1.93757e+06	1.8107e+06	2.08236e+06	1.75638e+06	2.35425e+06
M62T1316	61.9892	1316.22	3.43885e+06	2.75624e+06	2.09673e+06	2.08063e+06	1.33587e+06
M62T102	61.9891	102.074	2.06402e+06	1.95915e+06	1.95777e+06	2.05211e+06	1.95004e+06
M62T1276	61.9892	1275.72	5.47116e+06	2.57405e+06	1.83883e+06	1.3952e+06	250725
M62T63	62.3643	63.234	2368.16	4981.58	4453.4	3194.95	4684.45
M63T462	62.9644	462.044	1892.12	2132.4	1977.42	2011.08	2115
M63T893	62.9646	892.885	335863	323317	324763	334866	57936.5
M63T27	62.9858	27.047	20118.7	7926.89	15245.3	8078.67	26565.3
M63T61	62.9856	61.3155	77120.4	80051.5	85839	82563.2	83146.6
M63T7	62.986	6.855	0	10414.4	0	24904.9	18844.3
M64T503	63.9626	502.92	929.355	1218.45	629.789	1267.47	1200.03
M64T444	63.9625	443.882	1538	1522.66	1811.21	1479.45	2723.42
M64T44	63.9627	44.302	50369.9	58789.2	59704.5	55743.6	53317.7
M64T356	63.9624	355.635	2824.35	2941.42	2695.75	4233.61	2760.03
M64T27	63.9931	27.1925	16750	12606.7	46199.8	48921.4	52122.4
M64T62	63.9932	62.014	136271	163920	181027	175080	163228
M64T7	63.9933	6.937	44157.7	46836.3	43337.3	41827.9	26018.7
M64T1291	63.9933	1290.88	23859.2	11093	10760.2	13011.5	13568.8
M65T439	64.9525	438.872	4253.95	3417.24	4048.91	4388.74	3288.05
M65T528	64.9704	527.82	568.411	456.465	556.382	397.48	525.524
M65T462	64.9803	462.044	1434.25	1403.5	1306.65	1277.28	1507.73
M65T356	65.0034	356.124	351.79	366.104	522.33	442.88	660.618
M65T425	65.0404	425.476	1505.37	2067.15	2333.76	1975.86	1038.84
M65T67	65.0403	66.579	39320.7	25641.3	35250.3	31393.2	38358.2
M66T44	65.9987	44.393	36921.3	35112	35335.6	26994.6	35555.2
M66T649	65.999	648.79	1919.12	1503.08	1489.95	1799.17	1027.92
M66T13	66.0101	13.3625	1457.27	2283.52	4190.2	13396.3	7338.07
M66T1350	66.0102	1350.01	6711.93	4180.14	6099.46	4137.72	4286.27
M66T1372	66.0103	1371.67	4173.34	6232.53	13339.8	5691.3	3438.15
M66T1325	66.0102	1324.52	4092.07	2301.76	2655.16	1245.6	2566.6
M66T1298	66.0102	1297.77	7063.86	4999.06	4252.97	3250.03	5352.2
M66T511	66.0349	511.271	592.858	498.422	568.683	859	991.43
M67T356	67.0194	355.84	29741.5	27907	27953	29010.3	28397.5
M67T519	67.0558	519.465	1021.71	805.46	874.166	471.1	657.4
M68T289	68.0019	289.036	19534.3	19025.1	23564.8	10230.1	24818
M68T356	68.0146	356.124	3900.16	3536.93	2696.66	3007.34	1848.32
M68T73	68.0151	73.386	7873.06	10539	11184.6	7372.37	5658.23
M69T649	68.9984	649.352	1262.74	1152.01	1509.02	1040.55	1237.14
M69T48	68.9957	48.007	61492.2	48731.1	36912.3	49194.9	50947.3
M69T422	68.9983	422.223	1602.62	1500.02	1157.06	1532.11	1540
M69T586	69.0097	586.136	5344.48	4086.95	4025.53	5163.23	3341.24
M69T504	69.0098	504.425	6914.5	3824.14	6600.65	6960.44	6837.43
M69T289	69.0095	289.065	4438.07	4914.4	5182.79	5833.19	6471.29
M69T820	69.0351	820.23	1315.15	1814.95	1750.81	1732.97	1736.52
M70T486	70.0301	486.322	797.441	1012.45	737.285	887	872.882
M70T714	70.0301	713.725	537.577	422.956	413.694	511.337	602.184
M70T45	70.0303	44.9575	14527.3	12822.8	14166.1	17910.8	19205.6
M70T572	70.0303	572.384	2010.7	1256.62	1576.17	1610.84	2007.62
M71T455	70.9962	455.373	3212.48	2184.39	3109.11	3480.49	3235.22
M71T87	71.0143	86.505	257636	271040	262972	270439	280993
M71T540	71.0142	539.689	125721	67795.9	103422	110160	116092
M71T703	71.014	702.964	8359.39	8085.24	8780.15	8586.03	9774.89
M71T434	71.0142	434.155	21237.4	27075.2	19485.3	18534.1	20372.8
M71T318	71.0254	317.696	1341.07	1454.52	1748.64	1130.49	950.824
M71T425	71.0506	425.41	3063.56	4043.92	3171.16	2940.81	4316.86
M71T463	71.0507	463.356	1130.29	1012.14	940.16	4342.57	1020.29
M71T364	71.0501	364.244	2680.73	27528.1	2537.14	3007	28963.2
M72T647	72.0093	646.668	3658.64	3546.26	3466.38	3356.54	3735.84
M72T79	72.009	78.5165	23097.9	21630.2	21794.2	27320.6	23158.1
M72T476	72.0095	475.518	615.06	1328.21	1498.86	1319.56	1105.68
M72T101	72.0093	100.669	6026.46	6098.01	6460.09	7013.58	9061.86
M72T486	72.0458	486.324	1347.6	2123.83	1997.76	2444.71	2004.26
M72T347	72.0458	346.945	3844.42	4439.15	4135.23	3768.94	4176.3
M73T702_1	72.8054	702.019	614.043	484.021	705.801	795.143	829.769
M73T705	72.9933	704.964	13867.1	11163.1	15329.5	12339.5	15159.5
M73T841	72.9936	841.378	15619.9	14938.8	3652.42	2686.42	4070.45
M73T702_2	73.03	701.524	149231	146273	150939	152562	150609
M73T559	73.0299	559.405	74220.6	74014.1	69407.4	72151.2	74438.5
M73T434	73.0299	433.562	105274	107457	114960	113681	117324
M73T361	73.03	361.08	30479.6	29635.9	29422.8	32558.3	31695.8
M73T30	73.0299	30.2555	70035.7	54026.9	55151.5	123558	64490.4
M73T240	73.0409	240.381	22474.2	23094	22255.9	25029.1	23079.5
M74T445	74.0071	444.572	1067.57	1072.96	837.067	1035.45	1250.81
M74T486	74.0253	486.249	21967.1	22399.4	20691.9	22498.5	23258.3
M74T502	74.025	502.286	10333.6	11295.9	10192.1	10839	10618.4
M74T345	74.0252	345.031	24215.9	21855.5	25486.3	24164.4	20053.2
M74T639	74.0255	638.77	87459.5	86630.9	89977	90170.5	88510.2
M74T331	74.0253	330.83	16023	19165.2	18354.5	19001.1	17766.4
M74T375	74.0251	374.553	3633.85	4145.12	3922.59	4687.56	4352.33
M74T434	74.033	434.202	2605.35	3260.37	2996.79	2740.62	2988.74
M74T559	74.0329	559.405	1678.71	2112.93	2202.91	2201.83	2240.48
M74T361	74.0331	361.244	819.26	684.017	848.925	812.18	501.555
M75T489	75.0092	489.106	206455	199004	189194	188950	209754
M75T567	75.0091	566.932	175090	171385	185333	196962	189746
M75T630	75.0089	630.331	35813.5	39287	31188	36216	38417.4
M75T511	75.0093	510.909	96814.7	88347.1	113589	135826	102772
M75T639	75.0282	639.322	1673	1558.22	1847.19	1896.06	1318.56
M76T577	76.0225	576.914	10820.7	10349.3	11953.6	9982.99	11033.5
M76T463	76.0226	462.78	12039.1	12284.9	11968.9	10989.6	12173
M76T356	76.023	355.709	13596.2	10452.2	11116.8	11642.3	10612
M77T7	76.9703	6.655	154930	152027	160898	163077	164257
M77T29	76.9703	28.945	72499.3	151687	155047	152865	158201
M77T503	77.0067	503.005	4835.61	4109.64	4570.8	4427.4	4806.21
M77T709	77.0063	708.913	485.919	19421.9	407.129	545.38	510.963
M77T337	77.04	336.901	204210	233834	234193	208450	217402
M77T72	77.0399	72.181	125756	119478	136554	169334	132630
M77T494	77.0399	493.651	3061.38	2334.37	3081.16	2723.33	1380.13
M77T93	77.0399	92.7725	44671.3	37373.7	41432.2	44416.2	43565.5
M78T44	77.9657	44.393	1.41214e+06	1.42376e+06	1.44184e+06	1.45562e+06	1.44516e+06
M78T463	78.0186	462.856	362.746	590.819	591.667	374.913	522.886
M78T511	78.0352	511.308	1492.08	1511.08	1429.45	1663.44	1685.49
M78T337	78.043	336.895	6932.47	7384.8	11011	9430.84	9931.43
M78T93	78.0427	93.445	491.017	1566.69	1268.78	746.08	1149.16
M79T92_1	78.6764	91.5305	29946.3	26682.1	40832.4	37162.8	30676.4
M79T10	78.919	9.6535	13324.5	18324.3	30388.4	16965.7	2384.54
M79T93_1	78.9193	92.785	9.96777e+06	1.82741e+07	1.25084e+07	1.89038e+07	1.86194e+07
M79T1352	78.9189	1352.1	25483.7	22731.5	14994.1	16332.1	17788.7
M79T31	78.9188	31.0535	31780.7	32967	34394.9	41330.8	30130.3
M79T955	78.9598	955.095	1.23263e+06	1.73211e+06	6.88346e+06	1.52377e+06	5.39804e+06
M79T485	78.9592	485.056	20362.9	19492.3	19812.3	19571.1	18896.1
M79T891	78.9596	891.168	1.45161e+07	1.77935e+07	1.81489e+07	1.82098e+07	1.87424e+07
M79T992	78.9597	992.199	726698	1.14004e+06	637085	661021	646383
M79T530	78.9593	530.264	408.24	8808.82	8910.97	8005.76	9271.78
M79T44	78.9636	44.334	8083.07	7685.79	8317.5	11829.1	7694.22
M79T331	78.9864	330.848	2315.61	2469.48	1858.71	2370.57	1821.52
M79T355	78.9862	355.494	3932.3	3599.14	5778.57	3627.35	5123.09
M79T92_2	79.3438	92.139	4804.48	4967.1	3002.02	1954.47	1769.95
M79T93_2	79.3853	93.42	1098.02	1563.6	1081.6	1333.69	648.088
M80T774	79.7121	773.681	3819.24	3739.37	3400.81	2904.42	6607.01
M80T527	79.7116	527.457	1368.69	849.801	1375.98	755.735	1614.09
M80T201	79.9573	200.606	1.71459e+06	1.60843e+06	1.79228e+06	1.81465e+06	1.67003e+06
M80T39	79.9573	39.463	2.12517e+06	1946682	2.10482e+06	1.8802e+06	2.21005e+06
M80T220	79.9574	220.188	1.53456e+06	1.53227e+06	1.45172e+06	1.42693e+06	1.37979e+06
M80T118	79.9573	118.224	2.66749e+06	2.32577e+06	2.27532e+06	2.91061e+06	2.70687e+06
M80T772	79.9575	772.375	1.96036e+06	1.91218e+06	1.91876e+06	1.99369e+06	1.9405e+06
M80T528	79.9578	527.779	413466	399211	412184	408782	418512
M80T146	79.9572	146.239	1.99618e+06	2.02841e+06	2.17719e+06	1.78597e+06	2.29281e+06
M80T85	79.9574	84.6885	297643	240830	258275	245819	236616
M80T71	79.9573	70.8985	598427	638728	703393	681226	654439
M80T314	79.9574	313.569	620783	1.06175e+06	580557	1.08462e+06	1.12573e+06
M80T269	79.9573	268.645	253402	324093	229696	256275	250772
M80T693	79.9573	692.694	11564.4	8032.02	8896.79	8803.63	9057.4
M80T346	80.0257	345.7	5205.96	5519.22	6123.76	4863.31	5278.17
M81T11	80.9169	10.635	12269.6	10538.3	9927.04	12367	11655.3
M81T93	80.9171	92.7895	1.86432e+07	1.78477e+07	1.8617e+07	9.49618e+06	1.81437e+07
M81T30	80.9167	30.397	18112	21700.5	43500.2	40445.4	29677
M81T1351	80.9168	1351.04	30172.4	16584.2	14930.4	18950.3	60003.2
M81T1322	80.9168	1322.02	15431	29507.1	32114.3	30057	21461
M81T1376	80.917	1375.81	21256.6	25157.3	22310.1	4472.27	20804.3
M81T1298	80.9168	1297.66	14299.7	23594.2	22733.1	24348.5	15896.8
M81T773	80.9569	772.99	10399.9	9543.64	10210.7	7735.57	11041.9
M81T46	80.9652	46.336	276293	302943	292853	294763	1.02398e+06
M81T117	80.9652	117.428	480221	871373	806100	412243	920601
M81T528	80.9651	527.784	6699.49	7561.05	5611.38	6235.68	6180.52
M81T688	81.0346	687.927	738.851	568.851	731.798	867.496	825.614
M81T573	81.0459	572.982	9434.21	6195.28	8929.6	8771.03	9396.75
M81T397	81.0459	396.673	12325.9	11281.5	13602.4	10850.8	12755.4
M81T211	81.0465	210.817	7873.87	2363	4577.44	51668.2	52159.8
M82T46	81.7775	45.5625	26598.6	9298.14	24220.1	29616	13518.5
M82T39	81.9533	39.463	83242.8	73717.7	90959.1	77023.4	82572.6
M82T772	81.9533	772.375	77110.5	76149.2	73113.4	82896.8	62162.8
M82T528	81.9536	527.779	16308.4	18565.6	16316.7	17062.1	16873.8
M82T120	81.9534	119.913	118809	72166.7	99700.9	212460	118663
M82T201	81.9534	200.606	56842.9	75800.2	66036.9	61728.8	62372.2
M82T222	81.9532	221.742	61502.1	63631.8	68315.2	62668.3	70228.9
M82T35	81.9756	35.065	5595.81	4666.82	6519.24	3936.93	4703.58
M82T44	82.0303	44.393	7.10275e+06	7.03184e+06	6.84298e+06	6.84015e+06	6.88325e+06
M82T534	82.0301	534.047	44415.7	29693	51534.9	33586.9	42072.5
M83T52	82.9542	52.117	43197.2	36921.9	31729.6	25699	59743.1
M83T47	82.9963	46.7775	7036.38	6374.14	5492.13	129789	6632.53
M83T356	83.014	356.467	2900.64	3765.86	2233.65	4952.51	3562.33
M83T41	83.0141	41.2185	8629.68	6915.33	51956.7	6754.56	4578.95
M83T601	83.0138	601.295	1742.05	3118.31	2482.76	2559.64	3359.7
M83T494	83.0253	494.261	1806.49	1247.98	1457.18	1234.63	1158.37
M83T290	83.0253	289.551	7723.9	8880.2	7626.79	10537.5	5601.02
M83T44	83.0331	44.393	276839	288405	298675	335938	274875
M83T72	83.0243	71.726	7186.93	6953.08	5811.11	4415.65	7192.55
M83T688	83.0505	687.96	3338.67	3315.89	3918.3	3289.22	3620.22
M83T648	83.0509	647.726	1107.67	942.572	1297.12	1077.24	920.58
M84T44	84.0348	43.9045	9904.55	11982	13565.1	8008.38	15380.5
M84T444	84.0457	444.004	7246.73	5452.1	4032.23	4299.35	4138.25
M84T334	84.0456	333.642	4355.74	4572.01	5381.02	4930.93	4036.72
M84T535	84.0455	535.474	2132.08	2315.14	2711.72	2131.71	1409.89
M84T504	84.0454	504.425	2323.27	3303.96	2003.28	1507.13	1776.63
M85T800_1	84.7681	799.696	2274.84	1009.7	1910.38	2080.76	1638.87
M85T52	84.9516	52.214	8919.4	16488.5	12468.3	13131.7	9895.38
M85T104	85.0303	104.109	1.2654e+06	1.25076e+06	1.23234e+06	1.28344e+06	1.25674e+06
M85T800_2	85.0306	799.863	481523	501657	502267	503320	512084
M85T550	85.0297	550.457	95517.8	69046.7	62452	71586.4	56124.4
M85T814	85.0305	814.332	251901	251243	256193	263878	268097
M85T715	85.0296	714.813	41138.9	29704	31832.5	42345.2	31028.4
M85T340	85.0349	340.221	2047.66	12332.4	11736.3	14297	11160.6
M85T79	85.0406	78.576	7982.35	10853.4	7822.52	8355.13	6940.16
M85T412	85.066	412.156	8771.52	9858.95	9461.69	9202.98	9541.06
M85T126	85.0658	125.797	14482.4	11350.9	15204.9	13220	12083.4
M86T1268	85.9997	1267.82	2655.5	2380.22	2593.41	2215.79	2408
M86T20	85.9997	20.141	5103.3	2533.54	3035.25	3436.35	2120.59
M86T1353	85.9997	1352.85	2501	2494.56	2775.99	2528.93	2248.18
M86T1333	85.9996	1332.98	1610.88	2062.47	2644.32	1869.6	1825.39
M86T1306	85.9996	1306.12	4260.44	1760.67	1642.25	1599.82	2180.52
M86T325	86.0074	325.336	1658.59	2011.23	2567.68	1728.17	1791.7
M86T104	86.033	104.114	51835.6	50979.5	47290.3	56763.3	62560.3
M86T814	86.0329	814.332	10902.6	10923.5	11923.2	11273.1	11676
M86T715	86.0336	714.813	1206.6	1236.27	1573.98	1324.35	1432.31
M86T553	86.0331	552.815	981.172	864.516	1178.57	748.704	684.4
M86T800	86.033	799.868	21610	21887.4	21247	22258.1	22643.4
M86T561	86.0615	560.765	1261.73	1087.42	1568	1775.51	1274.74
M87T989	87.0087	989.464	12662.1	10258.2	8044.18	11634.3	13348.9
M87T553	87.0085	553.048	45604.2	105501	50539.7	28355.8	49822.6
M87T1044	87.0087	1043.8	5555.71	6542.79	12349.4	8120.15	5788.03
M87T938	87.0086	938.07	17769	21884.8	47885.8	21814.2	21194.3
M87T103	87.0343	102.762	3084.09	4170.5	3074.73	2718.45	3110.82
M87T799	87.0342	799.249	5397.67	1783.04	1751.39	1977.34	2071.26
M87T1346	87.0453	1345.86	6541.2	3898.42	5386.08	4219.74	6660.13
M87T396	87.0451	396.067	24660.5	24853.4	28782.8	30198.9	29559.1
M87T563	87.0451	563.217	158303	140800	131741	146257	148694
M87T179	87.045	179.427	23320.6	27870.7	26465.7	31490.2	19015.8
M87T698	87.0453	697.554	6017.36	8461.52	6337.45	6160.31	5068.26
M87T461	87.045	460.923	10296.6	10218.7	10093.7	10592.9	15391.4
M87T14	87.0452	14.007	5005.29	4772.66	9896.91	3260.69	4825.75
M87T588	87.0452	587.74	161562	52891.8	55642.6	69300.4	50226.3
M87T370	87.0452	370.396	11485.2	6601.88	12115.5	7166.29	9261.29
M87T412	87.0818	412.151	1823.11	1547.54	1946.05	1666.82	1469.99
M88T331	87.9726	331.182	13439.1	20102.5	12017.5	12648.2	13712.6
M88T502	88.0039	502.286	5010.36	4111.81	3814.07	3896.16	4515.32
M88T484	88.0404	484.312	17726.9	17334.7	16684.4	16791.3	15277.7
M88T714	88.0404	713.704	20399.8	21162	23351.2	21109.1	23429.5
M88T631	88.0408	630.978	135185	134269	134422	135387	133941
M88T451	88.0406	450.921	7799.71	9341.98	7909.84	9507.59	7932.53
M88T758	88.0404	757.823	2248.64	2748.36	2654.45	2702.33	2944.45
M88T386	88.04	385.513	459.857	467.995	660.628	547.593	749.993
M88T505	88.0402	505.106	8745.18	9149.97	7222.91	6259.08	7209.11
M88T539	88.0403	539.379	6784.8	5216.36	6864.52	6745.39	6540.84
M88T568	88.0443	568.483	6415.21	12948.5	8226.54	9601.59	10046
M89T455	89.0071	455.373	28287.9	26857.7	29036.4	29076.1	28225.9
M89T10	89.0246	9.935	20550.7	4732.83	7305.92	7619.79	9225.43
M89T29	89.0246	28.8655	8049.73	23809.8	23115.3	16313.3	9981.15
M89T407	89.0246	406.567	90477.2	186928	180197	91460.2	187695
M89T705	89.0245	704.709	21939.4	22416.8	23533.6	21600.8	22777.4
M89T552	89.0245	551.873	377856	366814	400681	392200	488443
M89T434	89.0246	433.562	148618	121117	112172	129325	120377
M89T179	89.0241	179.46	129706	134204	173921	113919	143728
M89T537	89.0246	537.36	465214	227454	436462	458326	461296
M89T631	89.0244	631.091	22574.7	22161.1	22067.7	23054.4	17075.9
M89T651	89.0245	650.662	11657.7	8175.77	11624.5	10854	9041.71
M89T714	89.0441	714.038	549.377	407.442	759.879	567.409	497.598
M89T632	89.0435	631.524	4348.76	4040.28	3950.46	4114	4768.45
M90T44	89.9656	44.393	11461.2	11291.4	8526.27	6686.28	7409.07
M90T35	90.0097	35.153	47912.8	33332.4	34142.8	40590.5	28047.6
M90T552	90.028	552.297	9433.08	10208.7	12102.5	8205.84	9640.21
M91T647	90.986	646.668	688.491	903.153	767.306	627.07	825.44
M91T455	91.0025	455.373	1141.42	1394.78	1380.59	1273.51	1253.82
M91T38	91.0187	37.633	5242.73	5257.81	8439.73	7456.35	7422.49
M91T428	91.0223	428.052	4025.7	3231.92	3612.62	4325.84	6196.58
M91T408	91.0223	407.505	1702.7	2332.31	2508.04	1962.73	2214.49
M91T555	91.04	554.551	476.62	600.873	1094.01	783.69	852
M92T356	92.0142	356.124	1326.08	1283.45	906.083	821.263	1377.73
M92T292	92.0253	291.518	51525.7	59924.2	51693.8	59790.7	56242.8
M92T164	92.0254	164.058	20300.6	18668.7	24581.4	26318	23805
M92T118	92.0504	118.033	71037.3	73548.8	93342.3	72361	82912.4
M92T511	92.0507	511.308	3814.44	3583.79	3498.6	3976.36	3861.52
M92T339	92.0501	339.305	3790.37	6734.73	2992.49	5496.25	4905.51
M92T75	92.0505	75.327	26791.8	25117.5	32939.3	29505.9	35164.6
M93T66_1	92.7467	66.456	6862.54	16043.1	13750.1	17188.6	14482.9
M93T382	93.0348	382.428	104115	137897	95298	105482	115234
M93T178	93.0347	177.622	812411	1.35647e+06	1.39377e+06	804889	1.38497e+06
M93T104	93.0347	104.134	619947	537276	1.91682e+06	525145	522797
M93T299	93.0348	298.888	1.73455e+06	1.53734e+06	1.46007e+06	1.69477e+06	1.71937e+06
M93T254	93.0348	253.866	2.56885e+06	4.10672e+06	2.90927e+06	3.00255e+06	4.2406e+06
M93T204	93.0348	204.453	330313	361656	371016	355047	427432
M93T40	93.0348	39.975	1.41263e+06	1.47739e+06	1.42751e+06	1.42203e+06	1.35254e+06
M93T425	93.0349	425.443	334389	306082	321425	312102	298430
M93T66_2	93.0352	66.461	4.26878e+06	4.15514e+06	4.09988e+06	3.96351e+06	4.54422e+06
M93T400	93.0348	399.859	95840.7	93575.5	99463.1	93188.1	91527.9
M93T143	93.0346	143.489	970414	974303	961209	927097	920149
M93T511	93.0456	510.618	33147.6	30519.5	32715	33142.9	32049.9
M94T351	93.9965	350.584	4621.07	7152.9	5522.96	4415.8	5255.32
M94T44	94.0299	44.275	1.00456e+06	929417	988877	990083	966751
M94T254	94.0381	254.422	138846	305087	174363	242780	182132
M94T299	94.0382	299.25	106495	109800	78856.9	110641	132576
M94T425	94.0377	425.443	20713.5	20119.5	18561	19351.4	18173.6
M94T66	94.0378	66.461	272998	240015	246888	237437	294490
M94T382	94.0376	382.283	5640.97	5194.25	4324.65	4818.64	5521.23
M94T400	94.0379	400.471	5410.8	5832.31	4862.83	5066.59	6030.24
M94T511	94.0492	511.235	1613.07	1409.19	1778.5	1667.39	1904.11
M95T201	94.9813	201.256	3.38463e+06	3.66926e+06	3.76372e+06	3.79531e+06	3.76236e+06
M95T8	94.9806	7.6005	51441.8	49073.7	59514.2	57995.1	56679.8
M95T221	94.9812	220.549	2.86154e+06	2.6381e+06	2.70659e+06	2.81503e+06	2.65209e+06
M95T29	94.9805	29.44	56841.3	33111.4	53400.5	46479.4	51771.8
M95T268	94.9808	268.015	102462	108321	99307.4	106396	115608
M95T356	95.0136	356.254	12328.1	12405	11110.5	13378.8	14452.8
M95T36	95.014	36.383	18323.3	24528.5	16591.4	23070.2	16868.7
M95T76	95.0133	75.9805	33920.4	37110.8	35686	37202.9	28518.3
M95T705	95.0136	704.548	951.39	12263.9	1096.9	1749.5	1088.87
M95T546	95.0136	545.783	10936.9	8247.42	25976.6	26873.6	24951.8
M95T245	95.0136	245.346	50289	10124.7	51570.9	12842	13287.7
M95T44	95.033	44.117	49928.4	49861.5	52488.8	46122	53597.6
M95T67	95.0386	67.367	2775.11	9354.7	11803.5	17143	16164.8
M95T426	95.0396	425.81	569.169	1111.26	1173.05	577.447	538.673
M95T680	95.05	679.648	1119.97	513.683	1732.46	1435.92	1403.86
M95T378	95.0499	378.388	1695.14	1139.66	4512.77	4506.32	889.253
M95T75	95.05	75.35	4170.92	36706.8	36345.7	3945.09	6828.29
M95T554	95.0612	553.752	5606.65	5186.12	6076.44	4930.74	5369.62
M95T408	95.0865	408.341	527.409	602.19	486.876	637.394	776.53
M96T57	95.9345	57.101	24396.2	21875.6	21383.8	18641.2	22311.8
M96T772	95.9519	771.798	4815.02	7985.81	6564.75	8076.8	7588.76
M96T56	95.9519	55.894	29949.2	31142.4	32450.3	17906.9	34483.1
M96T101	95.9757	101.364	208851	167074	153582	137038	196303
M96T412	95.9756	412.156	8476.15	7398.48	8773.81	9181.22	7820.78
M96T506	95.9763	505.766	613.805	46828.3	576.84	656.32	46353
M96T444	95.976	444.004	1183.52	1004.94	1107.92	1496.9	1495.14
M96T573	96.0086	573.024	2279.32	2164.49	2511.39	2507.77	2490.81
M96T504	96.0204	504.458	51575.4	45511.5	45383.2	44705.6	51506.9
M96T535	96.0204	535.443	28860.5	24817.5	29855.6	28491.3	28717.5
M96T586	96.0204	585.761	13736.9	12513.7	13764.1	10769.2	11903.4
M96T399	96.0458	398.551	3952.34	4490.88	4938.88	5029.32	4826.94
M96T356	96.0452	355.84	3686.38	2231.48	3592.5	3336.92	3408.23
M97T772_1	96.6606	772.242	75301.3	71142.7	40247.9	78601.8	84066.9
M97T70	96.96	69.671	956735	980387	1.00679e+06	985215	1.01895e+06
M97T55	96.9601	54.665	1.26294e+06	1.27494e+06	1.2565e+06	1.2631e+06	1.27142e+06
M97T772_2	96.9606	772.385	2.31652e+07	2.24782e+07	2.31329e+07	2.37944e+07	2.28692e+07
M97T85	96.9601	84.683	498738	345401	316939	302324	350033
M97T569	96.9598	569.092	42804.9	40419.2	41267.2	38552.3	41593.2
M97T195	96.9599	194.968	261639	327007	259318	246339	243270
M97T201	96.9766	200.668	162902	147861	138619	150989	175343
M97T219	96.9763	219.072	110697	129406	141616	129917	107283
M97T894	96.9702	893.618	3.19991e+06	3.1443e+06	3.12933e+06	3.21666e+06	3.17945e+06
M97T404	96.9987	403.534	635.014	880.5	682.304	754.56	1140.03
M97T586	97.0043	585.756	1983.25	3732.4	2549.43	3115.99	2664.52
M97T454	97.0042	454.138	889.064	944.147	834.994	892.01	877.23
M97T318	97.0043	317.582	49140.5	49174.3	53006.1	50925.5	47487.2
M97T180	97.0042	180.379	100333	99996.5	215479	101279	96205.6
M97T75	97.0111	74.711	172765	5814.95	181281	7800.44	9017.07
M97T504	97.0231	504.426	10120.8	9325.66	1023	1060.4	1265.73
M97T391	97.0293	391.272	30316.6	28433.9	32374.1	22500.8	21365.3
M97T639	97.0294	638.675	4157.59	8492.96	3879.57	4330.62	4058.33
M97T347	97.0404	346.981	863.328	833.336	8821.81	1246.59	8297.92
M97T621	97.0655	620.991	683.863	662.799	976.656	617.817	673.332
M97T771	97.3747	771.038	5988.11	2975.58	2663.37	2483.11	2614.79
M97T770	97.4016	770.3	3365.69	6555.93	1777.33	6817.86	3357.73
M98T772	97.9593	772.375	172020	154248	168747	174902	170656
M98T55	97.9595	55.2995	5673.08	8260.7	6699.71	45681.6	5641.52
M98T101	97.9716	101.369	6465.81	6077.72	8126.9	6093.98	5407.08
M98T180	97.988	180.08	25737.8	34545.8	41492.1	32564.7	48224.3
M98T245	98.0066	244.656	15988.9	15641.9	16832.4	15378.9	18048.4
M98T318	98.0072	317.787	1676.4	1663.8	1783.85	2402.82	1780.55
M98T486_1	98.0247	486.251	10023.9	10040.7	10378	10218.6	9980.95
M98T45	98.0245	44.56	160583	116186	126296	126623	117944
M98T555	98.0245	555.395	17596.2	18099.4	17137.6	17439.1	16490.2
M98T247	98.0247	246.9	11251.6	9154.5	11131.8	11715.5	19808.8
M98T719	98.0244	718.664	1716.52	2133.02	2020.91	1838.61	2156.96
M98T734	98.0249	734.393	1538.63	1896.1	1758.26	1630.23	1476.1
M98T346	98.0363	346.214	106680	101902	105863	107754	107182
M98T639	98.0353	639.319	564.797	850.715	747.522	935.13	738.684
M98T504	98.0612	504.33	2003.06	1882.26	1579.17	1878.83	3150.12
M98T486_2	98.061	486.251	1109.99	1237.71	1479.25	1199.45	1256.33
M99T773	98.6501	773.332	2303.5	2359.21	3783.11	2246.86	4334.78
M99T1367	98.9556	1366.65	3380.14	4839.35	5132.95	5331.64	5331.09
M99T1339	98.9555	1339.06	4696.99	3807.15	4729.72	3852.89	4219.67
M99T1313	98.9557	1312.75	3701.7	4930.85	4375.38	7587.84	5023.63
M99T1296	98.9556	1295.75	4540.42	3938.1	6266.39	4686.95	4805.65
M99T1271	98.9552	1270.87	4355.68	4162.91	4290.57	9781.02	3250.61
M99T569	98.9553	569.154	1709.17	1896.09	1805.36	1335.83	1707.35
M99T772	98.9559	772.375	1.0097e+06	957907	987481	990284	1.01126e+06
M99T55	98.9555	54.707	56400.1	72892.4	53839.6	66623.4	61328.7
M99T37	98.9549	36.664	105386	65959.9	68171.1	103173	85481.3
M99T400	98.9556	399.784	1399.08	1015.82	2369.87	1429.71	2361.55
M99T423	99.0091	422.805	25657.7	25803.9	25604.2	24372.9	25694.9
M99T701	99.0087	701.471	44721.9	43571.2	44716.5	45760.3	41014.3
M99T70	99.0083	69.9625	30705.7	30102.3	30431.4	42674.8	50237.9
M99T548	99.0088	547.581	17330.2	18358.7	17271.1	13459.7	15385.3
M99T240	99.0088	239.884	63955.4	104987	67286.1	67828.3	67442.8
M99T639	99.0198	638.77	835.727	937.886	1035.74	737.977	808.464
M99T399	99.02	399.214	3364.7	796.29	2355.18	1802.56	2959.87
M99T555	99.0281	555.395	2889.6	667.531	705.651	548.277	2305.66
M99T711	99.045	710.719	9359.91	15922.7	10328.8	9946.18	10110.9
M99T364	99.0452	363.796	27954.5	26930.2	26789.7	26925	28884.5
M99T746	99.0448	745.806	3469.82	3794.53	3439.36	4040.19	4119.72
M99T675	99.045	675.325	3428.27	2590.38	4303.58	2022.25	3765.26
M99T797	99.0452	796.789	2819.01	2498	2734.3	4092.1	3423.82
M99T462	99.0451	461.603	106102	105547	102717	105473	110104
M99T347	99.0423	347.25	4366.36	1851.71	5301.11	3648.07	2484.99
M99T697	99.0452	697.474	4149.79	46260.7	5211.81	48792.6	4222.44
M100T419	99.6944	419.493	502.568	847.45	634.842	393.72	661.64
M100T1343	99.9254	1343.32	37837.1	36183.3	32582.5	46368.9	31870.3
M100T1375	99.9254	1374.51	66350.5	64243.7	64696.2	47869.4	99334.7
M100T1312	99.9255	1312.12	26856.8	28452.2	29508.8	29418	28645.5
M100T444	99.986	443.882	3257.77	3234.26	3264.11	3233.37	3268.69
M100T373	99.9857	373.36	521.768	622.2	566.373	629.054	3609.19
M100T421	100.004	420.57	211987	203078	208441	201496	202244
M100T359	100.004	358.594	71838.4	73396	73210.5	69980.3	72494.4
M100T254	100.004	254.433	124064	185071	214987	84781.1	167688
M100T299	100.004	299.363	76545.4	84621.4	90030.5	80560.4	82108.5
M100T701	100.012	701.419	1819.49	1895.28	1676	1740.29	1768.92
M100T528	100.041	527.779	20196.6	17513.8	17940.4	18656.3	18853.9
M100T364	100.048	363.796	1213.61	1007.37	1293.47	1285.05	1108.77
M100T462	100.049	461.603	5500.35	5367.28	5049.64	5571.08	5608.66
M100T708	100.04	707.851	2961.23	1425.95	1018.03	605.114	1030.17
M100T703	100.076	702.729	659.015	672.519	501.409	565.987	552.336
M100T504	100.077	504.411	23002.2	21330.2	22619.6	21768.8	21870.7
M100T374	100.077	373.893	514.818	519.231	502.444	628.987	877.868
M101T1371	100.926	1370.77	4967.09	4530.99	975.253	4389	9994.48
M101T1351	100.926	1351.36	8896.93	4172.57	6282.78	4078.67	2846.83
M101T1321	100.926	1320.62	4538.1	2990.46	5120.11	2715.16	903.64
M101T1337	100.926	1336.69	5465.96	8926.26	12127.5	9462.08	5186.23
M101T29	100.926	28.5385	20134.1	10369.1	30556.3	16520	19867
M101T8	100.926	7.778	18010.9	0	0	18538	16486.7
M101T772	100.96	772.311	7256.26	6341.29	6406.59	5756.48	4640.98
M101T420	101.008	420.286	7901.97	7101.26	7809.61	7918.7	7419.88
M101T359	101.007	358.987	29487.3	1592.02	1995.24	1964.46	30164.2
M101T711	101.024	711.332	22008.7	68942.3	21711.3	23582.4	23272.6
M101T552	101.024	552.185	91998.2	81419.3	84660.4	86751.3	87693.7
M101T539	101.024	539.226	154782	144546	152097	153238	149792
M101T178	101.024	177.916	120812	226673	122042	230934	135617
M101T434	101.024	434.155	39434.6	38125.8	78829.2	35187.7	87591.1
M101T646	101.024	645.99	20143.9	19095.3	20567.1	9822.16	19819.6
M101T602	101.024	601.535	17660.2	17018.8	20179	20149.5	15723.5
M101T130	101.024	129.827	70102.8	66618.8	70139	68034.2	71364.6
M101T342	101.025	341.841	13519.9	16153.5	14998.1	14668.6	14847.2
M101T688	101.061	687.927	11197.5	11645.4	21357.7	11281.8	11698.5
M101T153	101.06	152.551	123931	121616	131460	124408	128182
M101T168	101.061	167.585	115640	118158	144495	130600	141271
M101T5	101.061	4.953	53744.9	0	16558	54543.2	0
M101T30	101.061	29.9815	22090.8	32328	35216.6	53538.4	31361.6
M101T504	101.08	504.425	3413.94	1189.02	996.013	3405.45	1154.38
M102T44	101.965	44.302	91626.8	84904.4	85309.1	73502.3	77891.5
M102T420	102.008	420.464	767.096	1362.79	997.879	1094.06	1069.77
M102T537	102.02	537.403	56026.3	54478.5	61794.7	54812.7	57646
M102T76	102.019	75.943	6852.66	8181.65	5474.36	6514.61	9217.04
M102T337	102.035	336.89	58153.3	55028.7	60815.9	54623.4	51221.7
M102T702	102.056	702.274	4107	4157.25	4728.14	3961.5	3667.5
M102T473	102.056	473.27	4334.65	4550.07	4579.87	4953.47	4570.62
M102T504	102.056	504.411	51331.3	50109.6	52245.2	50753	51399.7
M102T566	102.056	566.457	43910.4	42156.1	45045.4	42505.8	43097.5
M102T611	102.056	610.699	42556.1	43208.2	44942.9	39837.9	40529.3
M102T829	102.056	829.196	19454.6	17033.4	19851.4	20574.9	20638
M102T649	102.056	649.368	20795.9	21029.4	21410	22337.4	22204.3
M102T240	102.056	239.651	4070.91	3222.78	3063.59	3458.06	3178.03
M102T723	102.056	723.482	4919.37	4624.5	5356.75	4842.74	5696.76
M102T154	102.064	153.929	3026.8	6156.06	5080.95	9207.89	3883.33
M103T434_1	102.72	433.65	890.123	809.422	997.969	1449.08	1212.78
M103T648	102.986	648.015	507.772	592.296	650.052	503.565	3118.08
M103T181	103.003	181.337	40514	36936	43779.7	54664.8	55112
M103T705	103.003	705.35	51994.7	43716	50009.3	45413.5	44551.4
M103T548	103.003	547.579	56422.9	38985.9	40690.5	31560.5	46338.1
M103T761	103.003	760.946	24030.8	24977.2	9005.18	16388	8199.65
M103T363	103.023	363.116	1028.62	953.006	1261.26	1406.23	844.676
M103T537	103.023	537.404	4317.77	1454.36	779.35	3144.86	1428.97
M103T714	103.04	714.248	8758.8	10145.5	9815.59	9887.15	10012.1
M103T341	103.04	340.561	268236	287802	297363	312453	300207
M103T434_2	103.04	433.562	287989	288594	278725	304599	296178
M103T368	103.04	367.521	251508	102043	257222	157892	362004
M103T487	103.04	486.998	8749.3	8727.69	7936.67	8505.55	9055.47
M103T223	103.04	222.645	71929.8	36205.1	39343	30742.4	39557.2
M103T326	103.055	325.918	3756.27	3549	4648.53	4462.66	4182.27
M103T245	103.055	245.16	870.667	506.111	771.16	1220.2	686.306
M103T504	103.059	504.411	2321.84	2443.47	2426.43	2419.9	2521.59
M103T649	103.059	649.353	725	708.543	915.42	641.44	555.72
M103T829	103.059	828.909	822.178	715.899	649.333	715.413	675.004
M103T567	103.059	566.932	1526.91	1801.04	1511.01	1318.64	1404.53
M104T504	104.018	504.033	523.831	465.452	515.083	469.728	611.272
M104T687	104.035	686.618	45497.4	56288.1	56750.6	47745.3	48952
M104T534	104.035	534.134	1394.05	1113.6	1132.8	961.208	1220.38
M104T474	104.035	474.227	1846.01	1993.97	2132.57	2203.64	1840.77
M104T343	104.035	342.741	7481.68	6699.18	8532.47	8361.87	5219.76
M104T723	104.035	723.033	16386	30417.3	17471.2	18080.4	17396.5
M104T759	104.035	758.971	11442	5073.49	11741.4	9086.16	35454.5
M104T434	104.044	433.562	12164.4	13399	12642	13770	13962.2
M105T688	105.001	687.653	585.952	909.659	1296.4	597.054	697.204
M105T417	105.001	417.413	493.64	425.601	579.777	570.714	519.639
M105T552	105.019	551.851	98461	60381.7	104352	109961	108672
M105T784	105.019	783.764	2540.8	3030.48	2645.03	2952.66	1772.3
M105T40	105.035	39.797	43827.8	54103.1	45026.3	49977.9	59171.1
M105T352	105.034	351.907	1433.54	2873.62	2017.64	2224.09	1654.15
M105T389	105.038	389.42	9815.48	4771.28	4540.2	6436.26	3767.03
M105T434	105.045	433.969	1289.61	1121.45	1592.26	1527.57	1170.36
M105T524	105.046	524.384	2617.23	2132.91	2001.36	2515.76	2459.62
M106T37	105.92	37.013	3233.67	1435.31	3745.9	2225.75	3263.89
M106T35	105.96	34.508	2090.57	2006.23	2968.56	5133.88	2284.35
M106T28	105.989	28.0025	3354.55	2244.88	4891.62	2185.5	2043.87
M106T1326	105.989	1326.24	1894.1	4444.3	3222.52	1804.91	475.728
M106T1356	105.989	1356.21	1239.42	1606.95	3179.01	3763.37	1500.8
M106T6	105.989	6.0395	4110.25	5943.94	2026.38	6181.42	5147.16
M106T320	106.028	319.699	13836	12821.7	11416.1	13136.5	12929.1
M106T55	106.029	54.665	4480.33	3862.63	4104.43	2881.14	3613.81
M106T1339	106.042	1339.18	4933.9	4839.35	2282.55	4561.37	4163.7
M106T352	106.042	351.909	35259.5	31724.9	36353.5	28458.6	31906.9
M106T70	106.042	69.866	30569.7	26724	23244.1	21986	25098.8
M106T39	106.042	39.423	17158.8	56957.3	55958.1	52216.3	44252.3
M106T532	106.066	532.219	2246.27	2000.7	2419.61	3187.31	3227.69
M107T41	106.719	40.5195	20471.5	30206.6	15857.7	26518	16405.1
M107T91	106.981	91.1675	68926.6	49859.2	57191.2	35806.1	36948.5
M107T528	106.981	527.779	15790.9	15477.2	16889.3	15243	14240.8
M107T310	106.981	310.007	303314	103253	134856	243329	362430
M107T533	107.017	533.481	6989.33	6877.36	6207.9	6562.2	10161
M107T558	107.017	558.278	2221.76	1530.78	887.845	3384.63	3779.5
M107T156	107.018	156.156	1698.98	2037.63	1594.96	2078.96	2935.72
M107T73	107.038	72.956	149589	164815	206147	161006	179495
M107T51	107.037	51.005	509164	482903	534821	549190	554571
M107T547	107.036	546.989	28832.3	4950.53	37667.1	37289.1	28794.4
M107T398	107.05	398.494	22943.2	24678.4	24076.5	25849.3	25155.2
M107T352	107.05	351.909	167676	177030	159540	159297	164212
M107T40	107.05	39.797	6.59848e+06	5.48714e+06	6.65195e+06	5.35484e+06	6.78204e+06
M107T70	107.05	70.3935	1.83851e+06	1.76227e+06	1.90983e+06	593674	1.98184e+06
M107T205	107.05	205.064	118700	126768	88469.1	127052	121386
M107T336	107.05	335.676	22417.6	30199.5	25204.4	42980.7	38021.3
M107T686	107.061	686.085	4710.8	3914.65	3774.43	3596.64	4424.05
M107T508	107.061	507.76	2423.97	2292.42	2448.32	2333.05	2264.91
M107T431	107.061	430.801	3358.76	3026.07	3302.52	3982.51	3253.78
M108T622	108.012	622.451	476.036	927.828	986.7	764.666	860.58
M108T76	108.022	75.981	1.28073e+06	1.06507e+06	982088	976916	972637
M108T280	108.02	280.431	104307	104436	101566	102220	91504.8
M108T186	108.021	186.299	630397	721269	660201	636697	640056
M108T127	108.022	126.553	1.26001e+06	1.18142e+06	1.25422e+06	1.15186e+06	1.13727e+06
M108T375	108.02	374.559	83378.4	124733	83698.6	107827	82246.6
M108T38	108.022	37.602	414891	404869	387676	421006	407178
M108T92	108.022	91.812	198715	184227	174360	231165	216968
M108T67	108.045	67.076	449019	439809	412892	457406	467782
M108T44	108.045	44.393	631767	663142	675994	721369	709943
M108T434	108.045	433.525	11286.6	12510.4	9934.07	10648.3	12197.8
M108T518	108.045	517.759	5485.05	4483.3	4575.47	4732.69	6936.28
M108T387	108.045	386.848	6564.03	6461.81	6127.68	6477.21	9435.36
M108T352	108.053	351.909	9754.95	9663.98	10790	9861.08	11840.9
M109T38_1	108.691	37.6175	24755.9	16821.4	24778.7	23919.3	18381.1
M109T128_1	108.692	128.477	1122.31	434.52	1388.47	649.913	1319.02
M109T697	109.017	696.794	457.652	666.107	397.795	477.755	564.248
M109T128_2	109.029	127.893	1.55714e+06	642839	641518	676278	687452
M109T374	109.023	374.38	3312.2	2490.4	2229.78	2081.73	2775.62
M109T221	109.029	221.498	90089.9	70026.9	115412	100806	93532.7
M109T407	109.029	406.837	20875.1	20628.3	21673.6	21558.6	21914.9
M109T421	109.029	420.57	19960.2	18904.1	20442.7	19884.4	19664.2
M109T38_2	109.03	37.602	5.18064e+06	4.90196e+06	5.02717e+06	5.13035e+06	4.67069e+06
M109T76	109.029	75.9805	496090	489382	488065	512866	526666
M109T339	109.029	339.018	11453.3	12411.6	11175.3	13937.6	12951.5
M109T392	109.041	392.472	4092.84	22451.7	12315.4	10941.6	7958.6
M109T684	109.041	683.771	13074.2	17226.4	17227.7	19616.2	17846.8
M109T725	109.041	724.896	4388.8	4354.59	4147.08	9865.58	6198.76
M109T67	109.049	67.091	23443.5	22315.4	30786.6	31209.6	30965.5
M109T44	109.048	43.783	33573.5	39855.4	35667.4	26841.5	41960.7
M109T647	109.066	647.327	2216.19	2516.9	3651.97	2674.9	5463.9
M110T1342	109.999	1341.55	3831.88	1668.78	2595.69	2555.36	6199.92
M110T1371	109.999	1371.18	3079.41	7361.54	1191.19	4678.73	3806.1
M110T27	109.999	26.785	3096.62	2675.4	2238.57	4504.68	5344.99
M110T6	110	6.167	5677.76	10878.3	10039.3	7781.38	10361.6
M110T877	110.025	876.506	7194.74	6401.53	6764.06	6721.46	7086.3
M110T429	110.025	429.275	12739.3	11361.8	12388.3	7847.65	14704.8
M110T650	110.025	650.012	29643	29714.5	30278.7	30958.3	29260.3
M110T38	110.033	37.602	318748	328447	337419	337265	310325
M110T68	110.024	67.987	27827.8	22722.1	24578.8	54065.9	55251.8
M110T594	110.036	594.003	892.32	1101.42	899.635	1113.86	822.375
M110T290	110.036	289.551	66258.7	60638.6	63914.5	65446.8	67081
M110T509	110.035	508.571	1643.18	1614.43	1633.75	1700.05	1691.45
M110T341	110.036	341.208	25972.5	25026.1	27027.6	27298.9	23961.9
M110T704	110.036	704.486	1173.16	1114.62	971.38	1148.21	1467.69
M110T562	110.072	562.125	5144.27	5500.59	5779.32	5635.96	5333.75
M110T250	110.072	250.021	6112.86	7857.97	6483.03	4420.2	6311.14
M111T57_1	110.958	56.592	407718	401608	394505	412319	418038
M111T57_2	110.976	57.202	237705	217542	221221	203721	239848
M111T377	110.976	376.706	2335	1374.81	1335.12	1656.86	3878.29
M111T1039	111.009	1039.04	234884	292625	145874	167605	180231
M111T1062	111.009	1062.27	301972	127202	135557	190080	172487
M111T1130	111.009	1130.38	744495	952056	165136	613923	695959
M111T784	111.008	783.915	30190.9	28706.6	29286.1	30228	30518.6
M111T938	111.009	938.006	525258	497913	525437	579127	567268
M111T41	111.008	41.303	45754.1	39463	32266.5	42765.9	48731.8
M111T857	111.009	856.91	1.69594e+06	3.43249e+06	3.34668e+06	2.2924e+06	2.38025e+06
M111T990	111.009	989.928	276239	365565	182062	186983	269127
M111T902	111.008	902.277	651442	368128	464405	553280	570128
M111T1010	111.009	1010.39	1.15887e+06	293507	205640	542464	489488
M111T962	111.009	962.149	679944	421849	357650	316907	439181
M111T920	111.009	920.221	736551	482370	305611	291957	628229
M111T628	111.008	628.395	26433.1	25836.2	27598.1	28108	28108.1
M111T645	111.009	645.327	24906.1	25632	27404.3	27092	27561.4
M111T1080	111.009	1079.85	191726	192122	101201	147838	155072
M111T1101	111.009	1101.12	111658	248154	130685	174204	99779.8
M111T800	111.009	799.863	301498	323032	316905	319054	318547
M111T404	111.02	404.277	75852.4	79120.1	76108.2	80861.2	76769.1
M111T553	111.02	553.445	1.20455e+06	1.1747e+06	1.16925e+06	1.10791e+06	1.17814e+06
M111T145	111.02	145.162	2.67696e+06	3.28222e+06	3.26067e+06	2.79051e+06	1.73009e+06
M111T168	111.02	167.58	527276	527827	537055	498916	543522
M111T649	111.028	648.677	1285.77	1107.58	1072.22	711.732	946.222
M111T504	111.031	504.418	8549.85	7708.32	7628.93	7605.15	7742.17
M111T38	111.034	37.526	24636.2	20074.8	24008.3	25778.8	23451.5
M111T407	111.045	407.001	68694	67077.5	66083.2	68415.5	67127
M111T54	111.045	54.044	29050.4	35100.4	36342.4	30545.4	53268.7
M111T644	111.045	643.973	4624.5	5035.64	4744.59	4361.12	4585.93
M111T110	111.045	110.499	121281	92410.4	150198	63146.8	152640
M111T519	111.045	519.45	4373.75	1357.46	4824.12	1415.87	1735.96
M111T729	111.056	728.587	1036.55	1212.94	1002.33	1171.54	1083.67
M111T573	111.056	573.003	972.779	1035.2	879.362	915.85	891.289
M111T211	111.056	211.449	9220.58	6966.44	8334.2	9241.73	6573.72
M111T327	111.081	327.272	2628.31	2611.87	2083.22	2940.71	2382.68
M111T441	111.081	440.519	1553.41	1477.84	1649.39	1765.18	1225.5
M111T648	111.081	648.017	28740.5	28733	29444.9	29692.2	28774
M111T171	111.081	171.356	38155.5	45386.7	94672.8	83800.1	77859.5
M111T77	111.082	76.593	9116.74	8257.57	5121.47	9149.44	3449.93
M112T289	111.705	288.924	99082	83960.6	68521.5	97803.4	54002.1
M112T72	111.947	71.9485	105766	128285	226983	154230	298382
M112T201	111.947	200.606	512391	478316	437783	518035	508521
M112T269	111.947	268.609	63704.9	80374.8	77587.4	71029.2	124880
M112T119	111.947	118.663	743657	659767	593061	652950	675611
M112T40	111.947	39.975	349438	323913	371080	361107	342778
M112T772	111.947	772.375	540155	522874	541939	579811	576535
M112T528	111.947	527.779	109214	116534	112978	114762	109690
M112T146	111.947	146.426	446021	587562	588863	389549	418118
M112T220	111.947	219.865	379599	426573	422663	394679	377066
M112T693	111.946	693.319	2547.79	2504.54	2741.46	2187.01	2613.46
M112T561	112.004	561.193	2307.43	2088.73	1708.01	2134.16	2299.03
M112T645	112.012	645.313	1410.55	1245.87	1495.31	1511.06	1439.06
M112T800	112.012	799.868	18333.1	18098.6	17782.6	19813.6	18525.9
M112T938	112.012	937.651	34060.8	43058	26745.6	29409.4	35490.6
M112T858	112.012	857.731	103893	183823	201326	136509	184738
M112T628	112.012	628.336	1479.84	1426.93	3630.38	1512.76	1275.94
M112T1028	112.012	1027.97	21859.9	13843.6	19464.3	41145.1	21661.8
M112T425	112.016	425.443	42921.5	48068.4	45672.4	46421.7	46723.2
M112T504	112.015	504.425	7590.37	5558.3	5548.5	6595.19	5703.89
M112T143	112.023	143.181	125214	121227	73283.7	120797	70701.9
M112T404	112.023	403.671	7248.3	7333.65	7529.66	7688.08	7670.13
M112T553	112.023	553.133	51883.4	54653.1	53767.1	48239.9	54243.3
M112T347	112.028	346.978	5069.82	4033.17	3921.38	4736.06	4475
M112T714	112.04	713.704	7539.31	7848.09	8596.59	8529.53	8188.85
M112T259	112.04	258.702	90044.9	51299.2	43386.5	50219.1	93086.6
M112T78	112.04	77.836	16046.8	16551.1	14872	20156.9	18174.7
M112T330	112.04	330.133	3578.85	3650.51	3585.75	3266.16	3612.64
M112T375	112.04	374.518	7999.45	5502.51	9773.52	11048.2	6779.56
M112T5	112.051	4.661	11090.9	16928.3	12881.6	5708.44	17441.6
M112T29	112.051	29.2125	10678.8	15570.7	5916.47	9259.41	19549.8
M112T290	112.052	289.551	2.38081e+07	2.39937e+07	2.38365e+07	2.35885e+07	2.38303e+07
M112T631	112.052	630.978	4512.99	5597.6	4925.65	4816.55	5347.66
M112T354	112.077	353.725	12679	11247.4	10795.9	11249.5	8864.37
M112T648	112.085	648.012	2453.75	1957.1	2160.22	2414.52	2220.71
M113T130	112.927	130.408	1025.33	479.95	992.423	378.56	1118.53
M113T744	112.937	744.382	1385.93	1281.3	1303.73	1171.24	1264.71
M113T465	112.936	465.113	610.472	525.852	460.065	570.184	597.192
M113T57	112.953	57.066	33047.7	28570.8	32435.2	24305.2	44118.8
M113T1340	112.987	1339.98	4832.98	6885.14	5351.89	6477.69	5494.56
M113T1313	112.987	1312.54	8073.21	5320.97	6191.95	5422.8	7453.19
M113T1300	112.987	1299.74	10060	5621.02	6894.37	9314.14	6380.8
M113T1274	112.987	1274.49	4270.49	8717.17	10473.2	7042.81	770.56
M113T48	112.985	47.955	65640.5	70291.6	74065.1	77905.7	76359.2
M113T30	112.987	30.298	723.879	12273.7	2358.03	3835.18	3817.68
M113T127	112.999	126.97	68890.4	69801.7	69664	73695.9	70753.2
M113T382	113.024	382.447	479618	139392	126658	124836	133926
M113T300	113.024	300.438	78132.5	87960.8	77713.7	66343.6	83943.2
M113T705	113.024	704.709	66783.2	65672.2	69323.6	67111.1	67814.9
M113T72	113.024	72.171	139159	141963	156985	131192	162788
M113T548	113.024	547.578	1.33109e+06	1.34407e+06	1.66705e+06	1.71884e+06	1.33434e+06
M113T326	113.025	325.996	343872	224307	241626	245243	335114
M113T729	113.024	728.587	13935.1	14247	14532.9	14627.7	14560.3
M113T651	113.024	650.667	18185.7	17878.5	20989.1	19945.1	17666.4
M113T395	113.024	394.853	104968	117914	109131	112879	118179
M113T49	113.024	48.622	32622.8	29289.4	35711.2	86577	32148.1
M113T256	113.024	256.252	421194	559657	283165	561621	161951
M113T820	113.024	819.821	6058.86	6126	7060.35	6206.86	7304.09
M113T164	113.024	164.481	380579	353714	440075	396583	417396
M113T124	113.035	123.933	257753	269951	266438	267304	281495
M113T290	113.055	289.563	1.03201e+06	975749	974684	991192	962055
M113T679	113.06	679.036	12886.2	15273.9	11873.1	10004.4	10879.7
M113T412	113.06	411.873	7837.66	8489	8635.92	9062.76	8964.32
M113T536	113.06	535.519	26504.4	22550.1	23995.8	23184	24552
M113T637	113.061	636.761	3113.44	4335.27	2934.58	2988.73	2759.52
M113T134	113.061	134.471	50878.6	79874.4	125172	75618.4	128263
M113T350	113.061	350.167	6299.89	7823.01	6287.62	7019.3	5618.1
M113T370	113.061	369.726	9702.56	9800.5	9928.39	9973.81	9164.2
M113T173	113.097	172.595	232320	321202	326414	394632	335546
M113T125	113.097	125.31	235803	223392	263333	253151	224117
M113T499	113.097	499.451	878.971	965.217	1277.22	830.775	1597.62
M114T773	113.943	772.639	24903.1	25340.4	23884.2	23512.1	23075.1
M114T528	113.943	527.779	5211.62	3633.32	4349.94	4902.04	5362.24
M114T39	113.943	39.376	7026.08	7547.36	10655.4	14545.8	7215.65
M114T423	113.995	422.6	4211.01	4646.92	3769.6	3902.41	4608.64
M114T207	113.996	207.344	13530.7	9907.64	7058.56	9387.09	10680.6
M114T233	114.001	232.667	13682.4	4519.44	6856.91	7200.47	13621.2
M114T35	114.01	34.878	11755	11394.7	12939.7	11170.6	13393.2
M114T79	114.02	79.1455	546031	671993	661323	460226	706200
M114T714	114.019	713.704	36205.5	37228.4	40981.3	36688.3	40058.7
M114T573	114.019	573.024	109099	105567	108966	112356	106860
M114T735	114.019	734.558	8998.7	8993.25	9283.4	9018.25	9235.09
M114T318	114.031	317.582	179112	178478	192184	177830	182898
M114T179	114.03	179.46	10451.9	7095.21	7725.24	8393.53	6804.61
M114T705	114.028	704.548	3332.48	2289.71	2829.79	2205.54	2295.91
M114T125	114.039	125.195	10632.5	7690.64	9755.02	7092.51	7637.7
M114T290	114.056	289.514	63289	61041.9	57292.7	60424.9	60784.1
M114T472	114.056	471.86	7673.13	7876.35	8964.2	7975.76	7891.67
M114T560	114.056	559.722	10420.5	9157.46	11361.1	10894.4	13707.8
M114T536	114.063	536.036	1104.27	1642.8	939.439	1169.3	1071.76
M114T482	114.092	481.562	8444.58	8353.98	8359.27	8381.1	8403.36
M114T372	114.092	371.816	1641.12	1800.39	2143.48	1856.58	2180.11
M114T344	114.092	344.36	3422.11	3493.11	3737.13	4681.56	918.694
M114T126	114.1	126.33	15657.6	17053.1	16508.1	17264.9	15738.9
M115T10	114.934	10.0545	10495.4	20512	24133.2	6600.96	18494.6
M115T30	114.934	29.6	17280.4	7887.56	21632.3	18665.2	17510.6
M115T598	114.98	598.028	55031.5	59154.3	62881.4	57827.4	66235.4
M115T619	114.98	618.878	62197.2	52806	52181.3	49751.9	51172.6
M115T645	114.98	645.327	7973.24	6523.99	9152.88	15143	6807.49
M115T701	115.004	701.36	33665.9	34197.1	51275.2	35233.5	36587.8
M115T86	115.003	86.5	652308	653246	679874	670504	664313
M115T72_1	115.003	71.551	76038.8	82007.1	89932.1	81513.2	77595.7
M115T850	115.003	849.965	10937.5	11709.2	11366.2	10847.7	10583.4
M115T816	115.004	816.327	25012.6	25263	25738.5	40547.4	25988.9
M115T714_1	115.004	713.982	10769.7	12428.9	13575.2	12570.5	12708.9
M115T444	115.009	444.062	10631.3	10331.3	8518.51	10928.9	12076
M115T647	115.015	646.668	958.1	1008.43	847.607	1192.31	1013.71
M115T155	115.014	154.656	244130	289114	248416	259191	241921
M115T714_2	115.023	713.513	1507.19	1692.44	1743.44	1702.94	1318.09
M115T319	115.015	318.743	7735.06	868.639	8802.09	8177.44	11249.5
M115T99	115.04	98.6655	124218	123175	125579	175254	131372
M115T366	115.04	366.244	23387.4	26046	24705.8	23905.6	30429.2
M115T129	115.04	129.002	142766	157937	130700	175373	138180
M115T318	115.034	318.302	3250.32	5027.96	4053.31	4680.13	4291.16
M115T72_2	115.04	71.726	54145.8	37006.7	53913.7	52651.9	56968.6
M115T563	115.04	563.058	23745.6	23259.5	24208.6	25153.7	25524.4
M115T211	115.04	211.413	866459	628031	686126	1.31762e+06	499709
M115T540	115.04	539.681	20289.7	15507.9	16412.7	21109.9	18349.6
M115T515	115.04	514.655	12949.9	16182.8	12937.8	15861.8	13015.6
M115T245	115.04	244.671	309649	293457	355825	314191	315505
M115T422	115.051	422.181	4061.98	3592.03	3611.38	3865.12	3740.31
M115T131	115.076	130.623	158364	172926	161231	248770	165041
M116T9	115.92	8.9115	11873.6	4969.75	13306.9	12005.4	10783.6
M116T28	115.92	27.709	9796.64	11977	11542	11836.9	13471.7
M116T60	115.92	60.252	19038.1	20014.6	17299.1	16654.5	18947.4
M116T86	116.007	86.495	24663.6	21842.3	24416.4	22246.8	23825.5
M116T817	116.007	816.98	1219.25	953.223	1043.32	1312.28	783.032
M116T698	116.017	697.987	4014.42	4715.12	4482.65	4583.73	4636.14
M116T712_1	116.017	712.173	932.907	1501.54	939.874	1218.03	1366.48
M116T444	116.017	443.882	28544.1	28984.9	29504.6	28151.1	28943.9
M116T375	116.017	375.246	1166.92	1413.83	2380.37	1349.33	1397.62
M116T35	116.025	35.153	25649.9	33448.5	32254.9	34994.1	27489.6
M116T486	116.035	486.249	86275.6	85093.5	83550.6	85968.8	83925.9
M116T727	116.035	726.598	4585.32	4377.35	5764.17	5127.31	4910.71
M116T534	116.035	534.103	11655	12582.5	11528.5	10842.7	11434.3
M116T396	116.036	396.367	4155.28	2472.28	2037.59	4013.9	2849.24
M116T502	116.035	502.279	35674.3	35994.7	35976.1	35886.5	36635.5
M116T435	116.035	435.485	12101.9	7146.22	7133.28	6443.67	7668.26
M116T712_2	116.035	712.173	2226.66	2453.17	2533.78	2444.89	2781.24
M116T630	116.035	629.693	957.822	927.786	1091.88	688.333	527.543
M116T558	116.039	558.269	1222.58	1040.38	1088.61	1008.46	6052.01
M116T366	116.043	366.244	562.495	837.173	710.87	1209.49	724.654
M116T639	116.047	638.678	76809.6	75261.6	80733.6	80378.6	77823
M116T461	116.05	460.701	16251.9	9936.93	11046.9	10591.4	9883.44
M116T336	116.05	336.286	4372.17	7446.35	7436.14	4595.09	5102.31
M116T260	116.05	260.223	18333.7	16830	19595.1	29202.3	21389.2
M116T149	116.05	149.487	13698.4	14020	13044.2	17138.5	15520.7
M116T482	116.071	481.637	13750	13164.1	13992.3	13479.5	13235.1
M116T464	116.071	464.388	24351.2	24958.8	24780.5	25618.5	24714.2
M116T372	116.071	371.789	45272.7	45340.7	43977	44007.8	44572.8
M116T552	116.071	551.83	7874.64	29475.8	30461.7	28345.8	30268.8
M116T746	116.071	746.274	6325.19	7895.23	6691.85	7269.53	7147.14
M116T210	116.071	209.568	21201.8	15212.5	16389.7	19272.2	19551.3
M116T672	116.072	671.638	12703.2	12148.3	9495.99	12450.1	12055.3
M116T1361	116.08	1360.6	3118.19	2787.99	2361.76	3387.15	4855.5
M116T1377	116.08	1376.68	1692.26	2431.85	2415.88	1475.75	1827.51
M116T31	116.08	30.567	3245	5194.78	5051.57	4810.55	8511.64
M116T1337	116.08	1337.49	1618.13	3511.4	2049.44	3757.13	1590.95
M116T4	116.08	3.707	3980.91	2727.45	0	0	4648.03
M117T701	116.656	701.471	2509.66	1685.33	1421.82	2678.44	2785.7
M117T1365	116.928	1365.49	152366	106784	343698	328322	142386
M117T1315	116.928	1315.17	229358	89005.4	204949	98248.3	66590
M117T1338	116.928	1338.47	105519	423864	98927.1	99617.5	183490
M117T78	116.928	77.9	226674	350112	226806	394065	266730
M117T159	116.928	158.725	435350	800706	525074	870446	831320
M117T181	116.928	180.677	615688	612755	691367	627116	615382
M117T334	117.001	334.306	4567.39	4932.27	4790.71	4748.3	4700.98
M117T731	117.019	730.578	10015.2	11046.6	10900.2	10637.2	10899
M117T702	117.02	701.524	670639	672410	663409	686502	674573
M117T843	117.019	842.575	52481.4	53990.5	55116.9	55542.5	59748.8
M117T567	117.019	566.512	97546.2	86640	87860.6	97312.1	90177.5
M117T116	117.019	115.538	211309	179540	169594	190136	189666
M117T631	117.019	630.971	14157.1	14425.5	13617.3	11536.4	14171.4
M117T142	117.019	141.745	174244	203596	194881	198078	119098
M117T547	117.019	546.776	26333.9	25657.2	24325.4	20008.3	23310.9
M117T647	117.019	647.332	10081.2	10047.4	10563.9	10760	8429.5
M117T486	117.038	486.324	4425.31	4318.58	4089.45	5432.03	4316.06
M117T502	117.038	502.317	1446.74	1520.4	4007.84	1548.42	1595.8
M117T413	117.037	413.071	1960.08	2165.2	2390.08	2440.77	2040.66
M117T325	117.034	325.272	1633.9	873.6	2937.81	2778.04	508.008
M117T639	117.049	639.322	2823.23	2352.8	3279.79	2879	2923.21
M117T711	117.056	710.718	2217.93	1821.39	1638	2625.33	1811.6
M117T395	117.055	395.457	66687.4	66166.6	74901.6	68269.8	58961.7
M117T338	117.056	337.5	160704	146372	193721	209432	197729
M117T426	117.056	425.81	51720.5	50730.2	53829.5	51483.6	49267
M117T463	117.056	463.003	17098.2	16275.8	16927.4	16271.9	17322.6
M117T361	117.056	361.162	117123	114896	112064	112887	119094
M117T553	117.055	552.76	5741.27	5357.6	6451.41	5547.88	6521.61
M117T307	117.055	307.35	65680	54518.5	59722.1	55664.8	58370.5
M117T226	117.071	225.662	49601.8	46145.7	48180.8	48963.1	44076.3
M117T238	117.071	238.456	38470.1	41324.2	41249.4	37498.5	41394.3
M117T464	117.075	464.19	1405.85	1235.82	1993.59	1363.21	1237.52
M117T372	117.075	371.843	2250.09	2591.3	2452.84	2016.78	2242.16
M117T326	117.071	325.966	6874.08	5358.02	8051.21	7953.89	6685.27
M117T482	117.075	482.159	709.972	572.59	1467.63	656.411	1617.71
M118T30	117.928	30.1915	43319.4	44329.8	42744	45491	42662.1
M118T151	117.928	151.063	52003.9	76606.9	59022.4	89905.6	75933.5
M118T134	117.928	134.35	27686.7	27626.7	48314.5	32312.4	29487.5
M118T444_1	117.973	444.004	995.208	847.347	987.906	894.046	990.628
M118T239	117.996	239.061	540.297	990.149	812.101	850.466	7988.87
M118T35	118.005	34.523	3984.49	2353.85	3847.99	3187.96	4046.05
M118T444_2	118.013	444.259	1345.14	1250.23	1553.55	1409.89	1260.92
M118T702	118.023	701.524	26881.3	27180.6	27577	28260.3	29450.9
M118T842	118.023	841.988	1608.3	1996.63	1245.72	1790.19	2417.13
M118T36	118.03	36.383	59093.3	58869.3	73178.8	56068.1	61062.5
M118T52	118.03	52.117	143410	125953	141457	155349	135785
M118T254	118.03	253.806	99906.5	46492.2	52821.7	53762.4	44161.5
M118T300	118.03	300.118	32333.1	28010.3	36671.7	34483.9	39929
M118T325	118.051	325.367	5523.16	4333.68	5487.94	6420.19	4391.78
M118T161	118.051	160.591	16157.4	13821.5	16174.3	18436.2	18036.2
M118T486	118.051	486.249	1801.31	1593.48	1765.8	1664.6	1888.33
M118T361	118.059	361.08	6926.83	6555.5	6700.43	6931.8	6479.13
M118T426	118.059	425.93	2110.56	2590.07	2586.84	3155.56	3271.75
M118T396	118.059	396.38	1453.52	1398.42	2765.57	2158.23	1758.91
M118T237	118.074	237.281	3525.86	3419.22	8031.89	2893.6	3905.23
M119T8	118.918	7.7375	36794.5	8283.87	33995.6	22650.2	5055.16
M119T31	118.918	30.567	31940.6	34539.2	22078.3	19145.3	21208.3
M119T1346	118.918	1346.38	42158.8	13226.5	22391.3	18435.3	14626.3
M119T1288	118.918	1288.08	10203.6	12309.4	17057.1	13545.3	13952.4
M119T780	118.942	779.954	9474.41	9573.21	15549.3	10567.8	10934.9
M119T44	118.98	44.302	93071.3	100067	93986.4	87954.4	94063.2
M119T28	119.017	28.231	29417	72505.7	68775.3	65937.3	63030.5
M119T5	119.017	4.694	67884.5	48346.5	63576.7	56177	69719.3
M119T332	119.025	331.576	4711.43	2684.04	3667.23	4347.78	4138.69
M119T701	119.023	701.471	3604.92	3767.46	5148.96	4298.43	4448.92
M119T430	119.034	429.882	548667	526692	527976	537781	599422
M119T418	119.035	418.103	309593	310425	305644	313973	320151
M119T485	119.036	484.889	1.02041e+06	1.00063e+06	1.25573e+06	1.10992e+06	1.05273e+06
M119T461	119.036	461.334	1.80105e+06	1.7869e+06	1.82945e+06	1.82279e+06	1.84242e+06
M119T539	119.035	539.369	1.36969e+06	1.29175e+06	1.31767e+06	1.28594e+06	2.19231e+06
M119T511	119.036	511.284	1.02786e+06	1.01161e+06	1.02849e+06	1.06115e+06	992693
M119T342	119.05	342.468	99042.7	106000	103516	105724	104320
M119T38	119.05	38.145	128497	115437	110711	122164	118263
M119T358	119.05	358.36	62548.5	25709.1	36284.2	32614	59224.3
M120T529	119.976	529.019	40841.5	37185.6	36481.8	39094.3	38394
M120T44	119.976	44.302	68317.4	72623.3	74576.2	77314.7	90667.8
M120T511	120.038	511.2	88667.8	43966.5	88909.1	44324	43689
M120T539	120.038	539.341	26065.8	66400.7	52454.1	75418.5	53333.5
M120T461	120.038	460.978	84589.6	72262.5	75092.5	78056.7	77571.3
M120T560	120.038	560.318	19647.5	19322.4	20624.9	101551	19096.7
M120T428	120.038	428.38	22191.2	21275.3	19017	22236.8	54555.6
M120T485	120.039	484.889	45454.4	42229.8	41144	47882.2	50664.3
M120T66	120.045	66.461	101592	193575	101582	102479	120365
M120T114	120.045	114.301	142734	192029	149452	134258	143867
M120T374	120.045	373.714	4030.19	4011.97	4784.4	3406.21	3336.32
M120T335	120.045	335.314	4070.26	4765.88	7262.18	6318.51	6700.11
M120T38	120.053	37.633	5585.51	10261.1	6303.68	8291.01	4097.73
M120T342	120.053	342.468	8082.63	8303.82	8962.56	8007.79	7979.9
M121T97	120.996	96.694	375100	386190	528382	407750	397352
M121T503	120.996	503.005	9522.28	9280.5	9469.53	9674.89	9561.72
M121T826	120.996	826.069	5478.95	5050.03	5506.69	6189.29	6198.43
M121T110	120.996	110.222	133204	129321	236603	133169	131661
M121T79	120.996	79.4655	178327	205702	210232	186517	201825
M121T639	121.001	639.322	723.276	4590.09	4229.95	716.695	561.963
M121T1238	121.014	1238.14	4291.25	15213	1477	3948.53	15117.1
M121T231	121.015	230.784	5475.53	243506	3865.88	3924.9	248755
M121T191	121.029	190.58	477851	296021	532258	450929	323414
M121T342	121.029	342.468	1.14473e+06	1.19482e+06	1.23459e+06	1.18832e+06	1.18833e+06
M121T556	121.029	556.433	15017.3	17196.7	16607.2	16486.5	16845
M121T494	121.03	493.696	47421.5	45616.3	48642.9	50192.9	49265.9
M121T73	121.029	72.5545	178153	190486	189501	144838	148856
M121T686	121.041	685.99	646.388	2082.75	610.783	1817.76	572.595
M121T304	121.05	303.57	80619.1	77783.3	85190.1	82816.4	84776.3
M121T75	121.049	75.341	43043.3	14681.2	7573.93	10799.4	14111
M121T682	121.063	682.158	1116.68	725.751	700.877	879.991	1204.97
M121T266	121.066	266.14	19442.3	22128.8	28188.8	25931	21291.5
M121T39	121.065	38.863	3524.35	3763.7	7947.65	3630.19	5885.4
M121T461	121.065	460.654	3222.33	3505.42	3336.57	3325.77	2836
M121T363	121.066	363.397	3160.59	3811.32	4047.18	4954.44	10321.8
M121T70	121.066	70.266	16407.1	16197.3	17367	21318.4	16522.2
M121T353	121.102	353.24	13942.4	11911.2	11195.3	9833.51	10007.2
M122T530	121.972	529.639	1352.64	822.123	3280.64	4027.75	1029.88
M122T504	121.999	504.33	11730.3	11474.1	10948.6	12034.1	10224.8
M122T646	121.999	645.987	7871.68	7838.24	7754.36	7733.57	8519.84
M122T704	121.999	703.977	1803.46	1652.41	2042	1671.12	2386.2
M122T97	121.999	96.7235	10977.4	15476	15631.6	15981.2	48446.5
M122T232	121.999	232.345	822.974	2638.71	1963.57	30649.5	2330.32
M122T535	121.999	534.849	7722.21	8404.36	8609.19	8667.38	7670.2
M122T67	122.024	67.091	60901.9	56267.6	48493.6	55054.3	56323.3
M122T511	122.024	511.271	18040.6	16444.9	17286.3	18654	18328.2
M122T643	122.025	643.283	3710.21	3317.04	3268.36	3956.71	3501.79
M122T757	122.024	756.981	37483	36329	39723.4	88866.4	39479.6
M122T556	122.028	556.015	6708.7	6322.45	7543.38	7338.27	7796.7
M122T493	122.033	493.021	1765.31	7763.15	3262.68	6777.99	1211.62
M122T342	122.033	342.468	87206.4	83772	90449.6	91215.5	97827.6
M122T37	122.037	36.738	59008.3	53628.1	55250.5	50995.1	53624.2
M122T80	122.035	80.431	96031.4	94581.9	86842.2	107865	102018
M122T211	122.035	210.832	495826	501679	519286	501926	509539
M122T43	122.06	42.553	23654.8	14223.4	25715.8	21111.4	23898.3
M122T635	122.061	634.768	913.275	934.268	1007.79	921.346	1362.86
M122T336	122.061	335.668	9688.48	10290.1	9732.86	10174.1	8388.74
M123T502	122.975	501.638	6870.18	6682.09	6904.68	7228.58	7103.46
M123T530	122.975	529.639	13097.2	11714.1	10767.2	11506.5	12172.1
M123T161	122.975	160.646	255809	202512	191354	205400	175614
M123T97	122.992	96.7155	23028.5	170939	18816.8	19173.5	18720.1
M123T689	123.006	688.597	10545.4	11275.3	11279.4	11569	11520.4
M123T75	123.008	75.446	82999	113794	72300.2	109575	103545
M123T585	123.007	584.958	1459.79	3855.13	919.615	1433.1	1405.12
M123T532	123.008	532.194	1732.94	13229.8	1448.88	13096.3	1272.96
M123T300	123.012	299.86	17605.5	18040.8	17628.1	17219.9	12691.7
M123T36	123.008	36.413	232565	205449	219699	223376	219910
M123T586	123.031	585.756	3273.55	3600.1	2681.92	5725.29	5168.8
M123T511	123.028	511.308	947.578	903.002	1065.61	812.135	935.557
M123T356	123.033	356.329	14103.9	16668	15546.2	14163	14836.2
M123T229	123.032	228.724	38441.6	39631.5	38731	195137	42117.8
M123T404	123.045	404.291	23426.2	23514	22098.2	22376.1	22106
M123T37	123.045	36.993	1.00421e+06	900354	884192	941681	963180
M123T67	123.032	67.091	33628.4	72782.1	27089.2	30326.9	38007.3
M123T206	123.045	206.422	85674.1	103429	226552	137343	26817.6
M123T390	123.056	390.053	57561.2	61513.6	65023.2	55416.5	57893.7
M123T513	123.057	513.21	23833.5	23268	23230	23696.4	23797.4
M123T630	123.081	629.709	7772.43	6952.89	7463.43	8105.13	7778.6
M123T364	123.081	364.244	4029.79	2451.97	2457.46	2630.13	3012.85
M123T202	123.092	201.529	100175	156968	98883.8	62819.1	112653
M123T362	123.118	362.387	1281.42	1241.32	813.703	1261.47	1301.48
M124T528_1	123.622	527.779	11996.4	11925.6	10215.7	9568.76	8666.19
M124T356_1	123.654	356.361	590.82	609.802	736.407	665.771	782.955
M124T332	123.949	331.539	18496.7	13353.9	12460.8	12984.9	12294.3
M124T68	124.007	68.401	53541.6	44359.9	89415	91422.8	62211.6
M124T719	124.007	718.658	11688.2	12337.2	13502.8	11190.2	12841.4
M124T432	124.007	431.74	15963	16395.8	16103.8	13782.5	14252.1
M124T528_2	124.008	527.779	3.40321e+06	3.33252e+06	3.33674e+06	3.43191e+06	3.35762e+06
M124T660	124.007	660.039	2223.77	7144.59	5143.84	3395.87	5100.08
M124T552	124.008	552.408	105991	112275	105332	105170	113723
M124T339	124.007	338.731	4820.95	4457.03	7118.03	11719.7	11538.4
M124T213	124.007	212.723	53330.8	50481.6	50439.2	42011.3	48915.9
M124T586	124.015	585.96	191070	186112	193797	210128	195427
M124T371	124.016	371.096	6641.23	7438.99	6576.27	7598.63	6732.4
M124T37	124.016	36.915	307055	337546	286377	305649	265227
M124T51	124.04	50.845	105302	112819	107525	102109	87790.9
M124T374	124.04	373.893	20265.4	24998.3	22719.8	19661.3	20808.5
M124T119	124.04	118.663	297197	303395	326959	231804	252142
M124T148	124.04	148.139	375190	242705	229452	276840	351872
M124T643	124.04	642.647	1755.45	3163.01	3207.1	2107.83	1849.79
M124T356_2	124.04	356.124	195738	190230	204635	202144	190523
M124T443	124.051	443.115	6788.52	6527.16	6027.28	6510.37	6057.83
M124T389	124.06	389.435	2516.62	2619.88	2704.04	3768.11	2996.28
M124T513	124.06	513.21	1711.49	1433.88	1725.61	1707.22	1627.44
M124T305	124.062	305.077	9547.52	13059.8	8974.08	12456.1	10596.4
M124T535	124.077	535.443	402.026	526.387	485.639	488.04	556.113
M124T630	124.085	629.693	573.558	405.724	706.811	601.389	571.804
M125T37_1	124.634	36.993	4803.29	3401.09	5925.1	3755.29	4329.82
M125T269	124.991	268.645	2.63914e+06	3.10535e+06	2.271e+06	2.44099e+06	2.57254e+06
M125T296	124.991	295.709	7.68987e+06	5.56163e+06	7.7919e+06	5.21242e+06	5.05029e+06
M125T322	124.992	321.817	3.78406e+06	3.64388e+06	1.46535e+06	4.16597e+06	4.10788e+06
M125T33	124.991	32.536	76910.3	74987.3	33267.1	576991	650072
M125T55	124.991	54.665	1.22431e+06	1.31531e+06	1.28343e+06	1.38345e+06	1.37853e+06
M125T528	125.01	527.782	83516.6	79612.1	84357.9	86459.8	84308.1
M125T128_1	125.006	127.633	17107.9	15166.2	425114	20893.9	406949
M125T586	125.018	586.136	6685.52	5913.12	6627.36	7435.1	6274.36
M125T401	125.024	401.106	13204.2	13441.8	14445.9	14268.2	13305.4
M125T178	125.024	178.255	605100	855650	532060	831475	861931
M125T37_2	125.024	37.348	1.34064e+06	1.39564e+06	1.21802e+06	1.34424e+06	1.30954e+06
M125T837	125.024	836.999	62272	61921.4	35127.8	62224.4	61918.2
M125T66	125.024	66.445	353996	343378	1.63824e+06	365502	321805
M125T535	125.024	535.151	9542.24	9684.67	17598.1	13950.7	14320.2
M125T552	125.024	552.185	12378.6	10382.2	11209.2	10688.6	10398.1
M125T635	125.035	634.768	24772.5	25096.2	26176	27467.3	26729.1
M125T128_2	125.035	127.67	501449	495141	536943	517163	507467
M125T422	125.035	422.26	5637.91	4775.95	5176.18	4753.28	4169.95
M125T562	125.046	561.678	737.952	733.054	814.538	527.355	882.575
M125T202	125.047	202.389	224713	220855	246687	241501	235958
M125T356	125.043	356.254	12024.7	9395.77	11960.4	10633.6	11530.9
M125T711	125.06	710.719	4433.47	4903.48	5081.58	5214.32	4738.11
M125T643	125.061	642.647	3895.12	6063.51	6278.34	6279.85	5871.07
M125T344	125.061	344.337	91229.9	100992	91305.7	97751.9	102833
M125T558	125.072	557.773	10745	11534	11381.9	11199.7	10925.3
M125T48	125.06	48.007	9520.33	8971.77	5240.84	6621.73	9966.18
M125T1335	125.097	1335.05	1691.23	2702.22	1522.32	1492.44	1309.42
M125T1305	125.097	1304.55	2195.36	1850.12	1172.32	2191.91	1818.06
M125T27	125.097	26.9805	1670.18	1707.75	1287.63	2001	5575.72
M125T1284	125.097	1283.67	1396.92	3050.82	1384.46	1225.08	1364.08
M125T8	125.097	7.757	1459.02	3133.45	5501.35	3048.57	2903.63
M125T621	125.097	621.069	39721.7	38602.1	36015.8	38761.7	36752.9
M126T326	125.946	326.344	19217.8	21156.1	20809.6	12671.4	29508
M126T652	125.95	651.897	431.036	3707.12	576.183	3175.97	405.168
M126T298	125.994	298.002	167346	194092	369675	138122	174216
M126T164	125.996	164.35	23152	20771.5	30027.4	33757	31074
M126T55	125.994	54.7135	26652.3	36357.3	32130.8	39180.1	33468.2
M126T150	125.995	149.606	26404	23432.1	26611.6	26798.9	23912.2
M126T528	126.003	527.779	132874	136365	125079	138407	129206
M126T537	126.019	536.759	283354	517733	370623	276708	277850
M126T630	126.019	629.678	16251.7	13822.9	13776.1	17191.4	17258.2
M126T586	126.019	586.353	33483.4	52252.5	78251	79395.1	31730.3
M126T554	126.019	553.752	159775	156088	164629	158516	153739
M126T333	126.03	332.941	50946.6	52225.3	49028	55099	56424.5
M126T37	126.027	37.013	79137.8	84100.4	82375.4	99448.6	100635
M126T704	126.03	704.096	1044.19	1239.62	1044	3332.99	1115.82
M126T836	126.028	836.312	1789.97	2899.8	2436.61	2215.81	1990.62
M126T521	126.019	520.846	63147.3	63861.6	534.31	67435.7	69441
M126T66	126.028	66.461	14291.9	14892.9	20538.9	12709.2	17009
M126T365	126.032	365.176	45185.7	46818	47824.6	45484	43538.5
M126T635	126.039	634.745	1236.64	1315.91	10525.4	1165.29	1122.22
M126T504	126.056	504.411	21821.1	20620.8	21207.9	22093.6	20259.1
M126T76	126.056	75.915	14567.9	14072.2	19669.4	12753.7	14920.8
M126T443	126.056	443.264	6033.81	5639.14	5947.06	5915.21	6874.86
M126T703	126.056	702.964	1196.9	1543.09	1395.36	1120.82	1282.37
M126T345	126.064	345.027	6484.61	5949.74	6055.13	6074.89	6541.4
M126T558	126.075	557.876	454.643	1500.08	589.694	553.5	429.956
M126T329	126.092	328.731	6422.56	6695.21	6695.15	5412.79	6280.5
M126T621	126.1	621.069	3127.99	2592.42	3118.98	2699	3107.45
M127T18	126.904	17.608	1841.57	789.802	1027.56	1193.35	1264.41
M127T1312	126.904	1312.17	1314.82	1679.05	2474.35	1627.7	1294.37
M127T1335	126.904	1334.79	1552.37	998.536	983.45	1101.77	1006.86
M127T1367	126.904	1366.89	2937.13	1392.83	1012.95	1071.35	2848.21
M127T43	126.904	42.553	726209	717761	736339	779189	758676
M127T1282	126.904	1282.15	1300.45	1172.64	1628.18	4550.57	1355.7
M127T1265	126.904	1264.55	2527.64	1669.17	1574.94	1587.44	1349.6
M127T55	126.986	54.577	72652.1	63427.3	65620.6	55560.4	54908.9
M127T298	126.987	297.707	511004	246346	71720.5	352631	343438
M127T632	126.985	631.593	1646.78	1581.86	1342.51	1624.99	1406.87
M127T268	126.987	268.322	112798	120316	90704.3	116686	152965
M127T324	126.987	324.243	188408	201473	143345	196530	165375
M127T463	126.997	462.988	1476.94	1582.13	2087.64	1045.53	1552.63
M127T789	127.003	788.519	2430.52	2291.72	2347.5	2096.7	2307.65
M127T529	127.003	529.019	27937	28964.9	27646.7	28984.6	30115
M127T663	127.001	663.046	40713.6	49562.9	23680	18678.1	67852.5
M127T142	127.003	142.48	95351.5	118302	118182	129198	97343.1
M127T68	127.003	68.3675	4128.74	22092.9	14727	19066.8	14919.7
M127T37	127.028	36.738	5992.57	7176.76	9398.66	7853.21	4608.72
M127T180	127.04	180.388	921473	1.00323e+06	660683	648415	424976
M127T425	127.04	425.41	20697.4	20102	28101.7	25028.2	22319.5
M127T165	127.039	165.145	245037	254785	311246	262552	236872
M127T121_1	127.04	121.191	97914.6	102513	113354	106504	106617
M127T454	127.04	453.973	8863.78	8315.3	8653.18	8986.73	8721.92
M127T392	127.051	392.47	239701	269664	254255	236974	245841
M127T682	127.051	682.121	181732	160299	166674	210508	142869
M127T494	127.051	493.696	5607.42	6096.41	6357.72	5348.78	5920
M127T656	127.051	655.722	84694.8	86793.6	92553.7	105396	99641.2
M127T528	127.051	527.779	27879.4	25785.8	25330.2	25401.8	27777.4
M127T348	127.051	347.62	194486	177444	169563	169607	174129
M127T235	127.051	235.26	10195.4	8638.96	9605.93	10908.9	10905.8
M127T78	127.051	77.8535	32734.3	30446.1	27298.3	38688.4	27551.1
M127T558	127.051	558.417	26341.4	26602.1	27559.4	27108.3	25390.7
M127T504	127.059	504.33	1228.96	1342.74	1263.59	1472.06	1119.64
M127T106	127.076	106.144	113513	322411	122088	127129	115260
M127T637	127.076	636.663	48061.5	47400.6	60261.7	49725.6	60772.5
M127T418	127.076	417.516	8588.34	8197.29	8838.95	8306.46	8439.02
M127T704	127.076	703.946	3527.59	3771	3758	2678.01	5552.94
M127T541	127.076	540.651	3282.2	1994.79	2597.37	2592.12	2916.13
M127T121_2	127.076	120.579	75724	71533.3	77767.3	77932.6	72695.4
M127T783	127.087	782.572	930.413	633.896	987.535	1038.44	1107.08
M128T532_1	127.637	531.922	11236.2	9677.75	9366.52	10797.1	9790.11
M128T664	127.996	663.7	33128.6	67471.9	60234.3	64710.4	22002.9
M128T570	127.999	570.307	2290.94	2112.6	2242.66	2333.08	1759.21
M128T800	128.011	799.868	860.057	855.192	1306.34	1125.83	1142.5
M128T698	128.017	697.554	2605.1	2953.82	2758.19	2909.87	2984.1
M128T702	128.035	702.274	50230.3	37682.8	55529.6	40346.2	39790
M128T392_1	128.035	392.472	70167.8	74216.4	59774.1	81211.7	72232.7
M128T808	128.035	807.93	5921.66	5628.57	5933.41	5830.14	6788.84
M128T784	128.035	783.764	14123.4	14477.4	14428.8	15819.9	14231.7
M128T829	128.035	829.196	45807.2	45513.6	45936.3	48076.1	47431.6
M128T532_2	128.036	531.564	2.65268e+06	2.75889e+06	2.64162e+06	2.74723e+06	2.68056e+06
M128T877	128.035	876.506	7984.51	8122.58	8410.07	9465.2	10422.5
M128T77	128.035	77.326	27067.4	28024.2	23477.7	28241.5	29093.9
M128T731	128.035	730.587	54057.2	52548.7	56696.5	24617.7	56698.3
M128T682	128.035	681.555	31105.7	39879.7	15438.2	14416.5	41240.6
M128T629	128.035	628.981	5849.59	7436.72	6775.79	6480.52	6650.7
M128T643	128.035	643.31	14019.9	13432.7	13812.5	13441	13715.5
M128T765	128.035	764.831	9998.67	9772.18	11459	9534.16	8702.83
M128T362	128.046	362.387	33733.1	37032.1	35217.2	36874	33708
M128T425	128.043	425.476	1175.72	870.118	1391.34	1197.13	1563.74
M128T235	128.05	234.732	136253	79916.6	133269	88148.3	135037
M128T559	128.054	558.561	1316.3	1306.51	2528.49	1097.68	1017.25
M128T392_2	128.054	392.17	7124.33	8295.69	7755.18	10875.5	9402.52
M128T348	128.054	347.565	8278.29	8168.41	7671.44	9541.2	8305.95
M128T527	128.054	526.505	1129.05	1726.01	910.576	1410.1	812.655
M128T655	128.054	655.046	2292.67	3410.32	2282.69	2773.33	2972.5
M128T491	128.071	491.049	6334.75	9284.41	9920.91	7704.36	7506.02
M128T595	128.071	595.302	1675.22	2072.38	2114.11	2043.81	1708.55
M128T637	128.08	636.663	3885.25	3331.21	4058.98	3479.06	3905.05
M128T357	128.108	357.018	4113.89	5030.07	5589.21	5509.26	6945.64
M128T422	128.108	422.411	1645.74	1697.11	1409.62	1764.6	1654.84
M129T800_1	128.618	800.144	5719.88	5931.86	5106.81	3954.21	5351.21
M129T423_1	128.619	422.725	739.418	603.836	479.02	1012.56	605.685
M129T331	128.892	330.855	15338.5	17109.3	16398.6	15798.9	17199.2
M129T308	129.001	307.738	7191.4	2529.82	1236.07	2651.55	1661.12
M129T374	129.013	374.06	44662.7	46783.7	43032.2	46063.4	44866
M129T104	129.02	104.119	2.52352e+06	2.79776e+06	2.59017e+06	2.55191e+06	2.6131e+06
M129T800_2	129.019	799.863	1.44618e+06	1.51679e+06	1.45461e+06	1.48544e+06	1.51331e+06
M129T714	129.019	713.513	186678	189708	196330	196541	208880
M129T814	129.019	814.332	605588	629921	642940	653250	657206
M129T848	129.019	847.791	348608	142998	125678	227300	167842
M129T240	129.019	239.651	755765	244028	221293	235752	231215
M129T341	129.019	340.505	167041	209910	176024	188809	258780
M129T423_2	129.019	422.6	226354	228742	234306	228411	228267
M129T547	129.019	547.275	56527.3	60642.8	141618	101112	122389
M129T760	129.019	759.66	98156.4	98100.8	31065.8	103619	98550.1
M129T79	129.03	79.133	751303	741454	784832	845895	818706
M129T532	129.038	531.564	146604	150044	148694	150378	154907
M129T519	129.056	519.465	41229	42781.4	43458.3	46078.7	45571.8
M129T75	129.056	74.711	1.45607e+06	1.2131e+06	1.30255e+06	1.29655e+06	1.33825e+06
M129T691	129.056	691.385	8082.54	12192.5	8534.33	6834.58	6062.1
M129T108	129.055	108	471309	482065	480753	447198	466118
M129T170	129.055	169.545	281406	325217	296877	88315.3	325658
M129T573	129.067	572.982	1851.23	2166.72	2001.94	1983.9	1745.47
M129T729	129.066	728.578	2663.44	2726.33	2671.92	2927.11	2976.74
M129T517	129.103	516.75	1020.02	1186.84	1295.6	1202.49	1025.44
M129T466	129.103	466.008	1035	1008.79	849.084	874.804	2229.33
M130T447	129.997	446.751	2592.47	2496.69	2776.22	2709.92	2635.77
M130T222	129.996	221.554	6021.6	8880.45	6049.35	6372.5	7086.1
M130T686	130.014	685.94	11555	10558.9	9308.37	9549.64	10785.9
M130T374	130.016	373.876	2619.93	3078	2616.37	3133.14	1558.64
M130T538	130.014	537.976	30954.4	30931.7	36324.2	33569.6	30909
M130T147	130.014	146.811	16334.3	18535.9	17322.1	17703.4	18321.2
M130T104	130.022	104.119	210881	171103	166230	202305	161155
M130T800	130.022	799.681	72978.1	73316	70939.4	74690.2	73863.1
M130T814	130.022	814.332	31486.5	31576	34093.4	34656.7	35760.3
M130T341	130.023	340.558	4929.17	5162.16	7411.95	7258.96	5852.14
M130T423	130.022	422.805	11691.2	11420.6	10994.5	11159.4	11588.5
M130T714_1	130.023	713.866	9727.5	9199.05	10890.7	10936	10345.1
M130T79	130.033	78.576	29339	38448.9	29905.3	35790.9	37143.2
M130T532	130.039	531.564	18523	18084.9	17742.9	18733.3	18010.7
M130T544	130.05	543.903	19024.7	17686.4	21057.2	18009.6	20364.7
M130T714_2	130.051	713.513	53471.1	57826.7	61403.1	61136.3	61478.7
M130T450	130.051	450.473	18544	17798.2	18448.2	18552	17741.8
M130T783	130.051	783.319	15625	12627.8	13974.5	14443.3	12947.5
M130T505	130.051	505.091	35954.3	34460.6	34870	38169.6	37411.7
M130T128	130.051	128.107	10367.1	7181.62	9780.5	27832.5	6758.62
M130T735	130.051	734.705	18525.7	17856.7	23484.3	18023.2	18517.6
M130T242	130.05	241.897	245983	1917.22	411.8	1143.31	252640
M130T519	130.059	519.469	3132.42	3169.98	2685.77	2901.01	2782.09
M130T75	130.059	74.673	84050.1	85017	84985.1	99388.9	94875.7
M130T239	130.066	238.749	402077	392606	601596	593755	587472
M130T107	130.059	106.795	64213.4	51938.9	53726	55674.4	59027.9
M130T631	130.062	630.963	82375.4	81674	83991.8	86265.4	81023.5
M130T326	130.066	325.911	11480.8	11756.6	12807.1	10433.2	12745.5
M130T421	130.065	421.245	536.167	953.565	14054.3	736.606	583.854
M130T472	130.087	472.072	110805	103309	104328	106075	110599
M130T340	130.087	339.941	36233.9	45738.9	39215.4	45127.2	37589.9
M130T417	130.087	417.225	13324.2	13275.7	14845.7	14410.1	13595.3
M130T494	130.087	494.014	79193.5	78287.6	86556	89669.4	94021.1
M130T1301	130.095	1300.86	1659.96	7196.37	549.12	3169.69	1182.42
M130T1333	130.095	1333.25	2966.36	3208.36	2593.82	3202.48	2995.74
M130T15	130.095	15.294	2926.55	2691.24	2929.97	3312.85	2577.76
M130T101	130.095	100.719	23216.8	7655.49	8396.94	7961.92	8456.34
M131T412	130.664	411.675	817.308	911.756	947.24	1016.58	776.753
M131T857	130.998	857.285	100279	45576.7	103297	53324.7	113033
M131T756	130.998	755.841	9105.55	6560.53	10495.2	6864.8	8516.04
M131T904	130.998	903.669	31527.3	13418.2	20061.1	20500	20810.6
M131T938	130.998	938.28	21317.4	37734.2	18623.9	19455.8	20045.6
M131T356	131.01	356.48	39287.9	40787.5	42863	42390.3	42514.6
M131T322	131.017	322.462	10790	9708.26	9066.06	7999.14	9318.25
M131T48	131.017	48.0085	9675.72	5768.82	4782.79	5788.32	8076.56
M131T799	131.023	799.253	11700.4	12487.1	12066.1	11956.6	12593.2
M131T581	131.035	581.413	178823	250941	179368	232688	223470
M131T705	131.035	704.506	48332.7	123941	128634	48013.3	49930.7
M131T46	131.037	45.613	25921.2	26530	23506	23213.1	25220.8
M131T542	131.035	541.984	461371	501562	440375	454021	511566
M131T335	131.037	335.005	23017.1	24855.4	26189.1	34264.7	28566.7
M131T820	131.035	819.537	5258.14	6078.26	5696	6524.82	6099.14
M131T145	131.034	144.542	366137	349670	357250	196601	149179
M131T77	131.035	77.288	37847.5	42183.5	32612	46715.9	37354.6
M131T733	131.035	732.557	30872.9	30578.8	30397.5	32682.5	33045.5
M131T434	131.035	433.969	42940.6	40401.2	40548.7	38444.1	41811.9
M131T505	131.054	505.091	1795.66	2082.59	1857.54	1821.62	1856.7
M131T450	131.054	450.45	2587.81	964.539	816.119	1081.9	850.608
M131T234	131.07	234.41	77979.2	129139	82879.9	226907	78199.3
M131T317	131.071	316.899	25328.5	23769.9	27246.9	25628.5	26016.5
M131T411	131.072	411.476	235181	231284	231384	238431	233212
M131T631	131.066	630.978	3396.98	4341.38	2962.19	3821.27	3583.45
M131T491	131.071	491.146	7546.32	7378.99	7101.57	8547.3	7304.27
M131T426	131.071	426.055	16296.8	15933.6	17971.7	16981.7	17440.7
M131T574	131.082	573.684	5605.57	4916.9	5391.85	5059.91	4691.47
M131T718	131.082	718.151	8270.8	5551.99	6103.21	7722.17	10505.7
M131T474	131.09	473.95	5647.68	8095.28	9266.31	8329.35	7897.95
M132T7	131.915	7.109	7521.61	7278.93	3451.91	11900.2	3792.36
M132T29	131.915	28.786	11782.4	8819	11990.5	9095.45	11329.4
M132T366	132.021	366.087	1324.59	2344.14	1869.73	1961.66	963.044
M132T36	132.02	35.6015	3265.02	3172.59	3010.31	4403.04	4983.3
M132T587	132.03	586.956	68100.5	62601.8	71205.3	80495.7	68404.6
M132T757	132.03	757.34	21183.5	21482.6	22131.6	21120.6	20939.3
M132T566	132.03	565.994	109862	164410	178118	178736	174972
M132T734	132.03	734.393	28597.8	27066.6	29825	29390.2	29408.6
M132T815	132.03	815.364	4286.38	4770.28	4704.51	5039.84	5390.42
M132T551	132.03	551.183	31477.4	34079	34898	34501.5	38144.8
M132T67	132.033	67.131	3599.62	3629.65	5668.22	4441.93	4509.85
M132T705	132.038	704.964	4060.61	2604.36	2872.47	2760.59	2905.4
M132T647	132.041	646.668	20752.6	19427.2	19340.7	21124.1	20056.9
M132T46	132.045	46.095	233450	241191	242047	220118	205559
M132T337	132.045	336.89	198135	201682	203759	194289	202685
M132T436	132.045	435.574	4115.59	3607.97	3973.36	3506.25	3853.88
M132T243	132.057	243.131	5164.95	7389.19	5830.27	6525.29	5374.68
M132T124	132.066	124.34	45020.2	48188.1	47701.7	46354.4	42713.3
M132T560	132.066	559.797	53329.6	52692.3	54925.1	54736.5	55875.1
M132T741	132.066	740.577	6002.35	5485.51	6020.06	5870.29	6157.28
M132T412	132.075	411.873	15362.2	16337	16719.2	16529.1	15075.7
M132T316	132.075	316.387	1452.88	1618.14	1697.18	1235.96	1174.36
M132T326	132.081	325.911	13244.5	12430.7	12707.1	12967.7	12801.6
M133T331_1	132.886	331.177	8518.23	6619.8	7843.86	6439.19	6201.87
M133T938	132.981	938.453	851.288	792.348	647.21	784.655	1000.06
M133T800	132.991	800.004	1080.8	1218.47	4061.98	1204.75	1306.6
M133T814	132.99	814.399	1344.3	1167.76	3952.12	1257.27	1276.23
M133T535	132.996	535.443	28392.1	28609.5	36501.8	22884.9	25123.8
M133T554	132.996	554.392	16533.8	14136.2	15992.7	15184	14765.5
M133T706	133.014	705.654	25975.7	29609.1	30974	24920.7	26119
M133T786	133.014	785.899	23068	14202.5	23961.4	23764.8	24343
M133T760	133.014	760.325	65192.3	62698.6	67812.1	69096.3	67312.1
M133T399	133.015	398.572	5429	5118.13	6128.55	5426.81	4340.27
M133T444	133.02	444.062	1130.53	1006.39	521.86	746.572	581.998
M133T534	133.033	534.139	9481.82	8102.66	8002.52	7246.93	7512.86
M133T758	133.033	757.696	958.01	942.465	935.028	1174.4	1072.63
M133T367	133.029	366.539	14197.2	19040	17924.1	13634.3	14205.1
M133T734	133.033	734.162	1430.81	1415.6	1315.18	1259.64	1684.85
M133T266	133.05	265.827	458366	366738	156173	342480	654884
M133T498	133.05	498.459	740268	426309	449831	744989	451365
M133T81	133.05	81.04	164899	136373	150940	170863	151304
M133T102	133.05	102.092	131898	140354	139886	171762	147497
M133T150	133.05	149.961	119959	110747	119049	121016	104442
M133T563	133.05	563.058	103737	104527	104548	104335	104971
M133T376	133.05	375.536	315998	625613	265043	314098	308284
M133T761	133.05	760.786	48261.4	1395.43	2468.25	50700.5	2456.11
M133T358	133.05	357.964	184379	170146	180889	187427	203118
M133T46	133.048	46.164	13870.4	10669	14029	15170.8	10025.3
M133T226	133.066	226.133	306209	298339	323004	302141	284529
M133T38	133.066	37.602	16907.6	16298.7	14160.4	20277.1	17842.9
M133T331_2	133.069	330.84	10522.9	8854.38	10048.8	10164.2	9618.63
M133T559	133.07	559.405	2162.41	2156.61	2002.46	2725.62	1554.3
M133T347	133.076	347.273	3285.93	4199.75	4600.82	4490.32	44016.6
M133T412	133.076	412.014	1127.63	131772	1401.26	1586.09	1381.47
M134T337_1	133.644	336.887	30185.4	13468.1	27024.7	21396.3	28008.2
M134T77	133.967	76.6105	6057.23	3003.64	3511.99	9336.09	2087.35
M134T69	133.991	69.011	57058.1	59173.5	60911	49268.9	60599.4
M134T227	134.007	226.517	5804.05	6981.41	7678.51	6366.53	6751.55
M134T241	134.007	241.313	3471.68	2295.76	7925.28	2789.91	6700.61
M134T344	134.012	344.34	725.031	640.035	719.89	983.782	854.167
M134T706	134.017	705.654	1367.28	1120.79	1291.55	1130.42	1459.3
M134T51	134.024	50.897	75355.6	70579.5	69264.8	80981.2	60755.4
M134T174	134.023	173.827	140656	125921	143971	93141.8	153732
M134T73	134.024	73.0985	24262.8	34734.7	20340.9	29235.5	21353.7
M134T539	134.028	538.703	2551.87	1734.4	1793.98	1593.23	2206.16
M134T366	134.036	366.496	17476.8	15522.4	15803.3	16106.2	15712.1
M134T353	134.037	352.519	6761.73	6785.59	9339.42	6742.44	8608.49
M134T625	134.037	625.004	686.584	770.047	687.312	549.333	759.315
M134T273	134.047	272.999	18344.9	17753.8	20196.2	21044.8	19170.2
M134T166	134.047	165.708	215887	275528	280408	199760	308278
M134T563	134.054	563.102	5168.84	5264.79	6097.83	5329.33	6313.09
M134T337_2	134.062	336.89	6.2347e+06	6.3645e+06	6.51087e+06	6.25642e+06	6.37358e+06
M134T76	134.061	75.98	37133.1	36015.1	43026.8	27923.3	36610.4
M134T225	134.069	225.242	32580.4	34990.5	35773.2	33375.3	31474.9
M134T239	134.069	238.831	24064	27000.3	26150.5	27839.2	23377.7
M134T562	134.072	562.125	1751.57	1460.38	1329.22	1484.72	1216.18
M134T331	134.074	330.82	45213.5	18574.8	19024.4	18719.5	16624.2
M135T222	134.646	222.297	1585.58	3506.35	2795.72	2942.7	2201.34
M135T274	134.894	274.304	138100	185953	208481	154627	183480
M135T80_1	134.894	79.826	24189.3	26294	30808.3	26853.1	22721.9
M135T339	134.894	338.731	45079.6	70612.8	52077.3	85995.6	56012.1
M135T301	134.894	300.697	113398	94999.7	63592.5	98165.6	97166.6
M135T781	134.915	780.83	1986.56	2000.48	2314.49	2416.17	2124.8
M135T768	134.915	767.876	1216.64	839.461	988.685	806.112	771.42
M135T41	135.007	41.106	27476.2	27598.5	30360.8	26410.4	831.808
M135T79	135.012	79.095	12338.9	11915.4	14747	13048.8	10682.5
M135T534	135.012	534.134	36724.4	39900.7	41820	36963	34930
M135T709	135.012	708.699	79472.5	1908.44	3269.34	1777.86	81084.7
M135T344	135.019	343.719	36201.5	39298.1	37165.7	39111.2	39075.8
M135T291	135.031	291.331	841655	847107	864659	832567	881765
M135T566	135.03	566.292	3.77971e+06	3.69895e+06	3.78518e+06	3.98586e+06	3.96707e+06
M135T631	135.03	631.091	423596	475016	437951	429008	486072
M135T647	135.03	646.76	308554	329538	299917	306143	316403
M135T165	135.031	165.008	576625	557784	584232	578112	605232
M135T220	135.031	220.188	194434	189241	117936	194296	194510
M135T80_2	135.029	79.8	6344.44	17583.8	5340.28	14486.3	6413.67
M135T689	135.03	689.405	140026	139220	145930	138790	137144
M135T354	135.045	353.877	62486.5	65229	65617.3	62537.7	65082.7
M135T37	135.045	36.915	150415	159845	154792	154681	162361
M135T396	135.056	396.353	27159.7	13908.5	22599.4	28373.4	25224.3
M135T223	135.066	223.074	765169	770881	802996	795209	798615
M135T337	135.064	336.89	545558	584432	551769	532709	582049
M135T1330	135.081	1330.35	1703.14	1691.51	1838.44	1555.71	2549.02
M135T1363	135.081	1362.76	2276.35	2708.88	1919.32	3189.75	1681.82
M136T275	135.894	274.911	12573.2	11276.8	19588.1	13352.3	11711.4
M136T39	135.97	39.423	15408.2	14423.4	9954.82	12128	8691.93
M136T403	135.971	402.927	1155.38	1145.95	778.996	3055.27	2753.95
M136T530	135.971	530.269	1579.19	6916.56	1438.8	6380.32	1065.54
M136T523	136.007	522.96	6320.41	7395.84	6961.16	6769.69	7223.16
M136T143	136.007	142.692	276868	237137	284272	300832	304915
M136T159	136.007	159.365	274627	282266	301158	299421	268787
M136T543	136.007	543.259	7723.55	6793.92	6436.79	6364.64	6932.29
M136T1341	136.016	1340.55	2493.42	31324.2	29680.5	3401.93	1496.23
M136T348	136.016	347.891	39862.3	26837.6	32718.7	78266.5	34255.6
M136T534	136.015	534.103	2860.9	1479.82	1715.66	2356.47	2489.98
M136T567	136.033	566.512	161783	150986	152201	162878	159353
M136T190	136.04	189.989	167467	186982	255645	177272	241997
M136T76	136.04	75.98	192680	215523	136553	210500	133541
M136T511	136.04	511.271	39858.5	39367.1	39865.3	40522.5	40539.5
M136T299	136.04	298.74	60869.6	44935.7	60318.6	59070.1	39803.8
M136T218	136.04	218.31	191010	284706	141405	240769	304243
M136T1369	136.04	1369.41	48136.8	48252	29439.8	78371.2	56675.2
M136T1339	136.04	1338.93	31211.3	24533.8	26098.9	25605.7	34311.9
M136T165	136.04	164.99	74357.2	82821.2	212581	218491	179289
M136T37	136.046	36.993	58430	12100.6	10204.1	55185.8	11887.1
M136T342	136.053	342.468	10581.8	10410.8	14152.2	11236.7	14109.1
M136T223	136.069	223.017	42016.5	44140.7	44351.9	46379.2	41972.2
M136T337	136.066	336.901	27326.9	26485.5	32212.7	33143.3	18459.8
M136T558	136.076	557.717	1145.14	1052.69	786.172	771.998	554.895
M136T451	136.076	451.382	3442.2	3484.21	3397.92	3257.77	3324.59
M136T463	136.076	462.752	2266.82	2342.73	2611.71	2502.95	2084.95
M136T455	136.498	454.679	1280.27	1150.21	1404.64	1222.02	1244.28
M137T382_1	136.598	382.427	3421.93	3464.51	3159.41	2827.22	3049.79
M137T66_1	136.597	66.461	15281.8	41914.9	36486.3	42432	36822.2
M137T426_1	136.597	425.81	3607.5	4804.1	5304.38	3285.12	4875.78
M137T80	136.891	79.7725	7248.58	6363.33	5319.77	4221.17	6777.62
M137T274	136.891	273.695	61016	58277.9	64210.1	48581.3	59463
M137T340	136.891	339.885	13675.6	20751	16833.5	14744	13715.9
M137T28	136.936	27.5185	3414.22	20630.4	22079.3	6341.92	4785.65
M137T7	136.936	7.248	21519.2	19729.2	17825.4	21012.5	18036
M137T1298	136.936	1297.78	11517.5	21594.7	11991.5	11589.8	12246
M137T731	136.964	730.587	371.074	533.629	2973	2941.03	559.77
M137T47	136.973	47.332	9084.24	13357.2	11163.2	14840	13812.1
M137T639	136.975	638.678	5423.61	5677.98	5504.84	5937.75	6048.78
M137T678	136.985	677.771	729.359	934.796	449.423	1219.57	993.162
M137T74	136.991	74.071	358336	342352	317774	349473	323815
M137T242	137.001	242.261	7138.54	5450.33	6552.68	6241.9	6083.63
M137T374	137.006	373.889	3361.72	3664.66	2869.34	3455.44	2536.52
M137T534	137.008	534.103	2117.01	2025.63	1934.64	3038.74	1406.22
M137T382_2	137.025	382.428	756247	754771	759759	772316	752099
M137T179	137.024	178.84	3.04274e+06	3.07857e+06	5.05722e+06	5.0765e+06	3.05565e+06
M137T400	137.024	399.856	250736	253110	255156	250489	247346
M137T668	137.024	667.971	21566.1	16541	22281.9	15658.2	18769.3
M137T614	137.024	613.792	16974.1	15035.4	15871.4	17864.4	14123.1
M137T426_2	137.025	425.81	1.25999e+06	1.2623e+06	1.27724e+06	1.25953e+06	1.30786e+06
M137T66_2	137.025	66.461	9.77088e+06	1.0536e+07	10524364	1.01066e+07	1.1121e+07
M137T485	137.024	484.968	28864	28242.8	29489	29006.4	27132.5
M137T142	137.024	142.252	2.48218e+06	2.49738e+06	2.48253e+06	2.53838e+06	3.09783e+06
M137T165	137.024	164.99	1.47879e+06	1.54843e+06	1.57075e+06	1.5867e+06	1.61911e+06
M137T36_1	137.024	36.413	108908	126221	128188	149742	138678
M137T350	137.024	350.167	221369	231395	229971	261878	108190
M137T568	137.034	567.577	51734.3	41467.1	43869	42648.2	56549.3
M137T226	137.035	225.667	127615	137590	152439	142492	145100
M137T511	137.035	510.591	43576.5	39948.5	42791.3	42172.7	44816.8
M137T332	137.035	331.571	170216	171721	166920	183415	152461
M137T55	137.043	54.6585	6752.1	9134.99	7589	6769.54	5000.35
M137T494	137.045	493.651	747.555	811.657	6188.53	6290.49	540.8
M137T342	137.06	341.841	36922.6	48610.1	40040	49023	41213.1
M137T645	137.06	645.313	1857.32	1951	2044.42	2475.71	2395.11
M137T378	137.06	378.388	62737.3	54509.6	53806.8	55806.7	56855.9
M137T36_2	137.06	36.383	109785	121760	115475	118237	112358
M137T75	137.06	75.327	42839.8	35379.5	39396.6	35605.8	36435.9
M137T689	137.058	688.61	901.946	1442.91	1322.01	1181.72	1317.26
M137T171	137.06	170.735	73541.9	138743	154953	135457	80583
M137T520	137.072	520.139	1859.75	3139.46	1934.65	1938.23	1827.74
M137T220	137.083	219.722	28397.3	25640.4	28671.4	30076.3	23789.4
M137T351	137.097	350.787	18876.1	22119.3	19605.6	19646.5	17162.9
M137T76	137.097	75.9805	13241.5	7818.65	11801.9	34643.7	14812
M137T578	137.097	577.504	1226.79	1468.77	1127.31	1299.76	1613.42
M138T456	137.594	456.053	396.63	768.424	533.852	889.538	802.369
M138T67_1	137.627	67.091	20029.9	20532.7	19674.7	22816	12051.9
M138T529	137.986	529.08	4583.84	5260.67	3063.46	3553.59	4730.97
M138T350	137.987	350.167	32477.1	32016	31501.5	31780.6	31088.6
M138T47	138.001	47.335	66550.2	55085.3	58477.3	65372.8	55859.5
M138T369	138.001	369.446	9258.65	9252.3	9553.13	79677.1	9146.74
M138T455	138.023	455.373	157165	160194	163757	159335	157339
M138T35	138.019	34.849	48895.3	46940.2	39365.3	31922.3	32403.5
M138T494	138.03	493.652	31327.2	31726	33174.9	31587.4	31684.8
M138T426	138.027	425.81	93965.1	90575.5	102432	95170.2	98742.2
M138T382	138.027	382.355	50216	54156.3	52634	56800.1	71763.2
M138T331	138.039	330.84	8486.13	9819.27	9045.33	9659.58	9382.97
M138T511	138.038	511.296	10389.8	2235.07	1571.09	2332.56	7428.39
M138T356	138.056	356.398	108234	111228	110157	110699	115218
M138T399	138.055	398.592	10614.3	9300.32	9963.49	10293.1	9166.4
M138T67_2	138.056	67.091	3.65292e+06	3.7328e+06	3.71405e+06	4.01549e+06	3.9149e+06
M138T634	138.055	633.795	1500.18	1511.13	1995.32	1040.32	1452.16
M138T93	138.055	93.42	781994	701292	391977	1.14689e+06	724693
M138T379	138.064	378.968	5223.99	5023.58	4891.49	5744.63	5396.37
M138T178	138.055	178.215	86365.7	168859	146343	127331	180489
M138T36	138.064	36.118	20298.6	20407.2	15573.3	14638.4	18083.1
M138T162	138.056	161.891	174114	166747	192487	59796	205165
M138T565	138.067	565.194	895.355	1613.05	1495.37	928.835	1331.56
M138T223	138.087	223.017	693.362	745.835	39332.3	39583.3	753.805
M138T341	138.092	341.211	4568.11	4002.92	6559.61	5169.9	5403.61
M139T543_1	138.618	542.601	2252.9	2181.53	1890.28	2165.79	2202.58
M139T1368	138.97	1368.45	2850.65	3726.42	2021.2	5486.18	1895.86
M139T693	138.97	693.237	19665.7	19551.9	20071	20580.7	19594.8
M139T772	138.97	772.4	8005.48	6752.99	9335.43	10036.9	9101.01
M139T74	138.986	74.138	14662.9	11570.5	14421.9	97810.2	13869.1
M139T296	138.986	295.724	27699.4	21951.2	16909.5	21822.2	11877.9
M139T701	139.001	701.36	24076.4	23832	25045.4	25897.9	24155.9
M139T120	139.006	120.021	954853	995536	1.89677e+06	1.053e+06	1.07198e+06
M139T352	139.006	352.414	214853	217730	213069	210737	206178
M139T504	139.026	504.411	543610	528776	526340	560475	503980
M139T704	139.025	704.304	27909	16058.9	16654.1	15960.3	16283.9
M139T334	139.022	333.638	12597.1	8513.58	6081.92	7366.02	6846.35
M139T518	139.026	518.4	394943	372767	387956	386920	385634
M139T586	139.026	586.453	38637.8	35441.6	37290.8	40613.4	39521.8
M139T536	139.026	535.77	342138	340753	331586	362156	326330
M139T553	139.026	553.077	42458.8	45776.8	46944.5	43836.5	43543.9
M139T426	139.029	425.81	11460.7	11947.3	11001.4	12379.2	12124.6
M139T66	139.029	66.4585	56053.8	65004.5	65790	51782.1	83574.7
M139T383	139.029	382.512	8606.67	4950.27	5674.31	6938.49	7900.87
M139T37	139.04	36.915	428158	387833	413062	419768	435336
M139T107	139.039	106.742	609789	501917	616979	612273	638271
M139T124	139.039	123.787	404373	465969	358966	391162	402348
M139T814	139.039	813.608	2120.1	2226.67	2277.32	2135.25	1994.85
M139T639	139.04	638.77	3693.76	3300.65	4087.04	3798.5	4214.54
M139T688	139.037	688.054	28530.8	11931.5	11799.8	12058.2	12215.7
M139T178	139.039	178.215	87007.2	78361.4	172489	82055.4	86223.6
M139T543_2	139.051	542.583	510927	504207	507520	494356	486189
M139T554	139.051	554.328	71049.5	74771.8	75805.4	77742.6	73848.9
M139T55	139.04	55.239	236795	204351	232756	226829	204030
M139T795	139.051	794.938	2762.25	2969.36	2989.72	2925.16	3546.3
M139T155	139.051	154.655	157497	144975	147379	147021	148625
M139T67	139.059	67.091	325245	332197	297042	324297	326675
M139T356	139.059	356.48	8963.58	8250.3	8109.58	8321.55	8378.21
M139T387	139.076	387.478	8055.75	3287.94	12087.7	8906.95	8450.77
M139T631	139.075	630.978	4316.48	4367.26	5309.91	4292.02	4604.6
M139T249	139.076	248.953	46650.2	57781	51751.6	53292.1	49898.9
M139T77	139.087	77.241	4393.37	3562.27	2720.17	23508.6	13420.7
M139T323	139.087	323.233	1201.65	1005.25	1067.33	977.646	973.356
M139T577	139.112	577.229	2673.15	2725.35	4575.11	3298.96	2836.02
M139T76	139.113	76.066	6749.33	10780.6	7263.86	12358.6	6502.48
M139T370	139.112	369.793	10780.4	10503.9	11368.1	11841.8	10227.4
M139T218	139.112	218.31	26852.1	26296.7	21632.4	24185.5	23806.2
M140T693	139.972	692.694	753.342	704.112	555.878	371.18	449.717
M140T675	139.978	675.01	29865.1	12452.6	21862.2	21328.7	20774
M140T341	139.984	341.178	21474.2	27049.5	22956.1	22775.1	22915.4
M140T36_1	139.993	35.695	3081.17	3022.86	24934.7	3913.08	28386
M140T389	140.001	388.795	1431.64	1610.13	1801.32	798.83	1749.42
M140T702	140.004	701.634	1213.66	978.991	1038.14	1001.34	1407.01
M140T180	140.01	180.08	1.44521e+06	1.46099e+06	1.24335e+06	1.5602e+06	1.36296e+06
M140T318	140.01	317.582	33018.5	33017.8	34294.3	36106.8	33978.8
M140T352	140.011	352.212	7986.73	7425.69	5492.13	60921.8	7776.86
M140T209	140.01	208.588	29291	247652	202721	331079	654302
M140T387	140.017	386.847	10590.1	10160	10550.5	9120.01	9394.01
M140T456	140.018	455.518	5817.63	6590.14	6860.88	6410.03	6369.95
M140T724	140.011	724.338	691.619	566.026	1115	856.991	865.15
M140T34	140.025	34.493	6960.62	14447.7	24996	6156.84	6341.09
M140T504	140.029	504.411	24238.5	24014.3	23287.1	24732.2	22610.6
M140T518	140.029	518.418	17998.7	18112.8	15044.1	18481.4	18816.5
M140T536	140.029	536.104	14974.1	17764.2	17197.8	17023.3	14831.4
M140T67_1	140.035	67.076	31077.8	31130.7	31855	28251.9	34411.3
M140T429	140.035	429.275	29823.6	31954.8	32585.9	32389.3	32898.2
M140T80	140.035	79.759	34972.4	29302	36520.5	32535.6	35339.9
M140T459	140.034	459.409	3346.24	3068.54	3301.45	4456.77	3203.95
M140T507	140.046	507.176	1988.5	1874.16	1582.03	2188.49	1919.45
M140T385	140.046	384.948	53296.4	49912.1	50818.3	49362.6	49759.4
M140T347	140.046	346.981	185102	175460	265060	180651	262440
M140T36_2	140.043	36.383	26478	21647.9	27040.3	24527.9	27753.2
M140T165	140.046	164.99	207688	535538	213142	90401.4	83153.9
M140T332	140.046	332.26	76711.3	75860.1	69564.5	77475.5	74271.3
M140T232	140.046	231.977	204939	111159	114264	114392	115267
M140T543	140.054	542.609	34364.4	35772.3	34829	35644.4	33341.4
M140T67_2	140.061	67.091	22226.1	25913.1	19264.2	21146.9	29365.7
M140T398	140.071	397.927	3269.73	3638.96	3992.86	3422.09	3463.32
M140T695	140.071	695.339	807.144	1022.6	1026.07	1331.37	1057.1
M140T433	140.072	432.942	3207.99	2888.51	2929.89	2372.36	2392.35
M140T482	140.071	481.562	1554.27	2534.58	1519.82	1500.06	1830.17
M140T198	140.071	197.919	19971.1	33532.6	23806.1	22119	20426.7
M140T322	140.071	322.462	872.458	775.991	873.021	737.239	725.888
M140T550	140.083	549.968	7451.96	7307.76	6745.44	8585.69	8997.02
M140T416	140.107	415.509	1012.76	449.054	536.025	661.26	682.712
M140T370	140.115	370.396	439.714	615.06	891.184	684.76	734.409
M141T93	140.547	92.76	812.158	811.614	1175.57	891.436	1226.38
M141T374_1	140.653	373.876	1076.32	996.512	461.944	661.393	961.74
M141T67	140.968	67.091	64624.4	70982.1	67887.8	82842.7	65031.6
M141T29	140.968	29.4835	32099.1	31594.6	16278.2	27371.5	40201.2
M141T5_1	140.968	4.8995	37878.8	31200.4	27326.7	18236.1	30932.6
M141T330	140.975	330.125	104257	121265	105409	170388	108335
M141T312	140.975	312.3	72219.9	71347.9	74803.3	73424.5	49344.2
M141T92	140.986	92.12	398815	420320	398242	404867	406220
M141T181	140.994	180.715	217926	229927	245559	250334	264087
M141T122_1	141.002	121.783	86876.1	47867	42876.7	38548.1	47384.4
M141T352	141.002	352.01	13923.9	15401.4	13577.5	13139.9	10819.6
M141T391	141.019	391.267	70623.1	63202.4	85061.3	181480	67684.2
M141T72	141.019	71.561	854222	879650	1.27184e+06	1.30855e+06	1.30444e+06
M141T662	141.017	662.436	5.74918e+07	5.72869e+07	5.80087e+07	5.88316e+07	6.00046e+07
M141T34	141.018	33.608	26346.4	29873.3	19328.3	25826.3	27989.7
M141T365	141.055	364.954	41753.9	39294.5	40392.4	37006	36163.3
M141T122_2	141.055	121.814	224431	204315	253076	119165	131122
M141T101	141.055	101.392	77768.5	84920.3	85949.1	84548.1	79685.3
M141T578	141.055	577.574	1527.98	1347.76	1715.57	1315.16	1431.47
M141T542	141.067	541.923	27617.4	19596.5	19673.5	19761.1	22366.7
M141T607	141.067	607.445	12860.1	12364.3	12226.2	12943.3	14374.3
M141T561	141.066	560.76	7644.12	6589.6	7689.15	6955.38	6670.2
M141T644	141.066	643.697	3060.26	2708.32	2818.06	3106.93	3450.17
M141T247	141.067	246.943	12631.5	15872.4	5423.28	5279.04	4673.67
M141T75	141.067	75.286	7398.35	6404.1	6855.46	6781.03	6500.13
M141T325	141.07	324.746	1485.19	2195.32	1979.27	2043.59	2384.41
M141T5_2	141.091	4.888	3421.99	1731.29	1956.64	2207.87	1251.26
M141T621	141.092	620.914	27076	26082.9	7076.14	22539.7	11635.6
M141T223	141.091	223.002	81876.2	86815.5	77340.9	80084.7	44358.9
M141T28	141.092	27.5525	4059.51	10419.7	6468.33	6952.98	8504.9
M141T374_2	141.092	373.876	269139	275611	271330	281017	264297
M141T109	141.092	109.314	39904.6	30821.4	33494.8	26908.3	29388.2
M142T666	141.58	665.519	4208.46	4736.56	4539.6	2927.56	3387.93
M142T68	141.966	68.361	5921.03	5315.07	33904.6	35014.7	7279.36
M142T341	141.98	340.858	1723.23	952.048	1655.44	1681.51	1400.99
M142T530	142.002	529.7	6487.54	1043.58	1429.63	483.677	727.852
M142T663	142.02	663.026	2.36661e+06	2.40648e+06	2.4155e+06	2.43517e+06	2.58663e+06
M142T485	142.026	484.941	719.554	525.822	674.56	1020.9	962.55
M142T72	142.022	71.556	45684.6	41687.1	50748	52178.8	51348.3
M142T355	142.033	355.21	4897.59	4617.35	6196.74	5281.53	5986.96
M142T632	142.033	631.876	658.409	598.552	481.178	2098.93	572.51
M142T501	142.051	500.915	36196.1	37527.9	38044.1	37595	39125.6
M142T470	142.051	469.972	48921.2	46771.1	47438.4	49252.3	49132.9
M142T555	142.05	555.395	54564.8	53947.6	54153.1	54208.7	55367.1
M142T707	142.05	706.823	9151.2	5336.22	5904.8	9303.45	5088.95
M142T330	142.051	330.125	10954.4	11369.2	10723.9	12154.7	10679.6
M142T746	142.05	746.486	12291.6	12035.2	13217.3	13788	13139.5
M142T390	142.051	390.365	10491.2	11906.9	10480.8	9420.08	11100.7
M142T450	142.05	450.244	13264.1	12970.9	14071.9	13369.2	13505.4
M142T77_1	142.051	77.233	8780.92	13710.2	7832.55	9432.05	10284.9
M142T359	142.066	358.734	89515.7	110743	94032	91465.8	91072.4
M142T230	142.062	230.094	16907	16138	18809.4	18263.6	17770.7
M142T346	142.066	345.686	27051.8	28309.1	27946.3	28982.1	27396.2
M142T542	142.07	541.545	1115.55	1190.81	1019.16	781.007	959.853
M142T77_2	142.065	77.241	7253.84	5841.42	4860.31	8087.78	4555.35
M142T506	142.087	506.461	73783.4	72834.6	73446.5	71846.7	73523.5
M142T374	142.095	373.876	25318.8	23065.2	25565.2	24954.5	23522.9
M143T364_1	142.59	363.582	526.064	543.999	608.067	554.827	477.799
M143T465	142.626	464.795	959.966	793.964	665.516	1132.7	775.89
M143T330	142.972	330.125	108164	170412	108578	167027	103522
M143T310	142.972	310.232	72159.3	52417.4	50359.2	50357.9	52824.7
M143T609	142.975	608.87	53123.8	20419.5	50405.3	47734.7	27386.4
M143T93	142.982	93.1025	20724.6	15212.7	16605.8	18919	78804.8
M143T709	142.978	709.327	690.877	643.101	21928	724.848	641.01
M143T677	142.996	676.534	16256.5	11272.7	17426.5	9721.23	171127
M143T413	143.019	413.072	36427.3	1605.43	2196.8	2164.55	1747.16
M143T662	143.021	661.807	476176	460791	472549	476085	520369
M143T711	143.035	710.719	18966	19995.2	21358.1	20051.7	21138.5
M143T722	143.034	722.343	8012.92	8000.52	7676.54	7924.28	8497.24
M143T85	143.035	84.675	244014	237776	215347	232284	239792
M143T72	143.035	71.551	370165	374970	394234	367650	350019
M143T364_2	143.035	363.796	168551	168090	265608	170681	175840
M143T552	143.035	551.832	187583	186089	192046	227241	202195
M143T746	143.035	745.806	29708.5	27644.2	30390.3	30515.2	31056.3
M143T460	143.035	459.658	101263	108975	99313.6	100125	100404
M143T349	143.035	348.884	86289.2	82354.6	82870.1	81401.7	84137
M143T536	143.035	536.433	118955	219574	213776	196574	205566
M143T797	143.034	796.96	7710.56	8298.51	7600.39	8653.28	8070.29
M143T422	143.046	422.223	100778	96315.9	98341.5	96146.4	101237
M143T158	143.046	158.075	235985	128247	234407	163264	189593
M143T522	143.045	521.558	2008.4	2386.68	2430.4	2563.81	3141.35
M143T629	143.045	628.981	5737.87	4835.39	3023.09	4188.17	4026.15
M143T502	143.054	501.605	2621.72	2567.95	2453.03	3002.48	2513.51
M143T471	143.053	470.658	2562.61	2627.1	2315.7	2480.31	3657.44
M143T77	143.05	76.936	66707.3	45884.9	267284	55524.9	74932.1
M143T556	143.054	555.506	3082.96	3150.71	7356.68	2671.48	2975.36
M143T18	143.071	18.1165	174278	2239.01	2619.46	8104.69	4518.91
M143T682	143.071	682.158	50655.8	47024.5	49204.7	45810.9	47358.8
M143T73	143.071	72.811	20681.3	28237.2	19099.9	22781.5	22135.2
M143T464	143.071	464.403	194897	199696	190611	186796	198054
M143T443	143.071	442.564	21885.5	22287.5	22190.5	22042.6	21634.2
M143T358	143.07	358.347	21688.6	23620.6	23393.5	20909.5	20953
M143T792	143.071	791.652	1821.16	2363.06	2368.37	1856.51	37487.4
M143T558	143.082	558.035	4249.51	4488.58	4708.38	4711.06	4501.6
M143T506	143.09	506.461	5312.65	5682.81	6099.05	5592.05	6005.74
M143T78	143.107	77.873	218301	209136	310497	249377	328437
M143T176	143.107	176.352	522419	488749	313327	276155	426380
M144T534	143.579	534.199	2859.82	2381.81	3170.94	2673.65	2006.34
M144T335_1	143.597	334.644	3122.2	3156.38	3943.62	3229.12	4221.2
M144T504_1	143.618	504.411	1014.07	1480.48	1377.62	939.136	1487.98
M144T374_1	143.619	373.876	370.145	437.46	484.987	482.374	507.84
M144T118	143.901	118.059	484475	436893	491486	582708	516677
M144T144	143.901	144.311	482885	590063	493741	553882	706272
M144T610	143.97	610.132	52199.9	25358.7	51744.4	55894.4	52614.7
M144T675	143.991	675.317	52216.1	26370	44971	46713.4	48809.9
M144T657	143.991	656.619	32949.4	43108.9	27994.5	27440.2	25688.9
M144T348	144.006	348.205	3585.4	4068.49	3699.91	4028.88	2967.37
M144T628	144.007	627.729	1451.25	891	1345.16	914.1	1116.59
M144T35	144.02	35.124	2701.19	2987.95	2642.85	2509.32	2966.08
M144T588	144.029	588.156	65218.1	66689.9	61064.5	61439.2	60982.6
M144T370	144.03	370.413	9968.35	10556.5	10879.1	11173.8	10599.6
M144T120	144.03	119.928	14459.9	16217.5	14273.3	22303.8	16235.1
M144T538	144.03	538.357	1.29193e+06	1.65377e+06	2.01492e+06	2.0248e+06	2.03194e+06
M144T762	144.03	761.576	2927.47	4873.19	4939.37	4780.31	5277.14
M144T461	144.038	460.923	9502.14	10518.5	8073.12	8243.67	9398.29
M144T746	144.037	745.759	1431.08	1822.95	1352.19	1607.26	1453.98
M144T711_1	144.037	710.719	1179.26	830.502	1336.51	927.436	1048.07
M144T59	144.044	59.2295	27199.2	21117.8	14257.6	18428.4	18924
M144T75	144.045	75.35	42979.1	40487.3	32875.8	35132.1	28443
M144T335_2	144.046	334.986	974162	920902	958059	979901	990380
M144T372	144.045	372.428	38732.7	37086.9	36145.8	36689.6	33584.4
M144T703	144.066	702.647	14705.2	15121.1	17299.9	15616.5	20065
M144T374_2	144.066	373.889	115474	120596	124385	116913	116132
M144T550	144.066	550.179	770803	768489	776256	801702	458546
M144T504_2	144.066	504.37	366337	351864	362848	364984	367175
M144T126	144.066	126.093	13000.7	12678.7	14770.5	13964.5	15857.2
M144T833	144.066	833.169	1431.63	5586.64	6448.55	2229.69	2627.65
M144T464	144.074	464.19	18315.2	18576.1	17190.1	17713.3	18394.9
M144T682	144.074	682.158	2355.31	3359.51	3270.31	2884.11	3275.34
M144T650	144.077	650.013	22738.4	22874	23215.2	22152.4	24183.1
M144T711_2	144.102	711.379	5514.17	5919.71	5770.2	5638.18	5644.98
M144T446	144.103	446.011	1514.66	1704.83	2164.62	1827.73	1828.98
M144T340	144.102	339.885	4064.14	3277.32	3476.37	2705.93	3408.89
M144T27	144.111	27.33	4969.89	29015.8	24952.2	15113.1	18068
M144T6	144.111	6.299	10414.4	18315.2	12163.7	8305.92	20141.8
M144T78	144.111	78.168	16876.7	12149.9	19572.5	17510.3	19175.4
M144T328	144.111	328.026	3303.8	3312.46	3632.37	3573.99	3337.76
M145T241	144.573	240.575	993.795	789.167	595.148	872.779	1120.01
M145T681	144.608	681.241	345.072	1923.25	1905.91	2161.79	816.823
M145T392_1	144.61	391.873	7123.85	14277.4	11383	14219.6	20695.9
M145T121	144.909	120.533	532302	516729	554568	547101	542591
M145T146	144.909	145.561	514962	492870	492749	506502	473979
M145T330	144.969	330.091	54413	36335.9	24931.8	32766.6	49016.1
M145T245	144.996	244.663	221785	5946.08	5798.25	5066.06	7087.37
M145T834	145.014	834.182	8312.32	8722.22	8211.3	8933.25	9610.33
M145T444	145.014	443.882	8477.58	7729.55	8077.59	8934.92	8335.06
M145T356	145.014	355.827	49028.8	50935.7	58797.5	52035.8	49603.6
M145T744	145.014	743.582	9271.19	13562.3	14048.9	18109.7	14270.4
M145T240	145.025	239.884	236077	229193	247751	230222	233867
M145T266	145.025	265.572	147774	155605	144462	149217	148702
M145T537	145.033	537.449	76623.2	83980.1	74584.5	124385	75562
M145T349	145.04	349.324	12734.7	15683.7	15452.1	15413.3	15897.6
M145T335	145.048	334.986	96718.1	91760.5	100988	99947.6	117823
M145T179_1	145.05	178.835	499090	145319	211497	212413	286948
M145T534	145.05	534.136	13056.1	16103.7	20615.2	19427.5	20576.6
M145T162	145.05	161.935	105310	114077	116551	108059	113994
M145T400	145.05	399.862	21175.5	7864.01	10519.8	10931.3	11692.2
M145T721	145.061	721.308	99259	91601.4	107468	107320	107366
M145T734	145.061	733.765	73119	77237.5	65580.9	81973.2	79617.6
M145T392_2	145.062	392.472	4.7527e+06	5.43663e+06	4.88795e+06	4.79249e+06	4.99513e+06
M145T682	145.062	681.555	458084	509013	469233	526823	473306
M145T475	145.061	474.623	20324.4	20821.6	20660.8	21837.1	22031
M145T765	145.061	764.663	10544.6	43693.5	11897.4	10345.9	9922.88
M145T562	145.061	562.171	17715.4	14631.9	14975.4	15040.2	16107.1
M145T504	145.069	504.411	22899	23664.3	23385.7	24468.6	22441.1
M145T374	145.069	374.068	5491.32	12442.1	7824.18	4883.76	7560.33
M145T464	145.076	464.19	1758.71	1946.3	1960.37	1557.71	1974.11
M145T545	145.069	545.189	9874.99	9728.12	22154.9	9678.88	44880.7
M145T366	145.086	366.369	17017.2	18352.5	21817.4	18535.3	17658.6
M145T220	145.087	219.548	89342.1	123548	112251	105652	91039.6
M145T179_2	145.086	178.835	33843.5	68481.4	53792.8	63671	101190
M145T649	145.081	649.361	1055.13	1067.18	991.174	1621.64	873.315
M145T202	145.087	201.916	91252.4	101029	91970.5	96662.6	97758.9
M145T440	145.087	439.684	3230.57	11974.4	12263.3	2818.46	3304.44
M145T716	145.097	716.113	23410.8	21602	21516.9	31730.3	33065.1
M145T556	145.098	556.238	3319.41	2836.5	3639.89	3192.32	3663.51
M145T1004	145.098	1004.03	92128.4	88480.7	105904	87226.6	90874.2
M145T699	145.098	698.68	18381.4	19089.9	20567.4	204936	192806
M145T320	145.103	320.372	10006.8	1635.15	749.939	1166.96	8523.63
M145T755	145.097	755.066	8717.55	6994.83	9084.57	29345.9	30710.1
M146T534_1	145.589	534.139	409.41	493.44	564.015	526.235	584.222
M146T118	145.897	118.078	52676.2	79976.8	80795.5	79458.6	108779
M146T372	145.991	371.766	4180.63	4425.44	4640.41	4371.29	4547.85
M146T356	146.017	355.709	1552.19	1427.41	1789.33	1964.44	1989.43
M146T57	146.024	56.592	223661	198334	225496	195951	220077
M146T336	146.024	336.286	15623.5	14730.8	14538.1	20894	16883.7
M146T315	146.024	315.051	23228.1	24115.8	22837.4	22041.2	24702.7
M146T473	146.045	473.438	89876.5	87491.2	90592.2	90957.8	92187.8
M146T552	146.045	552.185	54857.1	57022.7	59507.9	56749.3	55325.2
M146T448	146.045	447.594	13173.4	12892.7	12716.6	13446.1	13650
M146T579	146.046	579.494	17684.2	16913.1	18053.8	18404.9	16159.6
M146T829	146.046	829.142	149167	149546	154776	158180	160367
M146T534_2	146.045	534.134	147998	142645	146882	139254	140462
M146T723	146.045	723.482	54138.2	55416.8	46691.2	56545.5	49026.5
M146T349	146.044	349.102	898.223	1467.52	1228.75	1405.7	974.545
M146T502	146.046	502.236	10060.1	10413.5	9707.61	9932.46	9635.14
M146T763	146.046	762.641	29643.3	21473.3	13812.9	15542.1	37399.8
M146T746	146.045	745.787	20429.3	21642.5	20545.2	25259.3	21497.6
M146T335	146.051	334.649	5506.8	3736.99	5029.37	15020.9	5093.76
M146T77	146.06	76.593	45672	42112.8	51352.4	39201.5	41248.3
M146T504	146.071	504.411	2665.75	2578.23	2591.32	2746.25	2539.08
M146T392	146.065	392.472	278358	326602	283335	290188	278194
M146T682	146.065	681.555	28726.3	21367.8	26261.8	30990.3	25813.5
M146T484	146.082	484.356	19959.7	20589.9	21118.2	21885.5	19446.8
M146T646	146.082	645.992	133200	134416	137644	138387	137225
M146T716	146.101	716.292	1679.09	1462.19	1579.97	1666.35	5850.52
M147T519_1	146.606	519.477	686.401	529.489	539.506	811.137	540.99
M147T120	146.905	119.928	76478.9	72042.2	73131.7	75263.8	75920.5
M147T146	146.905	145.684	68735.9	62691.3	63207.2	54577.4	64978.7
M147T645	146.908	645.374	6106.8	7127.19	5851.25	6767.7	5831.98
M147T494	146.908	493.651	18417.1	17974.5	19086.5	17843.1	25286.4
M147T581	146.907	581.413	7104.27	12242.1	7189.38	5841.56	5535.1
M147T628	146.907	627.881	12881.3	7544.94	7379.7	5926.46	6159.33
M147T1363	146.965	1363.33	35113.8	22672	20504.5	28237.8	19712.5
M147T1286	146.965	1286.15	37440.2	28906.8	31001.7	26548.5	27241.2
M147T1329	146.965	1329.32	29995.9	23374.7	8923.63	22397.9	21220.2
M147T1310	146.965	1310.44	35410.6	24186.8	26826.5	22548.2	26725.6
M147T29	146.965	28.862	57515.9	41188.2	113994	118641	87698.4
M147T7	146.965	6.665	104148	114230	114323	58210.3	95234.6
M147T1244	146.965	1244.3	28927.3	31330.7	37686	35311.4	49691.4
M147T1217	146.965	1217.25	19811.9	21168	27438.5	20157.1	20077.6
M147T414	146.965	414.351	748.772	616.875	549.712	7458.05	6995.28
M147T66	146.975	66.461	204442	224125	207506	201638	218617
M147T399	147.011	398.592	7152.28	7192.17	5850.73	7166.27	6480.83
M147T363	147.011	362.624	4560.43	4936.81	4782.6	4809.47	4792.66
M147T714	147.03	714.163	308323	316703	338980	318666	347012
M147T701	147.03	700.667	48181.6	47957.7	49187.3	44860.1	48165.9
M147T825	147.03	824.645	216997	117699	216383	215569	219017
M147T848	147.029	848.068	117192	125267	124163	150227	135805
M147T122	147.03	121.783	1.18845e+06	1.1778e+06	1.19033e+06	1.22894e+06	1.24782e+06
M147T763	147.03	763.2	423634	433975	222160	210874	490024
M147T789	147.03	789.49	133953	265056	281863	272746	281500
M147T76	147.045	75.98	17277.3	13165.7	14505.8	18096.8	12473.5
M147T461	147.045	461.334	23342.7	44993.7	46163.1	26290.2	24478.6
M147T534	147.048	534.075	10311.6	20754.4	7417.14	9049.66	8193.98
M147T727	147.048	726.598	822.825	844.14	43533.4	643.433	44978.3
M147T413	147.066	413.163	80231.8	79240.3	81262.5	82412.8	81126.3
M147T368	147.066	368.439	188006	185575	177431	192747	198359
M147T392	147.066	392.472	118180	116370	116927	115728	122514
M147T519_2	147.066	519.465	140406	143955	146165	151630	146371
M147T560	147.066	559.658	21324.8	21202.2	21307.4	21657.7	20835.9
M147T342	147.066	341.841	222959	233070	180996	215037	174918
M147T180	147.065	179.79	197757	169541	167248	197670	213046
M147T433	147.066	433.042	42762.1	38811.7	34854.9	43312.5	40279.3
M147T478	147.066	478.217	24387.6	24753.3	24908.6	23589.9	24780.9
M147T537	147.066	537.404	11615.4	11844.9	11648.2	11172.5	10829.9
M147T311	147.066	311.472	78227.7	73674.7	43501	81289.9	79649.2
M147T457	147.066	457.221	48382.4	48573.5	51723	50809.7	48523.4
M147T150	147.066	150.403	296932	1.02789e+06	279852	312133	297918
M147T127	147.065	126.97	508969	519689	480724	294962	569144
M147T37	147.081	37.437	8409.96	5658.36	5647.92	7923.03	7857.83
M147T484	147.085	484.356	954.166	1171.81	1161.9	1440.71	1312.98
M147T646	147.085	645.987	9003.59	8833.93	8671.86	9102.98	8314.33
M147T343	147.117	343.11	2657.82	3609.88	3520.15	4563.15	3313.01
M147T559	147.117	559.405	6402.22	6481.16	6839.46	6058.11	6621.16
M147T318	147.118	317.51	3395.19	36413.8	3872.52	3569.36	3065.67
M148T66	147.979	65.7575	7466.47	69235.6	9092.87	9348.65	10243
M148T447	148.007	446.751	2543.64	2936.8	2308.32	2173.2	2283.7
M148T537	148.006	537.401	833.551	962.427	969.38	798.229	4418.63
M148T291	148.028	291.363	815304	876469	848214	858962	862005
M148T555	148.025	554.696	2933.1	2037.09	1856.75	3127.83	1665.16
M148T715	148.033	714.586	19467.2	19946.5	20848.5	19584.6	20937.8
M148T763	148.033	763.095	12148	12945.9	20178.2	25461.4	29449.9
M148T389	148.04	388.738	25158.3	21712.5	33807.8	28397.4	25211.8
M148T337	148.04	336.89	153041	166875	142979	146315	156106
M148T55	148.04	55.274	1.10622e+06	1.09772e+06	1.09019e+06	1.12456e+06	1.0967e+06
M148T254	148.04	253.76	105372	177236	99678.2	112502	87707.5
M148T77	148.04	77.233	80043.7	77667.8	75530.8	72839.4	66807.9
M148T829	148.05	829.196	1269.89	1345.03	1527.54	1251.84	1537.2
M148T624	148.052	624.368	2544.03	2155.6	1871.33	2254.97	2374.6
M148T513	148.063	512.646	69890.6	68891.7	65922.9	70542.9	77421.2
M148T594	148.062	594.003	806.118	971.539	780.832	1054.9	836.394
M148T266	148.061	266.109	11671.2	14672.1	22682.8	20526.9	13087.7
M148T560_1	148.069	559.69	1040.99	1618.37	1302.61	1300.12	1268.07
M148T272	148.077	271.784	22185.2	20099.8	21952	19354.5	21649.1
M148T309	148.077	308.742	13012.1	15041.1	14800.6	13481.1	12866.8
M148T647	148.086	646.663	929.997	855.853	745.359	854.202	996.574
M148T560_2	148.121	559.658	451.14	861.738	934.292	658.769	648.923
M148T36	148.488	35.695	43521.5	42685.1	44846.4	45159.8	40473.3
M149T36	148.953	35.793	9.84059e+06	9.61792e+06	1.0054e+07	1.08662e+07	9.34312e+06
M149T628	148.964	628.388	8090.67	8604.49	8775.5	9023.56	9050.01
M149T63	148.972	63.234	89630	77625.8	84463.6	76383.1	84698.5
M149T688	148.991	687.96	1984.66	1856.29	2162.37	1982.84	2383.1
M149T818	148.991	817.502	5912.86	6618.81	6960.09	6191.12	6634.07
M149T704	148.991	704.157	15577.7	970.646	817.292	926.552	1073.32
M149T332	148.991	332.26	1625.57	1047.43	22728.4	1645.19	20807.7
M149T756	149.009	756.331	749332	748799	816372	836714	824945
M149T829	149.009	828.556	93617.3	92028.8	139602	139400	131282
M149T809	149.008	808.949	63883.9	67209.5	66140.4	68216.7	69691.8
M149T793	149.009	793.221	118587	115060	358267	119378	359378
M149T344	149.018	343.73	4368.05	3855.22	5262.28	2766.78	4600.29
M149T73	149.024	72.773	437622	513262	416470	487444	500147
M149T292	149.031	291.931	32502	25357.4	36285.8	40962.3	32848.3
M149T654	149.033	654.153	8813.66	1406.98	2991.71	2159.46	2530.44
M149T543	149.027	542.928	938.88	1456.33	1735.59	214196	1044.9
M149T174	149.046	173.571	1.09565e+06	1.08244e+06	1.04521e+06	1.80494e+06	1.81219e+06
M149T541	149.045	541.309	826480	520139	530926	552493	549329
M149T567	149.046	566.625	643143	634019	632207	646978	661764
M149T585	149.045	584.77	733864	731056	598877	631133	637194
M149T511	149.046	511.308	186402	184499	197255	193663	198388
M149T602	149.045	601.545	811616	816933	822133	830627	823338
M149T259	149.046	259.385	974106	987560	1.09551e+06	1.03568e+06	979379
M149T56	149.044	55.894	99085.7	87420.4	89749.3	90729	100686
M149T486	149.046	485.572	178087	176710	180858	274050	185974
M149T37_1	149.06	37.013	87279.3	71972.2	72376.6	71915.1	68296.4
M149T76	149.061	76.254	45762.9	25312.4	44497.9	28724.2	41932.3
M149T352	149.06	351.602	14605.5	16658.9	14422.5	13889.3	13345.7
M149T339	149.072	339.331	28723	23668.3	25218.2	12231.3	29893.5
M149T201	149.081	200.584	210919	209164	206185	212003	209761
M149T155	149.081	155.466	134561	136427	135451	139766	132260
M149T37_2	149.097	37.348	16432.1	20298.7	18005.2	19438.9	19905
M149T325	149.097	324.562	4130.97	3321.72	3575.72	3170.97	3839.29
M149T62	149.474	62.082	3373.33	3208.68	5382.38	3561.63	4168.38
M150T51_1	149.589	51.0025	89041.3	53819.6	71744.2	82711.9	90475.2
M150T36	149.954	35.773	186090	182999	178576	184994	168810
M150T646	149.985	645.973	1005.4	816.326	839.672	948.384	841.896
M150T70	149.986	70.486	49059.6	29426.3	36683.1	38413.3	54538.2
M150T26	150.001	26.169	10717	4738.12	2296.21	4857.99	4910
M150T7	150.002	6.665	8066.34	10891.1	7423.42	7488.02	539.333
M150T105	149.995	104.789	20595	9989.17	8311.13	20630.8	7124.1
M150T1309	150.001	1309.23	2709.4	2402.89	2745.73	3367.27	3002.26
M150T756	150.012	756.004	36563.4	36737.2	28064.9	39282.1	26801.8
M150T212	150.017	211.697	412501	421135	440397	257982	435449
M150T481	150.022	480.997	8553.55	8100.94	8304.76	8769.29	8505.49
M150T357	150.018	356.734	4444.21	4804.42	4228.12	3371.99	5736.04
M150T528	150.023	528.386	3464.88	2774.43	4748.97	3167.66	3380.58
M150T291	150.025	290.763	184969	197237	190329	195284	192411
M150T68	150.032	67.741	100051	100787	88748.9	104721	113461
M150T399	150.042	399.174	18923.5	17161.8	14847.9	14349.4	15295.5
M150T602	150.048	601.545	48696	51871.2	48222	47808.1	46542.8
M150T254	150.056	253.883	2.08874e+07	2.00922e+07	2.48226e+07	2.59842e+07	2.02219e+07
M150T388	150.056	388.162	342731	357998	344057	379791	349217
M150T299	150.056	298.877	1.20207e+07	1.37851e+07	1.36411e+07	1.65346e+07	1.41988e+07
M150T73	150.056	72.801	3.35196e+06	3.47145e+06	3.42859e+06	3.65849e+06	3.35391e+06
M150T167	150.055	166.956	173190	293659	160425	233404	312369
M150T651	150.056	651.292	24738.7	25012.1	25949.3	25492.6	26083.9
M150T51_2	150.056	51.005	2.21433e+07	2.2606e+07	2.22355e+07	2.22352e+07	2.19951e+07
M150T548	150.055	547.579	305660	302101	284223	309109	291134
M150T285	150.056	284.736	3.78144e+06	3.59116e+06	3.76503e+06	3.39873e+06	3.43955e+06
M150T419	150.056	419.089	282117	128241	286300	280842	277595
M150T201	150.085	201.109	10339.1	11131.2	11703.9	12733.8	13368.2
M150T512	150.092	511.941	632.554	634.025	625.333	862.511	611.962
M151T280_1	150.555	280.433	81224.5	74610.7	64016.2	74722	84709.3
M151T375_1	150.556	375.24	4439.42	4414.14	6388.6	3080.02	4627.31
M151T352_1	150.57	351.602	1860.9	1909.52	1980.7	1695.47	1833.02
M151T434_1	150.59	434.168	6321.69	7001.65	6107.12	5251.64	6487.25
M151T36_1	150.948	35.793	520344	508846	525706	536086	502052
M151T628	150.963	628.142	563.726	2186.74	492.538	613.333	600.002
M151T691	150.97	690.705	1130.64	1334.06	1318.31	1240.5	1521.39
M151T485	150.98	485.314	471.184	554.85	2501.23	595	542.423
M151T68	151.006	67.716	34968.3	29439.5	27727.1	28101.4	40533.8
M151T799	151.001	799.249	3714.28	3603.37	3728.28	3677.05	3731.01
M151T537	151.006	536.809	527638	539539	514151	904437	531385
M151T356	151.006	355.827	40447.1	40575.9	41990.8	44794.9	42527.8
M151T553	151.007	552.77	230925	236663	231769	218478	222665
M151T517	151.006	516.722	144058	142910	152146	154380	146462
M151T814	151	814.332	3537.28	5349.12	4882.21	3799.84	3356.11
M151T677	151.001	676.565	1129.51	1688.06	1063.29	776.087	929.392
M151T757	151.013	756.663	11050.3	6765.95	11744.6	12131.7	7635.17
M151T118	151.006	117.574	81137.4	138147	154679	76133.6	71419.5
M151T280_2	151.027	279.831	2.08632e+07	2.05272e+07	2.12816e+07	2.11753e+07	2.05338e+07
M151T320	151.026	319.712	150562	146774	157775	153251	157756
M151T375_2	151.026	374.583	1.47447e+06	1.52455e+06	1.52836e+06	1.50953e+06	1.4989e+06
M151T556	151.025	556.238	10525.2	10538.8	11394	13625.4	11085.6
M151T70	151.039	70.301	942517	787857	724735	690196	986563
M151T399	151.039	398.551	33647.1	36525.2	37593.7	37243.7	32827.4
M151T204	151.039	204.473	562493	539437	556186	582578	549097
M151T352_2	151.039	351.804	585103	618196	597201	617231	596970
M151T430	151.039	430.465	20495.1	19509.2	17483.5	17467.1	14859.8
M151T620	151.04	620.449	6267.37	6743.22	5661.65	6144.96	4686.68
M151T239	151.039	238.977	384771	680371	599985	684644	709855
M151T38	151.039	38.243	349383	403366	357412	369023	450261
M151T179	151.04	179.494	296931	307681	413503	344771	410325
M151T132	151.051	131.768	953352	989546	943608	1.40194e+06	1.0051e+06
M151T686	151.05	685.977	51783.1	74634.3	73634.7	75291	52317.8
M151T784	151.051	783.931	18774.6	18126.9	18551.8	11245.1	18235.5
M151T602	151.049	601.846	10645.3	11269.9	12281.8	9289.37	8811.81
M151T254	151.059	254.38	2.0205e+06	2.13365e+06	2.28889e+06	2.16684e+06	2.20004e+06
M151T73	151.059	72.811	292659	308398	315695	309399	314705
M151T299	151.059	298.877	1.36528e+06	1.10051e+06	1.36856e+06	1.09193e+06	1.10511e+06
M151T51	151.058	51.005	1.76798e+06	1.8821e+06	1.83916e+06	1.83237e+06	1.87891e+06
M151T269	151.059	268.627	810447	736378	691610	792787	659144
M151T416	151.061	416.466	244087	249367	244184	253391	250797
M151T378	151.06	378.453	113653	113159	144797	166358	204497
M151T547	151.059	547.365	14124.8	19650.8	18524.8	21224.6	15537.9
M151T434_2	151.061	433.654	1.58413e+06	1.62159e+06	1.66871e+06	1.61268e+06	1.59927e+06
M151T651	151.059	650.667	1552.64	1927.13	1987.71	2110.18	2358.42
M151T635	151.076	635.418	4700.36	4053.34	4031.09	4062.37	5096.23
M151T36_2	151.076	36.383	47304	49057	55516.5	41645.4	33208.5
M151T76	151.076	75.9475	28819.2	316415	19451.9	19667.1	15310.4
M151T564	151.076	563.9	1639.05	2382.9	2077.56	1542.94	4477.16
M151T352_3	151.076	351.606	10806.1	3550.01	1885.68	4194.99	2959.49
M151T229	151.076	228.801	82551.8	71585.9	72866.8	86985.9	72888.2
M151T176	151.076	175.688	58180.1	52445.7	39228.8	39996	50480.3
M151T577	151.112	576.914	4913.83	3970.33	3506.76	2975.44	3303.34
M151T408	151.149	407.681	1611.41	1366.65	1305.19	1276.4	1785.81
M152T281	151.551	280.771	4487.43	3094.59	7339.48	3029.08	3455.55
M152T35	151.951	35.3455	4479.9	4550.93	7178.19	4792.1	14982.7
M152T823	151.984	822.602	6614.99	14801.3	8192.28	7336.76	7555.32
M152T703	151.984	702.729	4533.94	2755.63	11919.6	2025.17	11576.1
M152T686	151.996	686.07	6891.84	1412.73	1538.02	820.838	2128.71
M152T339	152.001	339.305	135294	145823	139838	143735	148270
M152T68	152.011	68.361	92953.2	63952.2	99493.8	132111	134272
M152T729	152.011	729.043	844.821	753.519	841.272	902.639	683.492
M152T408	152.011	408.341	26915.7	27657	27561.8	26133.7	26955.7
M152T537	152.01	536.787	24573.9	29602.4	27037.7	27152.1	30733.5
M152T280	152.029	279.889	1.08768e+06	1.12146e+06	1.13398e+06	1.10624e+06	1.09938e+06
M152T375	152.029	374.913	88333.7	92294.8	89493.8	95931.6	89019.4
M152T74	152.035	74.043	74741.5	56750.8	72710.9	80456.3	63582.7
M152T433	152.035	432.984	48718.8	49283.2	43203.4	48906.1	46981.5
M152T55	152.035	55.318	48287.3	44070.1	51158.5	46310	42292.9
M152T24	152.035	24.469	31635.2	41703	5287.1	30483.5	32846.7
M152T351	152.043	351.407	56871.9	57664.4	59146.6	56815.7	57267.9
M152T133	152.054	132.683	72826	113485	115666	105931	73994
M152T687	152.054	687.24	4606.91	4081.22	4981.99	5315.94	4129.49
M152T482	152.057	482.159	5937.21	6240.06	5212.68	5003.55	5168.87
M152T51	152.061	51.005	144358	117912	124796	145717	143729
M152T299	152.061	298.593	81320.3	111751	74214	105475	96596.5
M152T434	152.064	433.654	85394.6	80029.2	83463.2	88759.5	87903
M152T792	152.071	792.368	1924.1	2343.97	2165.4	2164.16	2673.75
M152T511	152.071	511.271	40114.3	37087.8	37279.8	40098	37746.7
M152T179	152.071	178.835	24224.7	21661.4	23220.6	30503.9	27503.3
M152T36	152.079	35.793	4145.79	3985.72	3426.67	3264.89	5901.06
M152T562	152.082	562.378	2647.64	2393.1	2550.34	2451.4	2434.84
M152T419	152.108	419.21	1720.7	1720.86	1924.78	1267.46	1690.37
M153T76_1	152.542	75.9615	13023.5	14277.2	16242.9	17122.6	11582.8
M153T36	152.952	35.6505	2581.62	1964.98	3095.82	19160.9	2957.24
M153T49	152.985	48.575	133685	120440	127650	124914	115326
M153T163	152.986	162.558	22175	32516	37869.3	1.16658e+06	34620.9
M153T661	152.987	660.649	1716.05	2049.08	2275.51	2503.44	2823.67
M153T789	152.983	789.014	808.541	699.418	758.697	1767.18	1930.56
M153T485	152.996	485.056	127481	126650	124533	128722	127743
M153T628	152.995	627.614	990.522	1163.62	996.645	1206.68	1323.41
M153T530	152.995	530.269	75457.5	78206.3	70630.2	74288.9	74054.5
M153T730	152.995	730.383	2019.31	571.025	1034.95	1287.07	2458.78
M153T332	153.004	331.521	20698.8	21039.5	19369.3	22425.5	19518.2
M153T698	153.017	697.994	4776.2	4175.9	15727.2	4712.31	5047.31
M153T76_2	153.02	76.066	4.24433e+06	3.58048e+06	4.42898e+06	3.8415e+06	3.58582e+06
M153T389	153.019	388.777	13809.2	20174.5	20311.8	14794.1	17337.8
M153T339	153.019	338.73	85340.2	71634.6	87840.7	91761.7	98936.7
M153T128	153.02	128.302	3.44199e+06	4.32348e+06	4.54264e+06	4.28028e+06	4.56639e+06
M153T179	153.019	179.155	583606	604663	463997	510537	522747
M153T407	153.019	406.855	56248.7	54247.9	53888.4	52338.2	53186.6
M153T420	153.019	420.005	65369.5	62325.5	58800.4	61110.7	61013.8
M153T41	153.018	41.249	484994	487303	463389	451493	435383
M153T97	153.019	96.752	947321	1.01045e+06	951635	1.16433e+06	987911
M153T280	153.03	279.898	107847	102215	101729	105227	102102
M153T429	153.03	429.272	1.21305e+06	1.20295e+06	1.23236e+06	1.22049e+06	1.23552e+06
M153T705	153.041	704.626	28804	29781.8	30331.1	30002.9	30683.5
M153T494	153.041	494.267	8532.63	8077.25	9053.77	8983.21	7649.25
M153T341	153.041	341.146	172691	170171	180338	172166	169586
M153T173	153.041	172.653	184082	157625	473818	130687	138971
M153T189	153.041	188.774	411406	409864	182088	175515	103215
M153T53	153.055	53.1345	86502.2	84385.6	70961.2	102123	84173.5
M153T371	153.055	371.143	16505.7	17594.4	15884.3	16192.9	17162
M153T74	153.055	74.071	74397.5	66119.3	78054.8	89346.7	72274.3
M153T161	153.066	160.646	97685.1	93476.7	101908	103119	97754.7
M153T434	153.065	433.969	15349.1	14169.9	13735.4	16731.1	14415.4
M153T562	153.066	562.378	4221.55	3121.33	3411.7	4918.26	3500.77
M153T511	153.074	511.271	3200.32	3418.51	3057.3	3347.52	3507.18
M153T346	153.074	345.68	500.925	492.852	494.08	1466.65	1611.59
M153T178	153.092	177.595	70887.2	70062.1	100794	63436.6	64372.7
M153T579	153.092	579.227	24671.5	24537.6	43952.8	24667.5	41274.5
M153T151	153.092	151.406	63156.2	45339.2	45356.2	48911.6	55016
M153T247	153.091	247.045	26862.6	30866.6	23880.5	31361	31687.9
M153T103	153.473	102.744	11227.1	9937.43	12097.8	13250.5	12647.5
M154T48	153.987	48.447	2341.74	4304.1	4274.91	3223.5	3450.46
M154T485	153.999	485.056	5000.18	4250.2	4696.61	4502.14	4476.6
M154T531	153.999	530.857	2437.08	1451.2	1689.81	2217.27	1816.65
M154T339	153.997	339.331	10373.2	3332.2	14713.7	1642.7	3648.6
M154T259	153.999	259.26	125669	124317	124060	64062.5	117929
M154T494	154.014	493.696	17535.6	16384.4	15192.9	12247.6	13301
M154T653	154.014	652.561	10027.1	10845.8	10932.9	12528.7	10780
M154T631	154.014	630.978	9621.13	10211.4	8942.18	7623.3	7444.59
M154T76	154.023	75.943	285360	320203	301008	309288	273226
M154T705_1	154.025	704.669	1079.76	1194.62	1418.45	1302.28	1144.58
M154T407	154.022	406.649	3069.73	6165.39	3638.03	4936.94	2741.64
M154T1353	154.036	1352.57	8134.56	7886.71	6177.25	6107.89	7039.36
M154T33	154.036	33.233	38585.1	16664.3	5418.05	6389.06	5879.86
M154T7	154.036	6.969	15419.9	11469.3	8537.1	15075	13430.7
M154T429	154.034	429.272	86359.7	84716.2	84951.2	86699.7	86621.7
M154T79	154.05	79.095	40393.5	55611.8	47722.5	41964	53106.1
M154T705_2	154.045	704.669	1595.76	1804.44	1231.33	1527.24	1647.63
M154T194	154.049	193.714	180535	201308	145077	137112	197903
M154T511	154.05	511.271	4176.89	4200.13	4272.19	4030.62	5132.42
M154T341	154.045	341.178	12128.4	9224.69	11439.1	6668.31	7531.09
M154T682	154.05	682.192	4381.52	3129.62	8034.22	8308.48	4466.2
M154T592	154.062	592.051	24500.4	24560.3	25316	24186.9	25318.5
M154T385	154.061	384.992	151032	150175	147729	148889	148383
M154T348	154.061	347.565	338010	350014	345922	338912	363248
M154T722	154.061	722.05	282630	247968	243314	162411	224346
M154T454	154.061	453.849	28094.4	28749.3	29701.1	29029.1	28644.3
M154T782	154.061	782.059	59639.2	188500	50467.9	182844	21616.3
M154T752	154.061	752.061	135438	139318	138811	135970	113084
M154T357	154.087	357.1	29485.8	33199.4	33209.4	31326.7	31815.9
M154T746	154.087	746.362	1277.85	1138.78	1074.46	1056.16	1179.95
M154T581	154.095	580.517	37181.9	1968.26	1708.49	2120.09	39918.9
M155T405	154.525	404.543	725.989	893.564	647.742	605.413	741.84
M155T30	154.947	29.747	29035.4	43239.2	22270.6	40623.7	15706.7
M155T1251	154.947	1250.6	44747.5	219844	47585.2	78907.2	438129
M155T6	154.947	6.0975	28907.7	0	41675.8	44068.8	45049.8
M155T1317	154.946	1317.03	26396.5	27829.9	38663.2	28742.7	29715
M155T1336	154.947	1335.9	18648.8	7107.76	19182.6	26846.5	20380.5
M155T594	154.965	594.07	1269.17	1065.25	975.95	897.729	1022.49
M155T701	154.974	701.419	853.097	972.17	1122.22	1141.42	1053.6
M155T72	154.984	71.516	116900	114298	111972	127306	224809
M155T387	155.001	387.478	49437.2	48132.4	50314.1	50922.5	52439.5
M155T629	154.998	628.521	14798.7	15007.8	16841.8	15346.6	13805.8
M155T842	154.998	841.945	103926	106646	96001.3	100492	109981
M155T70	155.001	69.641	3.64227e+06	3.59311e+06	3.69882e+06	3.68758e+06	3.64835e+06
M155T27	155.001	26.883	97466.9	26953.2	10279.2	22353.2	30082.5
M155T404	155.01	404.291	196232	198342	200193	197110	195516
M155T649	155.008	649.352	2408.43	2190.72	2338.19	8684.41	8631.72
M155T33	155.022	33.446	28229.6	73757.7	9117.99	26577.2	12966.5
M155T76_1	155.023	75.981	782806	40790.5	41267	796352	35866
M155T591	155.045	591.026	41875.5	44123	44674	42508	74421.5
M155T573	155.045	573.024	119919	124080	126789	131523	125283
M155T292	155.046	292.041	31401.6	26270.9	37088.3	28489.3	25715.8
M155T789	155.045	789.444	11164.6	11615.3	10487.7	15747.9	10277.2
M155T81	155.046	81.3345	319608	38546	61407.1	72741	61648.6
M155T684	155.045	684.421	36550.9	32823	37685.7	51444.8	34650.8
M155T241	155.045	241.437	14514.6	19398.6	16876.7	16581.1	15586.8
M155T630	155.045	630.387	122582	83138.6	121950	75529.2	114963
M155T553	155.057	553.077	16257.7	17817.7	15899.8	15767.2	15021.4
M155T76_2	155.07	75.915	110800	108427	114803	103239	94406.9
M155T647	155.07	647.332	3412.08	3428.52	3135.71	2593.83	3466.89
M155T178	155.071	177.595	96342.2	68933.2	86102.2	100561	86635.4
M155T782	155.082	781.955	3479.18	3423.21	3058.06	3388.95	2977.72
M155T466	155.082	465.888	15159.8	14314.5	13351.2	14665.1	14058.9
M155T357	155.09	357.354	1984.29	1395.35	2166.6	1511.34	2192.04
M155T73	155.107	72.7795	54215.5	51156.9	53316.7	68487.4	55702.4
M155T592	155.107	592.039	24852.6	26890.5	27556.3	25265.1	26615.2
M155T640	155.107	640.08	4801.58	4303.99	4395.79	4662.66	4115.43
M155T534	155.107	534.103	17030	16137.9	16984.5	15866.9	15297
M155T351	155.107	350.67	217698	202216	204171	222235	193381
M155T560	155.107	560.318	5743.08	5738.27	5394.61	6180.71	5197.5
M155T122	155.107	122.451	43024.5	53406.9	48626.5	45089.8	41969.5
M155T625	155.107	624.874	797.022	1118.51	945.034	2379.53	2783.74
M155T370	155.107	370.114	12268.1	13479.4	14905.4	12530.1	13805
M156T72	155.987	71.5145	4181.37	5398.54	8000.71	4852.03	75564
M156T842	156.001	841.945	7210.69	6400.11	7084.03	6988.54	7181.74
M156T388	156.005	387.532	1589.34	1258.71	1652.92	1651.06	1733.82
M156T70	156.004	70.254	128849	132008	149075	140336	148899
M156T629	156.002	629.043	2976.6	689.529	1018.25	809.286	1094.36
M156T404	156.012	404.277	15957.3	14736.9	15754	16996.1	16557
M156T100	156.011	99.999	28271.6	34473.1	38485	35628.1	34956.7
M156T24	156.029	24.359	2189.22	1797.79	2617.81	5197.33	2787.21
M156T669	156.027	668.526	493120	540707	512225	545138	530610
M156T406	156.045	405.894	1742.27	1336.68	14714.5	1385.13	1562.22
M156T734	156.041	734.425	9126.99	8247.3	8626.83	8954.66	8925.41
M156T506	156.042	506.485	20328.3	7202.25	19404.4	6985.33	5718.56
M156T330	156.048	330.089	2546.9	1264.74	2020.55	1835.12	2618.34
M156T74	156.066	74.071	30810.2	31212.5	38675.9	37542.6	39144.3
M156T471	156.066	471.338	11535.7	10629.1	10960.1	11038.2	11545.5
M156T543	156.066	542.583	13117.6	12633	11174.2	13511.7	12687.5
M156T353	156.066	353.247	244840	242833	240352	239483	239575
M156T695	156.066	694.845	2262.86	2865.38	2651.75	5042.86	2295.55
M156T425	156.066	424.764	13491.3	12769.3	15193.4	14352.9	14132
[truncated: 24,894 more rows]

## Sheet: Knowledge_MS2_network (Pos)
peak_name	mz	rt	id_	id_zhulab	name	formula	confidence_level	smiles	inchikey	isotope	adduct	total_score	mz_error	rt_error_abs	rt_error_rela	ms2_score	iden_score	peak_group_id	base_peak	num_peaks
M61T171	61.0404	171.4	C00086	S0035	Urea	CH4N2O	level1	C(=O)(N)N	XSQUKJJJFZCRTK-UHFFFAOYSA-N	[M]	[M+H]+	3.73	12	8.2	NA	0.9958	0.73	[1]	M61T171_[M+H]+	4
M69T107	69.0445	107.3	C01589	S0037	Imidazole	C3H4N2	level1	C1=CN=CN1	RAXXELZNTBOGNW-UHFFFAOYSA-N	[M]	[M+H]+	3.81	3.1	12.3	NA	0.9371	0.81	[2]	M69T107_[M+H]+	1
M74T462	74.0713	461.9	C02294	S0188	Methylguanidine	C2H7N3	level1	CN=C(N)N	CHJJGSNFBQVOTG-UHFFFAOYSA-N	[M]	[M+H]+	3.89	0.6	10.3	NA	0.9761	0.89	[3]	M74T462_[M+H]+	1
M112T339	112.05	339.4	C00380	S0041	Cytosine	C4H5N3O	level1	C1=C(NC(=O)N=C1)N	OPTASPLRGRRNAP-UHFFFAOYSA-N	[M]	[M+H]+	3.84	4.5	8.4	NA	0.976	0.84	[4]	M112T339_[M+H]+	3
M112T314	112.05	313.8	C00380	S0041	Cytosine	C4H5N3O	level1	C1=C(NC(=O)N=C1)N	OPTASPLRGRRNAP-UHFFFAOYSA-N	[M]	[M+H]+	3.82	1.8	17.2	NA	0.9865	0.82	[5]	M112T314_[M+H]+	1
M114T289_2	114.067	289.4	C00791	S0042	Creatinine	C4H7N3O	level1	CN1CC(=O)N=C1N	DDRJAANPRJIHGJ-UHFFFAOYSA-N	[M]	[M+H]+	3.79	7.2	2.9	NA	0.8669	0.79	[6]	M114T289_2_[M+H]+	9
M118T638_2	118.061	638	C00581	S0005	Guanidoacetic acid	C3H7N3O2	level1	C(C(=O)O)N=C(N)N	BPMFZUMJYQTVII-UHFFFAOYSA-N	[M]	[M+H]+	3.88	0.7	6.3	NA	0.8838	0.88	[7]	M118T638_2_[M+H]+	9
M118T520	118.086	520.5	C00183	S0091	L-Valine	C5H11NO2	level1	CC(C)[C@@H](C(=O)O)N	KZSNJWFQEVHDMF-BYPYZUCNSA-N	[M]	[M+H]+	3.74	4.8	13.5	NA	0.858	0.74	[8]	M118T520_[M+H]+	1
M118T485_2	118.087	485.4	C00719	L0010	Betaine	C5H11NO2	level1	C[N+](C)(C)CC(=O)[O-]	KWIUHFFTVRNATP-UHFFFAOYSA-N	[M]	[M+H]+	3.91	4	1.1	NA	0.9686	0.91	[9]	M118T485_2_[M+H]+	3
M123T88_2	123.055	87.8	C00153	S0048	Nicotinamide	C6H6N2O	level1	C1=CC(=CN=C1)C(=O)N	DFPAKSUCGFBDDF-UHFFFAOYSA-N	[M]	[M+H]+	3.82	5.5	9.6	NA	0.9866	0.82	[10]	M123T88_2_[M+H]+	1
M126T527_2	126.023	527.3	C00245	S0009	Taurine	C2H7NO3S	level1	C(CS(=O)(=O)O)N	XOAAWQZATWQOTB-UHFFFAOYSA-N	[M]	[M+H]+	3.89	4.9	3	NA	0.9957	0.89	[11]	M126T527_2_[M+H]+	5
M127T574	127.049	574	C02835	n00213	4-Imidazoleacetic acid	C5H6N2O2	level1	C1=C(NC=N1)CC(=O)O	PRJKNHOMHKJCEJ-UHFFFAOYSA-N	[M]	[M+H]+	3.84	7	5.8	NA	1	0.84	[12]	M127T574_[M+H]+	4
M130T531	130.05	531.1	C01879	S0010	L-Pyroglutamic acid	C5H7NO3	level1	C1CC(=O)N[C@@H]1C(=O)O	ODHCTXKNWHHXJC-VKHMYHEASA-N	[M]	[M+H]+	3.8	2.4	15.5	NA	0.9354	0.8	[13]	M130T531_[M+H]+	4
M130T555	130.086	555.3	C00408	S0050	L-Pipecolic acid	C6H11NO2	level1	C1CCNC(C1)C(=O)O	HXEACLLIILLPRG-YFKPBYRVSA-N	[M]	[M+H]+	3.9	5	2.2	NA	0.9993	0.9	[14]	M130T555_[M+H]+	2
M132T504	132.065	504.2	C01073	L0467	N-Acetyl-beta-alanine	C5H9NO3	level1	CC(=O)NCCC(=O)O	LJLLAWRMBZNPMO-UHFFFAOYSA-N	[M]	[M+H]+	3.81	5	6.2	NA	0.8856	0.81	[15]	M132T504_[M+H]+	4
M132T630_2	132.077	630.1	C00300	S0047	Creatine	C4H9N3O2	level1	CN(CC(=O)O)C(=N)N	CVSVTCORWBXHQV-UHFFFAOYSA-N	[M]	[M+H]+	3.94	0.7	4	NA	0.9723	0.94	[16]	M132T630_2_[M+H]+	5
M137T294	137.045	293.7	C00262	S0012	Hypoxanthine	C5H4N4O	level1	C1=NC2=C(N1)C(=O)N=CN2	FDGQSTZJBFJUBT-UHFFFAOYSA-N	[M]	[M+H]+	3.77	6.8	12.2	NA	0.9638	0.77	[17]	M137T294_[M+H]+	2
M138T511_2	138.055	510.6	C01004	L0464	Trigonelline	C7H7NO2	level1	C[N+]1=CC=CC(=C1)C(=O)[O-]	WWNNZCOKKKDOPX-UHFFFAOYSA-N	[M]	[M+H]+	3.94	0.1	4.8	NA	0.967	0.94	[18]	M138T511_2_[M+H]+	9
M142T900	142.026	900.5	C00346	L0107	O-Phosphoethanolamine	C2H8NO4P	level1	C(COP(=O)(O)O)N	SUHOOTKUPISOBE-UHFFFAOYSA-N	[M]	[M+H]+	3.83	5.9	8	NA	0.9934	0.83	[19]	M142T900_[M+H]+	1
M146T648	146.092	648	C01035	L0158	4-Guanidinobutyric acid	C5H11N3O2	level1	C(CC(=O)O)CN=C(N)N	TUHVEAJXIMEOSA-UHFFFAOYSA-N	[M]	[M+H]+	3.73	5.3	17.9	NA	0.942	0.73	[20]	M146T648_[M+H]+	9
M147T681	147.076	680.9	C00064	S0055	L-Glutamine	C5H10N2O3	level1	C(CC(=O)N)[C@@H](C(=O)O)N	ZDXPYRJPNDTMRX-VKHMYHEASA-N	[M]	[M+H]+	3.85	5.9	5.5	NA	0.9827	0.85	[21]	M147T681_[M+H]+	3
M147T1003	147.112	1003.1	C00047	S0105	L-Lysine	C6H14N2O2	level1	C(CCN)C[C@@H](C(=O)O)N	KDXKERNSBIXSRK-YFKPBYRVSA-N	[M]	[M+H]+	3.79	5.1	15.1	NA	0.9947	0.79	[22]	M147T1003_[M+H]+	1
M148T723	148.06	722.7	C00025	S0056	L-Glutamate	C5H9NO4	level1	C(CC(=O)O)[C@@H](C(=O)O)N	WHUUTDBJXJRKMK-VKHMYHEASA-N	[M]	[M+H]+	3.83	5.4	9.9	NA	0.9976	0.83	[23]	M148T723_[M+H]+	3
M153T374	153.04	374.3	C00385	S0078	Xanthine	C5H4N4O2	level1	C1=NC2=C(N1)C(=O)NC(=O)N2	LRFVTYWOQMYALW-UHFFFAOYSA-N	[M]	[M+H]+	3.82	6.7	8.1	NA	0.992	0.82	[25]	M153T374_[M+H]+	2
M153T280_2	153.041	279.9	C07599	S0165	Oxypurinol	C5H4N4O2	level1	C1=C2C(=NC(=O)NC2=O)NN1	HXNFUBHNUDHIGC-UHFFFAOYSA-N	[M]	[M+H]+	3.87	1.6	11.5	NA	0.993	0.87	[24]	M153T280_2_[M+H]+	11
M153T63	153.054	62.9	C00755	L0436	Vanillin	C8H8O3	level1	COC1=C(C=CC(=C1)C=O)O	MWOOGOJBHIARFG-UHFFFAOYSA-N	[M]	[M+H]+	3.81	4	10.2	NA	0.9217	0.81	[26]	M153T63_[M+H]+	2
M153T135	153.065	134.9	C05842	L0355	N1-Methyl-2-pyridone-5-carboxamide	C7H8N2O2	level1	CN1C=C(C=CC1=O)C(=O)N	JLQSXXWTCJPCBC-UHFFFAOYSA-N	[M]	[M+H]+	3.94	2.4	0.1	NA	0.9678	0.94	[27]	M153T135_[M+H]+	3
M154T74	154.049	73.7	NA	S0211	3-Aminosalicylic acid	C7H7NO3	level1	NC1=CC=CC(C(O)=O)=C1O	IQGMRVWUTCYCST-UHFFFAOYSA-N	[M]	[M+H]+	3.74	6.3	8	NA	0.82	0.74	[28]	M154T74_[M+H]+	6
M159T318	159.05	317.5	C01551	L0004	Allantoin	C4H6N4O3	level1	C1(C(=O)NC(=O)N1)NC(=O)N	POJWUDADGALRAB-UHFFFAOYSA-N	[M]	[M+H]+	3.77	5.2	9.9	NA	0.88	0.77	[29]	M159T318_[M+H]+	3
M161T1025	161.128	1025.1	C02728	L0208	N6-Methyl-L-lysine	C7H16N2O2	level1	CNCCCC[C@@H](C(=O)O)N	PQNASZJZHFPQLE-LURJTMIESA-N	[M]	[M+H]+	3.78	5.5	15	NA	0.995	0.78	[30]	M161T1025_[M+H]+	3
M162T745	162.075	745.3	C00956	L0090	DL-2-Aminoadipic acid	C6H11NO4	level1	NC(CCCC(O)=O)C(O)=O	OYIFNHCXNCRBQI-UHFFFAOYSA-N	[M]	[M+H]+	3.78	4.6	12.4	NA	0.9281	0.78	[31]	M162T745_[M+H]+	3
M162T645_2	162.113	645	C00318	S0060	L-Carnitine	C7H15NO3	level1	C[N+](C)(C)C[C@@H](CC(=O)[O-])O	PHIQHXFUZVPYII-ZCFIWIBFSA-N	[M]	[M+H]+	3.86	1.5	8.1	NA	0.9117	0.86	[32]	M162T645_2_[M+H]+	11
M163T131	163.122	131.5	C00745	n00485	Nicotine	C10H14N2	level1	CN1CCCC1C2=CN=CC=C2	SNICXCGAKADSCV-UHFFFAOYSA-N	[M]	[M+H]+	3.78	5.8	9.6	NA	0.9211	0.78	[33]	M163T131_[M+H]+	6
M167T187	167.056	186.8	C16358	L0216	1-Methylxanthine	C6H6N4O2	level1	CN1C(=O)C2=C(NC1=O)N=CN2	MVOYJPOZRLFTCP-UHFFFAOYSA-N	[M]	[M+H]+	3.94	0.5	6.5	NA	0.9971	0.94	[34]	M167T187_[M+H]+	4
M169T586_2	169.035	586	C00366	S0020	Uric acid	C5H4N4O3	level1	C12=C(NC(=O)N1)NC(=O)NC2=O	LEHOTFFKMJEONL-UHFFFAOYSA-N	[M]	[M+H]+	3.87	1.2	10.4	NA	0.9472	0.87	[36]	M169T586_2_[M+H]+	7
M170T356	170.044	355.5	NA	S0220	2-Furoylglycine	C7H7NO4	level1	OC(=O)CNC(=O)C1=CC=CO1	KSPQDMRTZZYQLM-UHFFFAOYSA-N	[M]	[M+H]+	3.86	5.6	5.4	NA	0.9992	0.86	[37]	M170T356_[M+H]+	7
M176T713	176.054	712.5	C01042	S0246	N-Acetyl-L-aspartic acid	C6H9NO5	level1	CC(=O)N[C@@H](CC(=O)O)C(=O)O	OTCCIMWXFLJLIA-BYPYZUCNSA-N	[M]	[M+H]+	3.81	6	7.2	NA	0.9359	0.81	[39]	M176T713_[M+H]+	7
M176T237	176.07	236.6	C00954	S0136	Indoleacetic acid	C10H9NO2	level1	C1=CC=C2C(=C1)C(=CN2)CC(=O)O	SEOVTRFCIGRIMH-UHFFFAOYSA-N	[M]	[M+H]+	3.78	5.4	15.4	NA	0.9974	0.78	[40]	M176T237_[M+H]+	2
M180T336	180.066	336.5	C01586	S0171	Hippuric acid	C9H9NO3	level1	C1=CC=C(C=C1)C(=O)NCC(=O)O	QIAFMBKCNZACKA-UHFFFAOYSA-N	[M]	[M+H]+	3.81	1.4	14.6	NA	0.9098	0.81	[41]	M180T336_[M+H]+	18
M182T527	182.08	526.7	C00082	S0064	L-Tyrosine	C9H11NO3	level1	C1=CC(=CC=C1C[C@@H](C(=O)O)N)O	OUYCCCASQSFEME-QMMMGPOBSA-N	[M]	[M+H]+	3.78	6.8	7.9	NA	0.9137	0.78	[43]	M182T527_[M+H]+	2
M182T541	182.08	541.4	C00082	S0064	L-Tyrosine	C9H11NO3	level1	C1=CC(=CC=C1C[C@@H](C(=O)O)N)O	OUYCCCASQSFEME-QMMMGPOBSA-N	[M]	[M+H]+	3.86	4.3	6.8	NA	0.9801	0.86	[44]	M182T541_[M+H]+	7
M183T494	183.051	493.7	C16359	S0254	1-Methyluric acid	C6H6N4O3	level1	CN1C(=O)C2=C(NC(=O)N2)NC1=O	QFDRTQONISXGJA-UHFFFAOYSA-N	[M]	[M+H]+	3.9	2.2	4.4	NA	0.9492	0.9	[45]	M183T494_[M+H]+	6
M184T68	184.06	67.6	C00847	L0261	4-Pyridoxic acid	C8H9NO4	level1	CC1=NC=C(C(=C1O)C(=O)O)CO	HXACOUQIXZGNBF-UHFFFAOYSA-N	[M]	[M+H]+	3.92	0.2	8.1	NA	0.991	0.92	[46]	M184T68_[M+H]+	9
M189T638	189.122	638	C02727	L0011	N6-Acetyl-L-lysine	C8H16N2O3	level1	CC(=O)NCCCC[C@@H](C(=O)O)N	DTERQYGMUDWYAZ-ZETCQYMHSA-N	[M]	[M+H]+	3.77	5.3	17.3	NA	0.9997	0.77	[48]	M189T638_[M+H]+	5
M189T714_2	189.123	714.5	C12989	L0882	N-alpha-Acetyl-L-lysine	C8H16N2O3	level1	CC(=O)N[C@@H](CCCCN)C(O)=O	VEYYWZRYIYDQJM-ZETCQYMHSA-N	[M]	[M+H]+	3.93	2.9	2.2	NA	0.9998	0.93	[49]	M189T714_2_[M+H]+	4
M190T335	190.05	334.8	C01717	S0079	Kynurenic acid	C10H7NO3	level1	C1=CC=C2C(=C1)C(=O)C=C(N2)C(=O)O	HCZHHEIFKROPDY-UHFFFAOYSA-N	[M]	[M+H]+	3.89	0.5	12.6	NA	0.9996	0.89	[50]	M190T335_[M+H]+	6
M192T372	192.064	371.6	C05635	L0141	5-Hydroxyindoleacetate	C10H9NO3	level1	C1=CC2=C(C=C1O)C(=CN2)CC(=O)O	DUUGKQCEGZLZNO-UHFFFAOYSA-N	[M]	[M+H]+	3.88	6	1.9	NA	0.99	0.88	[51]	M192T372_[M+H]+	3
M194T331	194.08	330.8	C05598	S0200	Phenylacetylglycine	C10H11NO3	level1	C1=CC=C(C=C1)CC(=O)NCC(=O)O	UTYVDVLMYQPLQB-UHFFFAOYSA-N	[M]	[M+H]+	3.75	5.3	19.6	NA	0.9956	0.75	[52]	M194T331_[M+H]+	1
M195T69	195.088	68.9	C07481	S0354	Caffeine	C8H10N4O2	level1	CN1C=NC2=C1C(=O)N(C(=O)N2C)C	RYYVLZVUVIJVGH-UHFFFAOYSA-N	[M]	[M+H]+	3.87	1.3	12.1	NA	0.9851	0.87	[53]	M195T69_[M+H]+	5
M196T254	196.059	254.2	C07588	L0139	Salicyluric acid	C9H9NO4	level1	C1=CC=C(C(=C1)C(=O)NCC(=O)O)O	ONJSZLXSECQROL-UHFFFAOYSA-N	[M]	[M+H]+	3.83	6	8.9	NA	0.9988	0.83	[54]	M196T254_[M+H]+	4
M197T395	197.066	394.7	C16356	L0214	1,7-Dimethyluric acid	C7H8N4O3	level1	CN1C2=C(NC1=O)NC(=O)N(C2=O)C	NOFNCLGCUJJPKU-UHFFFAOYSA-N	[M]	[M+H]+	3.88	6.3	1.3	NA	0.9823	0.88	[55]	M197T395_[M+H]+	1
M204T550	204.123	550.3	C02571	L0133	Acetylcarnitine	C9H17NO4	level1	CC(=O)O[C@H](CC([O-])=O)C[N+](C)(C)C	RDHQFKQIGNGIED-MRVPVSSYSA-N	[M]	[M+H]+	3.98	0.5	0.7	NA	0.9978	0.98	[56]	M204T550_[M+H]+	9
M205T462	205.095	461.8	C00078	S0067	L-Tryptophan	C11H12N2O2	level1	C1=CC=C2C(=C1)C(=CN2)CC(C(=O)O)N	QIVBCDIJIAJPQS-UHFFFAOYSA-N	[M]	[M+H]+	3.82	8.9	1.9	NA	0.9657	0.82	[57]	M205T462_[M+H]+	6
M216T723	216.062	722.7	NA	S0362	sn-Glycerol 3-phosphoethanolamine	C5H14NO6P	level1	NCCO[P@@](O)(=O)OC[C@@H](O)CO	JZNWSCPGTDBMEW-YFKPBYRVSA-N	[M]	[M+H]+	3.76	7.5	13.3	NA	0.9866	0.76	[58]	M216T723_[M+H]+	2
M220T484	220.117	484.2	C00864	L0174	Pantothenate	C9H17NO5	level1	CC(C)(CO)[C@H](C(=O)NCCC(=O)O)O	GHOKWGTUZJEAQD-ZETCQYMHSA-N	[M]	[M+H]+	3.78	6.8	10	NA	0.945	0.78	[59]	M220T484_[M+H]+	5
M227T776	227.114	776.2	C00386	S0154	L-Carnosine	C9H14N4O3	level1	C1=C(NC=N1)C[C@@H](C(=O)O)NC(=O)CCN	CQOVPNPJLQNMDC-ZETCQYMHSA-N	[M]	[M+H]+	3.82	1.3	18.5	NA	0.9946	0.82	[60]	M227T776_[M+H]+	5
M238T456	238.092	455.8	C06313	L0150	Biopterin	C9H11N5O3	level1	C[C@H](O)[C@H](O)C1=NC2=C(NC(N)=NC2=O)N=C1	LHQIJBMDNUYRAM-DZSWIPIPSA-N	[M]	[M+H]+	3.78	6.1	5.2	NA	0.8485	0.78	[61]	M238T456_[M+H]+	7
M240T492	240.108	491.8	C02953	L0223	7,8-Dihydrobiopterin	C9H13N5O3	level1	CC(O)C(O)C1=NC2=C(NC1)N=C(N)NC2=O	FEMXZDUTFRTWPE-UHFFFAOYSA-N	[M]	[M+H]+	3.9	5.3	0.2	NA	0.978	0.9	[62]	M240T492_[M+H]+	3
M241T800	241.03	800.3	C00491	S0069	L-Cystine	C6H12N2O4S2	level1	C(C(C(=O)O)N)SSCC(C(=O)O)N	LEVWYRKDKASIDU-UHFFFAOYSA-N	[M]	[M+H]+	3.79	6.4	3.4	NA	0.8528	0.79	[63]	M241T800_[M+H]+	4
M241T760_1	241.129	759.9	C01262	L0301	L-Anserine	C10H16N4O3	level1	CN1C=NC=C1C[C@@H](C(=O)O)NC(=O)CCN	MYYIAHXIVFADCU-QMMMGPOBSA-N	[M]	[M+H]+	3.83	2.5	14.4	NA	0.98	0.83	[64]	M241T760_1_[M+H]+	9
M245T278	245.076	278.5	C00299	S0031	Uridine	C9H12N2O6	level1	C1=CN(C2(C(C(C(CO)(O2)[H])(O)[H])(O)[H])[H])C(N=C1O)=O	DRTQHJPVMGBUCF-AYZDMWBASA-N	[M]	[M+H]+	3.87	5.6	3.7	NA	0.997	0.87	[65]	M245T278_[M+H]+	8
M245T429_1	245.076	428.9	C02067	L0244	Pseudouridine	C9H12N2O6	level1	C1=C(C(=O)NC(=O)N1)[C@H]2[C@@H]([C@@H]([C@H](O2)CO)O)O	PTJWIQPHWPFNBW-GBNDHIKLSA-N	[M]	[M+H]+	3.86	4.6	5.2	NA	0.9656	0.86	[66]	M245T429_1_[M+H]+	12
M247T689	247.127	689.2	NA	L0410	gamma-L-Glutamyl-L-valine	C10H18N2O5	level1	CC(C)C(C(=O)O)NC(=O)CCC(C(=O)O)N	AQAKHZVPOOGUCK-UHFFFAOYSA-N	[M]	[M+H]+	3.88	5.7	1.2	NA	0.9772	0.88	[67]	M247T689_[M+H]+	2
M258T713_2	258.108	712.5	C00670	S0106	Glycerophosphocholine	C8H20NO6P	level1	C[N+](C)(C)CCOP([O-])(=O)OC[C@H](O)CO	SUHOQUVVVLNYQR-MRVPVSSYSA-N	[M]	[M+H]+	3.81	6.6	8.6	NA	0.9887	0.81	[69]	M258T713_2_[M+H]+	3
M259T346_2	259.102	346.2	D02742	L0015	Acadesine (Drug)	C9H14N4O5	level1	C(C1(C(C(C(N2C=NC(=C2N)C(=N)O)(O1)[H])(O)[H])(O)[H])[H])O	RTRQQBHATOEIAF-GIMIYPNGSA-N	[M]	[M+H]+	3.85	7	4.2	NA	0.9953	0.85	[71]	M259T346_2_[M+H]+	12
M261T875	261.035	875.5	C00103	L0283	alpha-D-Glucose 1-phosphate	C6H13O9P	level1	OC[C@H]1OC(OP(O)(O)=O)[C@H](O)[C@@H](O)[C@@H]1O	HXXFSFRBOHSIMQ-GASJEMHNSA-N	[M]	[M+H]+	3.74	6.8	12.5	NA	0.9064	0.74	[72]	M261T875_[M+H]+	2
M265T392_1	265.117	392.3	C04148	L0217	Alpha-N-Phenylacetyl-L-glutamine	C13H16N2O4	level1	C1=CC=C(C=C1)CC(=O)N[C@@H](CCC(=O)N)C(=O)O	JFLIEFSWGNOPJJ-JTQLQIEISA-N	[M]	[M+H]+	3.84	3.5	6.4	NA	0.9049	0.84	[73]	M265T392_1_[M+H]+	26
M268T298_1	268.102	297.9	C00212	L0016	Adenosine	C10H13N5O4	level1	NC1=C2N=CN(C3OC(CO)C(O)C3O)C2=NC=N1	OIRDTQYFTABQOQ-UHFFFAOYSA-N	[M]	[M+H]+	3.81	6.5	9.4	NA	0.9999	0.81	[74]	M268T298_1_[M+H]+	2
M277T827	277.137	826.7	C00449	L0155	L-Saccharopine	C11H20N2O6	level1	C(CCN[C@@H](CCC(=O)O)C(=O)O)C[C@@H](C(=O)O)N	ZDGJAHTZVHVLOT-YUMQZZPRSA-N	[M]	[M+H]+	3.82	7.6	5.8	NA	0.9982	0.82	[75]	M277T827_[M+H]+	2
M281T633	281.111	632.6	NA	S0167	L-Aspartyl-L-phenylalanine	C13H16N2O5	level1	N[C@@H](CC(O)=O)C(=O)N[C@@H](CC1=CC=CC=C1)C(O)=O	YZQCXOFQZKCETR-UWVGGRQHSA-N	[M]	[M+H]+	3.71	9.1	14.7	NA	0.9616	0.71	[76]	M281T633_[M+H]+	4
M285T555	285.081	555.3	C01762	S0118	Xanthosine	C10H12N4O6	level1	C1=NC2=C(N1[C@H]3[C@@H]([C@@H]([C@H](O3)CO)O)O)NC(=O)NC2=O	UBORTCNDUKBEOP-UUOKFMHZSA-N	[M]	[M+H]+	3.85	7.1	3	NA	0.9834	0.85	[78]	M285T555_[M+H]+	14
M286T283	286.102	283.3	C22293	L0237	N4-Acetylcytidine	C11H15N3O6	level1	CC(=O)NC1=NC(=O)N(C=C1)[C@@H]1O[C@H](CO)[C@@H](O)[C@H]1O	NIDVTARKFBZMOT-PEBGCTIMSA-N	[M]	[M+H]+	3.83	5.4	6.7	NA	0.9602	0.83	[79]	M286T283_[M+H]+	8
M298T145	298.094	144.6	C00170	L0036	S-Methyl-5'-thioadenosine	C11H15N5O3S	level1	CSC[C@@H]1[C@H]([C@H]([C@@H](O1)N2C=NC3=C2N=CN=C3N)O)O	WUUGFSXJNOTRMR-IOSLPCCCSA-N	[M]	[M+H]+	3.72	9.2	15.4	NA	0.9976	0.72	[80]	M298T145_[M+H]+	2
M298T577	298.112	576.6	C20674	L0049	7-Methylguanosine	C11H16N5O5	level1	CN1C=[N+](C2=C1C(=O)N=C(N2)N)[C@H]3[C@@H]([C@@H]([C@H](O3)CO)O)O	OGHAROSJZRTIOK-KQYNXXCUSA-O	[M]	[M]+	3.74	8.7	13.8	NA	0.9959	0.74	[83]	M298T577_[M]+	3
M298T403	298.113	403.4	NA	L0297	2-Methylguanosine	C11H15N5O5	level1	CNC1=NC(=O)C2=C(N1)N(C=N2)[C@@H]1O[C@H](CO)[C@@H](O)[C@H]1O	SLEHROROQDYRAW-KQYNXXCUSA-N	[M]	[M+H]+	3.83	7.3	5.5	NA	0.9997	0.83	[81]	M298T403_[M+H]+	4
M310T681	310.111	681.2	C00270	L0104	N-Acetylneuraminic acid	C11H19NO9	level1	CC(=NC1(C(CC(C(=O)O)(O)OC1(C(C(CO)(O)[H])(O)[H])[H])(O)[H])[H])O	SQVRNKJHWKZAKO-HRCOWIFUSA-N	[M]	[M+H]+	3.79	7.2	3.7	NA	0.8864	0.79	[84]	M310T681_[M+H]+	4
M312T337	312.128	336.8	NA	L0213	N2,N2-Dimethylguanosine	C12H17N5O5	level1	CN(C)C1=NC(=O)C2=C(N1)N(C=N2)[C@@H]1O[C@H](CO)[C@@H](O)[C@H]1O	RSPURTUNRHNVGF-IOSLPCCCSA-N	[M]	[M+H]+	3.84	5.8	7.1	NA	0.9999	0.84	[85]	M312T337_[M+H]+	7
M330T509	330.057	508.8	C00575	L0007	Adenosine 3',5'-cyclic phosphate (cAMP)	C10H12N5O6P	level1	C1C2(C(C(C(N3C=NC4=C(N)N=CN=C43)(O2)[H])(O)[H])(OP(O)(=O)O1)[H])[H]	IVOMOUWHDPKRLL-PKJMTWSGSA-N	[M]	[M+H]+	3.74	8.7	13	NA	0.9927	0.74	[86]	M330T509_[M+H]+	3
M338T55	338.34	54.8	NA	L0202	Erucamide	C22H43NO	level1	O=C(CCCCCCCCCCC/C=C\CCCCCCCC)N	UAUDZVJPLUQNMU-KTKRTIGZSA-N	[M]	[M+H]+	3.83	5.3	5.6	NA	0.939	0.83	[87]	M338T55_[M+H]+	10
M346T573	346.051	573.3	C00942	L0381	3',5'-Cyclic guanosine monophosphate	C10H12N5O7P	level1	C1[C@@H]2[C@H]([C@H]([C@@H](O2)N3C=NC4=C3NC(=NC4=O)N)O)OP(=O)(O1)O	ZOOGRGPOEVQQDX-UUOKFMHZSA-N	[M]	[M+H]+	3.82	10	1.1	NA	0.9998	0.82	[88]	M346T573_[M+H]+	2
M361T69	361.197	69.4	C00762	S0359	Cortisone	C21H28O5	level1	C[C@]12CCC(=O)C=C1CC[C@@H]3[C@@H]2C(=O)C[C@]4([C@H]3CC[C@@]4(C(=O)CO)O)C	MFYSYFVPBJMHGN-ZPOLXVRWSA-N	[M]	[M+H]+	3.72	11.1	7.3	NA	0.9226	0.72	[89]	M361T69_[M+H]+	2
M377T376	377.142	376.1	C00255	S0072	Riboflavin	C17H20N4O6	level1	CC1=CC2=C(C=C1C)N(CC(C(C(CO)(O)[H])(O)[H])(O)[H])C=3C(C(=NC(N3)=O)O)=N2	AUNGANRZJHBGPY-SCRDCRAPSA-N	[M]	[M+H]+	3.8	10.7	0.7	NA	0.9625	0.8	[90]	M377T376_[M+H]+	4
M384T739	384.112	738.9	NA	L0866	Succinyladenosine	C14H17N5O8	level1	C(C(C(=O)O)(NC1=C2C(=NC=N1)N(C=N2)C3(C(C(C(CO)(O3)[H])(O)[H])(O)[H])[H])[H])C(=O)O	VKGZCEJTCKHMRL-VWJPMABRSA-N	[M]	[M+H]+	3.71	7.9	19	NA	0.9993	0.71	[91]	M384T739_[M+H]+	7
M466T449	466.311	449.1	C01921	L0225	Glycocholic acid	C26H43NO6	level1	C[C@H](CCC(=O)NCC(=O)O)[C@H]1CC[C@@H]2[C@@]1([C@H](C[C@H]3[C@H]2[C@@H](C[C@H]4[C@@]3(CC[C@H](C4)O)C)O)O)C	RFDAIACWWDREDC-FRVQLJSFSA-N	[M]	[M+H]+	3.73	11.1	2	NA	0.8646	0.73	[92]	M466T449_[M+H]+	6
M615T805	615.15	805.3	C00128	L0294	Cytidine monophosphate N-acetylneuraminic acid	C20H31N4O16P	level1	CC(=O)N[C@@H]1[C@H](C[C@](O[C@H]1[C@@H]([C@@H](CO)O)O)(C(=O)O)OP(=O)(O)OC[C@@H]2[C@H]([C@H]([C@@H](O2)N3C=CC(=NC3=O)N)O)O)O	TXCIAUNLDRJGJZ-BILDWYJOSA-N	[M]	[M+H]+	3.76	8.1	12.6	NA	0.9994	0.76	[93]	M615T805_[M+H]+	1
M655T766	655.269	765.9	C05769	S0221	Coproporphyrin I	C36H38N4O8	level1	CC1=C(C2=CC3=NC(=CC4=NC(=CC5=C(C(=C(N5)C=C1N2)CCC(=O)O)C)C(=C4C)CCC(=O)O)C(=C3C)CCC(=O)O)CCC(=O)O	VCCUOZSDXVZCSK-UHFFFAOYSA-N	[M]	[M+H]+	3.73	11	9.9	NA	1	0.73	[94]	M655T766_[M+H]+	1
M167T213	167.057	213.2	C16353;C16357	S0225;S0231	7-Methylxanthine;3-Methylxanthine	C6H6N4O2;C6H6N4O2	level1;level1	CN1C=NC2=C1C(=O)NC(=O)N2;CN1C2=C(C(=O)NC1=O)NC=N2	PFWLFWPASULGAN-UHFFFAOYSA-N;GMSNIKWWOQHZGF-UHFFFAOYSA-N	[M];[M]	[M+H]+;[M+H]+	3.91;3.83	2.4;2.4	5.8;11.8	NA;NA	0.9926;0.9271	0.91;0.83	[35];[35]	M167T213_[M+H]+;M167T213_[M+H]+	7;7
M173T807	173.02	807.1	C00093;C00623	L0137;L0452	Glycerol 3-phosphate;sn-Glycerol 1-phosphate	C3H9O6P;C3H9O6P	level1;level1	C([C@H](COP(=O)(O)O)O)O;C([C@@H](COP(=O)(O)O)O)O	AWUCVROLDVIAJX-GSVOUGTGSA-N;AWUCVROLDVIAJX-VKHMYHEASA-N	[M];[M]	[M+H]+;[M+H]+	3.75;3.75	7.3;7.3	15.9;15.9	NA;NA	0.9998;0.9988	0.75;0.75	[38];[38]	M173T807_[M+H]+;M173T807_[M+H]+	3;3
M181T81_2	181.072	81.4	C07130;C13747	S0232;S0370	Theophylline;1,7-Dimethylxanthine	C7H8N4O2;C7H8N4O2	level1;level1	CN1C2=C(C(=O)N(C1=O)C)NC=N2;CN1C=NC2=C1C(=O)N(C(=O)N2)C	ZFXYFBGIUFBOJW-UHFFFAOYSA-N;QUNWUDVFRNGTCO-UHFFFAOYSA-N	[M];[M]	[M+H]+;[M+H]+	3.98;3.87	0.6;0.6	0.2;13.9	NA;NA	0.9897;0.9871	0.98;0.87	[42];[42]	M181T81_2_[M+H]+;M181T81_2_[M+H]+	5;5
M189T558	189.086	557.6	NA;NA	S0265;S0066	N-Acetylglutamine;alpha-N-Acetyl-L-glutamine	C7H12N2O4;C7H12N2O4	level1;level1	CC(=O)NC(CCC(=O)N)C(=O)O;CC(=O)N[C@@H](CCC(N)=O)C(O)=O	KSMRODHGGIIXDV-UHFFFAOYSA-N;KSMRODHGGIIXDV-YFKPBYRVSA-N	[M];[M]	[M+H]+;[M+H]+	3.81;3.81	3.8;3.8	13.7;13.7	NA;NA	0.9732;0.9721	0.81;0.81	[47];[47]	M189T558_[M+H]+;M189T558_[M+H]+	17;17
M258T302	258.106	301.8	NA;NA	L0188;L0253	2'-O-methylcytidine;3'-O-methylcytidine	C10H15N3O5;C10H15N3O5	level1;level1	COC1(C(C(CO)(OC1(N2C=CC(=N)N=C2O)[H])[H])(O)[H])[H];COC1C(CO)OC(C1O)N1C=CC(N)=NC1=O	RFCQJGFZUQFYRF-ZOQUXTDFSA-N;RZJCFLSPBDUNDH-UHFFFAOYSA-N	[M];[M]	[M+H]+;[M+H]+	3.8;3.79	7.8;7.8	8.2;10.1	NA;NA	0.9997;0.9995	0.8;0.79	[68];[68]	M258T302_[M+H]+;M258T302_[M+H]+	8;8
M258T441	258.107	441.1	NA;NA	L0239;S0230	3-methylcytidine;5-Methylcytidine	C10H15N3O5;C10H15N3O5	level1;level1	CC1=CN([C@@H]2O[C@H](CO)[C@@H](O)[C@H]2O)C(=O)N=C1N;CC1=CN(C(=O)N=C1N)C2C(C(C(O2)CO)O)O	ZAYHVCMSTBRABG-JXOAFFINSA-N;ZAYHVCMSTBRABG-JXOAFFINSA-N	[M];[M]	[M+H]+;[M+H]+	3.77;3.77	6.3;6.3	15.2;15.2	NA;NA	1;0.9998	0.77;0.77	[70];[70]	M258T441_[M+H]+;M258T441_[M+H]+	4;4
M282T227	282.117	227.1	C02494;NA	L0245;L0232	1-Methyladenosine;N6-methyladenosine	C11H15N5O4;C11H15N5O4	level1;level1	CN1C=NC2=C(C1=N)N=CN2[C@H]3[C@@H]([C@@H]([C@H](O3)CO)O)O;CNC1=NC=NC2=C1N=CN2[C@@H]1O[C@H](CO)[C@@H](O)[C@H]1O	GFYLSDSUCHVORB-IOSLPCCCSA-N;VQAYFKKCNSOZKM-IOSLPCCCSA-N	[M];[M]	[M+H]+;[M+H]+	3.8;3.79	9.1;9.1	5.3;7.1	NA;NA	0.9999;1	0.8;0.79	[77];[77]	M282T227_[M+H]+;M282T227_[M+H]+	1;1
M298T345	298.113	344.8	NA;NA;NA	L0254;L0250;L0235	1-methylguanosine;2'-O-methylguanosine;3'-O-methylguanosine	C11H15N5O5;C11H15N5O5;C11H15N5O5	level1;level1;level1	CN1C(N)=NC2=C(N=CN2[C@@H]2O[C@H](CO)[C@@H](O)[C@H]2O)C1=O;COC1C(C(OC1N2C=NC3=C2N=C(NC3=O)N)CO)O;CO[C@@H]1[C@@H](CO)O[C@H]([C@@H]1O)N1C=NC2=C1NC(N)=NC2=O	UTAIYTHAJQNQDW-KQYNXXCUSA-N;OVYNGSFVYRPRCG-KQYNXXCUSA-N;UYARPHAXAJAZLU-KQYNXXCUSA-N	[M];[M];[M]	[M+H]+;[M+H]+;[M+H]+	3.82;3.82;3.81	6.5;6.5;6.5	8.2;6.2;6.5	NA;NA;NA	1;0.955;0.954	0.82;0.82;0.81	[82];[82];[82]	M298T345_[M+H]+;M298T345_[M+H]+;M298T345_[M+H]+	12;12;12
M72T506	72.081	505.6	NA	n00006	Pyrrolidine	C4H9N	level2	C1CCNC1	RWRDLPDLKQPQOW-UHFFFAOYSA-N	[M]	[M+H]+	2.69	2.3	NA	NA	0.9507	0.69	[95]	M72T506_[M+H]+	2
M76T626	76.0759	626.3	C01104	n00013	Trimethylamine N-oxide	C3H9NO	level2	C[N+](C)(C)[O-]	UYPYRKYUKCHHIB-UHFFFAOYSA-N	[M]	[M+H]+	2.71	2.2	NA	NA	0.9919	0.71	[96]	M76T626_[M+H]+	1
M76T582_2	76.0763	581.7	C01104	n00013	Trimethylamine N-oxide	C3H9NO	level2	C[N+](C)(C)[O-]	UYPYRKYUKCHHIB-UHFFFAOYSA-N	[M]	[M+H]+	2.61	8.2	NA	NA	0.9901	0.61	[97]	M76T582_2_[M+H]+	7
M104T116	104.07	115.8	NA	n00091	3-Aminobutanoic acid	C4H9NO2	level2	CC(N)CC(O)=O	OQEBBZSWEGYTPG-UHFFFAOYSA-N	[M]	[M+H]+	2.62	5.6	NA	NA	0.931	0.62	[98]	M104T116_[M+H]+	1
M110T547	110.06	546.8	C02372	n00121	4-Aminophenol	C6H7NO	level2	C1=CC(=CC=C1N)O	PLIKAWJENQZMHA-UHFFFAOYSA-N	[M]	[M+H]+	2.67	3.8	NA	NA	0.9683	0.67	[99]	M110T547_[M+H]+	5
M115T568	115.05	568.3	C00429	L0299	Dihydrouracil	C4H6N2O2	level2	C1CNC(=O)NC1=O	OIVLITBTBDPEFK-UHFFFAOYSA-N	[M]	[M+H]+	2.64	3.8	NA	NA	0.9132	0.64	[100]	M115T568_[M+H]+	3
M122T312_2	122.096	311.7	C02846	n00178	N,N-Dimethylaniline	C8H11N	level2	CN(C)C1=CC=CC=C1	JLTDJTHDQAWBAV-UHFFFAOYSA-N	[M]	[M+H]+	2.69	0.4	NA	NA	0.8971	0.69	[101]	M122T312_2_[M+H]+	9
M124T37	124.039	36.9	C10164	n00193	Picolinic acid	C6H5NO2	level2	C1=CC=NC(=C1)C(=O)O	SIOXPEMLGUPBBT-UHFFFAOYSA-N	[M]	[M+H]+	2.65	6.2	NA	NA	0.9972	0.65	[102]	M124T37_[M+H]+	1
M130T490	130.085	489.9	NA	n00229	.beta.-Homoproline	C6H11NO2	level2	OC(=O)CC1CCCN1	ADSALMJPJUKESW-UHFFFAOYSA-N	[M]	[M+H]+	2.63	6.9	NA	NA	0.9999	0.63	[103]	M130T490_[M+H]+	5
M130T77	130.086	77.1	NA	n00229	.beta.-Homoproline	C6H11NO2	level2	OC(=O)CC1CCCN1	ADSALMJPJUKESW-UHFFFAOYSA-N	[M]	[M+H]+	2.73	1.1	NA	NA	0.9999	0.73	[104]	M130T77_[M+H]+	5
M135T433_1	135.064	433.3	C01801	S0336	2'-Deoxy-D-ribose	C5H10O4	level2	C(C=O)C(C(CO)(O)[H])(O)[H]	ASJSAQIRZKANQN-CRCLSJGQSA-N	[M]	[M+H]+	2.59	6.1	NA	NA	0.8757	0.59	[105]	M135T433_1_[M+H]+	3
M137T352	137.059	351.7	C07086	L0876	Phenylacetic acid	C8H8O2	level2	OC(=O)CC1=CC=CC=C1	WLJVXDMOQOGPHL-UHFFFAOYSA-N	[M]	[M+H]+	2.66	5.2	NA	NA	0.9873	0.66	[106]	M137T352_[M+H]+	1
M139T264	139.049	263.8	NA	n00302	Nicotinamide N-oxide	C6H6N2O2	level2	NC(=O)C1=C[N+]([O-])=CC=C1	USSFUVKEHXDAPM-UHFFFAOYSA-N	[M]	[M+H]+	2.57	7.3	NA	NA	0.8858	0.57	[107]	M139T264_[M+H]+	2
M146T308	146.117	308	C01181	n00337	(3-Carboxypropyl)trimethylammonium cation	C7H16NO2	level2	C[N+](C)(C)CCCC(=O)O	JHPNVNIEXXLNTR-UHFFFAOYSA-O	[M]	[M]+	2.58	5.2	NA	NA	0.8367	0.58	[108]	M146T308_[M]+	1
M146T690_2	146.117	690	C01181	n00337	(3-Carboxypropyl)trimethylammonium cation	C7H16NO2	level2	C[N+](C)(C)CCCC(=O)O	JHPNVNIEXXLNTR-UHFFFAOYSA-O	[M]	[M]+	2.66	2.9	NA	NA	0.9201	0.66	[109]	M146T690_2_[M]+	3
M147T148	147.076	148.4	NA	n00339	Ala-Gly	C5H10N2O3	level2	CC(N)C(=O)NCC(O)=O	CXISPYVYMQWFLE-UHFFFAOYSA-N	[M]	[M+H]+	2.66	5.6	NA	NA	1	0.66	[110]	M147T148_[M+H]+	2
M150T304	150.076	304.4	C08434	n00365	N6-Methyladenine	C6H7N5	level2	CNC1=NC=NC2=C1NC=N2	CKOMXBHMKXXTNW-UHFFFAOYSA-N	[M]	[M+H]+	2.58	8.1	NA	NA	0.9274	0.58	[114]	M150T304_[M+H]+	1
M150T414	150.077	413.7	C08434	n00365	N6-Methyladenine	C6H7N5	level2	CNC1=NC=NC2=C1NC=N2	CKOMXBHMKXXTNW-UHFFFAOYSA-N	[M]	[M+H]+	2.58	6.3	NA	NA	0.8604	0.58	[112]	M150T414_[M+H]+	4
M150T518	150.077	518.5	C08434	n00365	N6-Methyladenine	C6H7N5	level2	CNC1=NC=NC2=C1NC=N2	CKOMXBHMKXXTNW-UHFFFAOYSA-N	[M]	[M+H]+	2.58	5.1	NA	NA	0.8295	0.58	[113]	M150T518_[M+H]+	1
M150T271	150.112	271.5	C06771	n00366	Triethanolamine	C6H15NO3	level2	C(CO)N(CCO)CCO	GSEJCLTVZPLZKY-UHFFFAOYSA-N	[M]	[M+H]+	2.67	3.9	NA	NA	0.9775	0.67	[115]	M150T271_[M+H]+	2
M150T281_2	150.127	280.6	C07164	n00363	(+)-Methamphetamine	C10H15N	level2	CNC(C)CC1=CC=CC=C1	MYWUZJCMWCOHBA-UHFFFAOYSA-N	[M]	[M+H]+	2.71	2.2	NA	NA	0.9991	0.71	[116]	M150T281_2_[M+H]+	13
M154T303	154.071	303.4	C06502	n00419	4,6-Diamino-5-formamidopyrimidine	C5H7N5O	level2	C1=NC(=C(C(=N1)N)NC=O)N	MVYUVUOSXNYQLL-UHFFFAOYSA-N	[M]	[M+H]+	2.64	5.5	NA	NA	0.9656	0.64	[119]	M154T303_[M+H]+	1
M158T72	158.08	72.4	NA	n00448	N-Tigloylglycine	C7H11NO3	level2	C\C=C(/C)C(=O)NCC(O)=O	WRUSVQOKJIDBLP-HWKANZROSA-N	[M]	[M+H]+	2.63	6	NA	NA	0.9637	0.63	[120]	M158T72_[M+H]+	11
M162T572	162.054	571.6	NA	n00479	Indole-2-carboxylic acid	C9H7NO2	level2	OC(=O)C1=CC2=C(N1)C=CC=C2	HCUARRIEZVDMPT-UHFFFAOYSA-N	[M]	[M+H]+	2.58	5.6	NA	NA	0.8462	0.58	[121]	M162T572_[M+H]+	5
M162T440_2	162.054	440.3	NA	n00479	Indole-2-carboxylic acid	C9H7NO2	level2	OC(=O)C1=CC2=C(N1)C=CC=C2	HCUARRIEZVDMPT-UHFFFAOYSA-N	[M]	[M+H]+	2.58	5	NA	NA	0.8241	0.58	[122]	M162T440_2_[M+H]+	6
M164T340	164.036	339.9	C06809	L0144	Acetylcysteine	C5H9NO3S	level2	CC(=O)N[C@@H](CS)C(=O)O	PWKSKIMOESPYIA-BYPYZUCNSA-N	[M]	[M+H]+	2.57	6.6	NA	NA	0.8687	0.57	[123]	M164T340_[M+H]+	3
M165T446	165.09	446.4	NA	n00501	2-Phenylbutyric acid	C10H12O2	level2	CCC(C(O)=O)C1=CC=CC=C1	OFJWFSNDPCAWDK-UHFFFAOYSA-N	[M]	[M+H]+	2.65	6.1	NA	NA	0.9991	0.65	[124]	M165T446_[M+H]+	1
M166T307	166.122	307.4	C01575	n00513	(-)-Ephedrine	C10H15NO	level2	C[C@@H]([C@@H](C1=CC=CC=C1)O)NC	KWGRBVOPPLSCSI-WPRPVWTQSA-N	[M]	[M+H]+	2.59	3.8	NA	NA	0.8123	0.59	[125]	M166T307_[M+H]+	12
M170T533	170.091	532.9	C01152	S0297	1-Methylhistidine	C7H11N3O2	level2	CN1C=C(N=C1)CC(C(=O)O)N	BRMWTNUJHUMWMS-LURJTMIESA-N	[M]	[M+H]+	2.58	8	NA	NA	0.9337	0.58	[128]	M170T533_[M+H]+	5
M170T793	170.093	792.7	C01152	n00544	3-Methyl-L-histidine	C7H11N3O2	level2	CN1C=NC(C[C@H](N)C(O)=O)=C1	BRMWTNUJHUMWMS-LURJTMIESA-N	[M]	[M+H]+	2.73	0.2	NA	NA	0.9638	0.73	[127]	M170T793_[M+H]+	4
M170T699	170.093	698.7	C01152	n00544	3-Methyl-L-histidine	C7H11N3O2	level2	CN1C=NC(C[C@H](N)C(O)=O)=C1	BRMWTNUJHUMWMS-LURJTMIESA-N	[M]	[M+H]+	2.72	0.9	NA	NA	0.9681	0.72	[126]	M170T699_[M+H]+	5
M172T418	172.133	418.4	C07018	n00563	Gabapentin	C9H17NO2	level2	C1CCC(CC1)(CC(=O)O)CN	UGJMXCAKCUNAIE-UHFFFAOYSA-N	[M]	[M+H]+	2.66	1.1	NA	NA	0.8519	0.66	[129]	M172T418_[M+H]+	9
M173T631	173.091	631.4	NA	n00569	Pro-Gly	C7H12N2O3	level2	C1CC(C(=NCC(=O)O)O)(NC1)[H]	RNKSNIBMTUYWSH-YFKPBYRVSA-N	[M]	[M+H]+	2.6	7.9	NA	NA	0.9573	0.6	[130]	M173T631_[M+H]+	4
M174T449	174.054	448.5	C06325	n00570	Quinaldic acid	C10H7NO2	level2	C1=CC=C2C(=C1)C=CC(=N2)C(=O)O	LOAUVZALPPNFOQ-UHFFFAOYSA-N	[M]	[M+H]+	2.68	4.3	NA	NA	0.9997	0.68	[131]	M174T449_[M+H]+	1
M176T733	176.066	733.3	C03139	n00590	Guanidinosuccinic acid	C5H9N3O4	level2	C([C@@H](C(=O)O)N=C(N)N)C(=O)O	VVHOUVWJCQOYGG-REOHCLBHSA-N	[M]	[M+H]+	2.66	3.5	NA	NA	0.9283	0.66	[132]	M176T733_[M+H]+	4
M177T743	177.038	743.4	C00072	S0022	L-Ascorbic acid	C6H8O6	level2	C([C@@H]([C@@H]1C(=C(C(=O)O1)O)O)O)O	CIWBSHSKHKDKBQ-JLAZNSOCSA-N	[M]	[M+H]+	2.59	6.5	NA	NA	0.8993	0.59	[133]	M177T743_[M+H]+	2
M189T997	189.133	997.4	C03884	n00701	L-NG-Monomethylarginine	C7H16N4O2	level2	CN=C(N)NCCC[C@@H](C(=O)O)N	NTNWOCRCBQPEKQ-YFKPBYRVSA-N	[M]	[M+H]+	2.6	7.2	NA	NA	0.9488	0.6	[134]	M189T997_[M+H]+	1
M194T272	194.08	272.2	NA	n00733	Hippuric acid, methyl ester	C10H11NO3	level2	COC(=O)CNC(=O)C1=CC=CC=C1	XTKVNQKOTKPCKM-UHFFFAOYSA-N	[M]	[M+H]+	2.65	4.9	NA	NA	0.9608	0.65	[135]	M194T272_[M+H]+	2
M197T369	197.065	368.7	NA	S0210	1,3-Dimethyluric acid	C7H8N4O3	level2	CN1C2=C(NC(=O)N2)C(=O)N(C)C1=O	OTSBKHHWSQYEHK-UHFFFAOYSA-N	[M]	[M+H]+	2.54	8.1	NA	NA	0.8453	0.54	[136]	M197T369_[M+H]+	3
M217T517	217.117	516.6	NA	n00873	Pro-Thr	C9H16N2O4	level2	CC(O)C(NC(=O)C1CCCN1)C(O)=O	GVUVRRPYYDHHGK-UHFFFAOYSA-N	[M]	[M+H]+	2.63	5.6	NA	NA	0.952	0.63	[137]	M217T517_[M+H]+	12
M217T676	217.128	676.2	NA	n00872	N-.alpha.-Acetyl-L-arginine	C8H16N4O3	level2	CC(=O)N[C@@H](CCCNC(N)=N)C(O)=O	SNEIUMQYRCDYCH-LURJTMIESA-N	[M]	[M+H]+	2.56	7.4	NA	NA	0.8604	0.56	[138]	M217T676_[M+H]+	5
M218T1010	218.148	1009.6	NA	n00879	Ala-Lys	C9H19N3O3	level2	CC(N)C(=O)NC(CCCCN)C(=O)O	QXRNAOYBCYVZCD-BQBZGAKWSA-N	[M]	[M+H]+	2.55	7.2	NA	NA	0.849	0.55	[139]	M218T1010_[M+H]+	5
M219T535	219.096	534.8	NA	n00890	Ala-Glu	C8H14N2O5	level2	CC(N)C(O)=NC(CCC(O)=O)C(O)=O	VYZAGTDAHUIRQA-UHFFFAOYSA-N	[M]	[M+H]+	2.56	6.4	NA	NA	0.824	0.56	[140]	M219T535_[M+H]+	9
M230T579	230.112	578.6	NA	n00957	Pro-Asn	C9H15N3O4	level2	C1CC(NC1)C(=O)NC(CC(=O)N)C(=O)O	JQOHKCDMINQZRV-WDSKDSINSA-N	[M]	[M+H]+	2.59	5.9	NA	NA	0.875	0.59	[142]	M230T579_[M+H]+	1
M231T780	231.096	780.1	NA	n00968	Pro-Asp	C9H14N2O5	level2	C1CC(NC1)C(=O)NC(CC(=O)O)C(=O)O	GLEOIKLQBZNKJZ-WDSKDSINSA-N	[M]	[M+H]+	2.65	6.1	NA	NA	0.9986	0.65	[143]	M231T780_[M+H]+	5
M231T324	231.1	323.9	C01517	n00963	Naproxen	C14H14O3	level2	C[C@@H](C1=CC2=C(C=C1)C=C(C=C2)OC)C(=O)O	CMWTZPSULFXXJA-VIFPVBQESA-N	[M]	[M+H]+	2.57	5.7	NA	NA	0.8332	0.57	[144]	M231T324_[M+H]+	5
M235T759	235.091	758.6	NA	n00993	Ser-Glu	C8H14N2O6	level2	NC(CO)C(=O)NC(CCC(O)=O)C(O)=O	LAFKUZYWNCHOHT-UHFFFAOYSA-N	[M]	[M+H]+	2.56	6.2	NA	NA	0.8199	0.56	[146]	M235T759_[M+H]+	1
M245T699	245.111	698.8	NA	n01041	Pro-Glu	C10H16N2O5	level2	OC(=O)CCC(NC(=O)C1CCCN1)C(O)=O	QLROSWPKSBORFJ-UHFFFAOYSA-N	[M]	[M+H]+	2.59	8.4	NA	NA	0.9552	0.59	[148]	M245T699_[M+H]+	1
M245T757	245.112	757.4	NA	n01041	Pro-Glu	C10H16N2O5	level2	OC(=O)CCC(NC(=O)C1CCCN1)C(O)=O	QLROSWPKSBORFJ-UHFFFAOYSA-N	[M]	[M+H]+	2.62	6.7	NA	NA	0.9552	0.62	[147]	M245T757_[M+H]+	1
M246T1002	246.154	1001.5	NA	n01046	Arg-Ala	C9H19N5O3	level2	C[C@H](NC(=O)[C@@H](N)CCCNC(N)=N)C(O)=O	WVRUNFYJIHNFKD-WDSKDSINSA-N	[M]	[M+H]+	2.57	7.7	NA	NA	0.8885	0.57	[149]	M246T1002_[M+H]+	2
M246T1032	246.18	1032.1	NA	n01049	Lys-Val	C11H23N3O3	level2	CC(C)C(NC(=O)C(N)CCCCN)C(O)=O	YQAIUOWPSUOINN-UHFFFAOYSA-N	[M]	[M+H]+	2.68	4.2	NA	NA	0.9925	0.68	[150]	M246T1032_[M+H]+	3
M255T998	255.143	998.3	NA	n01103	His-Val	C11H18N4O3	level2	CC(C)C(NC(=O)C(N)CC1=CN=CN1)C(O)=O	VLDVBZICYBVQHB-UHFFFAOYSA-N	[M]	[M+H]+	2.59	9.1	NA	NA	0.9919	0.59	[151]	M255T998_[M+H]+	2
M259T635	259.091	634.6	NA	S0227	Ribothymidine	C10H14N2O6	level2	CC1=CN([C@@H]2O[C@H](CO)[C@@H](O)[C@H]2O)C(=O)NC1=O	DWRXFEITVBNRMK-JXOAFFINSA-N	[M]	[M+H]+	2.68	3.9	NA	NA	0.9855	0.68	[152]	M259T635_[M+H]+	9
M261T515	261.151	514.7	NA	n01136	Lys-Asn	C10H20N4O4	level2	NCCCCC(N)C(=O)NC(CC(N)=O)C(O)=O	JPNRPAJITHRXRH-UHFFFAOYSA-N	[M]	[M+H]+	2.49	19	NA	NA	0.9886	0.49	[154]	M261T515_[M+H]+	4
M263T481	263.137	481.1	NA	n01155	Pro-Phe	C14H18N2O3	level2	OC(=O)[C@H](CC1=CC=CC=C1)NC(=O)[C@@H]1CCCN1	IWIANZLCJVYEFX-RYUDHWBXSA-N	[M]	[M+H]+	2.61	8.4	NA	NA	0.9999	0.61	[155]	M263T481_[M+H]+	5
M263T416	263.137	415.8	NA	n01151	Phe-Pro	C14H18N2O3	level2	N[C@@H](CC1=CC=CC=C1)C(=O)N1CCC[C@H]1C(O)=O	WEQJQNWXCSUVMA-RYUDHWBXSA-N	[M]	[M+H]+	2.61	7.9	NA	NA	0.9743	0.61	[156]	M263T416_[M+H]+	4
M269T257	269.086	256.6	NA	n01179	Allopurinol riboside	C10H12N4O5	level2	OC[C@H]1O[C@H]([C@H](O)[C@@H]1O)N1N=CC2=C1NC=NC2=O	KFQUAMTWOJHPEJ-DAGMQNCNSA-N	[M]	[M+H]+	2.62	7.5	NA	NA	0.9999	0.62	[157]	M269T257_[M+H]+	5
M271T785	271.102	785.1	NA	n01198	His-Asp	C10H14N4O5	level2	NC(CC1=CN=CN1)C(=O)NC(CC(O)=O)C(O)=O	MDCTVRUPVLZSPG-UHFFFAOYSA-N	[M]	[M+H]+	2.6	7.3	NA	NA	0.9356	0.6	[158]	M271T785_[M+H]+	1
M272T704	272.134	704.5	C11785	n01205	Normorphine	C16H17NO3	level2	C1CN[C@@H]2CC3=C4[C@@]15[C@H]2C=C[C@@H]([C@@H]5OC4=C(C=C3)O)O	ONBWJWYUHXVEJS-ZTYRTETDSA-N	[M]	[M+H]+	2.48	19.5	NA	NA	0.9573	0.48	[159]	M272T704_[M+H]+	2
M284T754	284.133	754.2	NA	n01274	His-Gln	C11H17N5O4	level2	NC(CC1=CN=CN1)C(=O)NC(CCC(N)=O)C(O)=O	CTCFZNBRZBNKAX-UHFFFAOYSA-N	[M]	[M+H]+	2.61	7.9	NA	NA	0.9858	0.61	[160]	M284T754_[M+H]+	2
M285T51	285.121	51.1	NA	n01285	His-Glu	C11H16N4O5	level2	NC(CC1=CN=CN1)C(=O)NC(CCC(O)=O)C(O)=O	VHOLZZKNEBBHTH-UHFFFAOYSA-N	[M]	[M+H]+	2.63	6.7	NA	NA	0.9878	0.63	[161]	M285T51_[M+H]+	4
M286T252	286.141	252	C07042	n01289	Hydromorphone	C17H19NO3	level2	CN1CC[C@]23[C@@H]4[C@H]1CC5=C2C(=C(C=C5)O)O[C@H]3C(=O)CC4	WVLOADHCBXTIJK-YNHQPCIGSA-N	[M]	[M+H]+	2.58	8.8	NA	NA	0.9613	0.58	[164]	M286T252_[M+H]+	1
M286T68	286.141	67.6	C07042	n01289	Hydromorphone	C17H19NO3	level2	CN1CC[C@]23[C@@H]4[C@H]1CC5=C2C(=C(C=C5)O)O[C@H]3C(=O)CC4	WVLOADHCBXTIJK-YNHQPCIGSA-N	[M]	[M+H]+	2.57	8.2	NA	NA	0.9119	0.57	[162]	M286T68_[M+H]+	4
M286T314	286.142	313.7	C07042	n01289	Hydromorphone	C17H19NO3	level2	CN1CC[C@]23[C@@H]4[C@H]1CC5=C2C(=C(C=C5)O)O[C@H]3C(=O)CC4	WVLOADHCBXTIJK-YNHQPCIGSA-N	[M]	[M+H]+	2.56	7	NA	NA	0.8556	0.56	[163]	M286T314_[M+H]+	2
M290T248	290.136	248.2	C10847	n01324	Benzoylecgonine	C16H19NO4	level2	[H][C@]12CC[C@]([H])([C@H]([C@H](C1)OC(=O)C1=CC=CC=C1)C(O)=O)N2C	GVGYEFKIHJTNQZ-RFQIPJPRSA-N	[M]	[M+H]+	2.61	8.2	NA	NA	0.9956	0.61	[165]	M290T248_[M+H]+	3
M290T222_2	290.151	221.8	NA	n01327	Arg-Asp	C10H19N5O5	level2	C(CC(C(=NC(CC(=O)O)(C(=O)O)[H])O)(N)[H])CNC(=N)N	SIFXMYAHXJGAFC-WDSKDSINSA-N	[M]	[M+H]+	2.43	17.3	NA	NA	0.8507	0.43	[166]	M290T222_2_[M+H]+	3
M304T839	304.159	839.1	NA	n01405	Arg-Glu	C11H21N5O5	level2	N[C@@H](CCCNC(N)=N)C(=O)N[C@@H](CCC(O)=O)C(O)=O	HFKJBCPRWWGPEY-BQBZGAKWSA-N	[M]	[M+H]+	2.52	8.6	NA	NA	0.8203	0.52	[167]	M304T839_[M+H]+	1
M325T229	325.189	228.5	C06526	n01515	Quinine	C20H24N2O2	level2	C=CC1(CN2CCC1(CC2(C(C=3C=CN=C4C=CC(=CC34)OC)(O)[H])[H])[H])[H]	LOUPRKONTZGTKE-VPCNSNALSA-N	[M]	[M+H]+	2.65	6	NA	NA	0.998	0.65	[168]	M325T229_[M+H]+	3
M340T380	340.153	379.8	C06533	n01602	Papaverine	C20H21NO4	level2	COC1=C(C=C(C=C1)CC2=NC=CC3=CC(=C(C=C32)OC)OC)OC	XQYZDYMELSJDRZ-UHFFFAOYSA-N	[M]	[M+H]+	2.62	3.8	NA	NA	0.8598	0.62	[169]	M340T380_[M+H]+	2
M366T373	366.108	373.1	C06827	n01823	Amoxicillin	C16H19N3O5S	level2	CC1([C@@H](N2[C@H](S1)[C@@H](C2=O)NC(=O)[C@@H](C3=CC=C(C=C3)O)N)C(=O)O)C	LSQZJLSUYDQPKJ-NJBDSQKTSA-N	[M]	[M+H]+	2.58	9.6	NA	NA	0.9884	0.58	[171]	M366T373_[M+H]+	9
M384T785	384.146	784.5	C00611	n01958	N-Acetyl-D-lactosamine	C14H25NO11	level2	CC(=NC1(C(C(C(CO)(OC1(O)[H])[H])(OC2(C(C(C(C(CO)(O2)[H])(O)[H])(O)[H])(O)[H])[H])[H])(O)[H])[H])O	KFEUJDWYNGMDBV-CKTWSTEBSA-N	[M]	[M+H]+	2.52	11.2	NA	NA	0.911	0.52	[172]	M384T785_[M+H]+	1
M384T751	384.146	751	C00611	n01958	N-Acetyl-D-lactosamine	C14H25NO11	level2	CC(=NC1(C(C(C(CO)(OC1(O)[H])[H])(OC2(C(C(C(C(CO)(O2)[H])(O)[H])(O)[H])(O)[H])[H])[H])(O)[H])[H])O	KFEUJDWYNGMDBV-CKTWSTEBSA-N	[M]	[M+H]+	2.51	10.2	NA	NA	0.8546	0.51	[173]	M384T751_[M+H]+	1
M149T319	149.045	318.6	C01114;C00815	S0397;S0222	L-Arabinono-1,4-lactone;Citramalic acid	C5H8O5;C5H8O5	level2;level2	C([C@H]1[C@@H]([C@H](C(=O)O1)O)O)O;CC(CC(=O)O)(C(=O)O)O	CUOKHACJLGPRHD-YVZJFKFKSA-N;XFTRTWQBIOMVPK-UHFFFAOYSA-N	[M];[M]	[M+H]+;[M+H]+	2.68;2.62	2.2;2.2	NA;NA	NA;NA	0.9424;0.8108	0.68;0.62	[111];[111]	M149T319_[M+H]+;M149T319_[M+H]+	8;8
M153T387	153.053	386.7	NA;NA	n00392;n00391	3-Methoxybenzoic acid;Methyl 4-hydroxybenzoate	C8H8O3;C8H8O3	level2;level2	COC1=CC=CC(=C1)C(O)=O;COC(=O)C1=CC=C(O)C=C1	XHQZJYCNDZAGLW-UHFFFAOYSA-N;LXCFILQKKLGQFO-UHFFFAOYSA-N	[M];[M]	[M+H]+;[M+H]+	2.56;2.55	7.9;7.9	NA;NA	NA;NA	0.8784;0.8726	0.56;0.55	[117];[117]	M153T387_[M+H]+;M153T387_[M+H]+	5;5
M223T409	223.106	409.5	NA;NA	n00918;n00919	Phe-Gly;Gly-Phe	C11H14N2O3;C11H14N2O3	level2;level2	NC(CC1=CC=CC=C1)C(=O)NCC(O)=O;NCC(=O)NC(Cc1ccccc1)C(=O)O	GLUBLISJVJFHQS-UHFFFAOYSA-N;JBCLFWXMTIKCCB-VIFPVBQESA-N	[M];[M]	[M+H]+;[M+H]+	2.61;2.6	8.2;8.2	NA;NA	NA;NA	0.9862;0.9769	0.61;0.6	[141];[141]	M223T409_[M+H]+;M223T409_[M+H]+	1;1
M231T691	231.17	690.7	NA;NA	n00961;n00970	Leu-Val;Ile-Val	C11H22N2O3;C11H22N2O3	level2;level2	CC(C)CC(N)C(=O)NC(C(C)C)C(O)=O;CCC(C)(C(C(=NC(C(C)C)(C(=O)O)[H])O)(N)[H])[H]	MDSUKZSLOATHMH-UHFFFAOYSA-N;BCXBIONYYJCSDF-CIUDSAMLSA-N	[M];[M]	[M+H]+;[M+H]+	2.69;2.69	2.7;2.7	NA;NA	NA;NA	0.9779;0.9668	0.69;0.69	[145];[145]	M231T691_[M+H]+;M231T691_[M+H]+	3;3
M260T1011	260.195	1010.5	NA;NA	n01124;n01127	Lys-Leu;Lys-Ile	C12H25N3O3;C12H25N3O3	level2;level2	CC(C)CC(NC(=O)C(N)CCCCN)C(O)=O;CCC(C)C(NC(=O)C(N)CCCCN)C(O)=O	ATIPDCIQTUXABX-UHFFFAOYSA-N;FMIIKPHLJKUXGE-UHFFFAOYSA-N	[M];[M]	[M+H]+;[M+H]+	2.65;2.64	5.7;5.7	NA;NA	NA;NA	0.9946;0.9701	0.65;0.64	[153];[153]	M260T1011_[M+H]+;M260T1011_[M+H]+	3;3
M153T433_1	153.075	432.7	C00532;C00379;C00474	S0394;S0322;S0174	L-Arabitol;Xylitol;Ribitol	C5H12O5;C5H12O5;C5H12O5	level2;level2;level2	C([C@@H](C([C@H](CO)O)O)O)O;C(C(C(C(CO)O)O)O)O;OC[C@H](O)[C@@H](O)[C@H](O)CO	HEBKCHPVOIAQTA-IMJSIDKUSA-N;HEBKCHPVOIAQTA-NGQZWQHPSA-N;HEBKCHPVOIAQTA-SCDXWVJYSA-N	[M];[M];[M]	[M+H]+;[M+H]+;[M+H]+	2.6;2.6;2.6	7.5;7.5;7.5	NA;NA;NA	NA;NA;NA	0.9538;0.9467;0.9443	0.6;0.6;0.6	[118];[118];[118]	M153T433_1_[M+H]+;M153T433_1_[M+H]+;M153T433_1_[M+H]+	3;3;3
M343T736	343.121	736.4	C01728;C00252;NA;C01083;C05402;C00208;C00185	n01632;S0341;n01620;S0313;S0303;S0143;S0331	3.alpha.-Mannobiose;Isomaltose;4-O-.beta.-Galactopyranosyl-D-mannopyranose;Trehalose;D-(+)-Melibiose;D-Maltose;Cellobiose	C12H22O11;C12H22O11;C12H22O11;C12H22O11;C12H22O11;C12H22O11;C12H22O11	level2;level2;level2;level2;level2;level2;level2	C(C1(C(C(C(C(O1)(OC2(C(C(CO)(OC(C2(O)[H])(O)[H])[H])(O)[H])[H])[H])(O)[H])(O)[H])(O)[H])[H])O;C([C@@H]1[C@H]([C@@H]([C@H]([C@H](O1)OC[C@@H]2[C@H]([C@@H]([C@H](C(O2)O)O)O)O)O)O)O)O;C(C1(C(C(C(C(O1)(OC2(C(CO)(OC(C(C2(O)[H])(O)[H])(O)[H])[H])[H])[H])(O)[H])(O)[H])(O)[H])[H])O;C([C@@H]1[C@H]([C@@H]([C@H]([C@H](O1)O[C@@H]2[C@@H]([C@H]([C@@H]([C@H](O2)CO)O)O)O)O)O)O)O;OC[C@H]1O[C@H](OC[C@H]2O[C@H](O)[C…	QIGJYVCQYDKYDW-LFSHVTFESA-N;DLRVVLDZNNYCBX-RTPHMHGBSA-N;GUBGYTABKSRVRQ-LNEALCEXSA-N;HDTRYLNUVZCQOY-LIZSDCNHSA-N;DLRVVLDZNNYCBX-CQHUIXDMSA-N;GUBGYTABKSRVRQ-DKBJLJRDSA-N;GUBGYTABKSRVRQ-SINVPGNFSA-N	[M];[M];[M];[M];[M];[M];[M]	[M+H]+;[M+H]+;[M+H]+;[M+H]+;[M+H]+;[M+H]+;[M+H]+	2.54;2.53;2.53;2.52;2.52;2.51;2.51	8.6;8.6;8.6;8.6;8.6;8.6;8.6	NA;NA;NA;NA;NA;NA;NA	NA;NA;NA;NA;NA;NA;NA	0.8701;0.8391;0.8554;0.8281;0.8259;0.8162;0.8023	0.54;0.53;0.53;0.52;0.52;0.51;0.51	[170];[170];[170];[170];[170];[170];[170]	M343T736_[M+H]+;M343T736_[M+H]+;M343T736_[M+H]+;M343T736_[M+H]+;M343T736_[M+H]+;M343T736_[M+H]+;M343T736_[M+H]+	10;10;10;10;10;10;10
M62T556	62.0602	556	C00189	NA	Ethanolamine	C2H7NO	level3.1	NCCO	HZAXFHJVJLSVMW-UHFFFAOYSA-N	[M]	[M+H]+	1.29	0.9	NA	23.6	NA	0.29	[174]	M62T556_[M+H]+	1
M73T434	73.0278	434.3	C00546	NA	Methylglyoxal	C3H4O2	level3.1	O=CC(=O)C	AIJULSRZWUXGPQ-UHFFFAOYSA-N	[M]	[M+H]+	1.21	2.8	NA	29.6	NA	0.21	[175]	M73T434_[M+H]+	2
M81T336	81.0334	336.2	C00207	NA	Acetone	C3H6O	level3.1	CC(=O)C	CSCPPACGZOOCGX-UHFFFAOYSA-N	[M]	[M+Na]+	1.75	5.6	NA	1.2	0.7071	0.75	[176]	M81T336_[M+Na]+	2
M93T639	93.0692	639.4	C00037	NA	Glycine	C2H5NO2	level3.1	NCC(=O)O	DHMQDGOQFOQNFH-UHFFFAOYSA-N	[M]	[M+NH4]+	1.33	7	NA	6.4	NA	0.33	[179]	M93T639_[M+NH4]+	1
M99T326	99.0797	325.8	C02948	NA	4-Hydroxyhexan-3-one	C6H12O2	level3.1	CCC(=O)C(CC)O	SKCYVGUCBRYGTE-UHFFFAOYSA-N	[M]	[M-H2O+H]+	1.44	3.3	NA	0.4	NA	0.44	[187]	M99T326_[M-H2O+H]+	2
M100T266	100.076	265.6	C18796	NA	(2R)-2-Hydroxy-2-methylbutanenitrile	C5H9NO	level3.1	C[C@](C#N)(CC)O	VMEHOTODTPXCKT-RXMQYKEDSA-N	[M]	[M+H]+	1.42	0.5	NA	15	0.0999	0.42	[189]	M100T266_[M+H]+	2
M106T546	106.086	545.6	C06772	NA	Diethanolamine	C4H11NO2	level3.1	OCCNCCO	ZBCBWPMODOFKDW-UHFFFAOYSA-N	[M]	[M+H]+	1.88	1.5	NA	11.7	1	0.88	[192]	M106T546_[M+H]+	2
M108T357	108.08	356.7	C02299	NA	N-Methylaniline	C7H9N	level3.1	CNc1ccccc1	AFBPFSWMIHJQDM-UHFFFAOYSA-N	[M]	[M+H]+	1.48	1.5	NA	15.4	0.2653	0.48	[193]	M108T357_[M+H]+	1
M109T335	109.028	334.8	C00472	NA	p-Benzoquinone	C6H4O2	level3.1	O=C1C=CC(=O)C=C1	AZQWKYJCGOJGHM-UHFFFAOYSA-N	[M]	[M+H]+	1.83	0.5	NA	18.3	0.9852	0.83	[194]	M109T335_[M+H]+	3
M112T417	112.086	417.2	C00388	NA	Histamine	C5H9N3	level3.1	NCCc1cnc[nH]1	NTYJJOPFIAHURM-UHFFFAOYSA-N	[M]	[M+H]+	1.46	1.5	NA	3.7	0.0391	0.46	[198]	M112T417_[M+H]+	3
M116T713	116.034	712.5	C00049	NA	L-Aspartate	C4H7NO4	level3.1	OC(=O)C[C@@H](C(=O)O)N	CKLJMWTZIZZHCS-REOHCLBHSA-N	[M]	[M-H2O+H]+	1.39	2.5	NA	7.7	NA	0.39	[200]	M116T713_[M-H2O+H]+	2
M120T461	120.08	461.1	C02718	NA	N-Formiminoglycine	C3H6N2O2	level3.1	NC=NCC(=O)O	LLKCTZRWBHOKFF-UHFFFAOYSA-N	[M]	[M+NH4]+	1.61	8.8	NA	13.6	0.7494	0.61	[209]	M120T461_[M+NH4]+	4
M122T370	122.063	370	C18796	NA	(2R)-2-Hydroxy-2-methylbutanenitrile	C5H9NO	level3.1	C[C@](C#N)(CC)O	VMEHOTODTPXCKT-RXMQYKEDSA-N	[M]	[M+Na]+	1.52	12.6	NA	18.4	0.7748	0.52	[211]	M122T370_[M+Na]+	4
M126T432	126.021	431.9	C02193	NA	Pyruvate oxime	C3H5NO3	level3.1	O/N=C(\C(=O)O)/C	MVGBKLTYYAYYGY-RQOWECAXSA-N	[M]	[M+Na]+	1.27	11.4	NA	5.2	NA	0.27	[215]	M126T432_[M+Na]+	2
M126T554	126.091	554	C04114	NA	(E)-4-(Trimethylammonio)but-2-enoate	C7H13NO2	level3.1	[O-]C(=O)/C=C/C[N+](C)(C)C	GUYHPGUANSLONG-SNAWJCMRSA-N	[M]	[M-H2O+H]+	1.73	1.7	NA	21.9	0.8829	0.73	[219]	M126T554_[M-H2O+H]+	4
M128T239	128.106	239.2	C11519	NA	N-Cyclohexylformamide	C7H13NO	level3.1	O=CNC1CCCCC1	SWGXDLRCJNEEGZ-UHFFFAOYSA-N	[M]	[M+H]+	1.47	2.5	NA	3.9	0.091	0.47	[223]	M128T239_[M+H]+	1
M129T278	129.054	277.8	C01053	NA	(R)-4-Dehydropantoate	C6H10O4	level3.1	O=CC([C@H](C(=O)O)O)(C)C	HVMPYIKTQSOMHA-BYPYZUCNSA-N	[M]	[M-H2O+H]+	1.34	1.9	NA	18.3	0.0483	0.34	[224]	M129T278_[M-H2O+H]+	6
M129T654	129.065	654.4	C05715	NA	gamma-Amino-gamma-cyanobutanoate	C5H8N2O2	level3.1	NC(C#N)CCC(=O)O	DXWQLTOXWVWMOH-UHFFFAOYSA-N	[M]	[M+H]+	1.32	3	NA	15.7	NA	0.32	[228]	M129T654_[M+H]+	1
M130T270	130.064	270.2	C02299	NA	N-Methylaniline	C7H9N	level3.1	CNc1ccccc1	AFBPFSWMIHJQDM-UHFFFAOYSA-N	[M]	[M+Na]+	1.69	3.6	NA	12.6	0.7061	0.69	[234]	M130T270_[M+Na]+	1
M130T242	130.064	242.3	C02299	NA	N-Methylaniline	C7H9N	level3.1	CNc1ccccc1	AFBPFSWMIHJQDM-UHFFFAOYSA-N	[M]	[M+Na]+	1.64	4	NA	21.6	0.7679	0.64	[233]	M130T242_[M+Na]+	1
M130T283	130.122	283.3	C02722	NA	N-Methylhexanamide	C7H15NO	level3.1	CCCCCC(=O)NC	RSPBQSYWXAROOO-UHFFFAOYSA-N	[M]	[M+H]+	1.34	3.6	NA	11.9	NA	0.34	[235]	M130T283_[M+H]+	1
M131T399	131.015	399.2	C01180	NA	4-Methylthio-2-oxobutanoic acid	C5H8O3S	level3.1	CSCCC(=O)C(=O)O	SXFSQZDSUWACKX-UHFFFAOYSA-N	[M]	[M-H2O+H]+	1.37	3.4	NA	8.2	NA	0.37	[236]	M131T399_[M-H2O+H]+	1
M132T250	132.065	250.4	C00596	NA	2-Hydroxy-2,4-pentadienoate	C5H6O3	level3.1	O/C(=C/C=C)/C(=O)O	VHTQQDXPNUTMNB-ONEGZZNKSA-N	[M]	[M+NH4]+	1.61	1.4	NA	24.2	0.6737	0.61	[240]	M132T250_[M+NH4]+	1
M132T307	132.08	307.4	C02565	NA	N-Methylhydantoin	C4H6N2O2	level3.1	O=C1CN(C(=O)N1)C	RHYBFKMFHLPQPH-UHFFFAOYSA-N	[M]	[M+NH4]+	1.27	7	NA	13.1	NA	0.27	[241]	M132T307_[M+NH4]+	1
M133T570	133.06	570.3	C02642	NA	3-Ureidopropionate	C4H8N2O3	level3.1	OC(=O)CCNC(=O)N	JSJWCHRYRHKBBW-UHFFFAOYSA-N	[M]	[M+H]+	1.83	1.8	NA	16.4	1	0.83	[246]	M133T570_[M+H]+	5
M135T334_2	135.044	334.2	C04022	NA	S,S-Dimethyl-beta-propiothetin	C5H10O2S	level3.1	C[S+](CCC(=O)[O-])C	DFPOZTRSOAQFIK-UHFFFAOYSA-N	[M]	[M+H]+	1.45	8	NA	29.7	0.6671	0.45	[249]	M135T334_2_[M+H]+	11
M135T254	135.047	253.6	C06105	NA	Cyclohexane-1,2-dione	C6H8O2	level3.1	O=C1CCCCC1=O	OILAIQUEIWYQPH-UHFFFAOYSA-N	[M]	[M+Na]+	1.61	12.6	NA	22	1	0.61	[250]	M135T254_[M+Na]+	3
M135T409	135.079	408.8	C15512	NA	Phenylacetone	C9H10O	level3.1	CC(=O)Cc1ccccc1	QCCDLTOVEPVEJK-UHFFFAOYSA-N	[M]	[M+H]+	1.62	2.7	NA	26.1	0.7588	0.62	[252]	M135T409_[M+H]+	1
M137T567	137.071	567.2	C19781	NA	L-Prolinamide	C5H10N2O	level3.1	NC(=O)[C@@H]1CCCN1	VLJNHYLEOZPXFW-BYPYZUCNSA-N	[M]	[M+Na]+	1.64	5.3	NA	25.7	0.8913	0.64	[259]	M137T567_[M+Na]+	6
M140T709	140.034	709.3	C03508	NA	L-2-Amino-3-oxobutanoic acid	C4H7NO3	level3.1	N[C@H](C(=O)O)C(=O)C	SAUCHDKDCUROAO-VKHMYHEASA-N	[M]	[M+Na]+	1.68	4	NA	13.2	0.7071	0.68	[269]	M140T709_[M+Na]+	1
M140T518	140.07	518.4	C01799	NA	NA	NA	level3.1	NA	NA	[M]	[M+Na]+	1.21	2.6	2.1	NA	NA	0.21	[271]	M140T518_[M+Na]+	2
M141T276	141.054	276.4	C00576	NA	Betaine aldehyde	C5H12NO	level3.1	O=CC[N+](C)(C)C	SXKNCCSPZDCRFD-UHFFFAOYSA-N	[M]	[M+K]+	1.17	5	NA	30.3	NA	0.17	[273]	M141T276_[M+K]+	2
M141T543_2	141.066	543.2	C20522	NA	Dihydrourocanate	C6H8N2O2	level3.1	OC(=O)CCc1cnc[nH]1	ZCKYOWGFRHAZIQ-UHFFFAOYSA-N	[M]	[M+H]+	1.64	0.4	NA	16	0.568	0.64	[274]	M141T543_2_[M+H]+	6
M142T444	142.032	443.9	C03167	NA	Phosphonoacetaldehyde	C2H5O4P	level3.1	O=CCP(=O)(O)O	YEMKIGUKNDOZEG-UHFFFAOYSA-N	[M]	[M+NH4]+	1.64	13.5	NA	15.1	0.9777	0.64	[275]	M142T444_[M+NH4]+	2
M144T633_2	144.101	632.6	C15025	NA	(S)-Carnitine	C7H15NO3	level3.1	O[C@H](C[N+](C)(C)C)CC(=O)[O-]	PHIQHXFUZVPYII-LURJTMIESA-N	[M]	[M-H2O+H]+	1.66	1.5	NA	7.8	0.5032	0.66	[294]	M144T633_2_[M-H2O+H]+	2
M144T506_2	144.102	505.6	C04114	NA	(E)-4-(Trimethylammonio)but-2-enoate	C7H13NO2	level3.1	[O-]C(=O)/C=C/C[N+](C)(C)C	GUYHPGUANSLONG-SNAWJCMRSA-N	[M]	[M+H]+	1.88	1.3	NA	11.2	0.9946	0.88	[292]	M144T506_2_[M+H]+	6
M144T484_2	144.103	483.6	C15025	NA	(S)-Carnitine	C7H15NO3	level3.1	O[C@H](C[N+](C)(C)C)CC(=O)[O-]	PHIQHXFUZVPYII-LURJTMIESA-N	[M]	[M-H2O+H]+	1.34	1.8	NA	17.6	0.0297	0.34	[291]	M144T484_2_[M-H2O+H]+	9
M145T312	145.031	312.3	C00180	NA	Benzoate	C7H6O2	level3.1	OC(=O)c1ccccc1	WPYMKLBDIGXBTP-UHFFFAOYSA-N	[M]	[M+Na]+	1.58	11.5	NA	16	0.802	0.58	[295]	M145T312_[M+Na]+	3
M147T780	147.075	780.2	C00819	NA	D-Glutamine	C5H10N2O3	level3.1	NC(=O)CC[C@H](C(=O)O)N	ZDXPYRJPNDTMRX-GSVOUGTGSA-N	[M]	[M+H]+	1.75	3	NA	24.2	0.9998	0.75	[304]	M147T780_[M+H]+	2
M148T731	148.096	731.1	C20802	NA	(4S)-4-Hydroxy-L-isoleucine	C6H13NO3	level3.1	C[C@@H]([C@@H]([C@@H](C(=O)O)N)C)O	OSCCDBFHNMXNME-YUPRTTJUSA-N	[M]	[M+H]+	1.81	2.1	NA	17.1	0.9743	0.81	[307]	M148T731_[M+H]+	1
M150T190_2	150.058	189.9	C00450	NA	(S)-2,3,4,5-Tetrahydropyridine-2-carboxylate	C6H9NO2	level3.1	OC(=O)[C@@H]1CCCC=N1	CSDPVAKVEWETFG-YFKPBYRVSA-N	[M]	[M+Na]+	1.49	12.5	NA	29.4	0.8901	0.49	[314]	M150T190_2_[M+Na]+	5
M150T309	150.09	309	C00903	NA	Cinnamaldehyde	C9H8O	level3.1	O=C/C=C/c1ccccc1	KJPRLNWUNMBNBZ-QPJJXVBHSA-N	[M]	[M+NH4]+	1.23	4.1	NA	24.4	NA	0.23	[316]	M150T309_[M+NH4]+	6
M150T432	150.09	431.6	C02642	NA	3-Ureidopropionate	C4H8N2O3	level3.1	OC(=O)CCNC(=O)N	JSJWCHRYRHKBBW-UHFFFAOYSA-N	[M]	[M+NH4]+	1.59	7.4	NA	11.9	0.6255	0.59	[315]	M150T432_[M+NH4]+	4
M151T514_2	151.075	513.8	C00049	NA	L-Aspartate	C4H7NO4	level3.1	OC(=O)C[C@@H](C(=O)O)N	CKLJMWTZIZZHCS-REOHCLBHSA-N	[M]	[M+NH4]+	1.66	9.3	NA	22.4	1	0.66	[318]	M151T514_2_[M+NH4]+	1
M151T323_2	151.111	322.8	C20313	NA	N-Hydroxy-L-valine	C5H11NO3	level3.1	ON[C@H](C(=O)O)C(C)C	PXEKBQAJOBYINU-BYPYZUCNSA-N	[M]	[M+NH4]+	1.66	8	NA	24.7	0.9992	0.66	[319]	M151T323_2_[M+NH4]+	1
M152T356	152.033	355.5	C17386	NA	2-Methoxy-4-nitrophenol	C7H7NO4	level3.1	COc1cc(ccc1O)N(=O)=O	IZLVFLOBTPURLP-UHFFFAOYSA-N	[M]	[M-H2O+H]+	1.82	2.3	NA	3.3	0.7702	0.82	[321]	M152T356_[M-H2O+H]+	7
M152T399	152.056	398.5	C00242	NA	Guanine	C5H5N5O	level3.1	Nc1nc(=O)c2c([nH]1)nc[nH]2	UYTPUPDQBNUYGX-UHFFFAOYSA-N	[M]	[M+H]+	1.91	2.3	NA	5.4	0.9841	0.91	[322]	M152T399_[M+H]+	3
M153T319	153.04	319.1	C19781	NA	L-Prolinamide	C5H10N2O	level3.1	NC(=O)[C@@H]1CCCN1	VLJNHYLEOZPXFW-BYPYZUCNSA-N	[M]	[M+K]+	1.63	7.4	NA	29.3	0.9861	0.63	[329]	M153T319_[M+K]+	4
M154T252	154.096	252	C05135	NA	4-(beta-Acetylaminoethyl)imidazole	C7H11N3O	level3.1	CC(=O)NCCc1cnc[nH]1	XJWPISBUKWZALE-UHFFFAOYSA-N	[M]	[M+H]+	1.73	3.1	NA	24.1	0.9644	0.73	[337]	M154T252_[M+H]+	5
M155T485	155.009	484.9	C02876	NA	Propanoyl phosphate	C3H7O5P	level3.1	CCC(=O)OP(=O)(O)O	FMNMEQSRDWIBFO-UHFFFAOYSA-N	[M]	[M+H]+	1.69	2.7	NA	21.7	0.8402	0.69	[338]	M155T485_[M+H]+	5
M155T568	155.043	568.3	C02642	NA	3-Ureidopropionate	C4H8N2O3	level3.1	OC(=O)CCNC(=O)N	JSJWCHRYRHKBBW-UHFFFAOYSA-N	[M]	[M+Na]+	1.34	1.6	NA	16	NA	0.34	[340]	M155T568_[M+Na]+	2
M155T630	155.044	630.3	C02642	NA	3-Ureidopropionate	C4H8N2O3	level3.1	OC(=O)CCNC(=O)N	JSJWCHRYRHKBBW-UHFFFAOYSA-N	[M]	[M+Na]+	1.7	3.7	NA	28.6	1	0.7	[339]	M155T630_[M+Na]+	3
M156T621	156.041	620.7	C02091	NA	(S)-Ureidoglycine	C3H7N3O3	level3.1	NC(=O)N[C@@H](C(=O)O)N	VTFWFHCECSOPSX-SFOWXEAESA-N	[M]	[M+Na]+	1.37	6.8	NA	1.5	NA	0.37	[346]	M156T621_[M+Na]+	1
M156T492	156.065	491.6	C17366	NA	(2S,5S)-trans-Carboxymethylproline	C7H11NO4	level3.1	OC(=O)C[C@@H]1CC[C@H](N1)C(=O)O	LIZWYFXJOOUDNV-WHFBIAKZSA-N	[M]	[M-H2O+H]+	1.31	3.4	NA	16.6	NA	0.31	[348]	M156T492_[M-H2O+H]+	3
M156T357	156.101	356.6	C02710	NA	N-Acetyl-L-leucine	C8H15NO3	level3.1	CC(C[C@@H](C(=O)O)NC(=O)C)C	WXNXCEHXYPACJF-ZETCQYMHSA-N	[M]	[M-H2O+H]+	1.39	4	NA	5.2	NA	0.39	[350]	M156T357_[M-H2O+H]+	4
M157T553	157.024	553.4	C00603	NA	(S)-Ureidoglycolate	C3H6N2O4	level3.1	NC(=O)N[C@H](C(=O)O)O	NWZYYCVIOKVTII-SFOWXEAESA-N	[M]	[M+Na]+	1.85	4.1	NA	7.1	0.9544	0.85	[351]	M157T553_[M+Na]+	3
M157T636	157.06	635.7	C03680	NA	4-Imidazolone-5-propanoate	C6H8N2O3	level3.1	OC(=O)CCC1N=CNC1=O	HEXMLHKQVUFYME-UHFFFAOYSA-N	[M]	[M+H]+	1.81	2.8	NA	17.3	1	0.81	[353]	M157T636_[M+H]+	3
M157T727	157.06	726.9	C00439	NA	N-Formimino-L-glutamate	C6H10N2O4	level3.1	NC=N[C@H](C(=O)O)CCC(=O)O	NRXIKWMTVXPVEF-BYPYZUCNSA-N	[M]	[M-H2O+H]+	1.19	3.5	NA	29.8	NA	0.19	[352]	M157T727_[M-H2O+H]+	2
M158T403	158.026	402.6	C00155	NA	L-Homocysteine	C4H9NO2S	level3.1	N[C@H](C(=O)O)CCS	FFFHZYDWPBMWHY-VKHMYHEASA-N	[M]	[M+Na]+	1.61	3.2	NA	28.9	0.804	0.61	[357]	M158T403_[M+Na]+	3
M158T572	158.044	572.2	C02220	NA	2-Aminomuconate	C6H7NO4	level3.1	OC(=O)/C=C\C=C(/C(=O)O)\N	ZRHONLCTYUYMIQ-HSFFGMMNSA-N	[M]	[M+H]+	1.69	2	NA	8.4	0.5931	0.69	[360]	M158T572_[M+H]+	7
M158T559	158.091	559.2	C00327	NA	L-Citrulline	C6H13N3O3	level3.1	NC(=O)NCCC[C@@H](C(=O)O)N	RHGKLRLOHDJJDR-BYPYZUCNSA-N	[M]	[M-H2O+H]+	1.87	2.2	NA	9.4	0.9749	0.87	[361]	M158T559_[M-H2O+H]+	3
M159T644	159.075	644.4	C16432	NA	5-Hydroxyectoine	C6H10N2O3	level3.1	O[C@H]1CN=C(N[C@@H]1C(=O)O)C	KIIBBJKLKFTNQO-WHFBIAKZSA-N	[M]	[M+H]+	1.63	2.7	NA	10.6	0.5371	0.63	[363]	M159T644_[M+H]+	2
M160T480	160.096	480.5	C10850	NA	Calystegin A3	C7H13NO3	level3.1	O[C@@H]1CC2CCC([C@@H]1O)(N2)O	XOCBOVUINUHZJA-RKXXOXFUSA-N	[M]	[M+H]+	1.79	2.5	NA	19.4	0.9788	0.79	[366]	M160T480_[M+H]+	5
M160T670	160.107	670.3	C06231	NA	Ectoine	C6H10N2O2	level3.1	OC(=O)[C@@H]1CCN=C(N1)C	WQXNXVUDBPYKBA-YFKPBYRVSA-N	[M]	[M+NH4]+	1.5	2.1	NA	21.6	0.433	0.5	[368]	M160T670_[M+NH4]+	2
M162T698	162.111	698	C15025	NA	(S)-Carnitine	C7H15NO3	level3.1	O[C@H](C[N+](C)(C)C)CC(=O)[O-]	PHIQHXFUZVPYII-LURJTMIESA-N	[M]	[M+H]+	1.54	3.1	NA	18.9	0.5057	0.54	[381]	M162T698_[M+H]+	2
M163T701	163.122	701.4	C00487	NA	Carnitine	C7H16NO3	level3.1	OC(C[N+](C)(C)C)CC(=O)O	PHIQHXFUZVPYII-UHFFFAOYSA-O	[M]	[M+H]+	1.68	3.7	NA	22.5	0.8625	0.68	[389]	M163T701_[M+H]+	3
M164T407	164.037	406.7	C04226	NA	6-Oxo-1,4,5,6-tetrahydronicotinate	C6H7NO3	level3.1	O=C1CCC(=CN1)C(=O)O	SDKCWSUZEUBWLP-UHFFFAOYSA-N	[M]	[M+Na]+	1.63	12.1	NA	20.7	1	0.63	[390]	M164T407_[M+Na]+	1
M164T247	164.037	247.4	C04226	NA	6-Oxo-1,4,5,6-tetrahydronicotinate	C6H7NO3	level3.1	O=C1CCC(=CN1)C(=O)O	SDKCWSUZEUBWLP-UHFFFAOYSA-N	[M]	[M+Na]+	1.57	12.3	NA	26.6	0.9833	0.57	[393]	M164T247_[M+Na]+	1
M166T482	166.084	482.4	C04114	NA	(E)-4-(Trimethylammonio)but-2-enoate	C7H13NO2	level3.1	[O-]C(=O)/C=C/C[N+](C)(C)C	GUYHPGUANSLONG-SNAWJCMRSA-N	[M]	[M+Na]+	1.91	0.7	NA	6.1	0.9453	0.91	[401]	M166T482_[M+Na]+	9
M166T689	166.085	689.5	C03015	NA	O-Carbamoyl-L-serine	C4H8N2O4	level3.1	NC(=O)OC[C@@H](C(=O)O)N	MYFVWSDZEBSNKM-REOHCLBHSA-N	[M]	[M+NH4]+	1.73	7.3	NA	15.2	0.9471	0.73	[400]	M166T689_[M+NH4]+	2
M166T413	166.086	413	C17268	NA	Pyruvophenone	C9H8O2	level3.1	O=C(c1ccccc1)C(=O)C	BVQVLAIMHVDZEL-UHFFFAOYSA-N	[M]	[M+NH4]+	1.76	1.6	NA	21.4	0.9407	0.76	[399]	M166T413_[M+NH4]+	3
M167T427	167.081	427	C00073	NA	L-Methionine	C5H11NO2S	level3.1	CSCC[C@@H](C(=O)O)N	FFEARJCKVFRZRR-BYPYZUCNSA-N	[M]	[M+NH4]+	1.51	10.3	NA	23.4	0.7574	0.51	[404]	M167T427_[M+NH4]+	1
M167T326	167.105	325.9	C02216	NA	1-Methyladenine	C6H7N5	level3.1	Cn1cnc2c(c1N)ncn2	HPZMWTNATZPBIH-UHFFFAOYSA-N	[M]	[M+NH4]+	1.47	3.4	NA	1.8	0.0933	0.47	[406]	M167T326_[M+NH4]+	1
M168T444	168.005	443.9	C04282	NA	1-Pyrroline-4-hydroxy-2-carboxylate	C5H7NO3	level3.1	OC1CN=C(C1)C(=O)O	AOMLMYXPXUTBQH-UHFFFAOYSA-N	[M]	[M+K]+	1.37	2.4	NA	10.6	NA	0.37	[408]	M168T444_[M+K]+	4
M168T643	168.028	642.6	C04409	NA	2-Amino-3-carboxymuconate semialdehyde	C7H7NO5	level3.1	O=C/C=C\C(=C(/C(=O)O)\N)\C(=O)O	KACPVQQHDVBVFC-OIFXTYEKSA-N	[M]	[M-H2O+H]+	1.2	4.6	NA	26.2	NA	0.2	[409]	M168T643_[M-H2O+H]+	1
M169T566	169.058	566	C16673	NA	Isoglutamine	C5H10N2O3	level3.1	OC(=O)CCC(C(=O)N)N	AEFLONBTGZFSGQ-UHFFFAOYSA-N	[M]	[M+Na]+	1.45	2.5	NA	1.1	NA	0.45	[420]	M169T566_[M+Na]+	4
M169T389	169.06	389.2	C21029	NA	(R)-3-Ureidoisobutyrate	C5H10N2O3	level3.1	NC(=O)NC[C@H](C(=O)O)C	PHENTZNALBMCQD-GSVOUGTGSA-N	[M]	[M+Na]+	1.27	2.7	NA	22.5	NA	0.27	[421]	M169T389_[M+Na]+	2
M169T474	169.096	474.1	C03005	NA	N-Methylanthranilate	C8H9NO2	level3.1	CNc1ccccc1C(=O)O	WVMBPWMAQDVZCM-UHFFFAOYSA-N	[M]	[M+NH4]+	1.18	4.9	NA	28.3	NA	0.18	[423]	M169T474_[M+NH4]+	1
M169T199	169.097	199.2	C04350	NA	(E)-4-Hydroxyphenylacetaldehyde oxime	C8H9NO2	level3.1	O/N=C/Cc1ccc(cc1)O	TVXJJNJGTDWFLD-RMKNXTFCSA-N	[M]	[M+NH4]+	1.83	1.6	NA	16.5	0.9826	0.83	[422]	M169T199_[M+NH4]+	1
M170T317	170.091	317.2	C05843	NA	N1-Methyl-4-pyridone-5-carboxamide	C7H8N2O2	level3.1	Cn1ccc(=O)c(c1)C(=O)N	KTLRWTOPTKGYQY-UHFFFAOYSA-N	[M]	[M+NH4]+	1.51	2.4	NA	14.5	0.3443	0.51	[432]	M170T317_[M+NH4]+	2
M171T497	171.064	497.4	C00522	NA	(R)-Pantoate	C6H12O4	level3.1	OCC([C@H](C(=O)O)O)(C)C	OTOIIPJYVQJATP-BYPYZUCNSA-N	[M]	[M+Na]+	1.84	2.5	NA	14.9	1	0.84	[433]	M171T497_[M+Na]+	1
M171T527_2	171.076	526.7	C20850	NA	N5-Hydroxy-L-ornithine	C5H12N2O3	level3.1	ONCCC[C@@H](C(=O)O)N	OZMJDTPATROLQC-BYPYZUCNSA-N	[M]	[M+Na]+	1.59	5.4	NA	14.9	0.6092	0.59	[434]	M171T527_2_[M+Na]+	4
M172T426	172.095	426.4	C06326	NA	(2S)-2-{[1-(R)-Carboxyethyl]amino}pentanoate	C8H15NO4	level3.1	C[C@H](C(=O)O)N[C@H](C(=O)O)CCC	AMDDRMIFTJHJGD-RITPCOANSA-N	[M]	[M-H2O+H]+	1.2	4.8	NA	26.4	NA	0.2	[437]	M172T426_[M-H2O+H]+	1
M172T476	172.096	475.5	C06326	NA	(2S)-2-{[1-(R)-Carboxyethyl]amino}pentanoate	C8H15NO4	level3.1	C[C@H](C(=O)O)N[C@H](C(=O)O)CCC	AMDDRMIFTJHJGD-RITPCOANSA-N	[M]	[M-H2O+H]+	1.81	2.2	NA	17.9	1	0.81	[438]	M172T476_[M-H2O+H]+	2
M173T494	173.055	493.6	C05565	NA	Hydantoin-5-propionate	C6H8N2O4	level3.1	OC(=O)CCC1NC(=O)NC1=O	VWFWNXQAMGDPGG-UHFFFAOYSA-N	[M]	[M+H]+	1.73	2.3	NA	1.1	0.5584	0.73	[441]	M173T494_[M+H]+	4
M174T496	174.087	495.9	C03771	NA	5-Guanidino-2-oxopentanoate	C6H11N3O3	level3.1	NC(=NCCCC(=O)C(=O)O)N	ARBHXJXXVVHMET-UHFFFAOYSA-N	[M]	[M+H]+	1.29	3.4	NA	18.5	NA	0.29	[447]	M174T496_[M+H]+	1
M175T728	175.07	727.8	C00439	NA	N-Formimino-L-glutamate	C6H10N2O4	level3.1	NC=N[C@H](C(=O)O)CCC(=O)O	NRXIKWMTVXPVEF-BYPYZUCNSA-N	[M]	[M+H]+	1.7	2.8	NA	29.9	0.9957	0.7	[453]	M175T728_[M+H]+	2
M175T572	175.07	572.2	C02220	NA	2-Aminomuconate	C6H7NO4	level3.1	OC(=O)/C=C\C=C(/C(=O)O)\N	ZRHONLCTYUYMIQ-HSFFGMMNSA-N	[M]	[M+NH4]+	1.37	3.9	NA	8.4	NA	0.37	[452]	M175T572_[M+NH4]+	7
M177T434	177.054	434	C06317	NA	Vanillyl alcohol	C8H10O3	level3.1	COc1cc(CO)ccc1O	ZENOXNGFMSCLLL-UHFFFAOYSA-N	[M]	[M+Na]+	1.68	3.1	NA	28.9	0.953	0.68	[459]	M177T434_[M+Na]+	2
M177T646	177.061	646.2	C00499	NA	Allantoate	C4H8N4O4	level3.1	OC(=O)C(NC(=O)N)NC(=O)N	NUCLJNSWZCHRKL-UHFFFAOYSA-N	[M]	[M+H]+	1.39	4.5	NA	3.8	NA	0.39	[460]	M177T646_[M+H]+	3
M178T495	178.085	494.8	C20846	NA	3-Oxo-3-ureidoisobutyrate	C5H8N2O4	level3.1	NC(=O)NC(=O)C(C(=O)O)C	PCAABUKXQJGQJC-UHFFFAOYSA-N	[M]	[M+NH4]+	1.83	6.9	NA	4.4	0.9651	0.83	[466]	M178T495_[M+NH4]+	3
M178T308	178.132	308.1	C00398	NA	Tryptamine	C10H12N2	level3.1	NCCc1c[nH]c2c1cccc2	APJYDQYYACXCRM-UHFFFAOYSA-N	[M]	[M+NH4]+	1.47	4.7	NA	3.4	0.1596	0.47	[467]	M178T308_[M+NH4]+	5
M179T429	179.044	428.9	C01419	NA	Cys-Gly	C5H10N2O3S	level3.1	N[C@H](C(=O)NCC(=O)O)CS	ZUKPVRWZDMRIEO-VKHMYHEASA-N	[M]	[M+H]+	1.55	10.8	NA	29.2	0.94	0.55	[468]	M179T429_[M+H]+	2
M179T380	179.08	380.4	C16716	NA	4-Hydroxy-2-quinolone	C9H7NO2	level3.1	O=c1cc(O)c2c([nH]1)cccc2	HDHQZCHIXUUSMK-UHFFFAOYSA-N	[M]	[M+NH4]+	1.69	3.2	NA	26.6	0.9304	0.69	[470]	M179T380_[M+NH4]+	1
M179T259	179.117	259.4	C20361	NA	Pseudooxynicotine	C10H14N2O	level3.1	CNCCCC(=O)c1cccnc1	SGDIDUFQYHRMPR-UHFFFAOYSA-N	[M]	[M+H]+	1.58	2.6	NA	22	0.6184	0.58	[471]	M179T259_[M+H]+	2
M180T609	179.981	609.4	C05678	NA	(2-Amino-1-hydroxyethyl)phosphonate	C2H8NO4P	level3.1	NCC(P(=O)(O)O)O	RTTXIBKRJFIBBG-UHFFFAOYSA-N	[M]	[M+K]+	1.81	2.9	NA	16.7	0.9999	0.81	[472]	M180T609_[M+K]+	3
M181T196	181.096	196	C19567	NA	4-Oxo-1-(3-pyridyl)-1-butanone	C9H9NO2	level3.1	O=CCCC(=O)c1cccnc1	CFONOJVUTZAMCB-UHFFFAOYSA-N	[M]	[M+NH4]+	1.66	3.4	NA	20	0.7574	0.66	[481]	M181T196_[M+NH4]+	2
M182T352	182.047	351.8	C06050	NA	2-Methyl-3-hydroxy-5-formylpyridine-4-carboxylate	C8H7NO4	level3.1	O=Cc1cnc(c(c1C(=O)O)O)C	JTWNWNJMNSJYDL-UHFFFAOYSA-N	[M]	[M+H]+	1.43	5.3	NA	12.1	0.2317	0.43	[482]	M182T352_[M+H]+	5
M182T484	182.057	483.6	C04114	NA	(E)-4-(Trimethylammonio)but-2-enoate	C7H13NO2	level3.1	[O-]C(=O)/C=C/C[N+](C)(C)C	GUYHPGUANSLONG-SNAWJCMRSA-N	[M]	[M+K]+	1.38	3.9	NA	6.4	NA	0.38	[484]	M182T484_[M+K]+	1
M182T633	182.057	632.6	C03584	NA	3-(Uracil-1-yl)-L-alanine	C7H9N3O4	level3.1	OC(=O)[C@H](Cn1ccc(=O)[nH]c1=O)N	FACUYWPMDKTVFU-BYPYZUCNSA-N	[M]	[M-H2O+H]+	1.92	2.1	NA	1.6	0.9292	0.92	[485]	M182T633_[M-H2O+H]+	6
M182T359	182.066	358.5	C21065	NA	7,8-Dihydroxanthopterin	C6H7N5O2	level3.1	O=C1CNc2c(N1)c(=O)nc([nH]2)N	JLRDKNBQJOODBP-UHFFFAOYSA-N	[M]	[M+H]+	1.48	3.1	NA	8.7	0.2132	0.48	[487]	M182T359_[M+H]+	2
M182T417	182.066	417.2	C21065	NA	7,8-Dihydroxanthopterin	C6H7N5O2	level3.1	O=C1CNc2c(N1)c(=O)nc([nH]2)N	JLRDKNBQJOODBP-UHFFFAOYSA-N	[M]	[M+H]+	1.51	3.3	NA	6.2	0.2295	0.51	[486]	M182T417_[M+H]+	2
M182T482	182.08	481.7	C10850	NA	Calystegin A3	C7H13NO3	level3.1	O[C@@H]1CC2CCC([C@@H]1O)(N2)O	XOCBOVUINUHZJA-RKXXOXFUSA-N	[M]	[M+Na]+	1.31	1.5	NA	19.7	NA	0.31	[488]	M182T482_[M+Na]+	5
M182T450	182.08	449.8	C03087	NA	5-Acetamidopentanoate	C7H13NO3	level3.1	OC(=O)CCCCNC(=O)C	TZZSWAXSIGWXOS-UHFFFAOYSA-N	[M]	[M+Na]+	1.72	2.8	NA	28.5	1	0.72	[489]	M182T450_[M+Na]+	2
M184T444	184.062	443.9	C00919	NA	Choline sulfate	C5H13NO4S	level3.1	[O-]S(=O)(=O)OCC[N+](C)(C)C	WXCQAWGXWVRCGP-UHFFFAOYSA-N	[M]	[M+H]+	1.29	4.5	NA	16.6	NA	0.29	[498]	M184T444_[M+H]+	7
M184T484	184.096	484.2	C15025	NA	(S)-Carnitine	C7H15NO3	level3.1	O[C@H](C[N+](C)(C)C)CC(=O)[O-]	PHIQHXFUZVPYII-LURJTMIESA-N	[M]	[M+Na]+	1.31	2.7	NA	17.5	NA	0.31	[499]	M184T484_[M+Na]+	3
M185T446	185.08	445.9	C01996	NA	Acetylcholine	C7H16NO2	level3.1	CC(=O)OCC[N+](C)(C)C	OIPILFWXSMYKGL-UHFFFAOYSA-N	[M]	[M+K]+	1.9	3.6	NA	0.7	0.939	0.9	[502]	M185T446_[M+K]+	1
M186T336	186.112	335.7	C10858	NA	Ecgonine	C9H15NO3	level3.1	O[C@H]1CC2CCC([C@H]1C(=O)O)N2C	PHMBVCPLDPDESM-RLXKETGRSA-N	[M]	[M+H]+	1.19	3.4	NA	29.8	NA	0.19	[508]	M186T336_[M+H]+	5
M187T560	186.982	560.2	C01180	NA	4-Methylthio-2-oxobutanoic acid	C5H8O3S	level3.1	CSCCC(=O)C(=O)O	SXFSQZDSUWACKX-UHFFFAOYSA-N	[M]	[M+K]+	1.2	3.5	NA	28.8	NA	0.2	[509]	M187T560_[M+K]+	1
M187T356	187.069	355.5	C17386	NA	2-Methoxy-4-nitrophenol	C7H7NO4	level3.1	COc1cc(ccc1O)N(=O)=O	IZLVFLOBTPURLP-UHFFFAOYSA-N	[M]	[M+NH4]+	1.37	6.3	NA	3.3	NA	0.37	[510]	M187T356_[M+NH4]+	4
M187T307	187.107	307.1	C00547	NA	L-Noradrenaline	C8H11NO3	level3.1	NC[C@@H](c1ccc(c(c1)O)O)O	SFLSHLFXELFNJZ-QMMMGPOBSA-N	[M]	[M+NH4]+	1.61	3.2	NA	26	0.7668	0.61	[512]	M187T307_[M+NH4]+	1
M187T511	187.122	510.6	C03298	NA	Nalpha-Methylhistidine	C7H11N3O2	level3.1	CN[C@H](C(=O)O)Cc1cnc[nH]1	CYZKJBZEIFWZSR-LURJTMIESA-N	[M]	[M+NH4]+	1.65	7.1	NA	9.4	0.6885	0.65	[513]	M187T511_[M+NH4]+	4
M188T696	188.054	695.8	C20258	NA	(2S,4S)-4-Hydroxy-2,3,4,5-tetrahydrodipicolinate	C7H9NO5	level3.1	O[C@H]1C[C@H](N=C(C1)C(=O)O)C(=O)O	DVTPRYHENFBCII-IMJSIDKUSA-N	[M]	[M+H]+	1.74	3.3	NA	23.3	0.9882	0.74	[515]	M188T696_[M+H]+	3
M188T358	188.054	357.9	C01215	NA	2-(Acetamidomethylene)succinate	C7H9NO5	level3.1	CC(=O)N/C=C(\C(=O)O)/CC(=O)O	CPBSBMPDIRRVGP-HYXAFXHYSA-N	[M]	[M+H]+	1.77	2.6	NA	21.4	0.9856	0.77	[514]	M188T358_[M+H]+	5
M188T725	188.055	725.2	C20258	NA	(2S,4S)-4-Hydroxy-2,3,4,5-tetrahydrodipicolinate	C7H9NO5	level3.1	O[C@H]1C[C@H](N=C(C1)C(=O)O)C(=O)O	DVTPRYHENFBCII-IMJSIDKUSA-N	[M]	[M+H]+	1.73	1.5	NA	28.5	0.9882	0.73	[516]	M188T725_[M+H]+	1
M190T302	190.085	302.1	C20635	NA	Methyl (indol-3-yl)acetate	C11H11NO2	level3.1	COC(=O)Cc1c[nH]c2c1cccc2	KTHADMDGDNYQRX-UHFFFAOYSA-N	[M]	[M+H]+	1.87	3.2	NA	9.5	0.9981	0.87	[526]	M190T302_[M+H]+	4
M190T474	190.106	473.5	C06326	NA	(2S)-2-{[1-(R)-Carboxyethyl]amino}pentanoate	C8H15NO4	level3.1	C[C@H](C(=O)O)N[C@H](C(=O)O)CCC	AMDDRMIFTJHJGD-RITPCOANSA-N	[M]	[M+H]+	1.79	3.3	NA	18.3	1	0.79	[527]	M190T474_[M+H]+	2
M190T698	190.117	698.4	C02427	NA	L-Homocitrulline	C7H15N3O3	level3.1	NC(=O)NCCCC[C@@H](C(=O)O)N	XIGSAGMEBXLVJJ-YFKPBYRVSA-N	[M]	[M+H]+	1.86	3.6	NA	9.9	0.9986	0.86	[528]	M190T698_[M+H]+	2
M191T770	191.065	770.1	C05829	NA	N-Carbamyl-L-glutamate	C6H10N2O5	level3.1	OC(=O)CC[C@@H](C(=O)O)NC(=O)N	LCQLHJZYVOQKHU-VKHMYHEASA-N	[M]	[M+H]+	1.7	2.8	NA	29.6	0.9917	0.7	[531]	M191T770_[M+H]+	1
M191T362	191.105	361.6	C04561	NA	Benzyl (2R,3S)-2-methyl-3-hydroxybutanoate	C12H16O3	level3.1	C[C@@H](C(=O)OCc1ccccc1)[C@@H](O)C	VDARBCCMTDKLBW-ZJUUUORDSA-N	[M]	[M-H2O+H]+	1.54	3.4	NA	21	0.5429	0.54	[533]	M191T362_[M-H2O+H]+	1
M191T559	191.106	559.2	C00666	NA	LL-2,6-Diaminoheptanedioate	C7H14N2O4	level3.1	N[C@H](C(=O)O)CCC[C@@H](C(=O)O)N	GMKMEZVLHJARHF-WHFBIAKZSA-N	[M]	[M+H]+	1.54	7.3	NA	20.9	0.6727	0.54	[534]	M191T559_[M+H]+	2
M192T687	192.073	686.7	C03298	NA	Nalpha-Methylhistidine	C7H11N3O2	level3.1	CN[C@H](C(=O)O)Cc1cnc[nH]1	CYZKJBZEIFWZSR-LURJTMIESA-N	[M]	[M+Na]+	1.68	3.1	NA	21.9	0.8199	0.68	[535]	M192T687_[M+Na]+	2
M193T575	193.07	574.7	C00296	NA	Quinate	C7H12O6	level3.1	OC1[C@H](O)CC(C[C@H]1O)(O)C(=O)O	AAWZDTNXLSGCEK-LNVDRNJUSA-N	[M]	[M+H]+	1.67	3.1	NA	16.2	0.7071	0.67	[537]	M193T575_[M+H]+	4
M195T438	195.024	438.2	C06558	NA	N-Ethylammelide	C5H8N4O2	level3.1	CCNc1nc(=O)[nH]c(=O)[nH]1	ILHRXTGGTUPFJR-UHFFFAOYSA-N	[M]	[M+K]+	1.51	8.9	NA	11.7	0.5	0.51	[548]	M195T438_[M+K]+	4
M195T388_1	195.137	387.9	C03047	NA	Arcaine	C6H16N6	level3.1	NC(=NCCCCN=C(N)N)N	HGMDNMBBCKDWTQ-UHFFFAOYSA-N	[M]	[M+Na]+	1.6	9.2	NA	14	0.7357	0.6	[551]	M195T388_1_[M+Na]+	2
M195T363	195.137	363.4	C03047	NA	Arcaine	C6H16N6	level3.1	NC(=NCCCCN=C(N)N)N	HGMDNMBBCKDWTQ-UHFFFAOYSA-N	[M]	[M+Na]+	1.64	9.9	NA	19.4	0.9273	0.64	[550]	M195T363_[M+Na]+	1
M196T493	196.059	493	C17366	NA	(2S,5S)-trans-Carboxymethylproline	C7H11NO4	level3.1	OC(=O)C[C@@H]1CC[C@H](N1)C(=O)O	LIZWYFXJOOUDNV-WHFBIAKZSA-N	[M]	[M+Na]+	1.79	2.9	NA	16.4	0.9542	0.79	[554]	M196T493_[M+Na]+	6
M196T300	196.059	299.7	C15503	NA	N,N-Dihydroxy-L-tyrosine	C9H11NO5	level3.1	ON([C@H](C(=O)O)Cc1ccc(cc1)O)O	QPHSFUGCBGILSS-QMMMGPOBSA-N	[M]	[M-H2O+H]+	1.78	2.6	NA	21.5	0.9975	0.78	[553]	M196T300_[M-H2O+H]+	6
M196T468	196.072	468.1	C03771	NA	5-Guanidino-2-oxopentanoate	C6H11N3O3	level3.1	NC(=NCCCC(=O)C(=O)O)N	ARBHXJXXVVHMET-UHFFFAOYSA-N	[M]	[M+Na]+	1.21	5.8	NA	23.1	NA	0.21	[559]	M196T468_[M+Na]+	2
M197T573	197.052	572.8	C00439	NA	N-Formimino-L-glutamate	C6H10N2O4	level3.1	NC=N[C@H](C(=O)O)CCC(=O)O	NRXIKWMTVXPVEF-BYPYZUCNSA-N	[M]	[M+Na]+	1.41	4.5	NA	2.2	NA	0.41	[560]	M197T573_[M+Na]+	7
M199T703_2	199.045	703.2	C00499	NA	Allantoate	C4H8N4O4	level3.1	OC(=O)C(NC(=O)N)NC(=O)N	NUCLJNSWZCHRKL-UHFFFAOYSA-N	[M]	[M+Na]+	1.86	1.9	NA	12.9	1	0.86	[570]	M199T703_2_[M+Na]+	2
M199T440	199.062	440.2	C02636	NA	3-Dehydrocarnitine	C7H14NO3	level3.1	O=C(C[N+](C)(C)C)CC(=O)O	YNOWULSFLVIUDH-UHFFFAOYSA-O	[M]	[M+K]+	1.69	4.2	NA	20.6	0.8625	0.69	[571]	M199T440_[M+K]+	5
M199T562_1	199.069	561.7	C04771	NA	L-Mimosine	C8H10N2O4	level3.1	OC(=O)[C@H](Cn1ccc(=O)c(c1)O)N	WZNJWVWKTVETCG-YFKPBYRVSA-N	[M]	[M+H]+	1.74	5.6	NA	3.8	0.735	0.74	[572]	M199T562_1_[M+H]+	3
M199T192	199.083	191.8	C21075	NA	5-(N-Methyl-4,5-dihydro-1H-pyrrol-2-yl)pyridin-2-ol	C10H12N2O	level3.1	CN1CCC=C1c1ccc(=O)[nH]c1	LWGKCPAYDQWMMS-UHFFFAOYSA-N	[M]	[M+Na]+	1.49	4.1	NA	28.6	0.585	0.49	[574]	M199T192_[M+Na]+	4
M199T208	199.083	208.2	C21075	NA	5-(N-Methyl-4,5-dihydro-1H-pyrrol-2-yl)pyridin-2-ol	C10H12N2O	level3.1	CN1CCC=C1c1ccc(=O)[nH]c1	LWGKCPAYDQWMMS-UHFFFAOYSA-N	[M]	[M+Na]+	1.52	2.8	NA	22.5	0.5007	0.52	[573]	M199T208_[M+Na]+	9
M199T466	199.107	465.7	C15700	NA	gamma-Glutamyl-gamma-aminobutyraldehyde	C9H16N2O4	level3.1	O=CCCCNC(=O)CC[C@@H](C(=O)O)N	JZNLEPLZUABCSQ-ZETCQYMHSA-N	[M]	[M-H2O+H]+	1.71	2.7	NA	12.9	0.7272	0.71	[575]	M199T466_[M-H2O+H]+	6
M199T517	199.107	516.6	C15700	NA	gamma-Glutamyl-gamma-aminobutyraldehyde	C9H16N2O4	level3.1	O=CCCCNC(=O)CC[C@@H](C(=O)O)N	JZNLEPLZUABCSQ-ZETCQYMHSA-N	[M]	[M-H2O+H]+	1.89	2.9	NA	3.3	0.9413	0.89	[576]	M199T517_[M-H2O+H]+	10
M200T489	200.091	489.2	C02290	NA	L-Carnitinamide	C7H17N2O2	level3.1	O[C@@H](C[N+](C)(C)C)CC(=O)N	KWIXGIMKELMNGH-ZCFIWIBFSA-O	[M]	[M+K]+	1.91	4.1	NA	3	0.9979	0.91	[579]	M200T489_[M+K]+	2
M200T476	200.091	475.5	C02290	NA	L-Carnitinamide	C7H17N2O2	level3.1	O[C@@H](C[N+](C)(C)C)CC(=O)N	KWIXGIMKELMNGH-ZCFIWIBFSA-O	[M]	[M+K]+	1.93	3.9	NA	0.2	0.999	0.93	[578]	M200T476_[M+K]+	1
M200T565	200.101	565.3	C06114	NA	gamma-Glutamyl-beta-aminopropiononitrile	C8H13N3O3	level3.1	N#CCCNC(=O)CC[C@@H](C(=O)O)N	VQPVVWAFTIFKDD-LURJTMIESA-N	[M]	[M+H]+	1.85	4	NA	9.6	1	0.85	[582]	M200T565_[M+H]+	6
M200T520	200.102	520.5	C15532	NA	N-Acetyl-L-citrulline	C8H15N3O4	level3.1	NC(=O)NCCC[C@@H](C(=O)O)NC(=O)C	WMQMIOYQXNRROC-LURJTMIESA-N	[M]	[M-H2O+H]+	1.93	3.2	NA	1.7	1	0.93	[581]	M200T520_[M-H2O+H]+	2
M200T270	200.127	270.1	C12448	NA	Ecgonine methyl ester	C10H17NO3	level3.1	COC(=O)[C@H]1[C@@H](O)CC2N(C1CC2)C	QIQNNBXHAYSQRY-ABIFROTESA-N	[M]	[M+H]+	1.7	3.4	NA	21.6	0.8772	0.7	[585]	M200T270_[M+H]+	2
M200T304	200.127	303.6	C12448	NA	Ecgonine methyl ester	C10H17NO3	level3.1	COC(=O)[C@H]1[C@@H](O)CC2N(C1CC2)C	QIQNNBXHAYSQRY-ABIFROTESA-N	[M]	[M+H]+	1.85	3.2	NA	11.9	0.9967	0.85	[584]	M200T304_[M+H]+	2
M202T444	202.052	444	C05646	NA	5-Hydroxyindolepyruvate	C11H9NO4	level3.1	Oc1ccc2c(c1)c(c[nH]2)CC(=O)C(=O)O	HKNXPMPZYQXTDD-UHFFFAOYSA-N	[M]	[M-H2O+H]+	1.3	2.9	NA	18.3	NA	0.3	[587]	M202T444_[M-H2O+H]+	3
M203T435	203.08	435.4	C21124	NA	IPA imine	C11H10N2O2	level3.1	OC(=O)C(=N)Cc1c[nH]c2c1cccc2	LKYWXXAVLLVJAS-UHFFFAOYSA-N	[M]	[M+H]+	1.88	3	NA	8.5	0.9959	0.88	[596]	M203T435_[M+H]+	6
M203T945	203.15	945.1	C03626	NA	NG,NG-Dimethyl-L-arginine	C8H18N4O2	level3.1	OC(=O)[C@H](CCCN=C(N(C)C)N)N	YDGMGEXADBMOMJ-LURJTMIESA-N	[M]	[M+H]+	1.76	0.5	NA	25.9	0.9749	0.76	[598]	M203T945_[M+H]+	2
M205T879	205.117	878.8	C04210	NA	N5-(L-1-Carboxyethyl)-L-ornithine	C8H16N2O4	level3.1	OC(=O)[C@H](CCCN[C@H](C(=O)O)C)N	DEGCDQUOHKYOQM-WDSKDSINSA-N	[M]	[M+H]+	1.77	4	NA	19.6	1	0.77	[603]	M205T879_[M+H]+	1
M205T357	205.121	357.4	C05548	NA	6-Acetamido-2-oxohexanoate	C8H13NO4	level3.1	CC(=O)NCCCCC(=O)C(=O)O	NGCXIFFZXAZRAF-UHFFFAOYSA-N	[M]	[M+NH4]+	1.85	6.6	NA	4.2	1	0.85	[604]	M205T357_[M+NH4]+	5
M207T430	207.064	430.2	C00588	NA	Choline phosphate	C5H15NO4P	level3.1	OP(=O)(OCC[N+](C)(C)C)O	YHHSONZFOIEMCP-UHFFFAOYSA-O	[M]	[M+Na]+	1.69	1.7	NA	29.4	0.9303	0.69	[609]	M207T430_[M+Na]+	5
M207T566	207.1	565.8	C00624	NA	N-Acetyl-L-glutamate	C7H11NO5	level3.1	OC(=O)CC[C@@H](C(=O)O)NC(=O)C	RFMMMVDNIPUKGG-YFKPBYRVSA-N	[M]	[M+NH4]+	1.85	6.1	NA	3.1	0.9516	0.85	[611]	M207T566_[M+NH4]+	6
M207T413	207.112	413	C20635	NA	Methyl (indol-3-yl)acetate	C11H11NO2	level3.1	COC(=O)Cc1c[nH]c2c1cccc2	KTHADMDGDNYQRX-UHFFFAOYSA-N	[M]	[M+NH4]+	1.75	3.1	NA	23.8	1	0.75	[612]	M207T413_[M+NH4]+	2
M207T424	207.137	423.7	C06326	NA	(2S)-2-{[1-(R)-Carboxyethyl]amino}pentanoate	C8H15NO4	level3.1	C[C@H](C(=O)O)N[C@H](C(=O)O)CCC	AMDDRMIFTJHJGD-RITPCOANSA-N	[M]	[M+NH4]+	1.65	7	NA	26.9	0.976	0.65	[613]	M207T424_[M+NH4]+	4
M207T630	207.144	630.1	C02427	NA	L-Homocitrulline	C7H15N3O3	level3.1	NC(=O)NCCCC[C@@H](C(=O)O)N	XIGSAGMEBXLVJJ-YFKPBYRVSA-N	[M]	[M+NH4]+	1.71	3.1	NA	0.9	0.5452	0.71	[614]	M207T630_[M+NH4]+	9
M208T373	208.041	373.1	C00547	NA	L-Noradrenaline	C8H11NO3	level3.1	NC[C@@H](c1ccc(c(c1)O)O)O	SFLSHLFXELFNJZ-QMMMGPOBSA-N	[M]	[M+K]+	1.27	8.5	NA	10.1	NA	0.27	[616]	M208T373_[M+K]+	5
M209T429	209.055	428.9	C17938	NA	5,6-Indolequinone-2-carboxylic acid	C9H5NO4	level3.1	O=C1C=c2[nH]c(cc2=CC1=O)C(=O)O	FXURFKFOPCZEKG-UHFFFAOYSA-N	[M]	[M+NH4]+	1.25	1.8	NA	29.3	0.0395	0.25	[619]	M209T429_[M+NH4]+	6
M209T384	209.065	384.2	C16365	NA	5-Acetylamino-6-formylamino-3-methyluracil	C8H10N4O4	level3.1	O=CNc1[nH]c(=O)n(c(=O)c1NC(=O)C)C	RDZNZFGKEVDNPK-UHFFFAOYSA-N	[M]	[M-H2O+H]+	1.81	3.6	NA	14.1	0.9723	0.81	[620]	M209T384_[M-H2O+H]+	9
M209T262	209.1	261.8	C09089	NA	Calligonine	C12H14N2	level3.1	C[C@H]1NCCc2c1[nH]c1c2cccc1	LPIJOZBIVDCQTE-MRVPVSSYSA-N	[M]	[M+Na]+	1.14	12.8	NA	17.2	NA	0.14	[621]	M209T262_[M+Na]+	2
M209T424	209.127	424.2	C07474	NA	Pilocarpine	C11H16N2O2	level3.1	CC[C@@H]1C(=O)OC[C@@H]1Cc1cncn1C	QCHFTSOMWOSFHM-WPRPVWTQSA-N	[M]	[M+H]+	1.69	4.2	NA	28.6	1	0.69	[622]	M209T424_[M+H]+	2
M210T223	210.075	223.5	C06203	NA	trans-o-Hydroxybenzylidenepyruvate	C10H8O4	level3.1	OC(=O)C(=O)/C=C/c1ccccc1O	HMXOGGUFCBUALL-AATRIKPKSA-N	[M]	[M+NH4]+	1.78	3.9	NA	18.7	1	0.78	[623]	M210T223_[M+NH4]+	1
M210T575	210.095	574.7	C00296	NA	Quinate	C7H12O6	level3.1	OC1[C@H](O)CC(C[C@H]1O)(O)C(=O)O	AAWZDTNXLSGCEK-LNVDRNJUSA-N	[M]	[M+NH4]+	1.27	5.8	NA	16.2	NA	0.27	[625]	M210T575_[M+NH4]+	3
M211T518	211.07	517.8	C04185	NA	5,6-Dihydroxyindole-2-carboxylate	C9H7NO4	level3.1	Oc1cc2[nH]c(cc2cc1O)C(=O)O	YFTGOBNOJKXZJC-UHFFFAOYSA-N	[M]	[M+NH4]+	1.56	3.4	NA	29.3	0.7254	0.56	[627]	M211T518_[M+NH4]+	4
M212T760	212.101	759.9	C02427	NA	L-Homocitrulline	C7H15N3O3	level3.1	NC(=O)NCCCC[C@@H](C(=O)O)N	XIGSAGMEBXLVJJ-YFKPBYRVSA-N	[M]	[M+Na]+	1.77	1.9	NA	19.5	0.9386	0.77	[631]	M212T760_[M+Na]+	7
M212T533	212.102	532.9	C02427	NA	L-Homocitrulline	C7H15N3O3	level3.1	NC(=O)NCCCC[C@@H](C(=O)O)N	XIGSAGMEBXLVJJ-YFKPBYRVSA-N	[M]	[M+Na]+	1.76	4.7	NA	16.2	0.9386	0.76	[632]	M212T533_[M+Na]+	8
M213T560	213.023	560.5	C00439	NA	N-Formimino-L-glutamate	C6H10N2O4	level3.1	NC=N[C@H](C(=O)O)CCC(=O)O	NRXIKWMTVXPVEF-BYPYZUCNSA-N	[M]	[M+K]+	1.42	9.6	NA	0	0.1572	0.42	[635]	M213T560_[M+K]+	9
M214T642	214.033	642	C14695	NA	Nitrilotriacetic acid	C6H9NO6	level3.1	OC(=O)CN(CC(=O)O)CC(=O)O	MGFYIUFZLHCRTH-UHFFFAOYSA-N	[M]	[M+Na]+	1.56	1.8	NA	1.7	0.1997	0.56	[639]	M214T642_[M+Na]+	7
M215T646	215.016	646.2	C00499	NA	Allantoate	C4H8N4O4	level3.1	OC(=O)C(NC(=O)N)NC(=O)N	NUCLJNSWZCHRKL-UHFFFAOYSA-N	[M]	[M+K]+	1.9	4.2	NA	3.8	1	0.9	[642]	M215T646_[M+K]+	5
M217T731	217.069	731.5	C02954	NA	6-Aminopenicillanate	C8H12N2O3S	level3.1	OC(=O)[C@@H]1N2C(=O)[C@H]([C@H]2SC1(C)C)N	NGHVIOIJCVXTGV-ALEPSDHESA-N	[M]	[M+H]+	1.09	11.5	NA	26	NA	0.09	[650]	M217T731_[M+H]+	5
M217T466	217.117	465.7	C15700	NA	gamma-Glutamyl-gamma-aminobutyraldehyde	C9H16N2O4	level3.1	O=CCCCNC(=O)CC[C@@H](C(=O)O)N	JZNLEPLZUABCSQ-ZETCQYMHSA-N	[M]	[M+H]+	1.76	3.1	NA	12.9	0.8395	0.76	[651]	M217T466_[M+H]+	14
M217T773_2	217.128	772.8	C06114	NA	gamma-Glutamyl-beta-aminopropiononitrile	C8H13N3O3	level3.1	N#CCCNC(=O)CC[C@@H](C(=O)O)N	VQPVVWAFTIFKDD-LURJTMIESA-N	[M]	[M+NH4]+	1.74	3.6	NA	23.6	1	0.74	[652]	M217T773_2_[M+NH4]+	1
M218T268	218.047	268.2	C19631	NA	6-Hydroxy-3-succinoylpyridine	C9H9NO4	level3.1	OC(=O)CCC(=O)c1ccc(=O)[nH]c1	OMAJIMAYOJBLJF-UHFFFAOYSA-N	[M]	[M+Na]+	1.39	10.5	NA	26.8	0.5694	0.39	[653]	M218T268_[M+Na]+	1
M218T573	218.112	573.3	C15532	NA	N-Acetyl-L-citrulline	C8H15N3O4	level3.1	NC(=O)NCCC[C@@H](C(=O)O)NC(=O)C	WMQMIOYQXNRROC-LURJTMIESA-N	[M]	[M+H]+	1.85	3.4	NA	8.3	0.9566	0.85	[659]	M218T573_[M+H]+	10
M218T408	218.119	408.1	C15532	NA	N-Acetyl-L-citrulline	C8H15N3O4	level3.1	NC(=O)NCCC[C@@H](C(=O)O)NC(=O)C	WMQMIOYQXNRROC-LURJTMIESA-N	[M]	[M+H]+	1.45	13.8	NA	22.9	0.7469	0.45	[660]	M218T408_[M+H]+	1
M219T853	219.133	853.4	C04020	NA	D-Lysopine	C9H18N2O4	level3.1	C[C@H](C(=O)O)N[C@H](C(=O)O)CCCCN	ZZYYVZYAZCMNPG-RQJHMYQMSA-N	[M]	[M+H]+	1.78	3.2	NA	20.1	1	0.78	[666]	M219T853_[M+H]+	2
M220T250	220.059	250.1	C19715	NA	N,N-Dihydroxy-L-phenylalanine	C9H11NO4	level3.1	ON([C@H](C(=O)O)Cc1ccccc1)O	IDBRDXGJPFCEFF-QMMMGPOBSA-N	[M]	[M+Na]+	1.57	1.9	NA	28.7	0.6919	0.57	[668]	M220T250_[M+Na]+	4
M220T444	220.062	443.9	C05646	NA	5-Hydroxyindolepyruvate	C11H9NO4	level3.1	Oc1ccc2c(c1)c(c[nH]2)CC(=O)C(=O)O	HKNXPMPZYQXTDD-UHFFFAOYSA-N	[M]	[M+H]+	1.77	4.5	NA	18.2	0.9959	0.77	[667]	M220T444_[M+H]+	7
M220T562	220.068	562.3	C12248	NA	5-Hydroxy-2-oxo-4-ureido-2,5-dihydro-1H-imidazole-5-carboxylate	C5H6N4O5	level3.1	NC(=O)NC1=NC(=O)NC1(O)C(=O)O	WHKYNCPIXMNTRQ-UHFFFAOYSA-N	[M]	[M+NH4]+	1.75	0	NA	18.5	0.8121	0.75	[670]	M220T562_[M+NH4]+	4
M220T686	220.08	686.4	C01118	NA	O-Succinyl-L-homoserine	C8H13NO6	level3.1	O=C(CCC(=O)O)OCC[C@@H](C(=O)O)N	GNISQJGXJIDKDJ-YFKPBYRVSA-N	[M]	[M+H]+	1.87	4	NA	6.6	0.9767	0.87	[671]	M220T686_[M+H]+	3
M221T346	221.063	346.2	C16366	NA	5-Acetylamino-6-amino-3-methyluracil	C7H10N4O3	level3.1	CC(=O)Nc1c(N)[nH]c(=O)n(c1=O)C	POQOTWQIYYNXAT-UHFFFAOYSA-N	[M]	[M+Na]+	1.71	4.6	NA	13.3	0.7875	0.71	[676]	M221T346_[M+Na]+	14
M221T435	221.09	434.7	C00331	NA	Indolepyruvate	C11H9NO3	level3.1	OC(=O)C(=O)Cc1c[nH]c2c1cccc2	RSTKLPZEZYGQPY-UHFFFAOYSA-N	[M]	[M+NH4]+	1.81	4.2	NA	14.4	0.9971	0.81	[677]	M221T435_[M+NH4]+	2
M221T350	221.152	350	C04083	NA	N6-(Delta2-Isopentenyl)-adenine	C10H13N5	level3.1	CC(=CCNc1ncnc2c1[nH]cn2)C	HYVABZIGRDEKCD-UHFFFAOYSA-N	[M]	[M+NH4]+	1.75	3.3	NA	23.4	1	0.75	[679]	M221T350_[M+NH4]+	1
M222T626	222.148	626	C04210	NA	N5-(L-1-Carboxyethyl)-L-ornithine	C8H16N2O4	level3.1	OC(=O)[C@H](CCCN[C@H](C(=O)O)C)N	DEGCDQUOHKYOQM-WDSKDSINSA-N	[M]	[M+NH4]+	1.73	7.1	NA	14.8	0.9408	0.73	[682]	M222T626_[M+NH4]+	3
M224T221	224.126	221.4	C12458	NA	3-Dimethylallyl-4-hydroxybenzoate	C12H14O3	level3.1	CC(=CCc1cc(ccc1O)C(=O)O)C	LBSJJNAMGVDGCU-UHFFFAOYSA-N	[M]	[M+NH4]+	1.5	4.8	NA	19.9	0.4926	0.5	[690]	M224T221_[M+NH4]+	1
M226T314	226.081	313.6	C00475	NA	Cytidine	C9H13N3O5	level3.1	OC[C@H]1O[C@H]([C@@H]([C@@H]1O)O)n1ccc(nc1=O)N	UHDGCWIWMRVCDJ-XVFCMESISA-N	[M]	[M-H2O+H]+	1.79	1.9	NA	20.6	0.9905	0.79	[695]	M226T314_[M-H2O+H]+	5
M227T515	227.101	514.7	C04210	NA	N5-(L-1-Carboxyethyl)-L-ornithine	C8H16N2O4	level3.1	OC(=O)[C@H](CCCN[C@H](C(=O)O)C)N	DEGCDQUOHKYOQM-WDSKDSINSA-N	[M]	[M+Na]+	1.64	2.6	NA	29.9	0.8581	0.64	[697]	M227T515_[M+Na]+	3
M228T506	228.071	506.2	C00818	NA	D-Glucarate	C6H10O8	level3.1	O[C@H]([C@H](C(=O)O)O)[C@@H]([C@@H](C(=O)O)O)O	DSLZVSRJTYRBFB-LLEIAEIESA-N	[M]	[M+NH4]+	1.75	1.5	NA	21.2	0.8942	0.75	[699]	M228T506_[M+NH4]+	4
M228T555	228.085	554.7	C00826	NA	L-Arogenate	C10H13NO5	level3.1	OC(=O)[C@H](CC1(C=CC(C=C1)O)C(=O)O)N	MIEILDYWGANZNH-DSQUFTABSA-N	[M]	[M+H]+	1.45	3.4	NA	0.6	0.0297	0.45	[700]	M228T555_[M+H]+	6
M228T575	228.106	574.7	C18172	NA	Carboxyspermidine	C8H19N3O2	level3.1	NCCCCNCCC(C(=O)O)N	ICLFWLHIBPQMFT-UHFFFAOYSA-N	[M]	[M+K]+	1.56	11.8	NA	23.7	0.9099	0.56	[701]	M228T575_[M+K]+	2
M229T277	229.063	277.1	C12459	NA	3-Dimethylallyl-4-hydroxybenzaldehyde	C12H14O2	level3.1	O=Cc1ccc(c(c1)CC=C(C)C)O	XHFURSFUHFDPTB-UHFFFAOYSA-N	[M]	[M+K]+	1.44	1.2	NA	8.4	0.0561	0.44	[702]	M229T277_[M+K]+	3
M229T424	229.084	424.4	C04000	NA	Benzyl 2-methyl-3-oxobutanoate	C12H14O3	level3.1	CC(C(=O)OCc1ccccc1)C(=O)C	OKNHVWOSKITDKX-UHFFFAOYSA-N	[M]	[M+Na]+	1.27	0.7	NA	25.7	NA	0.27	[708]	M229T424_[M+Na]+	2
M229T253	229.117	253.1	C13624	NA	Bisphenol A	C15H16O2	level3.1	CC(c1ccc(cc1)O)(c1ccc(cc1)O)C	IISBACLAFKSPIT-UHFFFAOYSA-N	[M]	[M+H]+	1.16	14.4	NA	19.2	0.1271	0.16	[710]	M229T253_[M+H]+	1
M230T412	230.083	412.4	C03519	NA	N-Acetyl-L-phenylalanine	C11H13NO3	level3.1	OC(=O)[C@H](Cc1ccccc1)NC(=O)C	CBQJSKKFNMDLON-JTQLQIEISA-N	[M]	[M+Na]+	1.74	10.1	NA	10.7	1	0.74	[714]	M230T412_[M+Na]+	3
M231T553	231.205	552.7	C00114	NA	Choline	C5H14NO	level3.1	OCC[N+](C)(C)C	OEYIOHPDSNJKLS-UHFFFAOYSA-N	[M]	[2M+Na]+	1.76	2.5	NA	21	0.9419	0.76	[718]	M231T553_[2M+Na]+	10
M232T304	232.095	304	C12231	NA	Anhalamine	C11H15NO3	level3.1	COc1cc2CCNCc2c(c1OC)O	DVQVXTPSJBCBJI-UHFFFAOYSA-N	[M]	[M+Na]+	1.83	1.3	NA	15.6	0.958	0.83	[721]	M232T304_[M+Na]+	2
M232T269	232.095	268.8	C12231	NA	Anhalamine	C11H15NO3	level3.1	COc1cc2CCNCc2c(c1OC)O	DVQVXTPSJBCBJI-UHFFFAOYSA-N	[M]	[M+Na]+	1.73	2	NA	25.4	0.958	0.73	[722]	M232T269_[M+Na]+	1
M234T701	234.033	701.2	C03752	NA	2-Amino-2-deoxy-D-gluconate	C6H13NO6	level3.1	OC[C@H]([C@H]([C@@H]([C@H](C(=O)O)N)O)O)O	UFYKDFXCZBTLOO-TXICZTDVSA-N	[M]	[M+K]+	1.52	11	NA	12.9	0.6126	0.52	[725]	M234T701_[M+K]+	5
M235T421_1	235.091	421.1	C04690	NA	2-(Hydroxymethyl)-3-(acetamidomethylene)succinate	C8H11NO6	level3.1	OCC(/C(=C/NC(=O)C)/C(=O)O)C(=O)O	BHXUWJPOOLFBAP-DJWKRKHSSA-N	[M]	[M+NH4]+	1.85	4.2	NA	9.5	1	0.85	[728]	M235T421_1_[M+NH4]+	3
M236T250	236.038	249.9	C19715	NA	N,N-Dihydroxy-L-phenylalanine	C9H11NO4	level3.1	ON([C@H](C(=O)O)Cc1ccccc1)O	IDBRDXGJPFCEFF-QMMMGPOBSA-N	[M]	[M+K]+	1.02	14.2	NA	28.8	NA	0.02	[730]	M236T250_[M+K]+	4
M236T380	236.093	380.3	C03837	NA	4-Methylumbelliferyl acetate	C12H10O4	level3.1	CC(=O)Oc1ccc2c(c1)oc(=O)cc2C	HXVZGASCDAGAPS-UHFFFAOYSA-N	[M]	[M+NH4]+	1.78	3.8	NA	18.2	1	0.78	[731]	M236T380_[M+NH4]+	3
M238T723	238.043	722.7	C01233	NA	sn-Glycero-3-phosphoethanolamine	C5H14NO6P	level3.1	NCCOP(=O)(OC[C@@H](CO)O)O	JZNWSCPGTDBMEW-RXMQYKEDSA-N	[M]	[M+Na]+	1.76	4.8	NA	11.8	0.8797	0.76	[737]	M238T723_[M+Na]+	4
M238T324	238.106	324	C03142	NA	N-D-Glucosylarylamine	C12H17NO5	level3.1	OC[C@H]1O[C@@H](Nc2ccccc2)[C@@H]([C@H]([C@@H]1O)O)O	LKZGXPMJCWRGTC-RMPHRYRLSA-N	[M]	[M-H2O+H]+	1.9	3.5	NA	3.3	0.9636	0.9	[739]	M238T324_[M-H2O+H]+	3
M239T731	239.051	731.5	C02954	NA	6-Aminopenicillanate	C8H12N2O3S	level3.1	OC(=O)[C@@H]1N2C(=O)[C@H]([C@H]2SC1(C)C)N	NGHVIOIJCVXTGV-ALEPSDHESA-N	[M]	[M+Na]+	1.57	12.6	NA	26	1	0.57	[740]	M239T731_[M+Na]+	2
M240T573	240.094	573.3	C15532	NA	N-Acetyl-L-citrulline	C8H15N3O4	level3.1	NC(=O)NCCC[C@@H](C(=O)O)NC(=O)C	WMQMIOYQXNRROC-LURJTMIESA-N	[M]	[M+Na]+	1.33	5.9	NA	8.3	NA	0.33	[742]	M240T573_[M+Na]+	4
M240T380	240.1	380.4	C15532	NA	N-Acetyl-L-citrulline	C8H15N3O4	level3.1	NC(=O)NCCC[C@@H](C(=O)O)NC(=O)C	WMQMIOYQXNRROC-LURJTMIESA-N	[M]	[M+Na]+	1.4	12.1	NA	28.2	0.6731	0.4	[743]	M240T380_[M+Na]+	1
M240T503	240.133	502.8	C20843	NA	N5-Phenyl-L-glutamine	C11H14N2O3	level3.1	N[C@H](C(=O)O)CCC(=O)Nc1ccccc1	VMNRUJGOLBSEPK-VIFPVBQESA-N	[M]	[M+NH4]+	1.84	4.5	NA	4.7	0.911	0.84	[744]	M240T503_[M+NH4]+	4
M241T400	241.126	399.9	C19563	NA	4-[(Hydroxymethyl)nitrosoamino]-1-(3-pyridinyl)-1-butanone	C10H13N3O3	level3.1	OCN(CCCC(=O)c1cccnc1)N=O	DADWKWOJOMSGPK-UHFFFAOYSA-N	[M]	[M+NH4]+	1.7	7.7	NA	18.2	0.9568	0.7	[751]	M241T400_[M+NH4]+	3
M242T444	242.044	443.9	C05646	NA	5-Hydroxyindolepyruvate	C11H9NO4	level3.1	Oc1ccc2c(c1)c(c[nH]2)CC(=O)C(=O)O	HKNXPMPZYQXTDD-UHFFFAOYSA-N	[M]	[M+Na]+	1.77	4.5	NA	18.3	0.9959	0.77	[753]	M242T444_[M+Na]+	7
M242T274	242.047	274.3	C05646	NA	5-Hydroxyindolepyruvate	C11H9NO4	level3.1	Oc1ccc2c(c1)c(c[nH]2)CC(=O)C(=O)O	HKNXPMPZYQXTDD-UHFFFAOYSA-N	[M]	[M+Na]+	1.6	10.2	NA	26.9	0.987	0.6	[755]	M242T274_[M+Na]+	2
M242T483	242.068	483	C00977	NA	L-Tryptophanamide	C11H13N3O	level3.1	NC(=O)[C@H](Cc1c[nH]c2c1cccc2)N	JLSKPBDKNIXMBS-VIFPVBQESA-N	[M]	[M+K]+	1.24	3.6	NA	23.8	NA	0.24	[756]	M242T483_[M+K]+	1
M242T506	242.069	506.2	C01118	NA	O-Succinyl-L-homoserine	C8H13NO6	level3.1	O=C(CCC(=O)O)OCC[C@@H](C(=O)O)N	GNISQJGXJIDKDJ-YFKPBYRVSA-N	[M]	[M+Na]+	1.58	12.8	NA	21.4	0.9518	0.58	[757]	M242T506_[M+Na]+	3
M242T575	242.112	574.7	C05939	NA	Linatine	C10H17N3O5	level3.1	O=C(NN1CCC[C@@H]1C(=O)O)CC[C@@H](C(=O)O)N	KWWHDNLMGLRNRN-NKWVEPMBSA-N	[M]	[M-H2O+H]+	1.8	4	NA	14.5	0.9726	0.8	[759]	M242T575_[M-H2O+H]+	2
M242T501	242.112	500.9	C05939	NA	Linatine	C10H17N3O5	level3.1	O=C(NN1CCC[C@@H]1C(=O)O)CC[C@@H](C(=O)O)N	KWWHDNLMGLRNRN-NKWVEPMBSA-N	[M]	[M-H2O+H]+	1.56	3.5	NA	25.5	0.658	0.56	[758]	M242T501_[M-H2O+H]+	2
M244T358	244.116	357.9	C08334	NA	Lotaustralin	C11H19NO6	level3.1	OC[C@H]1O[C@@H](O[C@@](C#N)(CC)C)[C@@H]([C@H]([C@@H]1O)O)O	WEWBWVMTOYUPHH-QHAQEBJBSA-N	[M]	[M-H2O+H]+	1.66	4.8	NA	7.1	0.6066	0.66	[764]	M244T358_[M-H2O+H]+	12
M245T397	245.057	396.5	C04000	NA	Benzyl 2-methyl-3-oxobutanoate	C12H14O3	level3.1	CC(C(=O)OCc1ccccc1)C(=O)C	OKNHVWOSKITDKX-UHFFFAOYSA-N	[M]	[M+K]+	1.7	1	NA	17.4	0.7239	0.7	[768]	M245T397_[M+K]+	2
M245T402	245.094	402	C20843	NA	N5-Phenyl-L-glutamine	C11H14N2O3	level3.1	N[C@H](C(=O)O)CCC(=O)Nc1ccccc1	VMNRUJGOLBSEPK-VIFPVBQESA-N	[M]	[M+Na]+	1.61	11.3	NA	23.8	1	0.61	[770]	M245T402_[M+Na]+	4
M245T392	245.111	391.7	C00826	NA	L-Arogenate	C10H13NO5	level3.1	OC(=O)[C@H](CC1(C=CC(C=C1)O)C(=O)O)N	MIEILDYWGANZNH-DSQUFTABSA-N	[M]	[M+NH4]+	1.29	6.1	NA	29.8	0.2774	0.29	[771]	M245T392_[M+NH4]+	7
M245T380	245.112	379.7	C13631	NA	2,2-Bis(4-hydroxyphenyl)-1-propanol	C15H16O3	level3.1	OCC(c1ccc(cc1)O)(c1ccc(cc1)O)C	HHOUSCIEKLBSGQ-UHFFFAOYSA-N	[M]	[M+H]+	1.55	14.3	NA	25.9	1	0.55	[772]	M245T380_[M+H]+	1
M246T452	246.107	451.8	C00526	NA	Deoxyuridine	C9H12N2O5	level3.1	OC[C@H]1O[C@H](C[C@@H]1O)n1ccc(=O)[nH]c1=O	MXHRCPNRJAMMIM-SHYZEUOFSA-N	[M]	[M+NH4]+	1.7	5.1	NA	24.6	0.9782	0.7	[775]	M246T452_[M+NH4]+	3
M246T435	246.108	434.7	C00526	NA	Deoxyuridine	C9H12N2O5	level3.1	OC[C@H]1O[C@H](C[C@@H]1O)n1ccc(=O)[nH]c1=O	MXHRCPNRJAMMIM-SHYZEUOFSA-N	[M]	[M+NH4]+	1.8	2.1	NA	19.8	0.9995	0.8	[776]	M246T435_[M+NH4]+	4
M248T227	248.112	226.8	C03764	NA	para-(Dimethylamino)azobenzene	C14H15N3	level3.1	CN(c1ccc(cc1)N=Nc1ccccc1)C	JCYPECIVGRXBMO-UHFFFAOYSA-N	[M]	[M+Na]+	1.62	9	NA	24.9	0.958	0.62	[788]	M248T227_[M+Na]+	1
M250T555	250.07	554.7	C00826	NA	L-Arogenate	C10H13NO5	level3.1	OC(=O)[C@H](CC1(C=CC(C=C1)O)C(=O)O)N	MIEILDYWGANZNH-DSQUFTABSA-N	[M]	[M+Na]+	1.44	3.2	NA	0.6	NA	0.44	[796]	M250T555_[M+Na]+	3
M251T695	251.075	694.9	C11544	NA	2-O-(alpha-D-Mannosyl)-D-glycerate	C9H16O9	level3.1	OC[C@H]1O[C@H](O[C@@H](C(=O)O)CO)[C@H]([C@H]([C@@H]1O)O)O	DDXCFDOPXBPUJC-SAYMMRJXSA-N	[M]	[M-H2O+H]+	1.23	5.3	NA	22.3	NA	0.23	[799]	M251T695_[M-H2O+H]+	5
M251T725	251.109	724.6	C06656	NA	Deoxyguanidinoproclavaminic acid	C9H16N4O3	level3.1	OC(=O)[C@@H](N1CCC1=O)CCCN=C(N)N	UYADDEKIZFRINK-LURJTMIESA-N	[M]	[M+Na]+	1.37	6.9	NA	1.2	NA	0.37	[802]	M251T725_[M+Na]+	2
M251T420	251.137	420.3	C03002	NA	N-Caffeoylputrescine	C13H18N2O3	level3.1	NCCCCNC(=O)/C=C/c1ccc(c(c1)O)O	KTZNZCYTXQYEHT-GQCTYLIASA-N	[M]	[M+H]+	1.76	5.3	NA	17.3	0.9876	0.76	[803]	M251T420_[M+H]+	2
M253T249	253.092	249.1	C05512	NA	Deoxyinosine	C10H12N4O4	level3.1	OC[C@H]1O[C@H](C[C@@H]1O)n1cnc2c1[nH]cnc2=O	VGONTNSXDCQUGY-RRKCRQDMSA-N	[M]	[M+H]+	1.48	3.8	NA	25.2	0.5014	0.48	[808]	M253T249_[M+H]+	5
M254T555	254.11	554.7	C02700	NA	L-Formylkynurenine	C11H12N2O4	level3.1	O=CNc1ccccc1C(=O)C[C@@H](C(=O)O)N	BYHJHXPTQMMKCA-QMMMGPOBSA-N	[M]	[M+NH4]+	1.75	9.6	NA	10.9	0.9959	0.75	[809]	M254T555_[M+NH4]+	1
M254T351	254.137	350.7	C12457	NA	3-Dimethylallyl-4-hydroxymandelic acid	C13H16O4	level3.1	CC(=CCc1cc(ccc1O)C(C(=O)O)O)C	VBHJEUYYPUPECH-UHFFFAOYSA-N	[M]	[M+NH4]+	1.56	4.8	NA	27.7	0.7375	0.56	[810]	M254T351_[M+NH4]+	3
M255T625	255.061	624.6	C05844	NA	5-L-Glutamyl-taurine	C7H14N2O6S	level3.1	O=C(CC[C@@H](C(=O)O)N)NCCS(=O)(=O)O	WGXUDTHMEITUBO-YFKPBYRVSA-N	[M]	[M+H]+	1.81	9.5	NA	3.7	1	0.81	[812]	M255T625_[M+H]+	2
M255T530	255.063	529.8	C05844	NA	5-L-Glutamyl-taurine	C7H14N2O6S	level3.1	O=C(CC[C@@H](C(=O)O)N)NCCS(=O)(=O)O	WGXUDTHMEITUBO-YFKPBYRVSA-N	[M]	[M+H]+	1.79	3.3	NA	18.3	0.9971	0.79	[811]	M255T530_[M+H]+	7
M255T466	255.072	466.2	C15700	NA	gamma-Glutamyl-gamma-aminobutyraldehyde	C9H16N2O4	level3.1	O=CCCCNC(=O)CC[C@@H](C(=O)O)N	JZNLEPLZUABCSQ-ZETCQYMHSA-N	[M]	[M+K]+	1.8	4.9	NA	12.8	0.9685	0.8	[813]	M255T466_[M+K]+	5
M257T290	257.163	290	C07073	NA	Lidocaine	C14H22N2O	level3.1	CCN(CC(=O)Nc1c(C)cccc1C)CC	NNJVILVZKWQKPM-UHFFFAOYSA-N	[M]	[M+Na]+	1.88	2.2	NA	5.2	0.9243	0.88	[819]	M257T290_[M+Na]+	5
M258T367_1	258.096	367.4	C05817	NA	(1R,6R)-6-Hydroxy-2-succinylcyclohexa-2,4-diene-1-carboxylate	C11H12O6	level3.1	OC(=O)CCC(=O)C1=CC=C[C@H]([C@@H]1C(=O)O)O	QJYRAJSESKVEAE-PSASIEDQSA-N	[M]	[M+NH4]+	1.72	3.6	NA	13.7	0.7983	0.72	[822]	M258T367_1_[M+NH4]+	2
M258T735	258.107	734.6	C18048	NA	N-Succinyl-L-citrulline	C10H17N3O6	level3.1	O=C(N[C@H](C(=O)O)CCCNC(=O)N)CCC(=O)O	ZSZFGMMEPZVGMH-LURJTMIESA-N	[M]	[M-H2O+H]+	1.27	4.2	NA	24.5	0.0817	0.27	[823]	M258T735_[M-H2O+H]+	1
M259T717	259.091	717	C05282	NA	(5-L-Glutamyl)-L-glutamate	C10H16N2O7	level3.1	C(CC(=N[C@@H](CCC(=O)O)C(=O)O)O)[C@@H](C(=O)O)N	OWQDWQKWSLFFFR-WDSKDSINSA-N	[M]	[M-H2O+H]+	1.83	4.5	NA	11.5	0.9939	0.83	[827]	M259T717_[M-H2O+H]+	2
M261T315	261.096	315.3	C20577	NA	6-Tuliposide A	C11H18O8	level3.1	OCCC(=C)C(=O)OC[C@H]1OC(O)[C@@H]([C@H]([C@@H]1O)O)O	NABVFHUVYXEKSQ-OGADHKOYSA-N	[M]	[M-H2O+H]+	1.78	1.3	NA	23.8	0.9995	0.78	[830]	M261T315_[M-H2O+H]+	3
M261T385	261.122	385.1	C00831	NA	Pantetheine	C11H22N2O4S	level3.1	SCCNC(=O)CCNC(=O)[C@@H](C(CO)(C)C)O	ZNXZGRMVNNHPCA-VIFPVBQESA-N	[M]	[M-H2O+H]+	1.15	13.2	NA	15	NA	0.15	[831]	M261T385_[M-H2O+H]+	1
M265T377	265.142	377.3	C01594	NA	Linamarin	C10H17NO6	level3.1	OC[C@H]1O[C@@H](OC(C#N)(C)C)[C@@H]([C@H]([C@@H]1O)O)O	QLTCHMYAEJEXBT-ZEBDFXRSSA-N	[M]	[M+NH4]+	1.87	5.1	NA	5.5	0.9995	0.87	[849]	M265T377_[M+NH4]+	2
M266T430	266.137	430.2	C04335	NA	N(alpha)-Benzyloxycarbonyl-L-leucine	C14H19NO4	level3.1	CC(C[C@@H](C(=O)O)NC(=O)OCc1ccccc1)C	USPFMEKVPDBMCG-LBPRGKRZSA-N	[M]	[M+H]+	1.79	3.9	NA	17.7	0.9983	0.79	[850]	M266T430_[M+H]+	3
M267T620_2	267.02	620.2	C03872	NA	L-Serine-phosphoethanolamine	C5H13N2O6P	level3.1	N[C@H](C(=O)O)COP(=O)(OCCN)O	UQDJGEHQDNVPGU-BYPYZUCNSA-N	[M]	[M+K]+	1.67	14.4	NA	11.2	0.9976	0.67	[851]	M267T620_2_[M+K]+	4
M267T676	267.108	676.2	C06657	NA	Guanidinoproclavaminic acid	C9H16N4O4	level3.1	O[C@@H]([C@H](N1CCC1=O)C(=O)O)CCN=C(N)N	MPNWPLYZGCKKFY-VDTYLAMSSA-N	[M]	[M+Na]+	1.9	5	NA	1.5	1	0.9	[854]	M267T676_[M+Na]+	6
M268T805	268.101	804.6	C00669	NA	gamma-L-Glutamyl-L-cysteine	C8H14N2O5S	level3.1	SC[C@@H](C(=O)O)NC(=O)CC[C@@H](C(=O)O)N	RITKHVBHSGLULN-WHFBIAKZSA-N	[M]	[M+NH4]+	1.62	11	NA	23.3	1	0.62	[859]	M268T805_[M+NH4]+	1
M269T246	269.111	245.5	C02564	NA	N-Feruloylglycine	C12H13NO5	level3.1	COc1cc(/C=C/C(=O)NCC(=O)O)ccc1O	CLGNQAIRBLDHIN-HWKANZROSA-N	[M]	[M+NH4]+	1.74	5.7	NA	12.5	0.8741	0.74	[864]	M269T246_[M+NH4]+	2
M270T438	270.132	438.2	C01418	NA	Cycasin	C8H16N2O7	level3.1	OC[C@H]1O[C@@H](OC/N=[N+](/C)\[O-])[C@@H]([C@H]([C@@H]1O)O)O	YHLRMABUJXBLCK-LBCXAKKBSA-N	[M]	[M+NH4]+	1.78	6.8	NA	2.3	0.8319	0.78	[866]	M270T438_[M+NH4]+	2
M271T537	271.072	537.2	C17238	NA	S-(Hydroxyphenylacetothiohydroximoyl)-L-cysteine	C11H14N2O4S	level3.1	O/N=C(/Cc1ccc(cc1)O)\SC[C@@H](C(=O)O)N	ACNQSIOMZUBKCK-FWSONLODSA-N	[M]	[M+H]+	1.82	5.9	NA	8.2	0.9768	0.82	[867]	M271T537_[M+H]+	8
M271T467	271.073	466.8	C17238	NA	S-(Hydroxyphenylacetothiohydroximoyl)-L-cysteine	C11H14N2O4S	level3.1	O/N=C(/Cc1ccc(cc1)O)\SC[C@@H](C(=O)O)N	ACNQSIOMZUBKCK-FWSONLODSA-N	[M]	[M+H]+	1.71	5	NA	20.2	0.9232	0.71	[868]	M271T467_[M+H]+	4
M271T330	271.092	330.4	C12456	NA	3-Dimethylallyl-4-hydroxyphenylpyruvate	C14H16O4	level3.1	CC(=CCc1cc(ccc1O)CC(=O)C(=O)O)C	VRMYGSOHQOAIFX-UHFFFAOYSA-N	[M]	[M+Na]+	1.69	6.5	NA	23.9	0.9914	0.69	[869]	M271T330_[M+Na]+	7
M272T450	272.123	449.8	C20983	NA	4-O-Dimethylallyl-L-tyrosine	C14H19NO3	level3.1	CC(=CCOc1ccc(cc1)C[C@@H](C(=O)O)N)C	DVPQPQUTSYCKEZ-ZDUSSCGKSA-N	[M]	[M+Na]+	1.63	8.2	NA	24.4	0.9413	0.63	[871]	M272T450_[M+Na]+	2
M272T435	272.132	435.4	C06160	NA	(S)-Norcoclaurine	C16H17NO3	level3.1	Oc1ccc(cc1)C[C@@H]1NCCc2c1cc(O)c(c2)O	WZRCQWQRFZITDX-AWEZNQCLSA-N	[M]	[M+H]+	1.65	8.7	NA	24.3	0.9964	0.65	[873]	M272T435_[M+H]+	7
M273T582	273.107	581.7	C04421	NA	N-Succinyl-LL-2,6-diaminoheptanedioate	C11H18N2O7	level3.1	O=C(N[C@H](C(=O)O)CCC[C@@H](C(=O)O)N)CCC(=O)O	GLXUWZBUPATPBR-BQBZGAKWSA-N	[M]	[M-H2O+H]+	1.35	4.1	NA	9.4	NA	0.35	[875]	M273T582_[M-H2O+H]+	1
M275T432	275.104	432	C21408	NA	(1R,6R)-1,4,5,5a,6,9-Hexahydrophenazine-1,6-dicarboxylate	C14H14N2O4	level3.1	OC(=O)[C@@H]1C=CCC2=NC3=C(N[C@@H]12)CC=C[C@H]3C(=O)O	MUDZFKKAMBPIJZ-XLDPMVHQSA-N	[M]	[M+H]+	1.59	2.6	NA	22.1	0.6422	0.59	[876]	M275T432_[M+H]+	3
M275T775	275.133	774.8	C03296	NA	N2-Succinyl-L-arginine	C10H18N4O5	level3.1	O=C(N[C@H](C(=O)O)CCCN=C(N)N)CCC(=O)O	UMOXFSXIFQOWTD-LURJTMIESA-N	[M]	[M+H]+	1.72	5.5	NA	16.4	0.9022	0.72	[877]	M275T775_[M+H]+	1
M275T762	275.133	762.4	C03296	NA	N2-Succinyl-L-arginine	C10H18N4O5	level3.1	O=C(N[C@H](C(=O)O)CCCN=C(N)N)CCC(=O)O	UMOXFSXIFQOWTD-LURJTMIESA-N	[M]	[M+H]+	1.28	6.2	NA	14.5	NA	0.28	[878]	M275T762_[M+H]+	1
M277T713	277.044	712.6	C05844	NA	5-L-Glutamyl-taurine	C7H14N2O6S	level3.1	O=C(CC[C@@H](C(=O)O)N)NCCS(=O)(=O)O	WGXUDTHMEITUBO-YFKPBYRVSA-N	[M]	[M+Na]+	1.3	7.3	NA	9.8	NA	0.3	[881]	M277T713_[M+Na]+	1
M279T385	279.132	385.4	C00831	NA	Pantetheine	C11H22N2O4S	level3.1	SCCNC(=O)CCNC(=O)[C@@H](C(CO)(C)C)O	ZNXZGRMVNNHPCA-VIFPVBQESA-N	[M]	[M+H]+	1.64	12.3	NA	15.1	0.9387	0.64	[889]	M279T385_[M+H]+	6
M283T342	283.163	341.7	C04335	NA	N(alpha)-Benzyloxycarbonyl-L-leucine	C14H19NO4	level3.1	CC(C[C@@H](C(=O)O)NC(=O)OCc1ccccc1)C	USPFMEKVPDBMCG-LBPRGKRZSA-N	[M]	[M+NH4]+	1.72	5.5	NA	6.5	0.7239	0.72	[897]	M283T342_[M+NH4]+	2
M284T729	284.108	729	C05340	NA	beta-Alanyl-L-arginine	C9H19N5O3	level3.1	NCCC(=O)N[C@H](C(=O)O)CCCN=C(N)N	DLRGFJGVZXSSTP-LURJTMIESA-N	[M]	[M+K]+	1.73	11	NA	9.5	0.9912	0.73	[900]	M284T729_[M+K]+	2
M285T613	285.107	612.8	C03539	NA	S-Ribosyl-L-homocysteine	C9H17NO6S	level3.1	N[C@H](C(=O)O)CCSC[C@H]1OC([C@@H]([C@@H]1O)O)O	IQFWYNFDWRYSRA-BLELIYKESA-N	[M]	[M+NH4]+	1.8	10.4	NA	3.1	0.9999	0.8	[907]	M285T613_[M+NH4]+	1
M288T355	288.215	355.4	C02838	NA	L-Octanoylcarnitine	C15H29NO4	level3.1	CCCCCCCC(=O)O[C@@H](C[N+](C)(C)C)CC(=O)[O-]	CXTATJFJDMJMIY-CYBMUJFWSA-N	[M]	[M+H]+	1.6	5.3	NA	27	0.8274	0.6	[912]	M288T355_[M+H]+	3
M290T323	290.1	323.2	C08578	NA	Butein	C15H12O5	level3.1	Oc1ccc(c(c1)O)C(=O)/C=C/c1ccc(c(c1)O)O	AYMYWHCQALZEGT-ORCRQEGFSA-N	[M]	[M+NH4]+	1.46	6.2	NA	22.6	0.5	0.46	[915]	M290T323_[M+NH4]+	4
M290T740	290.133	739.7	C21016	NA	Ophthalmate	C11H19N3O6	level3.1	CC[C@@H](C(=O)NCC(=O)O)NC(=O)CC[C@@H](C(=O)O)N	JCMUOFQHZLPHQP-BQBZGAKWSA-N	[M]	[M+H]+	1.75	4.6	NA	21.1	0.9998	0.75	[916]	M290T740_[M+H]+	2
M290T283	290.172	282.6	C10860	NA	Littorine	C17H23NO3	level3.1	O[C@@H](C(=O)OC1CC2CCC(C1)N2C)Cc1ccccc1	FNRXUEYLFZLOEZ-LGGPCSOHSA-N	[M]	[M+H]+	1.62	7	NA	15	0.7302	0.62	[917]	M290T283_[M+H]+	6
M291T249	291.048	248.9	C05512	NA	Deoxyinosine	C10H12N4O4	level3.1	OC[C@H]1O[C@H](C[C@@H]1O)n1cnc2c1[nH]cnc2=O	VGONTNSXDCQUGY-RRKCRQDMSA-N	[M]	[M+K]+	1.21	4.6	NA	25.3	NA	0.21	[920]	M291T249_[M+K]+	2
M291T618	291.048	618.3	C01817	NA	L-Homocystine	C8H16N2O4S2	level3.1	N[C@H](C(=O)O)CCSSCC[C@@H](C(=O)O)N	ZTVZLYBCZNMWCF-WDSKDSINSA-N	[M]	[M+Na]+	1.74	10.1	NA	10.8	0.9999	0.74	[919]	M291T618_[M+Na]+	2
M291T695	291.066	694.6	C11544	NA	2-O-(alpha-D-Mannosyl)-D-glycerate	C9H16O9	level3.1	OC[C@H]1O[C@H](O[C@@H](C(=O)O)CO)[C@H]([C@H]([C@@H]1O)O)O	DDXCFDOPXBPUJC-SAYMMRJXSA-N	[M]	[M+Na]+	1.19	7.2	NA	22.2	NA	0.19	[921]	M291T695_[M+Na]+	5
M291T582	291.116	581.7	C04421	NA	N-Succinyl-LL-2,6-diaminoheptanedioate	C11H18N2O7	level3.1	O=C(N[C@H](C(=O)O)CCC[C@@H](C(=O)O)N)CCC(=O)O	GLXUWZBUPATPBR-BQBZGAKWSA-N	[M]	[M+H]+	1.82	6.2	NA	9.4	0.9993	0.82	[922]	M291T582_[M+H]+	1
M292T723	292.163	722.7	C03296	NA	N2-Succinyl-L-arginine	C10H18N4O5	level3.1	O=C(N[C@H](C(=O)O)CCCN=C(N)N)CCC(=O)O	UMOXFSXIFQOWTD-LURJTMIESA-N	[M]	[M+NH4]+	1.86	3.6	NA	8.5	0.9879	0.86	[925]	M292T723_[M+NH4]+	4
M292T709_2	292.163	708.7	C03296	NA	N2-Succinyl-L-arginine	C10H18N4O5	level3.1	O=C(N[C@H](C(=O)O)CCCN=C(N)N)CCC(=O)O	UMOXFSXIFQOWTD-LURJTMIESA-N	[M]	[M+NH4]+	1.88	3.9	NA	6.4	1	0.88	[926]	M292T709_2_[M+NH4]+	1
M293T351	293.144	350.7	C16608	NA	Demethylcitalopram	C19H19FN2O	level3.1	CNCCCC1(OCc2c1ccc(c2)C#N)c1ccc(cc1)F	PTJADDMMFYXMMG-UHFFFAOYSA-N	[M]	[M-H2O+H]+	1.92	0.8	NA	2.9	0.9169	0.92	[930]	M293T351_[M-H2O+H]+	5
M300T535	300.105	534.8	C16352	NA	7-Methylxanthosine	C11H15N4O6	level3.1	OC[C@H]1O[C@H]([C@@H]([C@@H]1O)O)[n+]1cn(c2c1[nH]c(=O)[nH]c2=O)C	SYPRQIWERSQQNL-KQYNXXCUSA-O	[M]	[M+H]+	1.74	3	NA	22.8	0.9568	0.74	[943]	M300T535_[M+H]+	1
M301T409	301.116	408.8	C00831	NA	Pantetheine	C11H22N2O4S	level3.1	SCCNC(=O)CCNC(=O)[C@@H](C(CO)(C)C)O	ZNXZGRMVNNHPCA-VIFPVBQESA-N	[M]	[M+Na]+	1.56	7.8	NA	22.1	0.7509	0.56	[945]	M301T409_[M+Na]+	3
M303T283_1	303.106	282.6	C20579	NA	Cyclopeptine	C17H16N2O2	level3.1	O=C1Nc2ccccc2C(=O)N([C@H]1Cc1ccccc1)C	KSQNKZMAMGACTL-HNNXBMFYSA-N	[M]	[M+Na]+	1.65	11.8	NA	8.7	0.8346	0.65	[950]	M303T283_1_[M+Na]+	6
M304T796	304.064	795.8	C20775	NA	beta-Citryl-L-glutamate	C11H15NO10	level3.1	OC(=O)CC[C@@H](C(=O)O)NC(=O)C(CC(=O)O)(CC(=O)O)O	GAQNUGISBQJMKO-YFKPBYRVSA-N	[M]	[M-H2O+H]+	1.7	5.9	NA	23.9	1	0.7	[953]	M304T796_[M-H2O+H]+	1
M305T515	305.084	514.7	C03506	NA	Indoleglycerol phosphate	C11H14NO6P	level3.1	O[C@@H]([C@H](c1c[nH]c2c1cccc2)O)COP(=O)(O)O	NQEQTYPJSIEPHW-MNOVXSKESA-N	[M]	[M+NH4]+	1.3	14.3	NA	3.9	0.1498	0.3	[957]	M305T515_[M+NH4]+	2
M305T787	305.143	787	C01682	NA	Nopaline	C11H20N4O6	level3.1	OC(=O)CC[C@H](C(=O)O)N[C@H](C(=O)O)CCCN=C(N)N	LMKYZBGVKHTLTN-NKWVEPMBSA-N	[M]	[M+H]+	1.74	6.4	NA	13.1	0.9022	0.74	[959]	M305T787_[M+H]+	2
M305T859	305.144	858.7	C01682	NA	Nopaline	C11H20N4O6	level3.1	OC(=O)CC[C@H](C(=O)O)N[C@H](C(=O)O)CCCN=C(N)N	LMKYZBGVKHTLTN-NKWVEPMBSA-N	[M]	[M+H]+	1.51	5.2	NA	23.4	0.5774	0.51	[958]	M305T859_[M+H]+	1
M307T561	307.162	561.4	C21016	NA	Ophthalmate	C11H19N3O6	level3.1	CC[C@@H](C(=O)NCC(=O)O)NC(=O)CC[C@@H](C(=O)O)N	JCMUOFQHZLPHQP-BQBZGAKWSA-N	[M]	[M+NH4]+	1.8	2.1	NA	8.1	0.802	0.8	[965]	M307T561_[M+NH4]+	6
M307T464	307.171	464.4	C19843	NA	L-Asp(4-L-Arg)	C10H19N5O5	level3.1	O=C(C[C@@H](C(=O)O)N)N[C@H](C(=O)O)CCCN=C(N)N	QCGCETFHYOEVAI-WDSKDSINSA-N	[M]	[M+NH4]+	1.25	4.2	NA	21.7	NA	0.25	[966]	M307T464_[M+NH4]+	3
M309T530	309.117	530.5	C08247	NA	Rutinose	C12H22O10	level3.1	C[C@@H]1O[C@@H](OC[C@H]2O[C@@H](O)[C@@H]([C@H]([C@@H]2O)O)O)[C@@H]([C@@H]([C@H]1O)O)O	OVVGHDNPYGTYIT-BNXXONSGSA-N	[M]	[M-H2O+H]+	1.84	3.2	NA	12.6	1	0.84	[970]	M309T530_[M-H2O+H]+	2
M310T437	310.09	436.8	C06160	NA	(S)-Norcoclaurine	C16H17NO3	level3.1	Oc1ccc(cc1)C[C@@H]1NCCc2c1cc(O)c(c2)O	WZRCQWQRFZITDX-AWEZNQCLSA-N	[M]	[M+K]+	1.07	13.2	NA	24.7	NA	0.07	[971]	M310T437_[M+K]+	3
M310T380_2	310.199	379.7	C02838	NA	L-Octanoylcarnitine	C15H29NO4	level3.1	CCCCCCCC(=O)O[C@@H](C[N+](C)(C)C)CC(=O)[O-]	CXTATJFJDMJMIY-CYBMUJFWSA-N	[M]	[M+Na]+	1.72	0.6	NA	22	0.8274	0.72	[973]	M310T380_2_[M+Na]+	3
M310T354	310.201	353.8	C02838	NA	L-Octanoylcarnitine	C15H29NO4	level3.1	CCCCCCCC(=O)O[C@@H](C[N+](C)(C)C)CC(=O)[O-]	CXTATJFJDMJMIY-CYBMUJFWSA-N	[M]	[M+Na]+	1.57	4.5	NA	27.3	0.7401	0.57	[974]	M310T354_[M+Na]+	2
M311T433	311.147	433.3	C02713	NA	N-Acetylmuramate	C11H19NO8	level3.1	OC[C@H]1OC(O)[C@@H]([C@H]([C@@H]1O)O[C@@H](C(=O)O)C)NC(=O)C	MNLRQHMNZILYPY-MKFCKLDKSA-N	[M]	[M+NH4]+	1.81	4.1	NA	10.1	0.9329	0.81	[976]	M311T433_[M+NH4]+	5
M311T323	311.157	322.7	C16608	NA	Demethylcitalopram	C19H19FN2O	level3.1	CNCCCC1(OCc2c1ccc(c2)C#N)c1ccc(cc1)F	PTJADDMMFYXMMG-UHFFFAOYSA-N	[M]	[M+H]+	1.84	4.1	NA	10.6	0.9964	0.84	[977]	M311T323_[M+H]+	2
M312T762	312.126	762.4	C19843	NA	L-Asp(4-L-Arg)	C10H19N5O5	level3.1	O=C(C[C@@H](C(=O)O)N)N[C@H](C(=O)O)CCCN=C(N)N	QCGCETFHYOEVAI-WDSKDSINSA-N	[M]	[M+Na]+	1.67	5.5	NA	28.6	1	0.67	[978]	M312T762_[M+Na]+	6
M313T433	313.059	433.3	C21408	NA	(1R,6R)-1,4,5,5a,6,9-Hexahydrophenazine-1,6-dicarboxylate	C14H14N2O4	level3.1	OC(=O)[C@@H]1C=CCC2=NC3=C(N[C@@H]12)CC=C[C@H]3C(=O)O	MUDZFKKAMBPIJZ-XLDPMVHQSA-N	[M]	[M+K]+	1.31	0.3	NA	22.4	NA	0.31	[981]	M313T433_[M+K]+	3
M313T815	313.062	814.7	C20993	NA	S-(L-Histidin-5-yl)-L-cysteine S-oxide	C9H14N4O5S	level3.1	N[C@H](C(=O)O)Cc1[nH]cnc1S(=O)C[C@@H](C(=O)O)N	CHVJBWUZNCGHCS-VCNVLXLASA-N	[M]	[M+Na]+	1.11	10.1	NA	26.4	NA	0.11	[980]	M313T815_[M+Na]+	12
M315T535	315.174	535.4	C04655	NA	(2S,3S)-2-Hydroxytridecane-1,2,3-tricarboxylate	C16H28O7	level3.1	CCCCCCCCCC[C@@H]([C@](C(=O)O)(CC(=O)O)O)C(=O)O	DQIHPEKINXOMBM-WBMJQRKESA-N	[M]	[M-H2O+H]+	1.51	14.6	NA	20.6	0.858	0.51	[983]	M315T535_[M-H2O+H]+	2
M316T281	316.158	281.3	C06516	NA	(R)-Norreticuline	C18H21NO4	level3.1	COc1ccc(cc1O)C[C@H]1NCCc2c1cc(O)c(c2)OC	FVEMXQCEJGGXJB-CQSZACIVSA-N	[M]	[M+H]+	1.68	9.2	NA	20.1	0.9993	0.68	[984]	M316T281_[M+H]+	4
M317T762	317.082	762.4	C17935	NA	Cysteinyldopa	C12H16N2O6S	level3.1	N[C@H](C(=O)O)CSc1cc(C[C@@H](C(=O)O)N)cc(c1O)O	SXISMOAILJWTID-BQBZGAKWSA-N	[M]	[M+H]+	1.9	4.1	NA	3.8	1	0.9	[986]	M317T762_[M+H]+	1
M317T511_1	317.084	510.6	C21186	NA	6-Tuliposide B	C11H18O9	level3.1	OC[C@H](C(=C)C(=O)OC[C@H]1OC(O)[C@@H]([C@H]([C@@H]1O)O)O)O	FMHJNIRDGYFPEC-CHICSPHLSA-N	[M]	[M+Na]+	1.85	0.6	NA	1.5	0.7352	0.85	[987]	M317T511_1_[M+Na]+	5
M317T597_2	317.112	597	C03492	NA	D-4'-Phosphopantothenate	C9H18NO8P	level3.1	OC(=O)CCNC(=O)[C@@H](C(COP(=O)(O)O)(C)C)O	XHFVGHPGDLDEQO-ZETCQYMHSA-N	[M]	[M+NH4]+	1.86	3.3	NA	10.1	1	0.86	[988]	M317T597_2_[M+NH4]+	2
M317T511_2	317.134	510.6	C16352	NA	7-Methylxanthosine	C11H15N4O6	level3.1	OC[C@H]1O[C@H]([C@@H]([C@@H]1O)O)[n+]1cn(c2c1[nH]c(=O)[nH]c2=O)C	SYPRQIWERSQQNL-KQYNXXCUSA-O	[M]	[M+NH4]+	1.71	3	NA	17.2	0.8093	0.71	[989]	M317T511_2_[M+NH4]+	4
M318T500	318.115	500.2	C03993	NA	4-(beta-D-Glucosyloxy)benzoate	C13H16O8	level3.1	OC[C@H]1O[C@@H](Oc2ccc(cc2)C(=O)O)[C@@H]([C@H]([C@@H]1O)O)O	XSSDYIMYZONMBL-BZNQNGANSA-N	[M]	[M+NH4]+	1.66	7.4	NA	22.2	0.9441	0.66	[992]	M318T500_[M+NH4]+	6
M320T750	320.168	750.4	C02993	NA	Kyotorphin	C15H23N5O4	level3.1	O=C([C@H](Cc1ccc(cc1)O)N)N[C@H](C(=O)O)CCCN=C(N)N	JXNRXNCCROJZFB-RYUDHWBXSA-N	[M]	[M-H2O+H]+	1.81	10	NA	2	0.9872	0.81	[997]	M320T750_[M-H2O+H]+	5
M322T566	322.13	565.9	C12270	NA	N-Acetylaspartylglutamate	C11H16N2O8	level3.1	OC(=O)CC[C@@H](C(=O)O)NC(=O)[C@@H](NC(=O)C)CC(=O)O	OPVPGKGADVGKTG-BQBZGAKWSA-N	[M]	[M+NH4]+	1.72	13.8	NA	6.1	1	0.72	[999]	M322T566_[M+NH4]+	2
M322T498	322.173	497.6	C01682	NA	Nopaline	C11H20N4O6	level3.1	OC(=O)CC[C@H](C(=O)O)N[C@H](C(=O)O)CCCN=C(N)N	LMKYZBGVKHTLTN-NKWVEPMBSA-N	[M]	[M+NH4]+	1.72	2.6	NA	28.5	1	0.72	[1000]	M322T498_[M+NH4]+	6
M322T358	322.198	357.7	C01804	NA	Discadenine	C14H20N6O2	level3.1	CC(=CCNc1ncn(c2c1ncn2)CCC(C(=O)O)N)C	KGVAAXZLUAKZEO-UHFFFAOYSA-N	[M]	[M+NH4]+	1.79	1.4	NA	22.7	1	0.79	[1001]	M322T358_[M+NH4]+	1
M324T410	324.072	410.2	C04524	NA	2-Protocatechoylphloroglucinolcarboxylate	C14H10O8	level3.1	Oc1cc(OC(=O)c2ccc(c(c2)O)O)c(c(c1)O)C(=O)O	GRXIELRCPYIEQI-UHFFFAOYSA-N	[M]	[M+NH4]+	1.48	0	NA	2	NA	0.48	[1003]	M324T410_[M+NH4]+	8
M324T849	324.163	848.7	C20910	NA	L-4-Hydroxyphenylglycyl-L-arginine	C14H21N5O4	level3.1	N[C@@H](c1ccc(cc1)O)C(=O)N[C@H](C(=O)O)CCCN=C(N)N	YGJWDZHQJBXRDU-QWRGUYRKSA-N	[M]	[M+H]+	1.7	10.3	NA	14.2	0.9855	0.7	[1005]	M324T849_[M+H]+	1
M326T405	326.108	405.4	C03410	NA	N-Glycoloyl-neuraminate	C11H19NO10	level3.1	OCC(=O)N[C@@H]1[C@@H](O)CC(O[C@H]1[C@@H]([C@@H](CO)O)O)(O)C(=O)O	FDJKUWYYUZCUJX-PGIATKPXSA-N	[M]	[M+H]+	1.27	0.4	NA	28.6	0.0258	0.27	[1010]	M326T405_[M+H]+	3
M327T752	327.125	752.3	C01682	NA	Nopaline	C11H20N4O6	level3.1	OC(=O)CC[C@H](C(=O)O)N[C@H](C(=O)O)CCCN=C(N)N	LMKYZBGVKHTLTN-NKWVEPMBSA-N	[M]	[M+Na]+	1.84	5.3	NA	8.1	0.9808	0.84	[1012]	M327T752_[M+Na]+	2
M327T731	327.126	731.5	C01682	NA	Nopaline	C11H20N4O6	level3.1	OC(=O)CC[C@H](C(=O)O)N[C@H](C(=O)O)CCCN=C(N)N	LMKYZBGVKHTLTN-NKWVEPMBSA-N	[M]	[M+Na]+	1.87	4.1	NA	5.1	0.9685	0.87	[1013]	M327T731_[M+Na]+	6
M328T467	328.1	466.8	C19843	NA	L-Asp(4-L-Arg)	C10H19N5O5	level3.1	O=C(C[C@@H](C(=O)O)N)N[C@H](C(=O)O)CCCN=C(N)N	QCGCETFHYOEVAI-WDSKDSINSA-N	[M]	[M+K]+	1.73	5.3	NA	21.3	0.9855	0.73	[1015]	M328T467_[M+K]+	2
M329T433	329.156	433.3	C18325	NA	Feruloylagmatine	C15H22N4O3	level3.1	COc1cc(/C=C/C(=O)NCCCCN=C(N)N)ccc1O	UBMDAKWARMURDL-FNORWQNLSA-N	[M]	[M+Na]+	1.83	4.9	NA	10.7	0.9994	0.83	[1021]	M329T433_[M+Na]+	5
M329T469	329.156	469.4	C18325	NA	Feruloylagmatine	C15H22N4O3	level3.1	COc1cc(/C=C/C(=O)NCCCCN=C(N)N)ccc1O	UBMDAKWARMURDL-FNORWQNLSA-N	[M]	[M+Na]+	1.68	5.1	NA	19.9	0.8642	0.68	[1020]	M329T469_[M+Na]+	3
M333T420	333.151	419.7	C00933	NA	Sinapine	C16H24NO5	level3.1	COc1cc(/C=C/C(=O)OCC[N+](C)(C)C)cc(c1O)OC	HUJXHFRXWWGYQH-UHFFFAOYSA-O	[M]	[M+Na]+	1.75	9.7	NA	6.8	0.9425	0.75	[1028]	M333T420_[M+Na]+	6
M334T398	334.089	397.8	C05143	NA	Dhurrin	C14H17NO7	level3.1	OC[C@H]1O[C@@H](O[C@@H](c2ccc(cc2)O)C#N)[C@@H]([C@H]([C@@H]1O)O)O	NVLTYOJHPBMILU-YOVYLDAJSA-N	[M]	[M+Na]+	1.81	1.6	NA	4.8	0.7556	0.81	[1030]	M334T398_[M+Na]+	4
M335T715	335.067	715.1	C00455	NA	Nicotinamide D-ribonucleotide	C11H15N2O8P	level3.1	O[C@@H]1[C@H](O)[C@H](O[C@H]1[n+]1cccc(c1)C(=O)N)COP(=O)(O)[O-]	DAYLJWODMCOQEW-TURQNECASA-N	[M]	[M+H]+	1.73	8.5	NA	14.8	0.9966	0.73	[1031]	M335T715_[M+H]+	1
M336T534	336.09	533.5	C01031	NA	S-Formylglutathione	C11H17N3O7S	level3.1	O=CSC[C@@H](C(=O)NCC(=O)O)NC(=O)CC[C@@H](C(=O)O)N	FHXAGOICBFGEBF-BQBZGAKWSA-N	[M]	[M+H]+	1.69	10.3	NA	0.5	0.7257	0.69	[1037]	M336T534_[M+H]+	4
M338T776	338.106	776.3	C14180	NA	S-(Hydroxymethyl)glutathione	C11H19N3O7S	level3.1	OCSC[C@@H](C(=O)NCC(=O)O)NC(=O)CC[C@@H](C(=O)O)N	PIUSLWSYOYFRFR-BQBZGAKWSA-N	[M]	[M+H]+	1.63	9.5	NA	23.3	0.976	0.63	[1042]	M338T776_[M+H]+	1
M340T474	340.159	474.3	C04079	NA	N-((R)-Pantothenoyl)-L-cysteine	C12H22N2O6S	level3.1	SC[C@@H](C(=O)O)NC(=O)CCNC(=O)[C@@H](C(CO)(C)C)O	QSYCTARXWYLMOF-CBAPKCEASA-N	[M]	[M+NH4]+	1.76	12.3	NA	4.2	0.9982	0.76	[1047]	M340T474_[M+NH4]+	1
M341T322	341.183	322.5	C07344	NA	3-Hydroxyquinine	C20H24N2O3	level3.1	C=C[C@@]1(O)CN2CC[C@H]1C[C@H]2[C@@H](c1ccnc2c1cc(OC)cc2)O	BSRUJCFCZKMFMB-YGHPHNMRSA-N	[M]	[M+H]+	1.28	8.3	NA	12.5	0.0371	0.28	[1049]	M341T322_[M+H]+	1
M341T227	341.184	227.1	C07344	NA	3-Hydroxyquinine	C20H24N2O3	level3.1	C=C[C@@]1(O)CN2CC[C@H]1C[C@H]2[C@@H](c1ccnc2c1cc(OC)cc2)O	BSRUJCFCZKMFMB-YGHPHNMRSA-N	[M]	[M+H]+	1.38	5.7	NA	20.8	0.296	0.38	[1048]	M341T227_[M+H]+	3
M343T338	343.136	337.9	C00761	NA	Coniferin	C16H22O8	level3.1	OC/C=C/c1ccc(c(c1)OC)O[C@@H]1O[C@H](CO)[C@H]([C@@H]([C@H]1O)O)O	SFLMUHDGSQZDOW-FAOXUISGSA-N	[M]	[M+H]+	1.2	9.3	NA	17	NA	0.2	[1053]	M343T338_[M+H]+	3
M343T474	343.136	474.3	C03410	NA	N-Glycoloyl-neuraminate	C11H19NO10	level3.1	OCC(=O)N[C@@H]1[C@@H](O)CC(O[C@H]1[C@@H]([C@@H](CO)O)O)(O)C(=O)O	FDJKUWYYUZCUJX-PGIATKPXSA-N	[M]	[M+NH4]+	1.76	2.1	NA	16.5	0.8581	0.76	[1052]	M343T474_[M+NH4]+	2
M344T570	344.094	569.7	C04544	NA	gamma-L-Glutamyl-L-cysteinyl-beta-alanine	C11H19N3O6S	level3.1	SC[C@@H](C(=O)NCCC(=O)O)NC(=O)CC[C@@H](C(=O)O)N	HKBNQXMLSMKLJV-BQBZGAKWSA-N	[M]	[M+Na]+	1.68	13.9	NA	9.4	0.983	0.68	[1054]	M344T570_[M+Na]+	3
M344T377	344.167	377.2	C06866	NA	Capsaicin	C18H27NO3	level3.1	COc1cc(CNC(=O)CCCC/C=C/C(C)C)ccc1O	YKPUWZUDDOIDPM-SOFGYWHQSA-N	[M]	[M+K]+	1.43	12	NA	27.2	0.7071	0.43	[1057]	M344T377_[M+K]+	2
M344T342	344.24	341.7	C06542	NA	Ajmaline	C20H26N2O2	level3.1	CC[C@H]1[C@@H]2CC3N([C@@H]1O)[C@@H]1C2[C@@H](O)[C@]2([C@H]3N(C)c3c2cccc3)C1	CJDRUOGAGYHKKD-UORGRDHFSA-N	[M]	[M+NH4]+	1.19	14.4	NA	7.7	NA	0.19	[1058]	M344T342_[M+NH4]+	2
M345T684	345.136	683.5	C05399	NA	Melibiitol	C12H24O11	level3.1	OC[C@@H]([C@H]([C@@H]([C@@H](CO[C@H]1O[C@H](CO)[C@@H]([C@@H]([C@H]1O)O)O)O)O)O)O	SERLAGPUMNYUCK-GFRRCQKTSA-N	[M]	[M+H]+	1.67	7.5	NA	24.7	0.9999	0.67	[1059]	M345T684_[M+H]+	6
M346T738	346.111	738.3	C06457	NA	Bialaphos	C11H22N3O6P	level3.1	O=C([C@@H](NC(=O)[C@H](CCP(=O)(O)C)N)C)N[C@H](C(=O)O)C	GINJFDRNADDBIN-FXQIFTODSA-N	[M]	[M+Na]+	1.7	8.6	NA	16.9	0.9737	0.7	[1064]	M346T738_[M+Na]+	3
M346T824	346.145	823.7	C20910	NA	L-4-Hydroxyphenylglycyl-L-arginine	C14H21N5O4	level3.1	N[C@@H](c1ccc(cc1)O)C(=O)N[C@H](C(=O)O)CCCN=C(N)N	YGJWDZHQJBXRDU-QWRGUYRKSA-N	[M]	[M+Na]+	1.75	9.7	NA	10.8	1	0.75	[1065]	M346T824_[M+Na]+	1
M351T804	351.155	804	C20994	NA	S-(Hercyn-2-yl)-L-cysteine S-oxide	C12H21N4O5S	level3.1	OC(=O)[C@H](CS(=O)c1ncc([nH]1)C[C@H]([N+](C)(C)C)C(=O)O)N	CSTNDZVKJNPMIG-PTZMPWRZSA-O	[M]	[M+NH4]+	1.65	4.8	NA	24.9	0.8796	0.65	[1073]	M351T804_[M+NH4]+	2
M352T421	352.066	421	C04606	NA	5-(3,4-Diacetoxybut-1-ynyl)-2,2'-bithiophene	C16H14O4S2	level3.1	CC(=O)OC(C#Cc1ccc(s1)c1cccs1)COC(=O)C	RGIIXLVKXLFDLP-UHFFFAOYSA-N	[M]	[M+NH4]+	1.72	2.9	NA	26.7	0.9771	0.72	[1074]	M352T421_[M+NH4]+	2
M352T747	352.139	747.2	C14874	NA	Glutathione episulfonium ion	C12H20N3O6S	level3.1	O=C(N[C@H](C(=O)NCC(=O)O)C[S+]1CC1)CC[C@@H](C(=O)O)N	PWVNIRRYQGQWMG-YUMQZZPRSA-O	[M]	[M+NH4]+	1.65	5.3	NA	13.2	0.6895	0.65	[1079]	M352T747_[M+NH4]+	1
M352T444	352.157	444	C05220	NA	Salutaridinol	C19H23NO4	level3.1	COC1=C[C@@]23CCN([C@@H](C2=C[C@@H]1O)Cc1c3c(O)c(cc1)OC)C	LLSADFZHWMEBHH-TYILLQQXSA-N	[M]	[M+Na]+	1.27	12.9	NA	22.5	0.3553	0.27	[1081]	M352T444_[M+Na]+	3
M356T818	356.115	818.5	C20994	NA	S-(Hercyn-2-yl)-L-cysteine S-oxide	C12H21N4O5S	level3.1	OC(=O)[C@H](CS(=O)c1ncc([nH]1)C[C@H]([N+](C)(C)C)C(=O)O)N	CSTNDZVKJNPMIG-PTZMPWRZSA-O	[M]	[M+Na]+	1.49	6	NA	27.1	0.6263	0.49	[1086]	M356T818_[M+Na]+	1
M358T808	358.119	808.1	C04540	NA	N4-(Acetyl-beta-D-glucosaminyl)asparagine	C12H21N3O8	level3.1	OC[C@H]1O[C@@H](NC(=O)C[C@@H](C(=O)O)N)[C@@H]([C@H]([C@@H]1O)O)NC(=O)C	YTTRPBWEMMPYSW-HRRFRDKFSA-N	[M]	[M+Na]+	1.17	8.3	NA	23.4	NA	0.17	[1092]	M358T808_[M+Na]+	4
M360T572	360.065	571.6	C04544	NA	gamma-L-Glutamyl-L-cysteinyl-beta-alanine	C11H19N3O6S	level3.1	SC[C@@H](C(=O)NCCC(=O)O)NC(=O)CC[C@@H](C(=O)O)N	HKBNQXMLSMKLJV-BQBZGAKWSA-N	[M]	[M+K]+	1.8	7	NA	9.1	0.9855	0.8	[1096]	M360T572_[M+K]+	3
M360T693	360.126	692.9	C05557	NA	Isopenicillin N	C14H21N3O6S	level3.1	O=C(N[C@@H]1C(=O)N2[C@@H]1SC([C@@H]2C(=O)O)(C)C)CCC[C@@H](C(=O)O)N	MIFYHUACUWQUKT-GTQWGBSQSA-N	[M]	[M+H]+	1.78	8.3	NA	0.1	0.8388	0.78	[1097]	M360T693_[M+H]+	1
M360T370	360.161	370	C00761	NA	Coniferin	C16H22O8	level3.1	OC/C=C/c1ccc(c(c1)OC)O[C@@H]1O[C@H](CO)[C@H]([C@@H]([C@H]1O)O)O	SFLMUHDGSQZDOW-FAOXUISGSA-N	[M]	[M+NH4]+	1.57	10.1	NA	28.1	0.9441	0.57	[1103]	M360T370_[M+NH4]+	3
M360T327	360.162	326.6	C00761	NA	Coniferin	C16H22O8	level3.1	OC/C=C/c1ccc(c(c1)OC)O[C@@H]1O[C@H](CO)[C@H]([C@@H]([C@H]1O)O)O	SFLMUHDGSQZDOW-FAOXUISGSA-N	[M]	[M+NH4]+	1.39	8.6	NA	13.1	0.2878	0.39	[1102]	M360T327_[M+NH4]+	3
M360T339	360.163	338.6	C00761	NA	Coniferin	C16H22O8	level3.1	OC/C=C/c1ccc(c(c1)OC)O[C@@H]1O[C@H](CO)[C@H]([C@@H]([C@H]1O)O)O	SFLMUHDGSQZDOW-FAOXUISGSA-N	[M]	[M+NH4]+	1.29	6.7	NA	17.2	0.091	0.29	[1101]	M360T339_[M+NH4]+	6
M362T728	362.105	727.8	C03451	NA	(R)-S-Lactoylglutathione	C13H21N3O8S	level3.1	O=C(N[C@H](C(=O)NCC(=O)O)CSC(=O)[C@H](O)C)CC[C@@H](C(=O)O)N	VDYDCVUWILIYQF-CSMHCCOUSA-N	[M]	[M-H2O+H]+	1.68	7.8	NA	14.7	0.857	0.68	[1105]	M362T728_[M-H2O+H]+	3
M363T375	363.14	375.5	C17757	NA	2-Descarboxy-betanidin	C17H17N2O6	level3.1	OC(=O)[C@@H]1C/C(=C\C=[N+]2CCc3c2cc(O)c(c3)O)/C=C(N1)C(=O)O	GHQCCRRSVBDNAW-LBPRGKRZSA-O	[M]	[M+NH4]+	1.74	7.1	NA	16.1	0.9921	0.74	[1107]	M363T375_[M+NH4]+	8
M364T416	364.172	415.8	C19691	NA	Farnesylcysteine	C18H31NO2S	level3.1	C/C(=C\CSC[C@@H](C(=O)O)N)/CC/C=C(/CCC=C(C)C)\C	SYSLNQMKLROGCL-BCYUYYMPSA-N	[M]	[M+K]+	1.79	3.7	NA	12.6	0.9055	0.79	[1109]	M364T416_[M+K]+	2
M366T390	366.109	390.5	C05179	NA	Salutaridine	C19H21NO4	level3.1	COC1=C[C@@]23CCN([C@@H](C2=CC1=O)Cc1c3c(O)c(cc1)OC)C	GVTRUVGBZQJVTF-YJYMSZOUSA-N	[M]	[M+K]+	1.45	3.6	NA	7.9	0.1548	0.45	[1112]	M366T390_[M+K]+	2
M368T633	368.011	632.7	C02353	NA	2',3'-Cyclic AMP	C10H12N5O6P	level3.1	OC[C@H]1O[C@H]([C@H]2[C@@H]1OP(=O)(O2)O)n1cnc2c1ncnc2N	KMYWVDDIPVNLME-KQYNXXCUSA-N	[M]	[M+K]+	1.62	12	NA	14	0.88	0.62	[1115]	M368T633_[M+K]+	16
M372T399	372.13	398.5	C00852	NA	Chlorogenate	C16H18O9	level3.1	O=C(O[C@@H]1C[C@@](O)(C[C@H]([C@H]1O)O)C(=O)O)/C=C/c1ccc(c(c1)O)O	CWVRJTMFETXNAD-JUHZACGLSA-N	[M]	[M+NH4]+	1.85	1.5	NA	14.9	0.9992	0.85	[1121]	M372T399_[M+NH4]+	1
M372T278	372.13	278.5	C00852	NA	Chlorogenate	C16H18O9	level3.1	O=C(O[C@@H]1C[C@@](O)(C[C@H]([C@H]1O)O)C(=O)O)/C=C/c1ccc(c(c1)O)O	CWVRJTMFETXNAD-JUHZACGLSA-N	[M]	[M+NH4]+	1.76	1.9	NA	19.7	0.9093	0.76	[1123]	M372T278_[M+NH4]+	8
M372T385	372.13	385.5	C00852	NA	Chlorogenate	C16H18O9	level3.1	O=C(O[C@@H]1C[C@@](O)(C[C@H]([C@H]1O)O)C(=O)O)/C=C/c1ccc(c(c1)O)O	CWVRJTMFETXNAD-JUHZACGLSA-N	[M]	[M+NH4]+	1.85	3.6	NA	11.2	0.9998	0.85	[1122]	M372T385_[M+NH4]+	6
M373T836	373.168	835.6	C20925	NA	L-Alanyl-gamma-D-glutamyl-meso-2,6-diaminoheptanedioate	C15H26N4O8	level3.1	O=C(N[C@H](C(=O)O)CCC[C@H](C(=O)O)N)CC[C@H](C(=O)O)NC(=O)[C@@H](N)C	FMNCPUGORYYCEM-QCLAVDOMSA-N	[M]	[M-H2O+H]+	1.64	10.2	NA	18.5	0.9213	0.64	[1125]	M373T836_[M-H2O+H]+	1
M374T810	374.093	809.7	C04540	NA	N4-(Acetyl-beta-D-glucosaminyl)asparagine	C12H21N3O8	level3.1	OC[C@H]1O[C@@H](NC(=O)C[C@@H](C(=O)O)N)[C@@H]([C@H]([C@@H]1O)O)NC(=O)C	YTTRPBWEMMPYSW-HRRFRDKFSA-N	[M]	[M+K]+	1.61	8.3	NA	23.7	0.8938	0.61	[1127]	M374T810_[M+K]+	2
M379T468	379.133	468.1	C20333	NA	N2-Citryl-N6-acetyl-N6-hydroxy-L-lysine	C14H22N2O10	level3.1	O=C(CC(C(=O)O)(CC(=O)O)O)N[C@H](C(=O)O)CCCCN(C(=O)C)O	HPOPJZNNZCIWFX-CUVJYRNJSA-N	[M]	[M+H]+	1.69	4.7	NA	27	0.9915	0.69	[1142]	M379T468_[M+H]+	3
M381T591	381.015	591.2	C01185	NA	Nicotinate D-ribonucleotide	C11H15NO9P	level3.1	O[C@@H]1[C@H](O)[C@H](O[C@H]1[n+]1cccc(c1)C(=O)O)COP(=O)(O)O	JOUIQRNQJGXQDC-ZYUZMQFOSA-O	[M]	[M-H+2Na]+	1.26	11.8	NA	4.8	NA	0.26	[1148]	M381T591_[M-H+2Na]+	11
M381T337	381.092	336.6	C00761	NA	Coniferin	C16H22O8	level3.1	OC/C=C/c1ccc(c(c1)OC)O[C@@H]1O[C@H](CO)[C@H]([C@@H]([C@H]1O)O)O	SFLMUHDGSQZDOW-FAOXUISGSA-N	[M]	[M+K]+	1.22	8.8	NA	16.5	NA	0.22	[1150]	M381T337_[M+K]+	4
M381T575	381.182	574.7	C05556	NA	delta-(L-2-Aminoadipyl)-L-cysteinyl-D-valine	C14H25N3O6S	level3.1	SCC(C(=O)N[C@@H](C(=O)O)C(C)C)NC(=O)CCC[C@@H](C(=O)O)N	BYEIJZFKOAXBBV-PGIIIRCOSA-N	[M]	[M+NH4]+	1.66	5	NA	16.5	0.7687	0.66	[1151]	M381T575_[M+NH4]+	10
M382T264	382.168	263.7	C16710	NA	N-Formyldemecolcine	C22H25NO6	level3.1	O=CN([C@H]1CCc2c(c3c1cc(=O)c(cc3)OC)c(OC)c(c(c2)OC)OC)C	HTWMEJLBEVTMMZ-INIZCTEOSA-N	[M]	[M-H2O+H]+	1.83	6.8	NA	6.1	0.9862	0.83	[1153]	M382T264_[M-H2O+H]+	2
M384T678	384.146	678	C06372	NA	Lacto-N-biose	C14H25NO11	level3.1	OC[C@H]1OC(O)[C@@H]([C@H]([C@@H]1O)O[C@@H]1O[C@H](CO)[C@@H]([C@@H]([C@H]1O)O)O)NC(=O)C	HMQPEDMEOBLSQB-RPHKZZMBSA-N	[M]	[M+H]+	1.1	12.3	NA	23.5	NA	0.1	[1156]	M384T678_[M+H]+	1
M384T434	384.147	433.8	C19784	NA	1-O-[2-(Acetylamino)-2-deoxy-alpha-D-glucopyranosyl]-D-myo-Inositol	C14H25NO11	level3.1	OC[C@H]1O[C@H](OC2[C@H](O)[C@H](O)C([C@@H]([C@H]2O)O)O)[C@@H]([C@H]([C@@H]1O)O)NC(=O)C	MRKTUVZZZRUSQR-URSAZOBZSA-N	[M]	[M+H]+	1.7	8.1	NA	20.2	1	0.7	[1157]	M384T434_[M+H]+	1
M385T410	385.132	410.2	C02130	NA	Acetyl-maltose	C14H24O12	level3.1	OC[C@H]1OC(O)[C@@H]([C@H]([C@@H]1O[C@H]1O[C@H](COC(=O)C)[C@H]([C@@H]([C@H]1O)O)O)O)O	IJVLHLCOMOKFHH-DURRTVQMSA-N	[M]	[M+H]+	1.63	4.3	NA	21	0.7556	0.63	[1161]	M385T410_[M+H]+	4
M386T259	386.199	258.9	C16709	NA	O-Methylandrocymbine	C22H27NO5	level3.1	COC1=C[C@]23CCN([C@H](C2=CC1=O)CCc1c3c(OC)c(c(c1)OC)OC)C	AYPIIWGCGUQVNZ-OYHNWAKOSA-N	[M]	[M+H]+	1.69	6.3	NA	25	0.9989	0.69	[1163]	M386T259_[M+H]+	6
M386T364	386.286	363.5	C05482	NA	Cortol	C21H36O5	level3.1	OC[C@@H]([C@@]1(O)CC[C@@H]2[C@]1(C)C[C@H](O)[C@H]1[C@H]2CC[C@H]2[C@]1(C)CC[C@H](C2)O)O	FFPUNPBUZDTHJI-XPOJVAQCSA-N	[M]	[M+NH4]+	1.57	11.5	NA	28.3	0.9875	0.57	[1164]	M386T364_[M+NH4]+	4
M390T589	390.081	588.5	C05993	NA	Acetyl adenylate	C12H16N5O8P	level3.1	CC(=O)OP(=O)(OC[C@H]1O[C@H]([C@@H]([C@@H]1O)O)n1cnc2c1ncnc2N)O	UBPVOHPZRZIJHM-WOUKDFQISA-N	[M]	[M+H]+	1.81	0.8	NA	13.3	0.861	0.81	[1170]	M390T589_[M+H]+	7
M391T619	391.015	619.1	C01103	NA	Orotidine 5'-phosphate	C10H13N2O11P	level3.1	O[C@@H]1[C@H](O)[C@H](O[C@H]1n1c(=O)[nH]c(=O)cc1C(=O)O)COP(=O)(O)O	KYOBSHFOBAOFBF-XVFCMESISA-N	[M]	[M+Na]+	1.84	0.9	NA	11.3	0.8907	0.84	[1171]	M391T619_[M+Na]+	3
M396T497	396.067	496.9	C16698	NA	N-Acetylmuramic acid 6-phosphate	C11H20NO11P	level3.1	CC(=O)N[C@H]1C(O)O[C@@H]([C@H]([C@@H]1O[C@@H](C(=O)O)C)O)COP(=O)(O)O	NMEMTQKUEVNSPV-MKFCKLDKSA-N	[M]	[M+Na]+	1.29	0.8	NA	23.7	NA	0.29	[1179]	M396T497_[M+Na]+	23
M398T441	398.021	440.5	C04544	NA	gamma-L-Glutamyl-L-cysteinyl-beta-alanine	C11H19N3O6S	level3.1	SC[C@@H](C(=O)NCCC(=O)O)NC(=O)CC[C@@H](C(=O)O)N	HKBNQXMLSMKLJV-BQBZGAKWSA-N	[M]	[M-H+2K]+	1.16	5.3	NA	29.9	NA	0.16	[1183]	M398T441_[M-H+2K]+	3
M401T678	401.173	677.7	C06372	NA	Lacto-N-biose	C14H25NO11	level3.1	OC[C@H]1OC(O)[C@@H]([C@H]([C@@H]1O)O[C@@H]1O[C@H](CO)[C@@H]([C@@H]([C@H]1O)O)O)NC(=O)C	HMQPEDMEOBLSQB-RPHKZZMBSA-N	[M]	[M+NH4]+	1.14	10	NA	23.4	NA	0.14	[1186]	M401T678_[M+NH4]+	1
M401T446	401.175	445.6	C19784	NA	1-O-[2-(Acetylamino)-2-deoxy-alpha-D-glucopyranosyl]-D-myo-Inositol	C14H25NO11	level3.1	OC[C@H]1O[C@H](OC2[C@H](O)[C@H](O)C([C@@H]([C@H]2O)O)O)[C@@H]([C@H]([C@@H]1O)O)NC(=O)C	MRKTUVZZZRUSQR-URSAZOBZSA-N	[M]	[M+NH4]+	1.69	3.3	NA	18	0.7832	0.69	[1188]	M401T446_[M+NH4]+	2
M401T424	401.176	423.5	C19784	NA	1-O-[2-(Acetylamino)-2-deoxy-alpha-D-glucopyranosyl]-D-myo-Inositol	C14H25NO11	level3.1	OC[C@H]1O[C@H](OC2[C@H](O)[C@H](O)C([C@@H]([C@H]2O)O)O)[C@@H]([C@H]([C@@H]1O)O)NC(=O)C	MRKTUVZZZRUSQR-URSAZOBZSA-N	[M]	[M+NH4]+	1.55	1.5	NA	22.1	0.5149	0.55	[1187]	M401T424_[M+NH4]+	4
M403T465	403.155	465.1	C17355	NA	Nocardicin G	C19H19N3O6	level3.1	Oc1ccc(cc1)[C@H](C(=O)N[C@H]1CN(C1=O)[C@H](c1ccc(cc1)O)C(=O)O)N	SAVAPYNOQXYBJS-ARFHVFGLSA-N	[M]	[M+NH4]+	1.48	14.9	NA	6.8	0.5767	0.48	[1190]	M403T465_[M+NH4]+	2
M406T659	406.127	658.7	C20887	NA	beta-D-Mannosyl-1,4-N-acetyl-D-glucosamine	C14H25NO11	level3.1	OC[C@H]1OC(O)[C@@H]([C@H]([C@@H]1O[C@@H]1O[C@H](CO)[C@H]([C@@H]([C@@H]1O)O)O)O)NC(=O)C	KFEUJDWYNGMDBV-KTNASFDVSA-N	[M]	[M+Na]+	1.59	12.8	NA	23	0.9924	0.59	[1194]	M406T659_[M+Na]+	5
M406T678	406.128	678.1	C06372	NA	Lacto-N-biose	C14H25NO11	level3.1	OC[C@H]1OC(O)[C@@H]([C@H]([C@@H]1O)O[C@@H]1O[C@H](CO)[C@@H]([C@@H]([C@H]1O)O)O)NC(=O)C	HMQPEDMEOBLSQB-RPHKZZMBSA-N	[M]	[M+Na]+	1.58	10.5	NA	23.5	0.9083	0.58	[1193]	M406T678_[M+Na]+	5
M413T588	412.971	587.8	C01185	NA	Nicotinate D-ribonucleotide	C11H15NO9P	level3.1	O[C@@H]1[C@H](O)[C@H](O[C@H]1[n+]1cccc(c1)C(=O)O)COP(=O)(O)O	JOUIQRNQJGXQDC-ZYUZMQFOSA-O	[M]	[M-H+2K]+	1.84	7.1	NA	5.4	1	0.84	[1197]	M413T588_[M-H+2K]+	15
M426T398	426.316	398.5	C00695	NA	Cholic acid	C24H40O5	level3.1	O[C@@H]1CC[C@]2([C@@H](C1)C[C@H]([C@@H]1[C@@H]2C[C@H](O)[C@]2([C@H]1CC[C@@H]2[C@@H](CCC(=O)O)C)C)O)C	BHQCQFFYRZLCQQ-OELDTZBJSA-N	[M]	[M+NH4]+	1.69	12.8	NA	7.7	0.9385	0.69	[1202]	M426T398_[M+NH4]+	3
M426T413	426.316	412.9	C00695	NA	Cholic acid	C24H40O5	level3.1	O[C@@H]1CC[C@]2([C@@H](C1)C[C@H]([C@@H]1[C@@H]2C[C@H](O)[C@]2([C@H]1CC[C@@H]2[C@@H](CCC(=O)O)C)C)O)C	BHQCQFFYRZLCQQ-OELDTZBJSA-N	[M]	[M+NH4]+	1.69	12.4	NA	11.6	0.9847	0.69	[1203]	M426T413_[M+NH4]+	3
M428T589	428.036	589.1	C05993	NA	Acetyl adenylate	C12H16N5O8P	level3.1	CC(=O)OP(=O)(OC[C@H]1O[C@H]([C@@H]([C@@H]1O)O)n1cnc2c1ncnc2N)O	UBPVOHPZRZIJHM-WOUKDFQISA-N	[M]	[M+K]+	1.87	1	NA	13.4	0.9999	0.87	[1204]	M428T589_[M+K]+	8
M433T497	433.135	497.4	C00916	NA	Cephalosporin C	C16H21N3O8S	level3.1	O=C(N[C@@H]1C(=O)N2[C@@H]1SCC(=C2C(=O)O)COC(=O)C)CCC[C@H](C(=O)O)N	HOKIDJSKDBPKTQ-GLXFQSAKSA-N	[M]	[M+NH4]+	1.64	8.5	NA	26	1	0.64	[1206]	M433T497_[M+NH4]+	6
M457T781	457.224	781.4	C05730	NA	Glutathionylspermidine	C17H34N6O5S	level3.1	NCCCCNCCCNC(=O)CNC(=O)[C@@H](NC(=O)CC[C@@H](C(=O)O)N)CS	NEDQLXHBVHSKNV-STQMWFEESA-N	[M]	[M+Na]+	1.7	8.6	NA	17.4	0.9682	0.7	[1217]	M457T781_[M+Na]+	8
M458T425	458.172	425	C08325	NA	Amygdalin	C20H27NO11	level3.1	OC[C@H]1O[C@@H](OC[C@H]2O[C@@H](O[C@H](c3ccccc3)C#N)[C@@H]([C@H]([C@@H]2O)O)O)[C@@H]([C@H]([C@@H]1O)O)O	XUCIJNAGGSZNQT-JHSLDZJXSA-N	[M]	[M+H]+	1.6	13.3	NA	21.9	0.9994	0.6	[1218]	M458T425_[M+H]+	4
M461T442	461.1	442.4	C05646	NA	5-Hydroxyindolepyruvate	C11H9NO4	level3.1	Oc1ccc2c(c1)c(c[nH]2)CC(=O)C(=O)O	HKNXPMPZYQXTDD-UHFFFAOYSA-N	[M]	[2M+Na]+	1.22	7.7	NA	17.9	NA	0.22	[1220]	M461T442_[2M+Na]+	7
M462T706	462.171	706.2	C19703	NA	1-O-[2-(L-Cysteinamido)-2-deoxy-alpha-D-glucopyranosyl]-1D-myo-inositol	C15H28N2O11S	level3.1	OC[C@H]1O[C@H](OC2[C@H](O)[C@H](O)C([C@@H]([C@H]2O)O)O)[C@@H]([C@H]([C@@H]1O)O)NC(=O)[C@H](CS)N	ZGXSCMBZZVXWGF-GGKYFZEDSA-N	[M]	[M+NH4]+	1.1	10	NA	28	NA	0.1	[1221]	M462T706_[M+NH4]+	2
M475T641	475.092	641.4	C20641	NA	L-Threonylcarbamoyladenylate	C15H21N6O11P	level3.1	O=C(OP(=O)(OC[C@H]1O[C@H]([C@@H]([C@@H]1O)O)n1cnc2c1ncnc2N)O)N[C@H](C(=O)O)[C@H](O)C	GHLUPQUHEIJRCU-DWVDDHQFSA-N	[M]	[M-H2O+H]+	1.79	10.2	NA	5.2	1	0.79	[1227]	M475T641_[M-H2O+H]+	4
M483T609	483.097	608.9	C19703	NA	1-O-[2-(L-Cysteinamido)-2-deoxy-alpha-D-glucopyranosyl]-1D-myo-inositol	C15H28N2O11S	level3.1	OC[C@H]1O[C@H](OC2[C@H](O)[C@H](O)C([C@@H]([C@H]2O)O)O)[C@@H]([C@H]([C@@H]1O)O)NC(=O)[C@H](CS)N	ZGXSCMBZZVXWGF-GGKYFZEDSA-N	[M]	[M+K]+	1.67	14.8	NA	10.3	1	0.67	[1229]	M483T609_[M+K]+	9
M512T330	512.262	330.1	C15559	NA	Glycochenodeoxycholate 7-sulfate	C26H43NO8S	level3.1	O[C@@H]1CC[C@]2([C@@H](C1)C[C@H]([C@@H]1[C@@H]2CC[C@]2([C@H]1CC[C@@H]2[C@@H](CCC(=O)NCC(=O)O)C)C)OS(=O)(=O)O)C	GLYPHOJMMLQNJQ-GYPHWSFCSA-N	[M]	[M-H2O+H]+	1.24	11.5	NA	25.2	0.2838	0.24	[1237]	M512T330_[M-H2O+H]+	5
M530T422	530.272	422.2	C15559	NA	Glycochenodeoxycholate 7-sulfate	C26H43NO8S	level3.1	O[C@@H]1CC[C@]2([C@@H](C1)C[C@H]([C@@H]1[C@@H]2CC[C@]2([C@H]1CC[C@@H]2[C@@H](CCC(=O)NCC(=O)O)C)C)OS(=O)(=O)O)C	GLYPHOJMMLQNJQ-GYPHWSFCSA-N	[M]	[M+H]+	1.6	11.8	NA	4.3	0.6744	0.6	[1240]	M530T422_[M+H]+	8
M542T682	542.062	681.9	C00301	NA	ADP-ribose	C15H23N5O14P2	level3.1	O[C@@H]1[C@@H](COP(=O)(OP(=O)(OC[C@H]2O[C@H]([C@@H]([C@@H]2O)O)O)O)O)O[C@H]([C@@H]1O)n1cnc2c1ncnc2N	SRNWOUGRCWSEMX-KEOHHSTQSA-N	[M]	[M-H2O+H]+	1.67	12.2	NA	6.4	0.861	0.67	[1242]	M542T682_[M-H2O+H]+	7
M547T422	547.298	421.6	C15559	NA	Glycochenodeoxycholate 7-sulfate	C26H43NO8S	level3.1	O[C@@H]1CC[C@]2([C@@H](C1)C[C@H]([C@@H]1[C@@H]2CC[C@]2([C@H]1CC[C@@H]2[C@@H](CCC(=O)NCC(=O)O)C)C)OS(=O)(=O)O)C	GLYPHOJMMLQNJQ-GYPHWSFCSA-N	[M]	[M+NH4]+	1.56	12.3	NA	4.4	0.603	0.56	[1243]	M547T422_[M+NH4]+	12
M614T670	614.08	669.8	C20784	NA	ADP-5-ethyl-4-methylthiazole-2-carboxylate	C17H22N6O12P2S	level3.1	O[C@@H]1[C@@H](COP(=O)(OP(=O)(OCCc2sc(nc2C)C(=O)O)O)O)O[C@H]([C@@H]1O)n1cnc2c1ncnc2N	VGXBGQACJQRWLV-LKGUXBDMSA-N	[M]	[M+NH4]+	1.89	4.9	NA	3.5	0.9965	0.89	[1246]	M614T670_[M+NH4]+	6
M657T753	657.228	752.9	C04886	NA	alpha-N-Acetylneuraminyl-2,6-beta-D-galactosyl-1,4-N-acetyl-beta-D-glucosamine	C25H42N2O19	level3.1	OC[C@H]([C@H]([C@@H]1O[C@](OC[C@H]2O[C@@H](O[C@@H]3[C@@H](CO)O[C@H]([C@@H]([C@H]3O)NC(=O)C)O)[C@@H]([C@H]([C@H]2O)O)O)(C[C@@H]([C@H]1NC(=O)C)O)C(=O)O)O)O	RPSBVJXBTXEJJG-LURNZOHQSA-N	[M]	[M-H2O+H]+	1.07	11.8	NA	28.2	NA	0.07	[1248]	M657T753_[M-H2O+H]+	4
M673T586	673.114	586	C01185	NA	Nicotinate D-ribonucleotide	C11H15NO9P	level3.1	O[C@@H]1[C@H](O)[C@H](O[C@H]1[n+]1cccc(c1)C(=O)O)COP(=O)(O)O	JOUIQRNQJGXQDC-ZYUZMQFOSA-O	[M]	[2M+H]+	1.23	13.2	NA	5.7	NA	0.23	[1249]	M673T586_[2M+H]+	17
M675T754	675.237	753.6	C04886	NA	alpha-N-Acetylneuraminyl-2,6-beta-D-galactosyl-1,4-N-acetyl-beta-D-glucosamine	C25H42N2O19	level3.1	OC[C@H]([C@H]([C@@H]1O[C@](OC[C@H]2O[C@@H](O[C@@H]3[C@@H](CO)O[C@H]([C@@H]([C@H]3O)NC(=O)C)O)[C@@H]([C@H]([C@H]2O)O)O)(C[C@@H]([C@H]1NC(=O)C)O)C(=O)O)O)O	RPSBVJXBTXEJJG-LURNZOHQSA-N	[M]	[M+H]+	1.03	13.9	NA	28.3	NA	0.03	[1250]	M675T754_[M+H]+	2
M675T741	675.238	741.5	C04886	NA	alpha-N-Acetylneuraminyl-2,6-beta-D-galactosyl-1,4-N-acetyl-beta-D-glucosamine	C25H42N2O19	level3.1	OC[C@H]([C@H]([C@@H]1O[C@](OC[C@H]2O[C@@H](O[C@@H]3[C@@H](CO)O[C@H]([C@@H]([C@H]3O)NC(=O)C)O)[C@@H]([C@H]([C@H]2O)O)O)(C[C@@H]([C@H]1NC(=O)C)O)C(=O)O)O)O	RPSBVJXBTXEJJG-LURNZOHQSA-N	[M]	[M+H]+	1.08	12.1	NA	26.2	NA	0.08	[1251]	M675T741_[M+H]+	7
M697T741	697.219	741.5	C04886	NA	alpha-N-Acetylneuraminyl-2,6-beta-D-galactosyl-1,4-N-acetyl-beta-D-glucosamine	C25H42N2O19	level3.1	OC[C@H]([C@H]([C@@H]1O[C@](OC[C@H]2O[C@@H](O[C@@H]3[C@@H](CO)O[C@H]([C@@H]([C@H]3O)NC(=O)C)O)[C@@H]([C@H]([C@H]2O)O)O)(C[C@@H]([C@H]1NC(=O)C)O)C(=O)O)O)O	RPSBVJXBTXEJJG-LURNZOHQSA-N	[M]	[M+Na]+	1.58	11.8	NA	26.2	0.9954	0.58	[1252]	M697T741_[M+Na]+	5
M86T566	86.0598	565.9	C01026;C00334	NA;NA	N,N-Dimethylglycine;4-Aminobutanoate	C4H9NO2;C4H9NO2	level3.1;level3.1	CN(CC(=O)O)C;NCCCC(=O)O	FFDGPVCHZBVARC-UHFFFAOYSA-N;BTCSSZJGUNDROE-UHFFFAOYSA-N	[M];[M]	[M-H2O+H]+;[M-H2O+H]+	1.8;1.8	0.7;0.7	NA;NA	19.1;19.4	0.9461;0.9461	0.8;0.8	[177];[177]	M86T566_[M-H2O+H]+;M86T566_[M-H2O+H]+	2;2
M96T570	96.044	570.3	C06108;C01888	NA;NA	Fluoroacetate;Aminoacetone	C2H3FO2;C3H7NO	level3.1;level3.1	OC(=O)CF;CC(=O)CN	QEWYKACRFQMRMB-UHFFFAOYSA-N;BCDGQXUMWHRQCB-UHFFFAOYSA-N	[M];[M]	[M+NH4]+;[M+Na]+	1.66;1.65	4;4.9	NA;NA	24.5;25.6	0.8551;0.8976	0.66;0.65	[182];[181]	M96T570_[M+NH4]+;M96T570_[M+Na]+	2;2
M114T622	114.091	622	C00407;C02486	NA;NA	L-Isoleucine;(3R)-beta-Leucine	C6H13NO2;C6H13NO2	level3.1;level3.1	CC[C@@H]([C@@H](C(=O)O)N)C;N[C@@H](C(C)C)CC(=O)O	AGPKZVBTJJNPAG-WHFBIAKZSA-N;GLUJNGJDHCTUJY-RXMQYKEDSA-N	[M];[M]	[M-H2O+H]+;[M-H2O+H]+	1.89;1.85	0.7;0.7	NA;NA	11.7;16.3	1;1	0.89;0.85	[199];[199]	M114T622_[M-H2O+H]+;M114T622_[M-H2O+H]+	3;3
M129T391	129.101	391.1	C19809;C02837	NA;NA	(S)-Piperidine-2-carboxamide;L-Lysine 1,6-lactam	C6H12N2O;C6H12N2O	level3.1;level3.1	NC(=O)[C@@H]1CCCCN1;O=C1NCCCC[C@@H]1N	XIMBESZRBTVIOD-YFKPBYRVSA-N;BOWUOGIPSRVRSJ-YFKPBYRVSA-N	[M];[M]	[M+H]+;[M+H]+	1.87;1.83	2.6;2.6	NA;NA	5.3;12.4	0.9256;0.9611	0.87;0.83	[229];[229]	M129T391_[M+H]+;M129T391_[M+H]+	2;2
M130T337	130.05	336.8	C04281;C02237	NA;NA	L-1-Pyrroline-3-hydroxy-5-carboxylate;5-Oxo-D-proline	C5H7NO3;C5H7NO3	level3.1;level3.1	O[C@H]1C=N[C@@H](C1)C(=O)O;O=C1CC[C@@H](N1)C(=O)O	WFOFKRKDDKGRIK-DMTCNVIQSA-N;ODHCTXKNWHHXJC-GSVOUGTGSA-N	[M];[M]	[M+H]+;[M+H]+	1.82;1.65	0.8;0.8	NA;NA	14.7;28.6	0.9141;0.802	0.82;0.65	[232];[232]	M130T337_[M+H]+;M130T337_[M+H]+	1;1
M131T219	131.044	218.5	C01468;C01403	NA;NA	4-Cresol;Anisole	C7H8O;C7H8O	level3.1;level3.1	Cc1ccc(cc1)O;COc1ccccc1	IWDCLRJOBJJRNH-UHFFFAOYSA-N;RDOXTESZEPMUJZ-UHFFFAOYSA-N	[M];[M]	[M+Na]+;[M+Na]+	1.55;1.53	6.2;6.2	NA;NA	30;27.9	0.8078;0.7389	0.55;0.53	[237];[237]	M131T219_[M+Na]+;M131T219_[M+Na]+	3;3
M135T310	135.091	309.8	C00463;C16074	NA;NA	Indole;Phenylacetonitrile	C8H7N;C8H7N	level3.1;level3.1	c1ccc2c(c1)[nH]cc2;N#CCc1ccccc1	SIKJAQJRHWYJAI-UHFFFAOYSA-N;SUSQOBVLVYHIEX-UHFFFAOYSA-N	[M];[M]	[M+NH4]+;[M+NH4]+	1.73;1.72	2.2;2.2	NA;NA	3.2;4	0.5774;0.5774	0.73;0.72	[253];[253]	M135T310_[M+NH4]+;M135T310_[M+NH4]+	8;8
M135T454	135.116	454.3	C00431;C15987	NA;NA	5-Aminopentanoate;4-Methylaminobutyrate	C5H11NO2;C5H11NO2	level3.1;level3.1	NCCCCC(=O)O;CNCCCC(=O)O	JJMDCOVWQOJGCB-UHFFFAOYSA-N;AOKCDAVWJLOAHG-UHFFFAOYSA-N	[M];[M]	[M+NH4]+;[M+NH4]+	1.79;1.77	8.8;8.8	NA;NA	5.9;2.4	0.9779;0.8737	0.79;0.77	[254];[254]	M135T454_[M+NH4]+;M135T454_[M+NH4]+	7;7
M138T459	138.054	459.2	C00148;C00763	NA;NA	L-Proline;D-Proline	C5H9NO2;C5H9NO2	level3.1;level3.1	OC(=O)[C@@H]1CCCN1;OC(=O)[C@H]1CCCN1	ONIBWKKTOPOVIA-BYPYZUCNSA-N;ONIBWKKTOPOVIA-SCSAIBSYSA-N	[M];[M]	[M+Na]+;[M+Na]+	1.85;1.85	4.2;4.2	NA;NA	9.4;9.4	1;1	0.85;0.85	[260];[260]	M138T459_[M+Na]+;M138T459_[M+Na]+	3;3
M139T247	139.042	247	C16700;C03273	NA;NA	3,4-Dihydroxybenzaldehyde;5-Oxopentanoate	C7H6O3;C5H8O3	level3.1;level3.1	O=Cc1ccc(c(c1)O)O;O=CCCCC(=O)O	IBGBGRVKPALMCQ-UHFFFAOYSA-N;VBKPPDYGFUZOAJ-UHFFFAOYSA-N	[M];[M]	[M+H]+;[M+Na]+	1.49;1.36	6.4;12.3	NA;NA	2.3;23.8	0.2332;0.5357	0.49;0.36	[263];[264]	M139T247_[M+H]+;M139T247_[M+Na]+	2;2
M141T504	141.04	504.3	C02634;C02635	NA;NA	3-Chloro-D-alanine;3-Chloro-L-alanine	C3H6ClNO2;C3H6ClNO2	level3.1;level3.1	N[C@@H](C(=O)O)CCl;N[C@H](C(=O)O)CCl	ASBJGPTTYPEMLP-UWTATZPHSA-N;ASBJGPTTYPEMLP-REOHCLBHSA-N	[M];[M]	[M+NH4]+;[M+NH4]+	1.74;1.74	6.7;6.7	NA;NA	17.8;17.8	0.9978;0.9978	0.74;0.74	[272];[272]	M141T504_[M+NH4]+;M141T504_[M+NH4]+	3;3
M142T379	142.085	379.4	C02923;C06730	NA;NA	2,3-Dihydroxytoluene;4-Methylcatechol	C7H8O2;C7H8O2	level3.1;level3.1	Oc1c(C)cccc1O;Cc1ccc(c(c1)O)O	PGSWEKYNAOWQDF-UHFFFAOYSA-N;ZBCATMYQYDCTIZ-UHFFFAOYSA-N	[M];[M]	[M+NH4]+;[M+NH4]+	1.74;1.74	2.1;2.1	NA;NA	26.4;25.7	0.9965;0.9816	0.74;0.74	[277];[277]	M142T379_[M+NH4]+;M142T379_[M+NH4]+	1;1
M142T490	142.122	490.5	C11359;C06179	NA;NA	(-)-Hygrine;Hygrine	C8H15NO;C8H15NO	level3.1;level3.1	CC(=O)C[C@@H]1CCCN1C;CC(=O)C[C@H]1CCCN1C	ADKXZIOQKHHDNQ-QMMMGPOBSA-N;ADKXZIOQKHHDNQ-MRVPVSSYSA-N	[M];[M]	[M+H]+;[M+H]+	1.76;1.75	2.4;2.4	NA;NA	23.4;23.4	0.9939;0.9658	0.76;0.75	[278];[278]	M142T490_[M+H]+;M142T490_[M+H]+	1;1
M146T547	146.081	546.8	C04076;C02946	NA;NA	L-2-Aminoadipate 6-semialdehyde;4-Acetamidobutanoate	C6H11NO3;C6H11NO3	level3.1;level3.1	O=CCCC[C@@H](C(=O)O)N;OC(=O)CCCNC(=O)C	GFXYTQPNNXGICT-YFKPBYRVSA-N;UZTFMUBKZQVKLK-UHFFFAOYSA-N	[M];[M]	[M+H]+;[M+H]+	1.9;1.73	0.5;0.5	NA;NA	5.8;29.4	0.9112;0.9564	0.9;0.73	[297];[297]	M146T547_[M+H]+;M146T547_[M+H]+	5;5
M147T387	147.043	386.6	C00166;C07114	NA;NA	Phenylpyruvate;3-Oxo-3-phenylpropanoate	C9H8O3;C9H8O3	level3.1;level3.1	O=C(C(=O)O)Cc1ccccc1;O=C(c1ccccc1)CC(=O)O	BTNMPGBKDVTSJY-UHFFFAOYSA-N;HXUIDZOMTRMIOE-UHFFFAOYSA-N	[M];[M]	[M-H2O+H]+;[M-H2O+H]+	1.88;1.87	2.9;2.9	NA;NA	3.3;1.7	0.9179;0.8699	0.88;0.87	[298];[298]	M147T387_[M-H2O+H]+;M147T387_[M-H2O+H]+	5;5
M147T225	147.047	225.3	C10945;C00811	NA;NA	Caffeic aldehyde;4-Coumarate	C9H8O3;C9H8O3	level3.1;level3.1	O=C/C=C/c1ccc(c(c1)O)O;OC(=O)/C=C/c1ccc(cc1)O	AXMVYSVVTMKQSL-OWOJBTEDSA-N;NGSWKAQJJWESNS-ZZXKWVIFSA-N	[M];[M]	[M-H2O+H]+;[M-H2O+H]+	1.79;1.72	6.4;6.4	NA;NA	10.1;18	0.9542;0.9542	0.79;0.72	[299];[299]	M147T225_[M-H2O+H]+;M147T225_[M-H2O+H]+	2;2
M147T538	147.065	538.1	C00861;C01721	NA;NA	L-Rhamnulose;L-Fuculose	C6H12O5;C6H12O5	level3.1;level3.1	OCC(=O)[C@@H]([C@H]([C@@H](O)C)O)O;OCC(=O)[C@@H]([C@@H]([C@@H](O)C)O)O	QZNPNKJXABGCRC-FUTKDDECSA-N;QZNPNKJXABGCRC-LFRDXLMFSA-N	[M];[M]	[M-H2O+H]+;[M-H2O+H]+	1.78;1.78	1.3;1.3	NA;NA	3.9;3.9	0.6582;0.6582	0.78;0.78	[300];[300]	M147T538_[M-H2O+H]+;M147T538_[M-H2O+H]+	6;6
M148T412	148.061	411.5	C05938;C03790	NA;NA	L-4-Hydroxyglutamate semialdehyde;N-(Carboxymethyl)-D-alanine	C5H9NO4;C5H9NO4	level3.1;level3.1	O=C[C@@H](C[C@@H](C(=O)O)N)O;OC(=O)CN[C@@H](C(=O)O)C	XCXUZPXOFFRGGP-DMTCNVIQSA-N;XYUPSBLFPTWJLC-GSVOUGTGSA-N	[M];[M]	[M+H]+;[M+H]+	1.85;1.75	0.6;0.6	NA;NA	17.5;29.4	1;1	0.85;0.75	[306];[306]	M148T412_[M+H]+;M148T412_[M+H]+	4;4
M148T325	148.111	324.7	C06199;C02765	NA;NA	Hordenine;(+)-Pseudoephedrine	C10H15NO;C10H15NO	level3.1;level3.1	CN(CCc1ccc(cc1)O)C;CN[C@H]([C@H](c1ccccc1)O)C	KUBCEEMXQZUPDQ-UHFFFAOYSA-N;KWGRBVOPPLSCSI-WCBMZHEXSA-N	[M];[M]	[M-H2O+H]+;[M-H2O+H]+	1.41;1.4	3.5;3.5	NA;NA	3.6;4.5	NA;NA	0.41;0.4	[310];[310]	M148T325_[M-H2O+H]+;M148T325_[M-H2O+H]+	1;1
M149T419	149.107	419.1	C03065;C06524	NA;NA	3-Guanidinopropanoate;Nornicotine	C4H9N3O2;C9H12N2	level3.1;level3.1	OC(=O)CCN=C(N)N;C1CNC(C1)c1cccnc1	KMXXSJLYVJEBHI-UHFFFAOYSA-N;MYKUKUCHPMASKF-UHFFFAOYSA-N	[M];[M]	[M+NH4]+;[M+H]+	1.63;1.58	7.8;2.1	NA;NA	28.5;29.6	1;0.7299	0.63;0.58	[312];[313]	M149T419_[M+NH4]+;M149T419_[M+H]+	3;3
M152T511	152.07	510.6	C00603;C04022	NA;NA	(S)-Ureidoglycolate;S,S-Dimethyl-beta-propiothetin	C3H6N2O4;C5H10O2S	level3.1;level3.1	NC(=O)N[C@H](C(=O)O)O;C[S+](CCC(=O)[O-])C	NWZYYCVIOKVTII-SFOWXEAESA-N;DFPOZTRSOAQFIK-UHFFFAOYSA-N	[M];[M]	[M+NH4]+;[M+NH4]+	1.67;1.64	7.4;11.1	NA;NA	1.2;7.4	0.6083;0.764	0.67;0.64	[323];[323]	M152T511_[M+NH4]+;M152T511_[M+NH4]+	5;5
M153T397	153.047	397.1	C00233;C00671	NA;NA	4-Methyl-2-oxopentanoate;(S)-3-Methyl-2-oxopentanoic acid	C6H10O3;C6H10O3	level3.1;level3.1	CC(CC(=O)C(=O)O)C;C[C@H](C(=O)C(=O)O)CC	BKAJNAXTPSGJCU-UHFFFAOYSA-N;JVQYSWDUAOAHFM-BYPYZUCNSA-N	[M];[M]	[M+Na]+;[M+Na]+	1.59;1.58	12.9;12.9	NA;NA	5.2;6.6	0.7071;0.7071	0.59;0.58	[330];[330]	M153T397_[M+Na]+;M153T397_[M+Na]+	1;1
M156T829	156.028	828.6	C00049;C00402	NA;NA	L-Aspartate;D-Aspartate	C4H7NO4;C4H7NO4	level3.1;level3.1	OC(=O)C[C@@H](C(=O)O)N;OC(=O)C[C@H](C(=O)O)N	CKLJMWTZIZZHCS-REOHCLBHSA-N;CKLJMWTZIZZHCS-UWTATZPHSA-N	[M];[M]	[M+Na]+;[M+Na]+	1.67;1.61	3.3;3.3	NA;NA	25.2;25.2	0.8688;0.742	0.67;0.61	[344];[344]	M156T829_[M+Na]+;M156T829_[M+Na]+	1;1
M156T382	156.065	382.2	C19831;C19830	NA;NA	(1R,6S)-6-Amino-5-oxocyclohex-2-ene-1-carboxylate;(5S,6S)-6-Amino-5-hydroxycyclohexa-1,3-diene-1-carboxylate	C7H9NO3;C7H9NO3	level3.1;level3.1	OC(=O)[C@@H]1C=CCC(=O)[C@H]1N;O[C@H]1C=CC=C([C@@H]1N)C(=O)O	AQGCSVBPRRQXIN-XINAWCOVSA-N;XBTXTLKLSHACSS-WDSKDSINSA-N	[M];[M]	[M+H]+;[M+H]+	1.37;1.33	2.3;2.3	NA;NA	11.5;15.4	NA;NA	0.37;0.33	[347];[347]	M156T382_[M+H]+;M156T382_[M+H]+	6;6
M156T724	156.076	724.3	C00135;C01162	NA;NA	L-Histidine;3-(Pyrazol-1-yl)-L-alanine	C6H9N3O2;C6H9N3O2	level3.1;level3.1	N[C@H](C(=O)O)Cc1cnc[nH]1;OC(=O)[C@H](Cn1cccn1)N	HNDVDQJCIGZPNO-YFKPBYRVSA-N;PIGOPELHGLPKLL-YFKPBYRVSA-N	[M];[M]	[M+H]+;[M+H]+	1.78;1.68	2;2	NA;NA	10.3;8.2	0.8004;0.5728	0.78;0.68	[349];[349]	M156T724_[M+H]+;M156T724_[M+H]+	1;1
M157T330	157.071	330.1	C06558;C02938	NA;NA	N-Ethylammelide;3-Indoleacetonitrile	C5H8N4O2;C10H8N2	level3.1;level3.1	CCNc1nc(=O)[nH]c(=O)[nH]1;N#CCc1c[nH]c2c1cccc2	ILHRXTGGTUPFJR-UHFFFAOYSA-N;DMCPFOBLJMLSNX-UHFFFAOYSA-N	[M];[M]	[M+H]+;[M+H]+	1.66;1.64	1.6;11.7	NA;NA	15.9;1.7	0.6318;0.6899	0.66;0.64	[354];[354]	M157T330_[M+H]+;M157T330_[M+H]+	2;2
M157T517	157.096	516.6	C00437;C01047	NA;NA	N-Acetylornithine;N5-Ethyl-L-glutamine	C7H14N2O3;C7H14N2O3	level3.1;level3.1	CC(=O)N[C@H](C(=O)O)CCCN;CCNC(=O)CC[C@@H](C(=O)O)N	JRLGPAXAGHMNOL-LURJTMIESA-N;DATAGRPVKZEWHA-YFKPBYRVSA-N	[M];[M]	[M-H2O+H]+;[M-H2O+H]+	1.79;1.78	2.3;2.3	NA;NA	20.7;21.8	0.9983;1	0.79;0.78	[355];[355]	M157T517_[M-H2O+H]+;M157T517_[M-H2O+H]+	6;6
M159T631	159.065	630.7	C02504;C02123	NA;NA	alpha-Isopropylmalate;3-Propylmalate	C7H12O5;C7H12O5	level3.1;level3.1	OC(=O)C[C@@](C(=O)O)(C(C)C)O;CCCC([C@@H](C(=O)O)O)C(=O)O	BITYXLXUCSKTJS-ZETCQYMHSA-N;LOLHYFQEDPGSHZ-AKGZTFGVSA-N	[M];[M]	[M-H2O+H]+;[M-H2O+H]+	1.29;1.26	3;3	NA;NA	19.1;22.6	NA;NA	0.29;0.26	[362];[362]	M159T631_[M-H2O+H]+;M159T631_[M-H2O+H]+	6;6
M159T490	159.149	490.5	C06179;C11359	NA;NA	Hygrine;(-)-Hygrine	C8H15NO;C8H15NO	level3.1;level3.1	CC(=O)C[C@H]1CCCN1C;CC(=O)C[C@@H]1CCCN1C	ADKXZIOQKHHDNQ-MRVPVSSYSA-N;ADKXZIOQKHHDNQ-QMMMGPOBSA-N	[M];[M]	[M+NH4]+;[M+NH4]+	1.25;1.25	3.1;3.1	NA;NA	23.4;23.4	NA;NA	0.25;0.25	[364];[364]	M159T490_[M+NH4]+;M159T490_[M+NH4]+	3;3
M160T344	160.096	343.9	C03087;C10850	NA;NA	5-Acetamidopentanoate;Calystegin A3	C7H13NO3;C7H13NO3	level3.1;level3.1	OC(=O)CCCCNC(=O)C;O[C@@H]1CC2CCC([C@@H]1O)(N2)O	TZZSWAXSIGWXOS-UHFFFAOYSA-N;XOCBOVUINUHZJA-RKXXOXFUSA-N	[M];[M]	[M+H]+;[M+H]+	1.43;1.33	3.1;3.1	NA;NA	1.8;14.6	NA;NA	0.43;0.33	[367];[367]	M160T344_[M+H]+;M160T344_[M+H]+	3;3
M161T738	161.091	737.6	C19929;C03153	NA;NA	N(alpha)-Acetyl-L-2,4-diaminobutyrate;N5-Methyl-L-glutamine	C6H12N2O3;C6H12N2O3	level3.1;level3.1	CC(=O)N[C@H](C(=O)O)CCN;CNC(=O)CC[C@@H](C(=O)O)N	SUUKRBBXVBJLSS-YFKPBYRVSA-N;ONXPDKGXOOORHB-BYPYZUCNSA-N	[M];[M]	[M+H]+;[M+H]+	1.83;1.82	2.8;2.8	NA;NA	14.2;15.9	0.9801;0.9917	0.83;0.82	[371];[371]	M161T738_[M+H]+;M161T738_[M+H]+	1;1
M161T300_1	161.107	300.3	C00398;C21154	NA;NA	Tryptamine;N-Methylmyosmine	C10H12N2;C10H12N2	level3.1;level3.1	NCCc1c[nH]c2c1cccc2;CN1CCC=C1c1cccnc1	APJYDQYYACXCRM-UHFFFAOYSA-N;TVKHGXPZBZKXFM-UHFFFAOYSA-N	[M];[M]	[M+H]+;[M+H]+	1.76;1.65	2.1;2.1	NA;NA	5.9;14.4	0.6978;0.6184	0.76;0.65	[372];[372]	M161T300_1_[M+H]+;M161T300_1_[M+H]+	2;2
M162T362	162.021	361.6	C01020;C00870	NA;NA	6-Hydroxynicotinate;4-Nitrophenol	C6H5NO3;C6H5NO3	level3.1;level3.1	OC(=O)c1ccc(=O)[nH]c1;Oc1ccc(cc1)[N+](=O)[O-]	BLHCMGRVFXRYRN-UHFFFAOYSA-N;BTJIUGUIPKRLHP-UHFFFAOYSA-N	[M];[M]	[M+Na]+;[M+Na]+	1.71;1.65	11.7;11.7	NA;NA	11;3.9	0.9833;0.7538	0.71;0.65	[375];[375]	M162T362_[M+Na]+;M162T362_[M+Na]+	4;4
M162T445	162.021	445.2	C01020;C00870	NA;NA	6-Hydroxynicotinate;4-Nitrophenol	C6H5NO3;C6H5NO3	level3.1;level3.1	OC(=O)c1ccc(=O)[nH]c1;Oc1ccc(cc1)[N+](=O)[O-]	BLHCMGRVFXRYRN-UHFFFAOYSA-N;BTJIUGUIPKRLHP-UHFFFAOYSA-N	[M];[M]	[M+Na]+;[M+Na]+	1.65;1.53	11.8;11.8	NA;NA	9.5;18.3	0.8563;0.7538	0.65;0.53	[374];[374]	M162T445_[M+Na]+;M162T445_[M+Na]+	5;5
M162T397	162.075	396.5	C19694;C03210	NA;NA	D-Alanyl-(R)-lactate;Alanopine	C6H11NO4;C6H11NO4	level3.1;level3.1	C[C@H](C(=O)O)OC(=O)[C@H](N)C;CC(C(=O)O)NC(C(=O)O)C	QLYOONKPELZQGZ-QWWZWVQMSA-N;FIOHTMQGSFVHEZ-UHFFFAOYSA-N	[M];[M]	[M+H]+;[M+H]+	1.27;1.18	4.3;4.3	NA;NA	18.6;29.7	NA;NA	0.27;0.18	[380];[380]	M162T397_[M+H]+;M162T397_[M+H]+	2;2
M162T555	162.075	554.6	C00329;C01214	NA;NA	D-Glucosamine;1-Amino-1-deoxy-scyllo-inositol	C6H13NO5;C6H13NO5	level3.1;level3.1	OC[C@H]1OC(O)[C@@H]([C@H]([C@@H]1O)O)N;O[C@@H]1C(N)[C@H](O)[C@H](C([C@H]1O)O)O	MSWZFWKMSRAUBD-IVMDWMLBSA-N;JXAOTICXQLILTC-UYSNGIAKSA-N	[M];[M]	[M-H2O+H]+;[M-H2O+H]+	1.54;1.36	1.7;1.7	NA;NA	16.7;20.8	0.4163;0.1304	0.54;0.36	[378];[378]	M162T555_[M-H2O+H]+;M162T555_[M-H2O+H]+	5;5
M164T375	164.037	375.4	C08735;C04226	NA;NA	2-Chloro-4-hydroxy-6-amino-1,3,5-triazine;6-Oxo-1,4,5,6-tetrahydronicotinate	C3H3ClN4O;C6H7NO3	level3.1;level3.1	Nc1[nH]c(Cl)nc(=O)n1;O=C1CCC(=CN1)C(=O)O	GHCVXTFBVDVFGE-UHFFFAOYSA-N;SDKCWSUZEUBWLP-UHFFFAOYSA-N	[M];[M]	[M+NH4]+;[M+Na]+	1.74;1.65	8.1;11.9	NA;NA	7.8;11.4	0.8808;0.8808	0.74;0.65	[391];[392]	M164T375_[M+NH4]+;M164T375_[M+Na]+	1;1
M166T325	166.121	325.5	C06199;C02765	NA;NA	Hordenine;(+)-Pseudoephedrine	C10H15NO;C10H15NO	level3.1;level3.1	CN(CCc1ccc(cc1)O)C;CN[C@H]([C@H](c1ccccc1)O)C	KUBCEEMXQZUPDQ-UHFFFAOYSA-N;KWGRBVOPPLSCSI-WCBMZHEXSA-N	[M];[M]	[M+H]+;[M+H]+	1.4;1.39	4.5;4.5	NA;NA	3.3;4.2	NA;NA	0.4;0.39	[402];[402]	M166T325_[M+H]+;M166T325_[M+H]+	5;5
M167T369	167.105	369.4	C02216;C20314	NA;NA	1-Methyladenine;N,N-Dihydroxy-L-valine	C6H7N5;C5H11NO4	level3.1;level3.1	Cn1cnc2c(c1N)ncn2;CC([C@@H](C(=O)O)N(O)O)C	HPZMWTNATZPBIH-UHFFFAOYSA-N;VWRMUTKBDQWLAX-BYPYZUCNSA-N	[M];[M]	[M+NH4]+;[M+NH4]+	1.63;1.59	2.9;6.2	NA;NA	11.3;19.5	0.54;0.7071	0.63;0.59	[407];[407]	M167T369_[M+NH4]+;M167T369_[M+NH4]+	5;5
M173T369	173.091	369.4	C19831;C19830	NA;NA	(1R,6S)-6-Amino-5-oxocyclohex-2-ene-1-carboxylate;(5S,6S)-6-Amino-5-hydroxycyclohexa-1,3-diene-1-carboxylate	C7H9NO3;C7H9NO3	level3.1;level3.1	OC(=O)[C@@H]1C=CCC(=O)[C@H]1N;O[C@H]1C=CC=C([C@@H]1N)C(=O)O	AQGCSVBPRRQXIN-XINAWCOVSA-N;XBTXTLKLSHACSS-WDSKDSINSA-N	[M];[M]	[M+NH4]+;[M+NH4]+	1.45;1.42	2.9;2.9	NA;NA	14.5;18.2	0.2328;0.2328	0.45;0.42	[445];[445]	M173T369_[M+NH4]+;M173T369_[M+NH4]+	2;2
M173T393_2	173.091	392.9	C19831;C19830	NA;NA	(1R,6S)-6-Amino-5-oxocyclohex-2-ene-1-carboxylate;(5S,6S)-6-Amino-5-hydroxycyclohexa-1,3-diene-1-carboxylate	C7H9NO3;C7H9NO3	level3.1;level3.1	OC(=O)[C@@H]1C=CCC(=O)[C@H]1N;O[C@H]1C=CC=C([C@@H]1N)C(=O)O	AQGCSVBPRRQXIN-XINAWCOVSA-N;XBTXTLKLSHACSS-WDSKDSINSA-N	[M];[M]	[M+NH4]+;[M+NH4]+	1.72;1.69	1.9;1.9	NA;NA	9.1;13	0.6603;0.6603	0.72;0.69	[444];[444]	M173T393_2_[M+NH4]+;M173T393_2_[M+NH4]+	7;7
M175T799	175.023	798.9	C00679;C03921	NA;NA	5-Dehydro-4-deoxy-D-glucarate;2-Dehydro-3-deoxy-D-glucarate	C6H8O7;C6H8O7	level3.1;level3.1	O[C@H]([C@H](CC(=O)C(=O)O)O)C(=O)O;O[C@@H]([C@H](CC(=O)C(=O)O)O)C(=O)O	QUURPCHWPQNNGL-ZAFYKAAXSA-N;QUURPCHWPQNNGL-OKKQSCSOSA-N	[M];[M]	[M-H2O+H]+;[M-H2O+H]+	1.77;1.77	2.3;2.3	NA;NA	23.6;23.6	1;1	0.77;0.77	[449];[449]	M175T799_[M-H2O+H]+;M175T799_[M-H2O+H]+	7;7
M176T325	176.07	325.3	C04227;C03758	NA;NA	Octopamine;Dopamine	C8H11NO2;C8H11NO2	level3.1;level3.1	NC[C@@H](c1ccc(cc1)O)O;NCCc1ccc(c(c1)O)O	QHGUCRYDKWKLMG-QMMMGPOBSA-N;VYFYYTLLBUKUHU-UHFFFAOYSA-N	[M];[M]	[M+Na]+;[M+Na]+	1.87;1.83	3.7;3.7	NA;NA	8.6;12.2	0.9978;0.9904	0.87;0.83	[454];[454]	M176T325_[M+Na]+;M176T325_[M+Na]+	2;2
M177T630	177.075	630.1	C02504;C02123	NA;NA	alpha-Isopropylmalate;3-Propylmalate	C7H12O5;C7H12O5	level3.1;level3.1	OC(=O)C[C@@](C(=O)O)(C(C)C)O;CCCC([C@@H](C(=O)O)O)C(=O)O	BITYXLXUCSKTJS-ZETCQYMHSA-N;LOLHYFQEDPGSHZ-AKGZTFGVSA-N	[M];[M]	[M+H]+;[M+H]+	1.79;1.74	3.3;3.3	NA;NA	19;22.5	0.9999;0.9737	0.79;0.74	[461];[461]	M177T630_[M+H]+;M177T630_[M+H]+	6;6
M179T693	179.054	692.9	C00880;C00257	NA;NA	D-Galactonate;D-Gluconic acid	C6H12O7;C6H12O7	level3.1;level3.1	OC[C@H]([C@@H]([C@@H]([C@H](C(=O)O)O)O)O)O;OC[C@H]([C@H]([C@@H]([C@H](C(=O)O)O)O)O)O	RGHNJXZEOKUKBD-MGCNEYSASA-N;RGHNJXZEOKUKBD-SQOUGZDYSA-N	[M];[M]	[M-H2O+H]+;[M-H2O+H]+	1.25;1.25	3.9;3.9	NA;NA	22;22	NA;NA	0.25;0.25	[469];[469]	M179T693_[M-H2O+H]+;M179T693_[M-H2O+H]+	1;1
M181T454	181.096	453.8	C20639;C20651	NA;NA	O-Ureido-L-serine;O-Ureido-D-serine	C4H9N3O4;C4H9N3O4	level3.1;level3.1	NC(=O)NOC[C@@H](C(=O)O)N;NC(=O)NOC[C@H](C(=O)O)N	ZFLDWYJOQSXISF-REOHCLBHSA-N;ZFLDWYJOQSXISF-UWTATZPHSA-N	[M];[M]	[M+NH4]+;[M+NH4]+	1.62;1.62	7.2;7.2	NA;NA	27.1;27.1	0.9328;0.9328	0.62;0.62	[480];[480]	M181T454_[M+NH4]+;M181T454_[M+NH4]+	2;2
M188T272	188.106	272.2	C02765;C06199	NA;NA	(+)-Pseudoephedrine;Hordenine	C10H15NO;C10H15NO	level3.1;level3.1	CN[C@H]([C@H](c1ccccc1)O)C;CN(CCc1ccc(cc1)O)C	KWGRBVOPPLSCSI-WCBMZHEXSA-N;KUBCEEMXQZUPDQ-UHFFFAOYSA-N	[M];[M]	[M+Na]+;[M+Na]+	1.74;1.47	2.5;2.5	NA;NA	19.9;19.2	0.9054;0.3379	0.74;0.47	[521];[521]	M188T272_[M+Na]+;M188T272_[M+Na]+	7;7
M190T701	190.07	701.2	C03871;C00624	NA;NA	L-2-Amino-6-oxoheptanedioate;N-Acetyl-L-glutamate	C7H11NO5;C7H11NO5	level3.1;level3.1	N[C@H](C(=O)O)CCCC(=O)C(=O)O;OC(=O)CC[C@@H](C(=O)O)NC(=O)C	UKCSFKLWNHUBDY-BYPYZUCNSA-N;RFMMMVDNIPUKGG-YFKPBYRVSA-N	[M];[M]	[M+H]+;[M+H]+	1.9;1.72	3;3	NA;NA	5.1;27.8	0.9865;0.9962	0.9;0.72	[525];[525]	M190T701_[M+H]+;M190T701_[M+H]+	7;7
M193T246	193.096	246	C02298;C06331	NA;NA	N-Acetylindoxyl;2-Methylquinoline-3,4-diol	C10H9NO2;C10H9NO2	level3.1;level3.1	Oc1cn(c2c1cccc2)C(=O)C;Cc1[nH]c2ccccc2c(=O)c1O	NNJXIAOPPYUVAX-UHFFFAOYSA-N;FSCXZVPPDJYLDD-UHFFFAOYSA-N	[M];[M]	[M+NH4]+;[M+NH4]+	1.59;1.59	2.4;2.4	NA;NA	18.8;19.4	0.5774;0.5767	0.59;0.59	[539];[539]	M193T246_[M+NH4]+;M193T246_[M+NH4]+	2;2
M194T300	194.065	300.4	C03387;C02670	NA;NA	D-Glucurono-6,2-lactone;D-Glucuronolactone	C6H8O6;C6H8O6	level3.1;level3.1	O=C[C@@H]1OC(=O)[C@H]([C@H]([C@@H]1O)O)O;O=C[C@@H]([C@H]1OC(=O)[C@H]([C@H]1O)O)O	JBQGSJDKHSBLDG-QTBDOELSSA-N;UYUXSRADSPPKRZ-SKNVOMKLSA-N	[M];[M]	[M+NH4]+;[M+NH4]+	1.82;1.79	2.7;2.7	NA;NA	16.5;19.3	1;1	0.82;0.79	[541];[541]	M194T300_[M+NH4]+;M194T300_[M+NH4]+	1;1
M195T218	195.076	218.2	C12537;C01408	NA;NA	Benzyl benzoate;Benzoin	C14H12O2;C14H12O2	level3.1;level3.1	O=C(c1ccccc1)OCc1ccccc1;OC(C(=O)c1ccccc1)c1ccccc1	SESFRYSPDFLNCH-UHFFFAOYSA-N;ISAOCJYIOMOJEB-UHFFFAOYSA-N	[M];[M]	[M-H2O+H]+;[M-H2O+H]+	1.5;1.34	12;12	NA;NA	28.4;29.8	0.8755;0.5774	0.5;0.34	[549];[549]	M195T218_[M-H2O+H]+;M195T218_[M-H2O+H]+	2;2
M196T550	196.071	549.7	C03771;C01419	NA;NA	5-Guanidino-2-oxopentanoate;Cys-Gly	C6H11N3O3;C5H10N2O3S	level3.1;level3.1	NC(=NCCCC(=O)C(=O)O)N;N[C@H](C(=O)NCC(=O)O)CS	ARBHXJXXVVHMET-UHFFFAOYSA-N;ZUKPVRWZDMRIEO-VKHMYHEASA-N	[M];[M]	[M+Na]+;[M+NH4]+	1.79;1.5	3.8;10.7	NA;NA	9.7;9.3	0.8574;0.5128	0.79;0.5	[557];[558]	M196T550_[M+Na]+;M196T550_[M+NH4]+	5;5
M197T691_2	197.064	691.4	C00880;C00257	NA;NA	D-Galactonate;D-Gluconic acid	C6H12O7;C6H12O7	level3.1;level3.1	OC[C@H]([C@@H]([C@@H]([C@H](C(=O)O)O)O)O)O;OC[C@H]([C@H]([C@@H]([C@H](C(=O)O)O)O)O)O	RGHNJXZEOKUKBD-MGCNEYSASA-N;RGHNJXZEOKUKBD-SQOUGZDYSA-N	[M];[M]	[M+H]+;[M+H]+	1.52;1.52	5;5	NA;NA	21.7;21.7	0.5774;0.5774	0.52;0.52	[561];[561]	M197T691_2_[M+H]+;M197T691_2_[M+H]+	2;2
M197T511	197.102	511.1	C00062;C00792	NA;NA	L-Arginine;D-Arginine	C6H14N4O2;C6H14N4O2	level3.1;level3.1	OC(=O)[C@H](CCCN=C(N)N)N;OC(=O)[C@@H](CCCN=C(N)N)N	ODKSFYDXXFIFQN-BYPYZUCNSA-N;ODKSFYDXXFIFQN-SCSAIBSYSA-N	[M];[M]	[M+Na]+;[M+Na]+	1.74;1.58	3.7;3.7	NA;NA	23.7;23.7	0.995;0.6786	0.74;0.58	[563];[563]	M197T511_[M+Na]+;M197T511_[M+Na]+	7;7
M201T428	201.162	428.2	C12452;C12453	NA;NA	Acetyltropine;Acetylpseudotropine	C10H17NO2;C10H17NO2	level3.1;level3.1	CC(=O)OC1CC2CCC(C1)N2C;CC(=O)OC1CC2CCC(C1)N2C	MDIDMOWWLBGYPG-UHFFFAOYSA-N;MDIDMOWWLBGYPG-UHFFFAOYSA-N	[M];[M]	[M+NH4]+;[M+NH4]+	1.52;1.51	6.7;6.7	NA;NA	15.4;15.4	0.5109;0.5008	0.52;0.51	[586];[586]	M201T428_[M+NH4]+;M201T428_[M+NH4]+	2;2
M202T534	202.07	534.1	C00329;C01214	NA;NA	D-Glucosamine;1-Amino-1-deoxy-scyllo-inositol	C6H13NO5;C6H13NO5	level3.1;level3.1	OC[C@H]1OC(O)[C@@H]([C@H]([C@@H]1O)O)N;O[C@@H]1C(N)[C@H](O)[C@H](C([C@H]1O)O)O	MSWZFWKMSRAUBD-IVMDWMLBSA-N;JXAOTICXQLILTC-UYSNGIAKSA-N	[M];[M]	[M+Na]+;[M+Na]+	1.36;1.33	2;2	NA;NA	12.3;16.3	NA;NA	0.36;0.33	[588];[588]	M202T534_[M+Na]+;M202T534_[M+Na]+	2;2
M203T686	203.051	685.6	C02782;C01680	NA;NA	2-Deoxy-D-gluconate;D-Fuconate	C6H12O6;C6H12O6	level3.1;level3.1	OC[C@H]([C@H]([C@@H](CC(=O)O)O)O)O;O[C@H]([C@@H]([C@H](C(=O)O)O)O)[C@H](O)C	PALQXFMLVVWXFD-KODRXGBYSA-N;NBFWIISVIFCMDK-MGCNEYSASA-N	[M];[M]	[M+Na]+;[M+Na]+	1.68;1.41	3.3;3.3	NA;NA	21.2;21.2	0.832;0.2822	0.68;0.41	[593];[593]	M203T686_[M+Na]+;M203T686_[M+Na]+	2;2
M203T720	203.052	719.6	C16583;C16597	NA;NA	(R)-(Homo)2-citrate;(-)-threo-Iso(homo)2-citrate	C8H12O7;C8H12O7	level3.1;level3.1	OC(=O)CCC[C@](C(=O)O)(CC(=O)O)O;OC(=O)CCC[C@@H]([C@H](C(=O)O)O)C(=O)O	LOUWLTSPEXZLSA-MRVPVSSYSA-N;KVEBLTAWTCBJNF-UJURSFKZSA-N	[M];[M]	[M-H2O+H]+;[M-H2O+H]+	1.48;1.47	8.4;8.4	NA;NA	22.9;23.8	0.6145;0.6126	0.48;0.47	[592];[592]	M203T720_[M-H2O+H]+;M203T720_[M-H2O+H]+	3;3
M203T500	203.08	500.1	C00643;C19716	NA;NA	5-Hydroxy-L-tryptophan;N-Hydroxy-L-tryptophan	C11H12N2O3;C11H12N2O3	level3.1;level3.1	OC(=O)[C@H](Cc1c[nH]c2c1cc(O)cc2)N;ON[C@H](C(=O)O)Cc1c[nH]c2c1cccc2	LDCYZAJDBXYCGN-VIFPVBQESA-N;PNBGTYVVHKDDFM-JTQLQIEISA-N	[M];[M]	[M-H2O+H]+;[M-H2O+H]+	1.32;1.22	5.3;5.3	NA;NA	11.3;22.9	NA;NA	0.32;0.22	[597];[597]	M203T500_[M-H2O+H]+;M203T500_[M-H2O+H]+	2;2
M204T459	204.086	458.6	C00140;C00645	NA;NA	N-Acetyl-D-glucosamine;N-Acetyl-D-mannosamine	C8H15NO6;C8H15NO6	level3.1;level3.1	OC[C@H]1OC(O)[C@@H]([C@H]([C@@H]1O)O)NC(=O)C;OC[C@H]1OC(O)[C@H]([C@H]([C@@H]1O)O)NC(=O)C	OVRNDRQMDRJTHS-RTRLPJTCSA-N;OVRNDRQMDRJTHS-ZTVVOAFPSA-N	[M];[M]	[M-H2O+H]+;[M-H2O+H]+	1.39;1.39	4.1;4.1	NA;NA	4.7;4.7	NA;NA	0.39;0.39	[600];[600]	M204T459_[M-H2O+H]+;M204T459_[M-H2O+H]+	2;2
M205T375	205.121	375.5	C14113;C05548	NA;NA	Decahydro-2-naphthoic acid;6-Acetamido-2-oxohexanoate	C11H18O2;C8H13NO4	level3.1;level3.1	OC(=O)C1CCC2C(C1)CCCC2;CC(=O)NCCCCC(=O)C(=O)O	MYVFQFVSXKPBEM-UHFFFAOYSA-N;NGCXIFFZXAZRAF-UHFFFAOYSA-N	[M];[M]	[M+Na]+;[M+NH4]+	1.93;1.89	2.1;6.2	NA;NA	0.2;0.6	0.9387;1	0.93;0.89	[605];[606]	M205T375_[M+Na]+;M205T375_[M+NH4]+	2;2
M207T339	207.104	339	C04000;C12458	NA;NA	Benzyl 2-methyl-3-oxobutanoate;3-Dimethylallyl-4-hydroxybenzoate	C12H14O3;C12H14O3	level3.1;level3.1	CC(C(=O)OCc1ccccc1)C(=O)C;CC(=CCc1cc(ccc1O)C(=O)O)C	OKNHVWOSKITDKX-UHFFFAOYSA-N;LBSJJNAMGVDGCU-UHFFFAOYSA-N	[M];[M]	[M+H]+;[M+H]+	1.92;1.62	4.9;4.9	NA;NA	0.4;22.7	1;0.7764	0.92;0.62	[610];[610]	M207T339_[M+H]+;M207T339_[M+H]+	5;5
M208T618	208.012	617.9	C00407;C02486	NA;NA	L-Isoleucine;(3R)-beta-Leucine	C6H13NO2;C6H13NO2	level3.1;level3.1	CC[C@@H]([C@@H](C(=O)O)N)C;N[C@@H](C(C)C)CC(=O)O	AGPKZVBTJJNPAG-WHFBIAKZSA-N;GLUJNGJDHCTUJY-RXMQYKEDSA-N	[M];[M]	[M-H+2K]+;[M-H+2K]+	1.33;1.3	4.4;4.4	NA;NA	11;15.5	NA;NA	0.33;0.3	[615];[615]	M208T618_[M-H+2K]+;M208T618_[M-H+2K]+	2;2
M208T422	208.08	422.2	C06201;C05601	NA;NA	2,4-Dihydroxyhept-2-enedioate;4-Hydroxy-2-oxo-heptanedioate	C7H10O6;C7H10O6	level3.1;level3.1	OC(/C=C(/C(=O)O)\O)CCC(=O)O;OC(CC(=O)C(=O)O)CCC(=O)O	APNIDHDQYISZAE-HYXAFXHYSA-N;HNOAJOYERZTSNK-UHFFFAOYSA-N	[M];[M]	[M+NH4]+;[M+NH4]+	1.42;1.2	4.8;4.8	NA;NA	0.4;26.8	NA;NA	0.42;0.2	[617];[617]	M208T422_[M+NH4]+;M208T422_[M+NH4]+	3;3
M208T337	208.096	337.4	C03519;C05620	NA;NA	N-Acetyl-L-phenylalanine;N-Acetyl-D-phenylalanine	C11H13NO3;C11H13NO3	level3.1;level3.1	OC(=O)[C@H](Cc1ccccc1)NC(=O)C;OC(=O)[C@@H](Cc1ccccc1)NC(=O)C	CBQJSKKFNMDLON-JTQLQIEISA-N;CBQJSKKFNMDLON-SNVBAGLBSA-N	[M];[M]	[M+H]+;[M+H]+	1.42;1.42	1.5;1.5	NA;NA	9.4;9.4	0.0407;0.0407	0.42;0.42	[618];[618]	M208T337_[M+H]+;M208T337_[M+H]+	8;8
M215T442	215.101	441.8	C03004;C00355	NA;NA	N-Hydroxy-L-tyrosine;3,4-Dihydroxy-L-phenylalanine	C9H11NO4;C9H11NO4	level3.1;level3.1	ON[C@H](C(=O)O)Cc1ccc(cc1)O;OC(=O)[C@H](Cc1ccc(c(c1)O)O)N	CNIUEVQJABPUIJ-QMMMGPOBSA-N;WTDRDQBEARUVNC-LURJTMIESA-N	[M];[M]	[M+NH4]+;[M+NH4]+	1.32;1.25	4.4;4.4	NA;NA	12.7;21	NA;NA	0.32;0.25	[647];[647]	M215T442_[M+NH4]+;M215T442_[M+NH4]+	3;3
M218T651	218.042	651.1	C17366;C00822	NA;NA	(2S,5S)-trans-Carboxymethylproline;Dopaquinone	C7H11NO4;C9H9NO4	level3.1;level3.1	OC(=O)C[C@@H]1CC[C@H](N1)C(=O)O;OC(=O)[C@H](CC1=CC(=O)C(=O)C=C1)N	LIZWYFXJOOUDNV-WHFBIAKZSA-N;AHMIDUVKSGCHAU-LURJTMIESA-N	[M];[M]	[M-H+2Na]+;[M+Na]+	1.36;1.25	3.1;2.9	NA;NA	10.5;23.8	NA;NA	0.36;0.25	[657];[656]	M218T651_[M-H+2Na]+;M218T651_[M+Na]+	4;4
M218T313	218.047	313.4	C19631;C05604	NA;NA	6-Hydroxy-3-succinoylpyridine;2-Carboxy-2,3-dihydro-5,6-dihydroxyindole	C9H9NO4;C9H9NO4	level3.1;level3.1	OC(=O)CCC(=O)c1ccc(=O)[nH]c1;OC(=O)[C@H]1Nc2c(C1)cc(c(c2)O)O	OMAJIMAYOJBLJF-UHFFFAOYSA-N;JDWYRSDDJVCWPB-LURJTMIESA-N	[M];[M]	[M+Na]+;[M+Na]+	1.7;1.47	10.6;10.6	NA;NA	14.5;22.8	0.9936;0.6747	0.7;0.47	[658];[658]	M218T313_[M+Na]+;M218T313_[M+Na]+	4;4
[truncated: 477 more rows]

## Sheet: Knowledge_MS2_network (Neg)
peak_name	mz	rt	id_kegg	id_zhulab	name	formula	confidence_level	smiles	inchikey	isotope	adduct	total_score	mz_error	rt_error_abs	rt_error_rela	ms2_score	iden_score	peak_group_id	base_peak	num_peaks
[truncated: 1,444 more rows]

[truncated: 4 more sheets: Peak_correlation_network (Pos), Peak_correlation_network (Neg), Unknown_validation (Pos), Unknown_validation (Neg)]
