# Supplementary material for: Metabolite annotation from knowns to unknowns through knowledge-guided multi-layer metabolic networking
Source: Nat Commun. 2022 Nov 4;13:6656. doi: 10.1038/s41467-022-34537-6 (PMC9636193; doi:10.1038/s41467-022-34537-6)
Supplement: Supplementary file 9 — Supplementary Data 6 [file 41467_2022_34537_MOESM9_ESM.xlsx]

## Sheet: Recurrent_unknown_NIST_urine
peak_name	basefilename	cluster_scan	dataset_id	filename	metadata	manual_sample_type	manual_species
M259T733_NEG	C18p_SWB3_5ul_BD4_01_7584.mzXML	52668	MSV000079243	C18p_SWB3_5ul_BD4_01_7584.mzXML		tissue	plant
M259T733_NEG	C18p_SWB2_5ul_BD3_01_7583.mzXML	52668	MSV000079243	C18p_SWB2_5ul_BD3_01_7583.mzXML		tissue	plant
M259T733_NEG	C18p_SWA3_5ul_RerunSet_BC3_01_7667.mzXML	52668	MSV000079243	C18p_SWA3_5ul_RerunSet_BC3_01_7667.mzXML		tissue	plant
M259T733_NEG	C18p_SWA2_5ul_RerunSet_BC2_01_7666.mzXML	52668	MSV000079243	C18p_SWA2_5ul_RerunSet_BC2_01_7666.mzXML		tissue	plant
M259T733_NEG	C18p_SWA1_5ul_RerunSet_BC1_01_7665.mzXML	52668	MSV000079243	C18p_SWA1_5ul_RerunSet_BC1_01_7665.mzXML		tissue	plant
M259T733_NEG	C18p_SRR3_5ul_RA6_01_7613.mzXML	52668	MSV000079243	C18p_SRR3_5ul_RA6_01_7613.mzXML		tissue	plant
M259T733_NEG	C18p_SRR2_5ul_RA5_01_7612.mzXML	52668	MSV000079243	C18p_SRR2_5ul_RA5_01_7612.mzXML		tissue	plant
M259T733_NEG	C18p_SRR1_5ul_RA4_01_7611.mzXML	52668	MSV000079243	C18p_SRR1_5ul_RA4_01_7611.mzXML		tissue	plant
M259T733_NEG	C18p_SRM3_5ul_BE5_01_7600.mzXML	52668	MSV000079243	C18p_SRM3_5ul_BE5_01_7600.mzXML		tissue	plant
M259T733_NEG	C18p_SRM2_5ul_BE4_01_7599.mzXML	52668	MSV000079243	C18p_SRM2_5ul_BE4_01_7599.mzXML		tissue	plant
M259T733_NEG	C18p_SRM1_5ul_BE3_01_7598.mzXML	52668	MSV000079243	C18p_SRM1_5ul_BE3_01_7598.mzXML		tissue	plant
M259T733_NEG	C18p_SPP3_5ul_RB7_01_7632.mzXML	52668	MSV000079243	C18p_SPP3_5ul_RB7_01_7632.mzXML		tissue	plant
M259T733_NEG	C18p_SPB2_5ul_RC7_01_7644.mzXML	52668	MSV000079243	C18p_SPB2_5ul_RC7_01_7644.mzXML		tissue	plant
M259T733_NEG	C18p_SPB1_5ul_RC6_01_7643.mzXML	52668	MSV000079243	C18p_SPB1_5ul_RC6_01_7643.mzXML		tissue	plant
M259T733_NEG	C18p_RRR2_5ul_GD5_01_7528.mzXML	52668	MSV000079243	C18p_RRR2_5ul_GD5_01_7528.mzXML		tissue	plant
M259T733_NEG	C18p_RRR1_5ul_GD4_01_7527.mzXML	52668	MSV000079243	C18p_RRR1_5ul_GD4_01_7527.mzXML		tissue	plant
M259T733_NEG	C18p_CWB3_5ul_BE2_01_7592.mzXML	52668	MSV000079243	C18p_CWB3_5ul_BE2_01_7592.mzXML		tissue	plant
M259T733_NEG	C18p_CWB2_5ul_BE1_01_7591.mzXML	52668	MSV000079243	C18p_CWB2_5ul_BE1_01_7591.mzXML		tissue	plant
M259T733_NEG	C18p_CWB1_5ul_BD8_01_7590.mzXML	52668	MSV000079243	C18p_CWB1_5ul_BD8_01_7590.mzXML		tissue	plant
M259T733_NEG	C18p_CWA2_5ul_Rerun_BC8_01_7680.mzXML	52668	MSV000079243	C18p_CWA2_5ul_Rerun_BC8_01_7680.mzXML		tissue	plant
M259T733_NEG	C18p_CRM3_5ul_RA3_01_7608.mzXML	52668	MSV000079243	C18p_CRM3_5ul_RA3_01_7608.mzXML		tissue	plant
M259T733_NEG	C18p_CRM2_5ul_RA2_01_7607.mzXML	52668	MSV000079243	C18p_CRM2_5ul_RA2_01_7607.mzXML		tissue	plant
M259T733_NEG	C18p_CRM1_5ul_RA1_01_7606.mzXML	52668	MSV000079243	C18p_CRM1_5ul_RA1_01_7606.mzXML		tissue	plant
M259T733_NEG	C18p_CPP2_5ul_RC4_01_7639.mzXML	52668	MSV000079243	C18p_CPP2_5ul_RC4_01_7639.mzXML		tissue	plant
M259T733_NEG	C18p_CPP1_5ul_RC3_01_7638.mzXML	52668	MSV000079243	C18p_CPP1_5ul_RC3_01_7638.mzXML		tissue	plant
M259T733_NEG	C18p_CPB3_5ul_RD6_01_7653.mzXML	52668	MSV000079243	C18p_CPB3_5ul_RD6_01_7653.mzXML		tissue	plant
M259T733_NEG	C18p_CPB2_5ul_RD5_01_7652.mzXML	52668	MSV000079243	C18p_CPB2_5ul_RD5_01_7652.mzXML		tissue	plant
M259T733_NEG	C18p_CPB1_5ul_RD4_01_7651.mzXML	52668	MSV000079243	C18p_CPB1_5ul_RD4_01_7651.mzXML		tissue	plant
M259T733_NEG	C18p_BRR2_5ul_GD8_01_7532.mzXML	52668	MSV000079243	C18p_BRR2_5ul_GD8_01_7532.mzXML		tissue	plant
M259T733_NEG	C18p_BRM2_5ul_GC7_01_7519.mzXML	52668	MSV000079243	C18p_BRM2_5ul_GC7_01_7519.mzXML		tissue	plant
M259T733_NEG	C18p_BPP2_5ul_BA2_01_7548.mzXML	52668	MSV000079243	C18p_BPP2_5ul_BA2_01_7548.mzXML		tissue	plant
M259T733_NEG	C18p_BPP1_5ul_BA1_01_7547.mzXML	52668	MSV000079243	C18p_BPP1_5ul_BA1_01_7547.mzXML		tissue	plant
M332T619_POS	SC_tissue_type_F10.mzXML	13320	MSV000080016	SC_tissue_type_F10.mzXML		tissue	plant
M332T619_POS	SC_tissue_type_F09.mzXML	13320	MSV000080016	SC_tissue_type_F09.mzXML		tissue	plant
M332T619_POS	SC_tissue_type_F08.mzXML	13320	MSV000080016	SC_tissue_type_F08.mzXML		tissue	plant
M332T619_POS	SC_tissue_type_F07.mzXML	13494	MSV000080016	SC_tissue_type_F07.mzXML		tissue	plant
M332T619_POS	SC_tissue_type_F04.mzXML	13320	MSV000080016	SC_tissue_type_F04.mzXML		tissue	plant
M332T619_POS	SC_tissue_type_F03.mzXML	13320	MSV000080016	SC_tissue_type_F03.mzXML		tissue	plant
M332T619_POS	SC_infected_E01.mzXML	13320	MSV000080016	SC_infected_E01.mzXML		tissue	plant
M332T619_POS	SC_infected_D11.mzXML	13320	MSV000080016	SC_infected_D11.mzXML		tissue	plant
M332T619_POS	SC_infected_D10.mzXML	13320	MSV000080016	SC_infected_D10.mzXML		tissue	plant
M332T619_POS	SC_infected_D07.mzXML	13320	MSV000080016	SC_infected_D07.mzXML		tissue	plant
M332T619_POS	SC_infected_D06.mzXML	13320	MSV000080016	SC_infected_D06.mzXML		tissue	plant
M332T619_POS	SC_infected_D05.mzXML	13320	MSV000080016	SC_infected_D05.mzXML		tissue	plant
M332T619_POS	SC_infected_D04.mzXML	13320	MSV000080016	SC_infected_D04.mzXML		tissue	plant
M332T619_POS	SC_infected_D03.mzXML	13320	MSV000080016	SC_infected_D03.mzXML		tissue	plant
M332T619_POS	SC_infected_D02.mzXML	13320	MSV000080016	SC_infected_D02.mzXML		tissue	plant
M332T619_POS	SC_infected_D01.mzXML	13320	MSV000080016	SC_infected_D01.mzXML		tissue	plant
M332T619_POS	SC_infected_C12.mzXML	13320	MSV000080016	SC_infected_C12.mzXML		tissue	plant
M332T619_POS	SC_infected_C10.mzXML	13320	MSV000080016	SC_infected_C10.mzXML		tissue	plant
M332T619_POS	SC_infected_C09.mzXML	13320	MSV000080016	SC_infected_C09.mzXML		tissue	plant
M332T619_POS	SC_infected_C08.mzXML	13320	MSV000080016	SC_infected_C08.mzXML		tissue	plant
M332T619_POS	SC_infected_C07.mzXML	13320	MSV000080016	SC_infected_C07.mzXML		tissue	plant
M332T619_POS	SC_infected_C06.mzXML	13320	MSV000080016	SC_infected_C06.mzXML		tissue	plant
M332T619_POS	SC_infected_C05.mzXML	13320	MSV000080016	SC_infected_C05.mzXML		tissue	plant
M332T619_POS	SC_infected_C04.mzXML	13320	MSV000080016	SC_infected_C04.mzXML		tissue	plant
M332T619_POS	SC_infected_C03.mzXML	13320	MSV000080016	SC_infected_C03.mzXML		tissue	plant
M332T619_POS	SC_infected_C02.mzXML	13320	MSV000080016	SC_infected_C02.mzXML		tissue	plant
M332T619_POS	SC_infected_B11.mzXML	13320	MSV000080016	SC_infected_B11.mzXML		tissue	plant
M332T619_POS	SC_infected_B10.mzXML	13320	MSV000080016	SC_infected_B10.mzXML		tissue	plant
M332T619_POS	SC_infected_b09.mzXML	13320	MSV000080016	SC_infected_b09.mzXML		tissue	plant
M332T619_POS	SC_infected_B08.mzXML	13320	MSV000080016	SC_infected_B08.mzXML		tissue	plant
M332T619_POS	SC_infected_B07.mzXML	13320	MSV000080016	SC_infected_B07.mzXML		tissue	plant
M332T619_POS	SC_infected_B06.mzXML	13320	MSV000080016	SC_infected_B06.mzXML		tissue	plant
M332T619_POS	SC_infected_B05.mzXML	13320	MSV000080016	SC_infected_B05.mzXML		tissue	plant
M332T619_POS	SC_infected_B04.mzXML	13320	MSV000080016	SC_infected_B04.mzXML		tissue	plant
M332T619_POS	SC_infected_B03.mzXML	13320	MSV000080016	SC_infected_B03.mzXML		tissue	plant
M332T619_POS	SC_infected_B02.mzXML	13320	MSV000080016	SC_infected_B02.mzXML		tissue	plant
M332T619_POS	SC_infected_B01.mzXML	13320	MSV000080016	SC_infected_B01.mzXML		tissue	plant
M332T619_POS	SC_infected_A11.mzXML	13320	MSV000080016	SC_infected_A11.mzXML		tissue	plant
M332T619_POS	SC_infected_A10.mzXML	13320	MSV000080016	SC_infected_A10.mzXML		tissue	plant
M332T619_POS	SC_infected_A08.mzXML	13320	MSV000080016	SC_infected_A08.mzXML		tissue	plant
M332T619_POS	SC_infected_A07.mzXML	13320	MSV000080016	SC_infected_A07.mzXML		tissue	plant
M332T619_POS	SC_infected_A06.mzXML	13320	MSV000080016	SC_infected_A06.mzXML		tissue	plant
M332T619_POS	SC_infected_A05.mzXML	13320	MSV000080016	SC_infected_A05.mzXML		tissue	plant
M332T619_POS	SC_infected_A04.mzXML	13320	MSV000080016	SC_infected_A04.mzXML		tissue	plant
M332T619_POS	SC_infected_A03.mzXML	13320	MSV000080016	SC_infected_A03.mzXML		tissue	plant
M332T619_POS	SC_infected_A02.mzXML	13320	MSV000080016	SC_infected_A02.mzXML		tissue	plant
M332T619_POS	SC_infected_A01.mzXML	13320	MSV000080016	SC_infected_A01.mzXML		tissue	plant
M332T619_POS	SC_healthy_H12.mzXML	13320	MSV000080016	SC_healthy_H12.mzXML		tissue	plant
M332T619_POS	SC_healthy_H11.mzXML	13320	MSV000080016	SC_healthy_H11.mzXML		tissue	plant
M332T619_POS	SC_healthy_H10.mzXML	13320	MSV000080016	SC_healthy_H10.mzXML		tissue	plant
M332T619_POS	SC_healthy_H09.mzXML	13320	MSV000080016	SC_healthy_H09.mzXML		tissue	plant
M332T619_POS	SC_healthy_H07.mzXML	13505	MSV000080016	SC_healthy_H07.mzXML		tissue	plant
M332T619_POS	SC_healthy_H06.mzXML	13505	MSV000080016	SC_healthy_H06.mzXML		tissue	plant
M332T619_POS	SC_healthy_H05.mzXML	13320	MSV000080016	SC_healthy_H05.mzXML		tissue	plant
M332T619_POS	SC_healthy_H04.mzXML	13320	MSV000080016	SC_healthy_H04.mzXML		tissue	plant
M332T619_POS	SC_healthy_H03.mzXML	13320	MSV000080016	SC_healthy_H03.mzXML		tissue	plant
M332T619_POS	SC_healthy_H02.mzXML	13320	MSV000080016	SC_healthy_H02.mzXML		tissue	plant
M332T619_POS	SC_healthy_H01.mzXML	13320	MSV000080016	SC_healthy_H01.mzXML		tissue	plant
M332T619_POS	SC_healthy_G12.mzXML	13320	MSV000080016	SC_healthy_G12.mzXML		tissue	plant
M332T619_POS	SC_healthy_G11.mzXML	13320	MSV000080016	SC_healthy_G11.mzXML		tissue	plant
M332T619_POS	SC_healthy_G10.mzXML	13320	MSV000080016	SC_healthy_G10.mzXML		tissue	plant
M332T619_POS	SC_healthy_G09.mzXML	13320	MSV000080016	SC_healthy_G09.mzXML		tissue	plant
M332T619_POS	SC_healthy_G08.mzXML	13320	MSV000080016	SC_healthy_G08.mzXML		tissue	plant
M332T619_POS	SC_healthy_G07.mzXML	13320	MSV000080016	SC_healthy_G07.mzXML		tissue	plant
M332T619_POS	SC_healthy_G06.mzXML	13320	MSV000080016	SC_healthy_G06.mzXML		tissue	plant
M332T619_POS	SC_healthy_G05.mzXML	13320	MSV000080016	SC_healthy_G05.mzXML		tissue	plant
M332T619_POS	SC_healthy_G04.mzXML	13320	MSV000080016	SC_healthy_G04.mzXML		tissue	plant
M332T619_POS	SC_healthy_G03.mzXML	13320	MSV000080016	SC_healthy_G03.mzXML		tissue	plant
M332T619_POS	SC_healthy_G02.mzXML	13320	MSV000080016	SC_healthy_G02.mzXML		tissue	plant
M332T619_POS	SC_healthy_G01.mzXML	13320	MSV000080016	SC_healthy_G01.mzXML		tissue	plant
M332T619_POS	SC_healthy_F12.mzXML	13320	MSV000080016	SC_healthy_F12.mzXML		tissue	plant
M332T619_POS	SC_healthy_F11.mzXML	13320	MSV000080016	SC_healthy_F11.mzXML		tissue	plant
M332T619_POS	SC_healthy_F06.mzXML	13320	MSV000080016	SC_healthy_F06.mzXML		tissue	plant
M332T619_POS	SC_healthy_F05.mzXML	13320	MSV000080016	SC_healthy_F05.mzXML		tissue	plant
M332T619_POS	SC_healthy_F04.mzXML	13320	MSV000080016	SC_healthy_F04.mzXML		tissue	plant
M332T619_POS	SC_healthy_F03.mzXML	13320	MSV000080016	SC_healthy_F03.mzXML		tissue	plant
M332T619_POS	SC_healthy_F02.mzXML	13320	MSV000080016	SC_healthy_F02.mzXML		tissue	plant
M332T619_POS	SC_healthy_F01.mzXML	13320	MSV000080016	SC_healthy_F01.mzXML		tissue	plant
M332T619_POS	SC_healthy_E12.mzXML	13320	MSV000080016	SC_healthy_E12.mzXML		tissue	plant
M332T619_POS	SC_healthy_E11.mzXML	13320	MSV000080016	SC_healthy_E11.mzXML		tissue	plant
M332T619_POS	SC_healthy_E10.mzXML	13320	MSV000080016	SC_healthy_E10.mzXML		tissue	plant
M332T619_POS	SC_healthy_E09.mzXML	13320	MSV000080016	SC_healthy_E09.mzXML		tissue	plant
M332T619_POS	SC_healthy_E08.mzXML	13320	MSV000080016	SC_healthy_E08.mzXML		tissue	plant
M332T619_POS	SC_healthy_E07.mzXML	13320	MSV000080016	SC_healthy_E07.mzXML		tissue	plant
M332T619_POS	SC_healthy_E06.mzXML	13320	MSV000080016	SC_healthy_E06.mzXML		tissue	plant
M332T619_POS	SC_healthy_E05.mzXML	13320	MSV000080016	SC_healthy_E05.mzXML		tissue	plant
M332T619_POS	SC_healthy_E04.mzXML	13320	MSV000080016	SC_healthy_E04.mzXML		tissue	plant
M332T619_POS	SC_healthy_E03.mzXML	13320	MSV000080016	SC_healthy_E03.mzXML		tissue	plant
M332T619_POS	SC_healthy_E02.mzXML	13320	MSV000080016	SC_healthy_E02.mzXML		tissue	plant
M332T619_POS	SC_healthy_E01.mzXML	13320	MSV000080016	SC_healthy_E01.mzXML		tissue	plant
M332T619_POS	SC_healthy_D12.mzXML	13320	MSV000080016	SC_healthy_D12.mzXML		tissue	plant
M332T619_POS	SC_healthy_D11.mzXML	13320	MSV000080016	SC_healthy_D11.mzXML		tissue	plant
M332T619_POS	SC_healthy_D10.mzXML	13320	MSV000080016	SC_healthy_D10.mzXML		tissue	plant
M332T619_POS	SC_healthy_D09.mzXML	13320	MSV000080016	SC_healthy_D09.mzXML		tissue	plant
M332T619_POS	SC_healthy_D08.mzXML	13320	MSV000080016	SC_healthy_D08.mzXML		tissue	plant
M332T619_POS	SC_healthy_D05.mzXML	13320	MSV000080016	SC_healthy_D05.mzXML		tissue	plant
M332T619_POS	SC_healthy_D04.mzXML	13320	MSV000080016	SC_healthy_D04.mzXML		tissue	plant
M332T619_POS	SC_healthy_D03.mzXML	13505	MSV000080016	SC_healthy_D03.mzXML		tissue	plant
M332T619_POS	SC_healthy_D02.mzXML	13320	MSV000080016	SC_healthy_D02.mzXML		tissue	plant
M332T619_POS	SC_healthy_D01.mzXML	13320	MSV000080016	SC_healthy_D01.mzXML		tissue	plant
M332T619_POS	SC_healthy_C12.mzXML	13320	MSV000080016	SC_healthy_C12.mzXML		tissue	plant
M332T619_POS	SC_healthy_C11.mzXML	13320	MSV000080016	SC_healthy_C11.mzXML		tissue	plant
M332T619_POS	SC_healthy_C10.mzXML	13320	MSV000080016	SC_healthy_C10.mzXML		tissue	plant
M332T619_POS	SC_healthy_C09.mzXML	13320	MSV000080016	SC_healthy_C09.mzXML		tissue	plant
M332T619_POS	SC_healthy_C08.mzXML	13320	MSV000080016	SC_healthy_C08.mzXML		tissue	plant
M332T619_POS	SC_healthy_C07.mzXML	13320	MSV000080016	SC_healthy_C07.mzXML		tissue	plant
M332T619_POS	SC_healthy_C05.mzXML	13320	MSV000080016	SC_healthy_C05.mzXML		tissue	plant
M332T619_POS	SC_healthy_C04.mzXML	13320	MSV000080016	SC_healthy_C04.mzXML		tissue	plant
M332T619_POS	SC_healthy_C03.mzXML	13320	MSV000080016	SC_healthy_C03.mzXML		tissue	plant
M332T619_POS	SC_healthy_C02.mzXML	13320	MSV000080016	SC_healthy_C02.mzXML		tissue	plant
M332T619_POS	SC_healthy_C01.mzXML	13320	MSV000080016	SC_healthy_C01.mzXML		tissue	plant
M332T619_POS	SC_healthy_B12.mzXML	13320	MSV000080016	SC_healthy_B12.mzXML		tissue	plant
M332T619_POS	SC_healthy_B11.mzXML	13320	MSV000080016	SC_healthy_B11.mzXML		tissue	plant
M332T619_POS	SC_healthy_B10.mzXML	13320	MSV000080016	SC_healthy_B10.mzXML		tissue	plant
M332T619_POS	SC_healthy_B09.mzXML	13320	MSV000080016	SC_healthy_B09.mzXML		tissue	plant
M332T619_POS	SC_healthy_B08.mzXML	13320	MSV000080016	SC_healthy_B08.mzXML		tissue	plant
M332T619_POS	SC_healthy_B07.mzXML	13320	MSV000080016	SC_healthy_B07.mzXML		tissue	plant
M332T619_POS	SC_healthy_B06.mzXML	13320	MSV000080016	SC_healthy_B06.mzXML		tissue	plant
M332T619_POS	SC_healthy_B04.mzXML	13320	MSV000080016	SC_healthy_B04.mzXML		tissue	plant
M332T619_POS	SC_healthy_B03.mzXML	13320	MSV000080016	SC_healthy_B03.mzXML		tissue	plant
M332T619_POS	SC_healthy_B02.mzXML	13320	MSV000080016	SC_healthy_B02.mzXML		tissue	plant
M332T619_POS	SC_healthy_A09.mzXML	13320	MSV000080016	SC_healthy_A09.mzXML		tissue	plant
M332T619_POS	SC_healthy_A08.mzXML	13320	MSV000080016	SC_healthy_A08.mzXML		tissue	plant
M332T619_POS	SC_healthy_A07.mzXML	13320	MSV000080016	SC_healthy_A07.mzXML		tissue	plant
M332T619_POS	SC_healthy_A06.mzXML	13320	MSV000080016	SC_healthy_A06.mzXML		tissue	plant
M332T619_POS	SC_healthy_A05.mzXML	13320	MSV000080016	SC_healthy_A05.mzXML		tissue	plant
M248T712_POS	48-lungs.mzXML	526	MSV000080182	48-lungs.mzXML		tissue	mouse
M248T712_POS	47-lungs.mzXML	526	MSV000080182	47-lungs.mzXML		tissue	mouse
M248T712_POS	45-lung.mzXML	526	MSV000080182	45-lung.mzXML		tissue	mouse
M248T712_POS	44-lungs.mzXML	526	MSV000080182	44-lungs.mzXML		tissue	mouse
M248T712_POS	40-lungs.mzXML	526	MSV000080182	40-lungs.mzXML		tissue	mouse
M248T712_POS	39-lungs.mzXML	526	MSV000080182	39-lungs.mzXML		tissue	mouse
M248T712_POS	35-lungs.mzXML	526	MSV000080182	35-lungs.mzXML		tissue	mouse
M248T712_POS	31-lungs.mzXML	526	MSV000080182	31-lungs.mzXML		tissue	mouse
M248T712_POS	28-lungs.mzXML	526	MSV000080182	28-lungs.mzXML		tissue	mouse
M248T712_POS	23-lungs.mzXML	526	MSV000080182	23-lungs.mzXML		tissue	mouse
M248T712_POS	22-lungs.mzXML	526	MSV000080182	22-lungs.mzXML		tissue	mouse
M248T712_POS	20-lungs.mzXML	526	MSV000080182	20-lungs.mzXML		tissue	mouse
M248T712_POS	16-lungs.mzXML	526	MSV000080182	16-lungs.mzXML		tissue	mouse
M248T712_POS	15-lungs.mzXML	526	MSV000080182	15-lungs.mzXML		tissue	mouse
M248T712_POS	13-lungs.mzXML	526	MSV000080182	13-lungs.mzXML		tissue	mouse
M248T712_POS	12-lungs.mzXML	526	MSV000080182	12-lungs.mzXML		tissue	mouse
M248T712_POS	11-lungs.mzXML	526	MSV000080182	11-lungs.mzXML		tissue	mouse
M338T522_NEG	20-F-01.mzXML	37432	MSV000080183	20-F-01.mzXML		fecal	mouse
M356T507_NEG	NIST_STD_1_c_neg.mzXML	27168	MSV000080533	NIST_STD_1_c_neg.mzXML		NA	human
M356T507_NEG	NIST_STD_1_b_neg.mzXML	27168	MSV000080533	NIST_STD_1_b_neg.mzXML		NA	human
M356T507_NEG	NIST_STD_1_a_neg.mzXML	27168	MSV000080533	NIST_STD_1_a_neg.mzXML		NA	human
M370T651_2_NEG	NIST_STD_1_c_neg.mzXML	27899	MSV000080533	NIST_STD_1_c_neg.mzXML		NA	human
M370T651_2_NEG	NIST_STD_1_b_neg.mzXML	27899	MSV000080533	NIST_STD_1_b_neg.mzXML		NA	human
M370T651_2_NEG	NIST_STD_1_a_neg.mzXML	27899	MSV000080533	NIST_STD_1_a_neg.mzXML		NA	human
M370T651_2_NEG	NIST_STD_05_c_neg.mzXML	27899	MSV000080533	NIST_STD_05_c_neg.mzXML		NA	human
M370T651_2_NEG	NIST_STD_05_b_neg.mzXML	27899	MSV000080533	NIST_STD_05_b_neg.mzXML		NA	human
M370T651_2_NEG	NIST_STD_05_a_neg.mzXML	27899	MSV000080533	NIST_STD_05_a_neg.mzXML		NA	human
M370T651_2_NEG	NIST_STD_025_c_neg.mzXML	27899	MSV000080533	NIST_STD_025_c_neg.mzXML		NA	human
M370T651_2_NEG	NIST_STD_025_b_neg.mzXML	27899	MSV000080533	NIST_STD_025_b_neg.mzXML		NA	human
M370T651_2_NEG	NIST_STD_025_a_neg.mzXML	27899	MSV000080533	NIST_STD_025_a_neg.mzXML		NA	human
M443T499_2_NEG	NIST_STD_1_c_neg.mzXML	40769	MSV000080533	NIST_STD_1_c_neg.mzXML		NA	human
M443T499_2_NEG	NIST_STD_1_b_neg.mzXML	40769	MSV000080533	NIST_STD_1_b_neg.mzXML		NA	human
M443T499_2_NEG	NIST_STD_1_a_neg.mzXML	40769	MSV000080533	NIST_STD_1_a_neg.mzXML		NA	human
M443T499_2_NEG	NIST_STD_05_c_neg.mzXML	40769	MSV000080533	NIST_STD_05_c_neg.mzXML		NA	human
M443T499_2_NEG	NIST_STD_05_b_neg.mzXML	40769	MSV000080533	NIST_STD_05_b_neg.mzXML		NA	human
M443T499_2_NEG	NIST_STD_05_a_neg.mzXML	40769	MSV000080533	NIST_STD_05_a_neg.mzXML		NA	human
M443T499_2_NEG	NIST_STD_025_c_neg.mzXML	40769	MSV000080533	NIST_STD_025_c_neg.mzXML		NA	human
M443T499_2_NEG	NIST_STD_025_b_neg.mzXML	40769	MSV000080533	NIST_STD_025_b_neg.mzXML		NA	human
M443T499_2_NEG	NIST_STD_025_a_neg.mzXML	40769	MSV000080533	NIST_STD_025_a_neg.mzXML		NA	human
M443T499_2_NEG	NIST_STD_01_c_neg.mzXML	40769	MSV000080533	NIST_STD_01_c_neg.mzXML		NA	human
M443T499_2_NEG	NIST_STD_01_b_neg.mzXML	40769	MSV000080533	NIST_STD_01_b_neg.mzXML		NA	human
M237T826_NEG	media_lowB_neg_frag.mzXML	526	MSV000080540	media_lowB_neg_frag.mzXML		fungus	microbe
M237T826_NEG	media_lowA_neg_frag.mzXML	526	MSV000080540	media_lowA_neg_frag.mzXML		fungus	microbe
M237T826_NEG	media_highB_neg_frag.mzXML	526	MSV000080540	media_highB_neg_frag.mzXML		fungus	microbe
M237T826_NEG	KO_lowB_neg_frag.mzXML	526	MSV000080540	KO_lowB_neg_frag.mzXML		fungus	microbe
M237T826_NEG	KO_lowA_neg_frag.mzXML	526	MSV000080540	KO_lowA_neg_frag.mzXML		fungus	microbe
M237T826_NEG	KO_highA_neg_frag.mzXML	526	MSV000080540	KO_highA_neg_frag.mzXML		fungus	microbe
M237T826_NEG	GMI_lowB_neg_frag.mzXML	526	MSV000080540	GMI_lowB_neg_frag.mzXML		fungus	microbe
M237T826_NEG	GMI_lowA_neg_frag.mzXML	526	MSV000080540	GMI_lowA_neg_frag.mzXML		fungus	microbe
M237T826_NEG	GMI_highB_neg_frag.mzXML	526	MSV000080540	GMI_highB_neg_frag.mzXML		fungus	microbe
M237T826_NEG	GMI_highA_neg_frag.mzXML	526	MSV000080540	GMI_highA_neg_frag.mzXML		fungus	microbe
M338T522_NEG	ONR_Plasma_76.mzML	16929	MSV000080627	ONR_Plasma_76.mzML		plasma/serum	human
M338T522_NEG	ONR_Plasma_67.mzML	16929	MSV000080627	ONR_Plasma_67.mzML		plasma/serum	human
M338T522_NEG	ONR_Plasma_53.mzML	16929	MSV000080627	ONR_Plasma_53.mzML		plasma/serum	human
M338T522_NEG	ONR_Plasma_130.mzML	16929	MSV000080627	ONR_Plasma_130.mzML		plasma/serum	human
M338T522_NEG	ONR_Plasma_123.mzML	16929	MSV000080627	ONR_Plasma_123.mzML		plasma/serum	human
M338T522_NEG	ONR_Plasma_116.mzML	16929	MSV000080627	ONR_Plasma_116.mzML		plasma/serum	human
M338T522_NEG	ONR_Plasma_104.mzML	16929	MSV000080627	ONR_Plasma_104.mzML		plasma/serum	human
M340T521_POS	P4_EMP_73.mzML	129691	MSV000080905	P4_EMP_73.mzML		NA	environment
M340T521_POS	P2_EMP_5.mzML	129691	MSV000080905	P2_EMP_5.mzML		NA	environment
M338T522_NEG	P5_EMP_89.mzML	128665	MSV000080905	P5_EMP_89.mzML		NA	environment
M338T522_NEG	P4_EMP_73.mzML	128665	MSV000080905	P4_EMP_73.mzML		NA	environment
M338T522_NEG	P2_EMP_5.mzML	128665	MSV000080905	P2_EMP_5.mzML		NA	environment
M340T521_POS	P4_RD4_01_9566.mzML	95384	MSV000080976	P4_RD4_01_9566.mzML		fecal	mouse
M338T522_NEG	P4_RD4_01_9566.mzML	94289	MSV000080976	P4_RD4_01_9566.mzML		fecal	mouse
M375T541_POS	Urine_64_Top10_posneg_pos.mzXML	764	MSV000081022	Urine_64_Top10_posneg_pos.mzXML		urine	human
M375T541_POS	Urine_101_Top10_posneg_pos.mzXML	764	MSV000081022	Urine_101_Top10_posneg_pos.mzXML		urine	human
M375T541_POS	Urine_05_Top10_posneg_pos.mzXML	764	MSV000081022	Urine_05_Top10_posneg_pos.mzXML		urine	human
M445T758_NEG	Urine_73_Top10_NEG.mzXML	1110	MSV000081022	Urine_73_Top10_NEG.mzXML		urine	human
M445T758_NEG	Urine_64_Top10_NEG.mzXML	1110	MSV000081022	Urine_64_Top10_NEG.mzXML		urine	human
M332T619_POS	WT_T4_ROOT_D11.mzML	7453	MSV000081067	WT_T4_ROOT_D11.mzML		tissue	plant
M332T619_POS	WT_T4_ROOT_D10.mzML	7453	MSV000081067	WT_T4_ROOT_D10.mzML		tissue	plant
M332T619_POS	WT_T4_ROOT_D09.mzML	7453	MSV000081067	WT_T4_ROOT_D09.mzML		tissue	plant
M332T619_POS	WT_T4_ROOT_C12.mzML	7453	MSV000081067	WT_T4_ROOT_C12.mzML		tissue	plant
M332T619_POS	WT_T4_ROOT_C10.mzML	7453	MSV000081067	WT_T4_ROOT_C10.mzML		tissue	plant
M332T619_POS	WT_T3_ROOT_E11.mzML	7453	MSV000081067	WT_T3_ROOT_E11.mzML		tissue	plant
M332T619_POS	WT_T3_ROOT_E10.mzML	7453	MSV000081067	WT_T3_ROOT_E10.mzML		tissue	plant
M332T619_POS	WT_T2_SEED_G07.mzML	7453	MSV000081067	WT_T2_SEED_G07.mzML		tissue	plant
M332T619_POS	WT_T2_ROOT_G04.mzML	7453	MSV000081067	WT_T2_ROOT_G04.mzML		tissue	plant
M332T619_POS	WT_T1_ROOT_C08.mzML	7453	MSV000081067	WT_T1_ROOT_C08.mzML		tissue	plant
M332T619_POS	SRF_T4_ROOT_B11.mzML	7453	MSV000081067	SRF_T4_ROOT_B11.mzML		tissue	plant
M332T619_POS	SRF_T4_ROOT_A05.mzML	7453	MSV000081067	SRF_T4_ROOT_A05.mzML		tissue	plant
M332T619_POS	SRF_T3_ROOT_D02.mzML	7453	MSV000081067	SRF_T3_ROOT_D02.mzML		tissue	plant
M332T619_POS	SRF_T3_ROOT_D01.mzML	7453	MSV000081067	SRF_T3_ROOT_D01.mzML		tissue	plant
M332T619_POS	SRF_T3_ROOT_C10.mzML	7453	MSV000081067	SRF_T3_ROOT_C10.mzML		tissue	plant
M332T619_POS	SRF_T3_ROOT_C06.mzML	7453	MSV000081067	SRF_T3_ROOT_C06.mzML		tissue	plant
M332T619_POS	SRF_T3_ROOT_C04.mzML	7453	MSV000081067	SRF_T3_ROOT_C04.mzML		tissue	plant
M332T619_POS	SRF_T2_ROOT_E06.mzML	7453	MSV000081067	SRF_T2_ROOT_E06.mzML		tissue	plant
M332T619_POS	SRF_T1_ROOT_B08.mzML	7453	MSV000081067	SRF_T1_ROOT_B08.mzML		tissue	plant
M332T619_POS	SRF_T1_ROOT_B03.mzML	7453	MSV000081067	SRF_T1_ROOT_B03.mzML		tissue	plant
M332T619_POS	CONTROL_T4_ROOT_H03.mzML	7453	MSV000081067	CONTROL_T4_ROOT_H03.mzML		tissue	plant
M332T619_POS	CONTROL_T4_ROOT_H02.mzML	7453	MSV000081067	CONTROL_T4_ROOT_H02.mzML		tissue	plant
M332T619_POS	CONTROL_T4_ROOT_H01.mzML	7453	MSV000081067	CONTROL_T4_ROOT_H01.mzML		tissue	plant
M332T619_POS	CONTROL_T4_ROOT_G01.mzML	7453	MSV000081067	CONTROL_T4_ROOT_G01.mzML		tissue	plant
M332T619_POS	CONTROL_T3_ROOT_B01.mzML	7453	MSV000081067	CONTROL_T3_ROOT_B01.mzML		tissue	plant
M332T619_POS	CONTROL_T3_ROOT_A05.mzML	7453	MSV000081067	CONTROL_T3_ROOT_A05.mzML		tissue	plant
M332T619_POS	CONTROL_T2_ROOT_D08.mzML	7453	MSV000081067	CONTROL_T2_ROOT_D08.mzML		tissue	plant
M332T619_POS	CONTROL_T1_ROOT_A08.mzML	7453	MSV000081067	CONTROL_T1_ROOT_A08.mzML		tissue	plant
M332T619_POS	CONTROL_T1_ROOT_A03.mzML	7453	MSV000081067	CONTROL_T1_ROOT_A03.mzML		tissue	plant
M215T517_NEG	Urine_Rat_U.mzXML	595	MSV000081077	Urine_Rat_U.mzXML		urine	rat
M215T517_NEG	Urine_Rat_S.mzXML	595	MSV000081077	Urine_Rat_S.mzXML		urine	rat
M215T517_NEG	Urine_Rat_R.mzXML	595	MSV000081077	Urine_Rat_R.mzXML		urine	rat
M215T517_NEG	Urine_Rat_Q.mzXML	595	MSV000081077	Urine_Rat_Q.mzXML		urine	rat
M215T517_NEG	Urine_Rat_P.mzXML	595	MSV000081077	Urine_Rat_P.mzXML		urine	rat
M215T517_NEG	Urine_Rat_O.mzXML	595	MSV000081077	Urine_Rat_O.mzXML		urine	rat
M215T517_NEG	Urine_Rat_N.mzXML	595	MSV000081077	Urine_Rat_N.mzXML		urine	rat
M215T517_NEG	Urine_Rat_I.mzXML	595	MSV000081077	Urine_Rat_I.mzXML		urine	rat
M215T517_NEG	Urine_Rat_Ia.mzXML	595	MSV000081077	Urine_Rat_Ia.mzXML		urine	rat
M215T517_NEG	Urine_Rat_H.mzXML	595	MSV000081077	Urine_Rat_H.mzXML		urine	rat
M215T517_NEG	Urine_Rat_Fa.mzXML	595	MSV000081077	Urine_Rat_Fa.mzXML		urine	rat
M215T517_NEG	Urine_Rat_E.mzXML	595	MSV000081077	Urine_Rat_E.mzXML		urine	rat
M215T517_NEG	Urine_Rat_Ea.mzXML	595	MSV000081077	Urine_Rat_Ea.mzXML		urine	rat
M340T483_POS	Urine_Rat_Y.mzXML	4866	MSV000081077	Urine_Rat_Y.mzXML		urine	rat
M340T483_POS	Urine_Rat_T.mzXML	4866	MSV000081077	Urine_Rat_T.mzXML		urine	rat
M340T483_POS	Urine_Rat_L.mzXML	4866	MSV000081077	Urine_Rat_L.mzXML		urine	rat
M340T483_POS	Urine_Rat_K.mzXML	4866	MSV000081077	Urine_Rat_K.mzXML		urine	rat
M340T483_POS	Urine_Rat_Ha.mzXML	4866	MSV000081077	Urine_Rat_Ha.mzXML		urine	rat
M340T483_POS	Urine_Rat_G.mzXML	4866	MSV000081077	Urine_Rat_G.mzXML		urine	rat
M340T483_POS	Urine_Rat_Ga.mzXML	4866	MSV000081077	Urine_Rat_Ga.mzXML		urine	rat
M340T483_POS	Urine_Rat_D.mzXML	4866	MSV000081077	Urine_Rat_D.mzXML		urine	rat
M340T483_POS	Urine_Rat_A.mzXML	4866	MSV000081077	Urine_Rat_A.mzXML		urine	rat
M340T483_POS	Urine_Rat_Aa.mzXML	4866	MSV000081077	Urine_Rat_Aa.mzXML		urine	rat
M340T483_POS	Plasma_Rat_Z.mzXML	4866	MSV000081077	Plasma_Rat_Z.mzXML		plasma/serum	rat
M340T483_POS	Plasma_Rat_V.mzXML	4866	MSV000081077	Plasma_Rat_V.mzXML		plasma/serum	rat
M340T483_POS	Plasma_Rat_U.mzXML	4866	MSV000081077	Plasma_Rat_U.mzXML		plasma/serum	rat
M340T483_POS	Plasma_Rat_S.mzXML	4866	MSV000081077	Plasma_Rat_S.mzXML		plasma/serum	rat
M340T483_POS	Plasma_Rat_R.mzXML	4866	MSV000081077	Plasma_Rat_R.mzXML		plasma/serum	rat
M340T483_POS	Plasma_Rat_K.mzXML	4866	MSV000081077	Plasma_Rat_K.mzXML		plasma/serum	rat
M340T483_POS	Plasma_Rat_J.mzXML	4866	MSV000081077	Plasma_Rat_J.mzXML		plasma/serum	rat
M340T483_POS	Plasma_Rat_Ia.mzXML	4866	MSV000081077	Plasma_Rat_Ia.mzXML		plasma/serum	rat
M340T483_POS	Plasma_Rat_Ha.mzXML	4866	MSV000081077	Plasma_Rat_Ha.mzXML		plasma/serum	rat
M340T483_POS	Plasma_Rat_G.mzXML	4866	MSV000081077	Plasma_Rat_G.mzXML		plasma/serum	rat
M340T483_POS	Plasma_Rat_Ga.mzXML	4866	MSV000081077	Plasma_Rat_Ga.mzXML		plasma/serum	rat
M340T483_POS	Plasma_Rat_F.mzXML	4866	MSV000081077	Plasma_Rat_F.mzXML		plasma/serum	rat
M340T483_POS	Plasma_Rat_E.mzXML	4866	MSV000081077	Plasma_Rat_E.mzXML		plasma/serum	rat
M340T483_POS	Plasma_Rat_Ea.mzXML	4866	MSV000081077	Plasma_Rat_Ea.mzXML		plasma/serum	rat
M340T483_POS	Plasma_Rat_B.mzXML	4866	MSV000081077	Plasma_Rat_B.mzXML		plasma/serum	rat
M340T483_POS	Plasma_Rat_A.mzXML	4866	MSV000081077	Plasma_Rat_A.mzXML		plasma/serum	rat
M340T521_POS	Urine_Rat_Y.mzXML	4866	MSV000081077	Urine_Rat_Y.mzXML		urine	rat
M340T521_POS	Urine_Rat_T.mzXML	4866	MSV000081077	Urine_Rat_T.mzXML		urine	rat
M340T521_POS	Urine_Rat_L.mzXML	4866	MSV000081077	Urine_Rat_L.mzXML		urine	rat
M340T521_POS	Urine_Rat_K.mzXML	4866	MSV000081077	Urine_Rat_K.mzXML		urine	rat
M340T521_POS	Urine_Rat_Ha.mzXML	4866	MSV000081077	Urine_Rat_Ha.mzXML		urine	rat
M340T521_POS	Urine_Rat_G.mzXML	4866	MSV000081077	Urine_Rat_G.mzXML		urine	rat
M340T521_POS	Urine_Rat_Ga.mzXML	4866	MSV000081077	Urine_Rat_Ga.mzXML		urine	rat
M340T521_POS	Urine_Rat_D.mzXML	4866	MSV000081077	Urine_Rat_D.mzXML		urine	rat
M340T521_POS	Urine_Rat_A.mzXML	4866	MSV000081077	Urine_Rat_A.mzXML		urine	rat
M340T521_POS	Urine_Rat_Aa.mzXML	4866	MSV000081077	Urine_Rat_Aa.mzXML		urine	rat
M340T521_POS	Plasma_Rat_Z.mzXML	4866	MSV000081077	Plasma_Rat_Z.mzXML		plasma/serum	rat
M340T521_POS	Plasma_Rat_V.mzXML	4866	MSV000081077	Plasma_Rat_V.mzXML		plasma/serum	rat
M340T521_POS	Plasma_Rat_U.mzXML	4866	MSV000081077	Plasma_Rat_U.mzXML		plasma/serum	rat
M340T521_POS	Plasma_Rat_S.mzXML	4866	MSV000081077	Plasma_Rat_S.mzXML		plasma/serum	rat
M340T521_POS	Plasma_Rat_R.mzXML	4866	MSV000081077	Plasma_Rat_R.mzXML		plasma/serum	rat
M340T521_POS	Plasma_Rat_K.mzXML	4866	MSV000081077	Plasma_Rat_K.mzXML		plasma/serum	rat
M340T521_POS	Plasma_Rat_J.mzXML	4866	MSV000081077	Plasma_Rat_J.mzXML		plasma/serum	rat
M340T521_POS	Plasma_Rat_Ia.mzXML	4866	MSV000081077	Plasma_Rat_Ia.mzXML		plasma/serum	rat
M340T521_POS	Plasma_Rat_Ha.mzXML	4866	MSV000081077	Plasma_Rat_Ha.mzXML		plasma/serum	rat
M340T521_POS	Plasma_Rat_G.mzXML	4866	MSV000081077	Plasma_Rat_G.mzXML		plasma/serum	rat
M340T521_POS	Plasma_Rat_Ga.mzXML	4866	MSV000081077	Plasma_Rat_Ga.mzXML		plasma/serum	rat
M340T521_POS	Plasma_Rat_F.mzXML	4866	MSV000081077	Plasma_Rat_F.mzXML		plasma/serum	rat
M340T521_POS	Plasma_Rat_E.mzXML	4866	MSV000081077	Plasma_Rat_E.mzXML		plasma/serum	rat
M340T521_POS	Plasma_Rat_Ea.mzXML	4866	MSV000081077	Plasma_Rat_Ea.mzXML		plasma/serum	rat
M340T521_POS	Plasma_Rat_B.mzXML	4866	MSV000081077	Plasma_Rat_B.mzXML		plasma/serum	rat
M340T521_POS	Plasma_Rat_A.mzXML	4866	MSV000081077	Plasma_Rat_A.mzXML		plasma/serum	rat
M338T522_NEG	Urine_Rat_Y.mzXML	4809	MSV000081077	Urine_Rat_Y.mzXML		urine	rat
M338T522_NEG	Urine_Rat_T.mzXML	4809	MSV000081077	Urine_Rat_T.mzXML		urine	rat
M338T522_NEG	Urine_Rat_L.mzXML	4809	MSV000081077	Urine_Rat_L.mzXML		urine	rat
M338T522_NEG	Urine_Rat_K.mzXML	4809	MSV000081077	Urine_Rat_K.mzXML		urine	rat
M338T522_NEG	Urine_Rat_Ha.mzXML	4809	MSV000081077	Urine_Rat_Ha.mzXML		urine	rat
M338T522_NEG	Urine_Rat_G.mzXML	4809	MSV000081077	Urine_Rat_G.mzXML		urine	rat
M338T522_NEG	Urine_Rat_Ga.mzXML	4809	MSV000081077	Urine_Rat_Ga.mzXML		urine	rat
M338T522_NEG	Urine_Rat_D.mzXML	4809	MSV000081077	Urine_Rat_D.mzXML		urine	rat
M338T522_NEG	Urine_Rat_A.mzXML	4809	MSV000081077	Urine_Rat_A.mzXML		urine	rat
M338T522_NEG	Urine_Rat_Aa.mzXML	4809	MSV000081077	Urine_Rat_Aa.mzXML		urine	rat
M338T522_NEG	Plasma_Rat_Z.mzXML	4809	MSV000081077	Plasma_Rat_Z.mzXML		plasma/serum	rat
M338T522_NEG	Plasma_Rat_V.mzXML	4809	MSV000081077	Plasma_Rat_V.mzXML		plasma/serum	rat
M338T522_NEG	Plasma_Rat_U.mzXML	4809	MSV000081077	Plasma_Rat_U.mzXML		plasma/serum	rat
M338T522_NEG	Plasma_Rat_S.mzXML	4809	MSV000081077	Plasma_Rat_S.mzXML		plasma/serum	rat
M338T522_NEG	Plasma_Rat_R.mzXML	4809	MSV000081077	Plasma_Rat_R.mzXML		plasma/serum	rat
M338T522_NEG	Plasma_Rat_K.mzXML	4809	MSV000081077	Plasma_Rat_K.mzXML		plasma/serum	rat
M338T522_NEG	Plasma_Rat_J.mzXML	4809	MSV000081077	Plasma_Rat_J.mzXML		plasma/serum	rat
M338T522_NEG	Plasma_Rat_Ia.mzXML	4809	MSV000081077	Plasma_Rat_Ia.mzXML		plasma/serum	rat
M338T522_NEG	Plasma_Rat_Ha.mzXML	4809	MSV000081077	Plasma_Rat_Ha.mzXML		plasma/serum	rat
M338T522_NEG	Plasma_Rat_G.mzXML	4809	MSV000081077	Plasma_Rat_G.mzXML		plasma/serum	rat
M338T522_NEG	Plasma_Rat_Ga.mzXML	4809	MSV000081077	Plasma_Rat_Ga.mzXML		plasma/serum	rat
M338T522_NEG	Plasma_Rat_F.mzXML	4809	MSV000081077	Plasma_Rat_F.mzXML		plasma/serum	rat
M338T522_NEG	Plasma_Rat_E.mzXML	4809	MSV000081077	Plasma_Rat_E.mzXML		plasma/serum	rat
M338T522_NEG	Plasma_Rat_Ea.mzXML	4809	MSV000081077	Plasma_Rat_Ea.mzXML		plasma/serum	rat
M338T522_NEG	Plasma_Rat_B.mzXML	4809	MSV000081077	Plasma_Rat_B.mzXML		plasma/serum	rat
M338T522_NEG	Plasma_Rat_A.mzXML	4809	MSV000081077	Plasma_Rat_A.mzXML		plasma/serum	rat
M365T528_NEG	Urine_Rat_W.mzXML	5783	MSV000081077	Urine_Rat_W.mzXML		urine	rat
M365T528_NEG	Urine_Rat_Ba.mzXML	5783	MSV000081077	Urine_Rat_Ba.mzXML		urine	rat
M391T662_POS	NCD_C3_WT7.mzXML	26810	MSV000081151	NCD_C3_WT7.mzXML		fecal	mouse
M391T662_POS	NCD_C3_KO3.mzXML	26810	MSV000081151	NCD_C3_KO3.mzXML		fecal	mouse
M391T662_POS	NCD_C2_WT7.mzXML	26810	MSV000081151	NCD_C2_WT7.mzXML		fecal	mouse
M391T662_POS	NCD_C1_Ob7.mzXML	26810	MSV000081151	NCD_C1_Ob7.mzXML		fecal	mouse
M391T662_POS	NCD_C1_Ob4.mzXML	26810	MSV000081151	NCD_C1_Ob4.mzXML		fecal	mouse
M391T662_POS	NCD_C1_Ob1.mzXML	26810	MSV000081151	NCD_C1_Ob1.mzXML		fecal	mouse
M391T662_POS	HFD_C3_KO8.mzXML	26810	MSV000081151	HFD_C3_KO8.mzXML		fecal	mouse
M340T521_POS	C18p_Plate2_BE6_01_10358.mzXML	9303	MSV000081152	C18p_Plate2_BE6_01_10358.mzXML		NA	mouse
M340T521_POS	C18p_Plate1_BE6_01_10242.mzXML	9303	MSV000081152	C18p_Plate1_BE6_01_10242.mzXML		NA	mouse
M338T522_NEG	C18p_Plate2_BE6_01_10358.mzXML	9152	MSV000081152	C18p_Plate2_BE6_01_10358.mzXML		NA	mouse
M338T522_NEG	C18p_Plate1_BE6_01_10242.mzXML	9152	MSV000081152	C18p_Plate1_BE6_01_10242.mzXML		NA	mouse
M340T483_POS	G3_RV3_CV0428.mzML	5550	MSV000081160	G3_RV3_CV0428.mzML		tissue	other
M340T483_POS	G3_RV1_CV0426.mzML	5550	MSV000081160	G3_RV1_CV0426.mzML		tissue	other
M340T521_POS	G3_RV3_CV0428.mzML	5550	MSV000081160	G3_RV3_CV0428.mzML		tissue	other
M340T521_POS	G3_RV1_CV0426.mzML	5550	MSV000081160	G3_RV1_CV0426.mzML		tissue	other
M338T522_NEG	G4_RV2_CV0481.mzML	5537	MSV000081160	G4_RV2_CV0481.mzML		tissue	other
M338T522_NEG	G4_LV1_CV0477.mzML	5537	MSV000081160	G4_LV1_CV0477.mzML		tissue	other
M338T522_NEG	G3_RV3_CV0428.mzML	5537	MSV000081160	G3_RV3_CV0428.mzML		tissue	other
M338T522_NEG	G3_RV2_CV0421.mzML	5537	MSV000081160	G3_RV2_CV0421.mzML		tissue	other
M338T522_NEG	G3_RV1_CV0426.mzML	5537	MSV000081160	G3_RV1_CV0426.mzML		tissue	other
M338T522_NEG	G3_LV3_CV0425.mzML	5537	MSV000081160	G3_LV3_CV0425.mzML		tissue	other
M338T522_NEG	G3_LV2_CV0424.mzML	5537	MSV000081160	G3_LV2_CV0424.mzML		tissue	other
M338T522_NEG	G3_LV1_CV0423.mzML	5537	MSV000081160	G3_LV1_CV0423.mzML		tissue	other
M338T522_NEG	G1_RV3_CV0506.mzML	5537	MSV000081160	G1_RV3_CV0506.mzML		tissue	other
M338T522_NEG	G1_RV3_CV0452.mzML	5537	MSV000081160	G1_RV3_CV0452.mzML		tissue	other
M338T522_NEG	G1_LV3_CV0449.mzML	5537	MSV000081160	G1_LV3_CV0449.mzML		tissue	other
M338T522_NEG	G1_LV2_CV0448.mzML	5537	MSV000081160	G1_LV2_CV0448.mzML		tissue	other
M338T522_NEG	G1_LV1_CV0447.mzML	5537	MSV000081160	G1_LV1_CV0447.mzML		tissue	other
M340T483_POS	3CT26_BA11_01_11704.mzXML	3712	MSV000081284	3CT26_BA11_01_11704.mzXML		tissue	mouse
M340T521_POS	3CT26_BA11_01_11704.mzXML	3712	MSV000081284	3CT26_BA11_01_11704.mzXML		tissue	mouse
M340T483_POS	EZ90.mzXML	67377	MSV000081343	EZ90.mzXML		plasma/serum	mouse
M340T483_POS	EZ89.mzXML	67377	MSV000081343	EZ89.mzXML		plasma/serum	mouse
M340T483_POS	EZ88.mzXML	67377	MSV000081343	EZ88.mzXML		plasma/serum	mouse
M340T483_POS	EZ87.mzXML	67377	MSV000081343	EZ87.mzXML		plasma/serum	mouse
M340T483_POS	EZ86.mzXML	67377	MSV000081343	EZ86.mzXML		plasma/serum	mouse
M340T483_POS	EZ85.mzXML	67377	MSV000081343	EZ85.mzXML		plasma/serum	mouse
M340T483_POS	EZ84.mzXML	67377	MSV000081343	EZ84.mzXML		plasma/serum	mouse
M340T483_POS	EZ83.mzXML	67377	MSV000081343	EZ83.mzXML		plasma/serum	mouse
M340T483_POS	EZ82.mzXML	67377	MSV000081343	EZ82.mzXML		plasma/serum	mouse
M340T483_POS	EZ81.mzXML	67377	MSV000081343	EZ81.mzXML		plasma/serum	mouse
M340T483_POS	EZ790.mzXML	67377	MSV000081343	EZ790.mzXML		plasma/serum	mouse
M340T483_POS	EZ788.mzXML	67377	MSV000081343	EZ788.mzXML		plasma/serum	mouse
M340T483_POS	EZ787.mzXML	67377	MSV000081343	EZ787.mzXML		plasma/serum	mouse
M340T483_POS	EZ786.mzXML	67377	MSV000081343	EZ786.mzXML		plasma/serum	mouse
M340T483_POS	EZ785.mzXML	67377	MSV000081343	EZ785.mzXML		plasma/serum	mouse
M340T483_POS	EZ784.mzXML	67377	MSV000081343	EZ784.mzXML		plasma/serum	mouse
M340T483_POS	EZ783.mzXML	67377	MSV000081343	EZ783.mzXML		plasma/serum	mouse
M340T483_POS	EZ782.mzXML	67377	MSV000081343	EZ782.mzXML		plasma/serum	mouse
M340T483_POS	EZ781.mzXML	67377	MSV000081343	EZ781.mzXML		plasma/serum	mouse
M340T483_POS	EZ780.mzXML	67377	MSV000081343	EZ780.mzXML		plasma/serum	mouse
M340T483_POS	EZ779.mzXML	67377	MSV000081343	EZ779.mzXML		plasma/serum	mouse
M340T483_POS	EZ778.mzXML	67377	MSV000081343	EZ778.mzXML		plasma/serum	mouse
M340T483_POS	EZ777.mzXML	67377	MSV000081343	EZ777.mzXML		plasma/serum	mouse
M340T483_POS	EZ776.mzXML	67377	MSV000081343	EZ776.mzXML		plasma/serum	mouse
M340T483_POS	EZ775.mzXML	67377	MSV000081343	EZ775.mzXML		plasma/serum	mouse
M340T483_POS	EZ774.mzXML	67377	MSV000081343	EZ774.mzXML		plasma/serum	mouse
M340T483_POS	EZ773.mzXML	67377	MSV000081343	EZ773.mzXML		plasma/serum	mouse
M340T483_POS	EZ772.mzXML	67377	MSV000081343	EZ772.mzXML		plasma/serum	mouse
M340T483_POS	EZ771.mzXML	67377	MSV000081343	EZ771.mzXML		plasma/serum	mouse
M340T483_POS	EZ718.mzXML	67377	MSV000081343	EZ718.mzXML		plasma/serum	mouse
M340T483_POS	EZ712.mzXML	67377	MSV000081343	EZ712.mzXML		plasma/serum	mouse
M340T483_POS	EZ711.mzXML	67377	MSV000081343	EZ711.mzXML		plasma/serum	mouse
M340T483_POS	EZ580.mzXML	67377	MSV000081343	EZ580.mzXML		plasma/serum	mouse
M340T483_POS	EZ559.mzXML	67377	MSV000081343	EZ559.mzXML		tissue	mouse
M340T483_POS	EZ557.mzXML	67377	MSV000081343	EZ557.mzXML		tissue	mouse
M340T483_POS	EZ552.mzXML	67377	MSV000081343	EZ552.mzXML		tissue	mouse
M340T483_POS	EZ510.mzXML	67377	MSV000081343	EZ510.mzXML		plasma/serum	mouse
M340T483_POS	EZ509.mzXML	67377	MSV000081343	EZ509.mzXML		plasma/serum	mouse
M340T483_POS	EZ508.mzXML	67377	MSV000081343	EZ508.mzXML		plasma/serum	mouse
M340T483_POS	EZ507.mzXML	67377	MSV000081343	EZ507.mzXML		plasma/serum	mouse
M340T483_POS	EZ506.mzXML	67377	MSV000081343	EZ506.mzXML		plasma/serum	mouse
M340T483_POS	EZ505.mzXML	67377	MSV000081343	EZ505.mzXML		plasma/serum	mouse
M340T483_POS	EZ504.mzXML	67377	MSV000081343	EZ504.mzXML		plasma/serum	mouse
M340T483_POS	EZ503.mzXML	67377	MSV000081343	EZ503.mzXML		plasma/serum	mouse
M340T483_POS	EZ502.mzXML	67377	MSV000081343	EZ502.mzXML		plasma/serum	mouse
M340T483_POS	EZ501.mzXML	67377	MSV000081343	EZ501.mzXML		plasma/serum	mouse
M340T483_POS	EZ489.mzXML	67377	MSV000081343	EZ489.mzXML		tissue	mouse
M340T483_POS	EZ483.mzXML	67377	MSV000081343	EZ483.mzXML		tissue	mouse
M340T483_POS	EZ481.mzXML	67377	MSV000081343	EZ481.mzXML		tissue	mouse
M340T483_POS	EZ440.mzXML	67377	MSV000081343	EZ440.mzXML		plasma/serum	mouse
M340T483_POS	EZ439.mzXML	67377	MSV000081343	EZ439.mzXML		plasma/serum	mouse
M340T483_POS	EZ438.mzXML	67377	MSV000081343	EZ438.mzXML		plasma/serum	mouse
M340T483_POS	EZ437.mzXML	67377	MSV000081343	EZ437.mzXML		plasma/serum	mouse
M340T483_POS	EZ436.mzXML	67377	MSV000081343	EZ436.mzXML		plasma/serum	mouse
M340T483_POS	EZ435.mzXML	67377	MSV000081343	EZ435.mzXML		plasma/serum	mouse
M340T483_POS	EZ434.mzXML	67377	MSV000081343	EZ434.mzXML		plasma/serum	mouse
M340T483_POS	EZ433.mzXML	67377	MSV000081343	EZ433.mzXML		plasma/serum	mouse
M340T483_POS	EZ432.mzXML	67377	MSV000081343	EZ432.mzXML		plasma/serum	mouse
M340T483_POS	EZ431.mzXML	67377	MSV000081343	EZ431.mzXML		plasma/serum	mouse
M340T483_POS	EZ371.mzXML	67377	MSV000081343	EZ371.mzXML		plasma/serum	mouse
M340T483_POS	EZ370.mzXML	67377	MSV000081343	EZ370.mzXML		plasma/serum	mouse
M340T483_POS	EZ369.mzXML	67377	MSV000081343	EZ369.mzXML		plasma/serum	mouse
M340T483_POS	EZ368.mzXML	67377	MSV000081343	EZ368.mzXML		plasma/serum	mouse
M340T483_POS	EZ367.mzXML	67377	MSV000081343	EZ367.mzXML		plasma/serum	mouse
M340T483_POS	EZ366.mzXML	67377	MSV000081343	EZ366.mzXML		plasma/serum	mouse
M340T483_POS	EZ365.mzXML	67377	MSV000081343	EZ365.mzXML		plasma/serum	mouse
M340T483_POS	EZ364.mzXML	67377	MSV000081343	EZ364.mzXML		plasma/serum	mouse
M340T483_POS	EZ363.mzXML	67377	MSV000081343	EZ363.mzXML		plasma/serum	mouse
M340T483_POS	EZ308.mzXML	67377	MSV000081343	EZ308.mzXML		plasma/serum	mouse
M340T483_POS	EZ307.mzXML	67377	MSV000081343	EZ307.mzXML		plasma/serum	mouse
M340T483_POS	EZ306.mzXML	67377	MSV000081343	EZ306.mzXML		plasma/serum	mouse
M340T483_POS	EZ305.mzXML	67377	MSV000081343	EZ305.mzXML		plasma/serum	mouse
M340T483_POS	EZ304.mzXML	67377	MSV000081343	EZ304.mzXML		plasma/serum	mouse
M340T483_POS	EZ303.mzXML	67377	MSV000081343	EZ303.mzXML		plasma/serum	mouse
M340T483_POS	EZ302.mzXML	67377	MSV000081343	EZ302.mzXML		plasma/serum	mouse
M340T483_POS	EZ301.mzXML	67377	MSV000081343	EZ301.mzXML		plasma/serum	mouse
M340T483_POS	EZ300.mzXML	67377	MSV000081343	EZ300.mzXML		plasma/serum	mouse
M340T483_POS	EZ240.mzXML	67377	MSV000081343	EZ240.mzXML		plasma/serum	mouse
M340T483_POS	EZ239.mzXML	67377	MSV000081343	EZ239.mzXML		plasma/serum	mouse
M340T483_POS	EZ238.mzXML	67377	MSV000081343	EZ238.mzXML		plasma/serum	mouse
M340T483_POS	EZ237.mzXML	67377	MSV000081343	EZ237.mzXML		plasma/serum	mouse
M340T483_POS	EZ236.mzXML	67377	MSV000081343	EZ236.mzXML		plasma/serum	mouse
M340T483_POS	EZ235.mzXML	67377	MSV000081343	EZ235.mzXML		plasma/serum	mouse
M340T483_POS	EZ234.mzXML	67377	MSV000081343	EZ234.mzXML		plasma/serum	mouse
M340T483_POS	EZ233.mzXML	67377	MSV000081343	EZ233.mzXML		plasma/serum	mouse
M340T483_POS	EZ232.mzXML	67377	MSV000081343	EZ232.mzXML		plasma/serum	mouse
M340T483_POS	EZ231.mzXML	67377	MSV000081343	EZ231.mzXML		plasma/serum	mouse
M340T483_POS	EZ20.mzXML	67377	MSV000081343	EZ20.mzXML		plasma/serum	mouse
M340T483_POS	EZ18.mzXML	67377	MSV000081343	EZ18.mzXML		plasma/serum	mouse
M340T483_POS	EZ17.mzXML	67377	MSV000081343	EZ17.mzXML		plasma/serum	mouse
M340T483_POS	EZ16.mzXML	67377	MSV000081343	EZ16.mzXML		plasma/serum	mouse
M340T483_POS	EZ15.mzXML	67377	MSV000081343	EZ15.mzXML		plasma/serum	mouse
M340T483_POS	EZ14.mzXML	67377	MSV000081343	EZ14.mzXML		plasma/serum	mouse
M340T483_POS	EZ13.mzXML	67377	MSV000081343	EZ13.mzXML		plasma/serum	mouse
M340T483_POS	EZ12.mzXML	67377	MSV000081343	EZ12.mzXML		plasma/serum	mouse
M340T483_POS	EZ11.mzXML	67377	MSV000081343	EZ11.mzXML		plasma/serum	mouse
M340T521_POS	EZ90.mzXML	67377	MSV000081343	EZ90.mzXML		plasma/serum	mouse
M340T521_POS	EZ89.mzXML	67377	MSV000081343	EZ89.mzXML		plasma/serum	mouse
M340T521_POS	EZ88.mzXML	67377	MSV000081343	EZ88.mzXML		plasma/serum	mouse
M340T521_POS	EZ87.mzXML	67377	MSV000081343	EZ87.mzXML		plasma/serum	mouse
M340T521_POS	EZ86.mzXML	67377	MSV000081343	EZ86.mzXML		plasma/serum	mouse
M340T521_POS	EZ85.mzXML	67377	MSV000081343	EZ85.mzXML		plasma/serum	mouse
M340T521_POS	EZ84.mzXML	67377	MSV000081343	EZ84.mzXML		plasma/serum	mouse
M340T521_POS	EZ83.mzXML	67377	MSV000081343	EZ83.mzXML		plasma/serum	mouse
M340T521_POS	EZ82.mzXML	67377	MSV000081343	EZ82.mzXML		plasma/serum	mouse
M340T521_POS	EZ81.mzXML	67377	MSV000081343	EZ81.mzXML		plasma/serum	mouse
M340T521_POS	EZ790.mzXML	67377	MSV000081343	EZ790.mzXML		plasma/serum	mouse
M340T521_POS	EZ788.mzXML	67377	MSV000081343	EZ788.mzXML		plasma/serum	mouse
M340T521_POS	EZ787.mzXML	67377	MSV000081343	EZ787.mzXML		plasma/serum	mouse
M340T521_POS	EZ786.mzXML	67377	MSV000081343	EZ786.mzXML		plasma/serum	mouse
M340T521_POS	EZ785.mzXML	67377	MSV000081343	EZ785.mzXML		plasma/serum	mouse
M340T521_POS	EZ784.mzXML	67377	MSV000081343	EZ784.mzXML		plasma/serum	mouse
M340T521_POS	EZ783.mzXML	67377	MSV000081343	EZ783.mzXML		plasma/serum	mouse
M340T521_POS	EZ782.mzXML	67377	MSV000081343	EZ782.mzXML		plasma/serum	mouse
M340T521_POS	EZ781.mzXML	67377	MSV000081343	EZ781.mzXML		plasma/serum	mouse
M340T521_POS	EZ780.mzXML	67377	MSV000081343	EZ780.mzXML		plasma/serum	mouse
M340T521_POS	EZ779.mzXML	67377	MSV000081343	EZ779.mzXML		plasma/serum	mouse
M340T521_POS	EZ778.mzXML	67377	MSV000081343	EZ778.mzXML		plasma/serum	mouse
M340T521_POS	EZ777.mzXML	67377	MSV000081343	EZ777.mzXML		plasma/serum	mouse
M340T521_POS	EZ776.mzXML	67377	MSV000081343	EZ776.mzXML		plasma/serum	mouse
M340T521_POS	EZ775.mzXML	67377	MSV000081343	EZ775.mzXML		plasma/serum	mouse
M340T521_POS	EZ774.mzXML	67377	MSV000081343	EZ774.mzXML		plasma/serum	mouse
M340T521_POS	EZ773.mzXML	67377	MSV000081343	EZ773.mzXML		plasma/serum	mouse
M340T521_POS	EZ772.mzXML	67377	MSV000081343	EZ772.mzXML		plasma/serum	mouse
M340T521_POS	EZ771.mzXML	67377	MSV000081343	EZ771.mzXML		plasma/serum	mouse
M340T521_POS	EZ718.mzXML	67377	MSV000081343	EZ718.mzXML		plasma/serum	mouse
M340T521_POS	EZ712.mzXML	67377	MSV000081343	EZ712.mzXML		plasma/serum	mouse
M340T521_POS	EZ711.mzXML	67377	MSV000081343	EZ711.mzXML		plasma/serum	mouse
M340T521_POS	EZ580.mzXML	67377	MSV000081343	EZ580.mzXML		plasma/serum	mouse
M340T521_POS	EZ559.mzXML	67377	MSV000081343	EZ559.mzXML		tissue	mouse
M340T521_POS	EZ557.mzXML	67377	MSV000081343	EZ557.mzXML		tissue	mouse
M340T521_POS	EZ552.mzXML	67377	MSV000081343	EZ552.mzXML		tissue	mouse
M340T521_POS	EZ510.mzXML	67377	MSV000081343	EZ510.mzXML		plasma/serum	mouse
M340T521_POS	EZ509.mzXML	67377	MSV000081343	EZ509.mzXML		plasma/serum	mouse
M340T521_POS	EZ508.mzXML	67377	MSV000081343	EZ508.mzXML		plasma/serum	mouse
M340T521_POS	EZ507.mzXML	67377	MSV000081343	EZ507.mzXML		plasma/serum	mouse
M340T521_POS	EZ506.mzXML	67377	MSV000081343	EZ506.mzXML		plasma/serum	mouse
M340T521_POS	EZ505.mzXML	67377	MSV000081343	EZ505.mzXML		plasma/serum	mouse
M340T521_POS	EZ504.mzXML	67377	MSV000081343	EZ504.mzXML		plasma/serum	mouse
M340T521_POS	EZ503.mzXML	67377	MSV000081343	EZ503.mzXML		plasma/serum	mouse
M340T521_POS	EZ502.mzXML	67377	MSV000081343	EZ502.mzXML		plasma/serum	mouse
M340T521_POS	EZ501.mzXML	67377	MSV000081343	EZ501.mzXML		plasma/serum	mouse
M340T521_POS	EZ489.mzXML	67377	MSV000081343	EZ489.mzXML		tissue	mouse
M340T521_POS	EZ483.mzXML	67377	MSV000081343	EZ483.mzXML		tissue	mouse
M340T521_POS	EZ481.mzXML	67377	MSV000081343	EZ481.mzXML		tissue	mouse
M340T521_POS	EZ440.mzXML	67377	MSV000081343	EZ440.mzXML		plasma/serum	mouse
M340T521_POS	EZ439.mzXML	67377	MSV000081343	EZ439.mzXML		plasma/serum	mouse
M340T521_POS	EZ438.mzXML	67377	MSV000081343	EZ438.mzXML		plasma/serum	mouse
M340T521_POS	EZ437.mzXML	67377	MSV000081343	EZ437.mzXML		plasma/serum	mouse
M340T521_POS	EZ436.mzXML	67377	MSV000081343	EZ436.mzXML		plasma/serum	mouse
M340T521_POS	EZ435.mzXML	67377	MSV000081343	EZ435.mzXML		plasma/serum	mouse
M340T521_POS	EZ434.mzXML	67377	MSV000081343	EZ434.mzXML		plasma/serum	mouse
M340T521_POS	EZ433.mzXML	67377	MSV000081343	EZ433.mzXML		plasma/serum	mouse
M340T521_POS	EZ432.mzXML	67377	MSV000081343	EZ432.mzXML		plasma/serum	mouse
M340T521_POS	EZ431.mzXML	67377	MSV000081343	EZ431.mzXML		plasma/serum	mouse
M340T521_POS	EZ371.mzXML	67377	MSV000081343	EZ371.mzXML		plasma/serum	mouse
M340T521_POS	EZ370.mzXML	67377	MSV000081343	EZ370.mzXML		plasma/serum	mouse
M340T521_POS	EZ369.mzXML	67377	MSV000081343	EZ369.mzXML		plasma/serum	mouse
M340T521_POS	EZ368.mzXML	67377	MSV000081343	EZ368.mzXML		plasma/serum	mouse
M340T521_POS	EZ367.mzXML	67377	MSV000081343	EZ367.mzXML		plasma/serum	mouse
M340T521_POS	EZ366.mzXML	67377	MSV000081343	EZ366.mzXML		plasma/serum	mouse
M340T521_POS	EZ365.mzXML	67377	MSV000081343	EZ365.mzXML		plasma/serum	mouse
M340T521_POS	EZ364.mzXML	67377	MSV000081343	EZ364.mzXML		plasma/serum	mouse
M340T521_POS	EZ363.mzXML	67377	MSV000081343	EZ363.mzXML		plasma/serum	mouse
M340T521_POS	EZ308.mzXML	67377	MSV000081343	EZ308.mzXML		plasma/serum	mouse
M340T521_POS	EZ307.mzXML	67377	MSV000081343	EZ307.mzXML		plasma/serum	mouse
M340T521_POS	EZ306.mzXML	67377	MSV000081343	EZ306.mzXML		plasma/serum	mouse
M340T521_POS	EZ305.mzXML	67377	MSV000081343	EZ305.mzXML		plasma/serum	mouse
M340T521_POS	EZ304.mzXML	67377	MSV000081343	EZ304.mzXML		plasma/serum	mouse
M340T521_POS	EZ303.mzXML	67377	MSV000081343	EZ303.mzXML		plasma/serum	mouse
M340T521_POS	EZ302.mzXML	67377	MSV000081343	EZ302.mzXML		plasma/serum	mouse
M340T521_POS	EZ301.mzXML	67377	MSV000081343	EZ301.mzXML		plasma/serum	mouse
M340T521_POS	EZ300.mzXML	67377	MSV000081343	EZ300.mzXML		plasma/serum	mouse
M340T521_POS	EZ240.mzXML	67377	MSV000081343	EZ240.mzXML		plasma/serum	mouse
M340T521_POS	EZ239.mzXML	67377	MSV000081343	EZ239.mzXML		plasma/serum	mouse
M340T521_POS	EZ238.mzXML	67377	MSV000081343	EZ238.mzXML		plasma/serum	mouse
M340T521_POS	EZ237.mzXML	67377	MSV000081343	EZ237.mzXML		plasma/serum	mouse
M340T521_POS	EZ236.mzXML	67377	MSV000081343	EZ236.mzXML		plasma/serum	mouse
M340T521_POS	EZ235.mzXML	67377	MSV000081343	EZ235.mzXML		plasma/serum	mouse
M340T521_POS	EZ234.mzXML	67377	MSV000081343	EZ234.mzXML		plasma/serum	mouse
M340T521_POS	EZ233.mzXML	67377	MSV000081343	EZ233.mzXML		plasma/serum	mouse
M340T521_POS	EZ232.mzXML	67377	MSV000081343	EZ232.mzXML		plasma/serum	mouse
M340T521_POS	EZ231.mzXML	67377	MSV000081343	EZ231.mzXML		plasma/serum	mouse
M340T521_POS	EZ20.mzXML	67377	MSV000081343	EZ20.mzXML		plasma/serum	mouse
M340T521_POS	EZ18.mzXML	67377	MSV000081343	EZ18.mzXML		plasma/serum	mouse
M340T521_POS	EZ17.mzXML	67377	MSV000081343	EZ17.mzXML		plasma/serum	mouse
M340T521_POS	EZ16.mzXML	67377	MSV000081343	EZ16.mzXML		plasma/serum	mouse
M340T521_POS	EZ15.mzXML	67377	MSV000081343	EZ15.mzXML		plasma/serum	mouse
M340T521_POS	EZ14.mzXML	67377	MSV000081343	EZ14.mzXML		plasma/serum	mouse
M340T521_POS	EZ13.mzXML	67377	MSV000081343	EZ13.mzXML		plasma/serum	mouse
M340T521_POS	EZ12.mzXML	67377	MSV000081343	EZ12.mzXML		plasma/serum	mouse
M340T521_POS	EZ11.mzXML	67377	MSV000081343	EZ11.mzXML		plasma/serum	mouse
M338T522_NEG	EZ90.mzXML	64511	MSV000081343	EZ90.mzXML		plasma/serum	mouse
M338T522_NEG	EZ89.mzXML	64511	MSV000081343	EZ89.mzXML		plasma/serum	mouse
M338T522_NEG	EZ88.mzXML	64511	MSV000081343	EZ88.mzXML		plasma/serum	mouse
M338T522_NEG	EZ87.mzXML	64511	MSV000081343	EZ87.mzXML		plasma/serum	mouse
M338T522_NEG	EZ86.mzXML	64511	MSV000081343	EZ86.mzXML		plasma/serum	mouse
M338T522_NEG	EZ85.mzXML	64511	MSV000081343	EZ85.mzXML		plasma/serum	mouse
M338T522_NEG	EZ84.mzXML	64511	MSV000081343	EZ84.mzXML		plasma/serum	mouse
M338T522_NEG	EZ83.mzXML	64511	MSV000081343	EZ83.mzXML		plasma/serum	mouse
M338T522_NEG	EZ82.mzXML	64511	MSV000081343	EZ82.mzXML		plasma/serum	mouse
M338T522_NEG	EZ81.mzXML	64511	MSV000081343	EZ81.mzXML		plasma/serum	mouse
M338T522_NEG	EZ790.mzXML	64511	MSV000081343	EZ790.mzXML		plasma/serum	mouse
M338T522_NEG	EZ789.mzXML	64511	MSV000081343	EZ789.mzXML		plasma/serum	mouse
M338T522_NEG	EZ788.mzXML	64511	MSV000081343	EZ788.mzXML		plasma/serum	mouse
M338T522_NEG	EZ787.mzXML	64511	MSV000081343	EZ787.mzXML		plasma/serum	mouse
M338T522_NEG	EZ786.mzXML	64511	MSV000081343	EZ786.mzXML		plasma/serum	mouse
M338T522_NEG	EZ785.mzXML	64511	MSV000081343	EZ785.mzXML		plasma/serum	mouse
M338T522_NEG	EZ784.mzXML	64511	MSV000081343	EZ784.mzXML		plasma/serum	mouse
M338T522_NEG	EZ783.mzXML	64511	MSV000081343	EZ783.mzXML		plasma/serum	mouse
M338T522_NEG	EZ782.mzXML	64511	MSV000081343	EZ782.mzXML		plasma/serum	mouse
M338T522_NEG	EZ781.mzXML	64511	MSV000081343	EZ781.mzXML		plasma/serum	mouse
M338T522_NEG	EZ780.mzXML	64511	MSV000081343	EZ780.mzXML		plasma/serum	mouse
M338T522_NEG	EZ779.mzXML	64511	MSV000081343	EZ779.mzXML		plasma/serum	mouse
M338T522_NEG	EZ778.mzXML	64511	MSV000081343	EZ778.mzXML		plasma/serum	mouse
M338T522_NEG	EZ777.mzXML	64511	MSV000081343	EZ777.mzXML		plasma/serum	mouse
M338T522_NEG	EZ776.mzXML	64511	MSV000081343	EZ776.mzXML		plasma/serum	mouse
M338T522_NEG	EZ775.mzXML	64511	MSV000081343	EZ775.mzXML		plasma/serum	mouse
M338T522_NEG	EZ774.mzXML	64511	MSV000081343	EZ774.mzXML		plasma/serum	mouse
M338T522_NEG	EZ773.mzXML	64511	MSV000081343	EZ773.mzXML		plasma/serum	mouse
M338T522_NEG	EZ772.mzXML	64511	MSV000081343	EZ772.mzXML		plasma/serum	mouse
M338T522_NEG	EZ771.mzXML	64511	MSV000081343	EZ771.mzXML		plasma/serum	mouse
M338T522_NEG	EZ762.mzXML	64511	MSV000081343	EZ762.mzXML		tissue	mouse
M338T522_NEG	EZ720.mzXML	64511	MSV000081343	EZ720.mzXML		plasma/serum	mouse
M338T522_NEG	EZ719.mzXML	64511	MSV000081343	EZ719.mzXML		plasma/serum	mouse
M338T522_NEG	EZ718.mzXML	64511	MSV000081343	EZ718.mzXML		plasma/serum	mouse
M338T522_NEG	EZ714.mzXML	64511	MSV000081343	EZ714.mzXML		plasma/serum	mouse
M338T522_NEG	EZ713.mzXML	64511	MSV000081343	EZ713.mzXML		plasma/serum	mouse
M338T522_NEG	EZ712.mzXML	64511	MSV000081343	EZ712.mzXML		plasma/serum	mouse
M338T522_NEG	EZ711.mzXML	64511	MSV000081343	EZ711.mzXML		plasma/serum	mouse
M338T522_NEG	EZ699.mzXML	64511	MSV000081343	EZ699.mzXML		tissue	mouse
M338T522_NEG	EZ649.mzXML	64511	MSV000081343	EZ649.mzXML		plasma/serum	mouse
M338T522_NEG	EZ580.mzXML	64511	MSV000081343	EZ580.mzXML		plasma/serum	mouse
M338T522_NEG	EZ578.mzXML	64511	MSV000081343	EZ578.mzXML		plasma/serum	mouse
M338T522_NEG	EZ577.mzXML	64511	MSV000081343	EZ577.mzXML		plasma/serum	mouse
M338T522_NEG	EZ572.mzXML	64511	MSV000081343	EZ572.mzXML		plasma/serum	mouse
M338T522_NEG	EZ560.mzXML	64511	MSV000081343	EZ560.mzXML		tissue	mouse
M338T522_NEG	EZ559.mzXML	64511	MSV000081343	EZ559.mzXML		tissue	mouse
M338T522_NEG	EZ558.mzXML	64511	MSV000081343	EZ558.mzXML		tissue	mouse
M338T522_NEG	EZ557.mzXML	64511	MSV000081343	EZ557.mzXML		tissue	mouse
M338T522_NEG	EZ556.mzXML	64511	MSV000081343	EZ556.mzXML		tissue	mouse
M338T522_NEG	EZ555.mzXML	64511	MSV000081343	EZ555.mzXML		tissue	mouse
M338T522_NEG	EZ554.mzXML	64511	MSV000081343	EZ554.mzXML		tissue	mouse
M338T522_NEG	EZ553.mzXML	64511	MSV000081343	EZ553.mzXML		tissue	mouse
M338T522_NEG	EZ552.mzXML	64511	MSV000081343	EZ552.mzXML		tissue	mouse
M338T522_NEG	EZ551.mzXML	64511	MSV000081343	EZ551.mzXML		tissue	mouse
M338T522_NEG	EZ527.mzXML	64511	MSV000081343	EZ527.mzXML		tissue	mouse
M338T522_NEG	EZ510.mzXML	64511	MSV000081343	EZ510.mzXML		plasma/serum	mouse
M338T522_NEG	EZ509.mzXML	64511	MSV000081343	EZ509.mzXML		plasma/serum	mouse
M338T522_NEG	EZ508.mzXML	64511	MSV000081343	EZ508.mzXML		plasma/serum	mouse
M338T522_NEG	EZ507.mzXML	64511	MSV000081343	EZ507.mzXML		plasma/serum	mouse
M338T522_NEG	EZ506.mzXML	64511	MSV000081343	EZ506.mzXML		plasma/serum	mouse
M338T522_NEG	EZ505.mzXML	64511	MSV000081343	EZ505.mzXML		plasma/serum	mouse
M338T522_NEG	EZ504.mzXML	64511	MSV000081343	EZ504.mzXML		plasma/serum	mouse
M338T522_NEG	EZ503.mzXML	64511	MSV000081343	EZ503.mzXML		plasma/serum	mouse
M338T522_NEG	EZ502.mzXML	64511	MSV000081343	EZ502.mzXML		plasma/serum	mouse
M338T522_NEG	EZ501.mzXML	64511	MSV000081343	EZ501.mzXML		plasma/serum	mouse
M338T522_NEG	EZ490.mzXML	64511	MSV000081343	EZ490.mzXML		tissue	mouse
M338T522_NEG	EZ489.mzXML	64511	MSV000081343	EZ489.mzXML		tissue	mouse
M338T522_NEG	EZ488.mzXML	64511	MSV000081343	EZ488.mzXML		tissue	mouse
M338T522_NEG	EZ487.mzXML	64511	MSV000081343	EZ487.mzXML		tissue	mouse
M338T522_NEG	EZ486.mzXML	64511	MSV000081343	EZ486.mzXML		tissue	mouse
M338T522_NEG	EZ485.mzXML	64511	MSV000081343	EZ485.mzXML		tissue	mouse
M338T522_NEG	EZ483.mzXML	64511	MSV000081343	EZ483.mzXML		tissue	mouse
M338T522_NEG	EZ481.mzXML	64511	MSV000081343	EZ481.mzXML		tissue	mouse
M338T522_NEG	EZ440.mzXML	64511	MSV000081343	EZ440.mzXML		plasma/serum	mouse
M338T522_NEG	EZ439.mzXML	64511	MSV000081343	EZ439.mzXML		plasma/serum	mouse
M338T522_NEG	EZ438.mzXML	64511	MSV000081343	EZ438.mzXML		plasma/serum	mouse
M338T522_NEG	EZ437.mzXML	64511	MSV000081343	EZ437.mzXML		plasma/serum	mouse
M338T522_NEG	EZ436.mzXML	64511	MSV000081343	EZ436.mzXML		plasma/serum	mouse
M338T522_NEG	EZ435.mzXML	64511	MSV000081343	EZ435.mzXML		plasma/serum	mouse
M338T522_NEG	EZ434.mzXML	64511	MSV000081343	EZ434.mzXML		plasma/serum	mouse
M338T522_NEG	EZ433.mzXML	64511	MSV000081343	EZ433.mzXML		plasma/serum	mouse
M338T522_NEG	EZ432.mzXML	64511	MSV000081343	EZ432.mzXML		plasma/serum	mouse
M338T522_NEG	EZ431.mzXML	64511	MSV000081343	EZ431.mzXML		plasma/serum	mouse
M338T522_NEG	EZ371.mzXML	64511	MSV000081343	EZ371.mzXML		plasma/serum	mouse
M338T522_NEG	EZ370.mzXML	64511	MSV000081343	EZ370.mzXML		plasma/serum	mouse
M338T522_NEG	EZ369.mzXML	64511	MSV000081343	EZ369.mzXML		plasma/serum	mouse
M338T522_NEG	EZ368.mzXML	64511	MSV000081343	EZ368.mzXML		plasma/serum	mouse
M338T522_NEG	EZ367.mzXML	64511	MSV000081343	EZ367.mzXML		plasma/serum	mouse
M338T522_NEG	EZ366.mzXML	64511	MSV000081343	EZ366.mzXML		plasma/serum	mouse
M338T522_NEG	EZ365.mzXML	64511	MSV000081343	EZ365.mzXML		plasma/serum	mouse
M338T522_NEG	EZ364.mzXML	64511	MSV000081343	EZ364.mzXML		plasma/serum	mouse
M338T522_NEG	EZ363.mzXML	64511	MSV000081343	EZ363.mzXML		plasma/serum	mouse
M338T522_NEG	EZ308.mzXML	64511	MSV000081343	EZ308.mzXML		plasma/serum	mouse
M338T522_NEG	EZ307.mzXML	64511	MSV000081343	EZ307.mzXML		plasma/serum	mouse
M338T522_NEG	EZ306.mzXML	64511	MSV000081343	EZ306.mzXML		plasma/serum	mouse
M338T522_NEG	EZ305.mzXML	64511	MSV000081343	EZ305.mzXML		plasma/serum	mouse
M338T522_NEG	EZ304.mzXML	64511	MSV000081343	EZ304.mzXML		plasma/serum	mouse
M338T522_NEG	EZ303.mzXML	64511	MSV000081343	EZ303.mzXML		plasma/serum	mouse
M338T522_NEG	EZ302.mzXML	64511	MSV000081343	EZ302.mzXML		plasma/serum	mouse
M338T522_NEG	EZ301.mzXML	64511	MSV000081343	EZ301.mzXML		plasma/serum	mouse
M338T522_NEG	EZ300.mzXML	64511	MSV000081343	EZ300.mzXML		plasma/serum	mouse
M338T522_NEG	EZ240.mzXML	64511	MSV000081343	EZ240.mzXML		plasma/serum	mouse
M338T522_NEG	EZ239.mzXML	64511	MSV000081343	EZ239.mzXML		plasma/serum	mouse
M338T522_NEG	EZ238.mzXML	64511	MSV000081343	EZ238.mzXML		plasma/serum	mouse
M338T522_NEG	EZ237.mzXML	64511	MSV000081343	EZ237.mzXML		plasma/serum	mouse
M338T522_NEG	EZ236.mzXML	64511	MSV000081343	EZ236.mzXML		plasma/serum	mouse
M338T522_NEG	EZ235.mzXML	64511	MSV000081343	EZ235.mzXML		plasma/serum	mouse
M338T522_NEG	EZ234.mzXML	64511	MSV000081343	EZ234.mzXML		plasma/serum	mouse
M338T522_NEG	EZ233.mzXML	64511	MSV000081343	EZ233.mzXML		plasma/serum	mouse
M338T522_NEG	EZ232.mzXML	64511	MSV000081343	EZ232.mzXML		plasma/serum	mouse
M338T522_NEG	EZ231.mzXML	64511	MSV000081343	EZ231.mzXML		plasma/serum	mouse
M338T522_NEG	EZ20.mzXML	64511	MSV000081343	EZ20.mzXML		plasma/serum	mouse
M338T522_NEG	EZ19.mzXML	64511	MSV000081343	EZ19.mzXML		plasma/serum	mouse
M338T522_NEG	EZ18.mzXML	64511	MSV000081343	EZ18.mzXML		plasma/serum	mouse
M338T522_NEG	EZ17.mzXML	64511	MSV000081343	EZ17.mzXML		plasma/serum	mouse
M338T522_NEG	EZ16.mzXML	64511	MSV000081343	EZ16.mzXML		plasma/serum	mouse
M338T522_NEG	EZ160.mzXML	64511	MSV000081343	EZ160.mzXML		plasma/serum	mouse
M338T522_NEG	EZ15.mzXML	64511	MSV000081343	EZ15.mzXML		plasma/serum	mouse
M338T522_NEG	EZ155.mzXML	64511	MSV000081343	EZ155.mzXML		plasma/serum	mouse
M338T522_NEG	EZ14.mzXML	64511	MSV000081343	EZ14.mzXML		plasma/serum	mouse
M338T522_NEG	EZ13.mzXML	64511	MSV000081343	EZ13.mzXML		plasma/serum	mouse
M338T522_NEG	EZ12.mzXML	64511	MSV000081343	EZ12.mzXML		plasma/serum	mouse
M338T522_NEG	EZ11.mzXML	64511	MSV000081343	EZ11.mzXML		plasma/serum	mouse
M215T517_NEG	Urine_Rat_W.mzXML	274	MSV000081346	Urine_Rat_W.mzXML		urine	rat
M215T517_NEG	Urine_Rat_U.mzXML	274	MSV000081346	Urine_Rat_U.mzXML		urine	rat
M215T517_NEG	Urine_Rat_T.mzXML	274	MSV000081346	Urine_Rat_T.mzXML		urine	rat
M215T517_NEG	Urine_Rat_S.mzXML	274	MSV000081346	Urine_Rat_S.mzXML		urine	rat
M215T517_NEG	Urine_Rat_R.mzXML	274	MSV000081346	Urine_Rat_R.mzXML		urine	rat
M215T517_NEG	Urine_Rat_Q.mzXML	274	MSV000081346	Urine_Rat_Q.mzXML		urine	rat
M215T517_NEG	Urine_Rat_P.mzXML	274	MSV000081346	Urine_Rat_P.mzXML		urine	rat
M215T517_NEG	Urine_Rat_O.mzXML	274	MSV000081346	Urine_Rat_O.mzXML		urine	rat
M215T517_NEG	Urine_Rat_N.mzXML	274	MSV000081346	Urine_Rat_N.mzXML		urine	rat
M215T517_NEG	Urine_Rat_K.mzXML	274	MSV000081346	Urine_Rat_K.mzXML		urine	rat
M215T517_NEG	Urine_Rat_I.mzXML	274	MSV000081346	Urine_Rat_I.mzXML		urine	rat
M215T517_NEG	Urine_Rat_Ia.mzXML	274	MSV000081346	Urine_Rat_Ia.mzXML		urine	rat
M215T517_NEG	Urine_Rat_H.mzXML	274	MSV000081346	Urine_Rat_H.mzXML		urine	rat
M215T517_NEG	Urine_Rat_Ha.mzXML	274	MSV000081346	Urine_Rat_Ha.mzXML		urine	rat
M215T517_NEG	Urine_Rat_G.mzXML	274	MSV000081346	Urine_Rat_G.mzXML		urine	rat
M215T517_NEG	Urine_Rat_Ga.mzXML	274	MSV000081346	Urine_Rat_Ga.mzXML		urine	rat
M215T517_NEG	Urine_Rat_Fa.mzXML	274	MSV000081346	Urine_Rat_Fa.mzXML		urine	rat
M215T517_NEG	Urine_Rat_E.mzXML	274	MSV000081346	Urine_Rat_E.mzXML		urine	rat
M215T517_NEG	Urine_Rat_Ea.mzXML	274	MSV000081346	Urine_Rat_Ea.mzXML		urine	rat
M215T517_NEG	Urine_Rat_D.mzXML	274	MSV000081346	Urine_Rat_D.mzXML		urine	rat
M215T517_NEG	Urine_Rat_A.mzXML	274	MSV000081346	Urine_Rat_A.mzXML		urine	rat
M215T517_NEG	Urine_Rat_Aa.mzXML	274	MSV000081346	Urine_Rat_Aa.mzXML		urine	rat
M215T517_NEG	Plasma_Rat_W.mzXML	274	MSV000081346	Plasma_Rat_W.mzXML		plasma/serum	rat
M215T517_NEG	Plasma_Rat_U.mzXML	274	MSV000081346	Plasma_Rat_U.mzXML		plasma/serum	rat
M215T517_NEG	Plasma_Rat_F.mzXML	274	MSV000081346	Plasma_Rat_F.mzXML		plasma/serum	rat
M215T517_NEG	Plasma_Rat_Da.mzXML	274	MSV000081346	Plasma_Rat_Da.mzXML		plasma/serum	rat
M338T522_NEG	Urine_Rat_Y.mzXML	4051	MSV000081346	Urine_Rat_Y.mzXML		urine	rat
M338T522_NEG	Urine_Rat_X.mzXML	4051	MSV000081346	Urine_Rat_X.mzXML		urine	rat
M338T522_NEG	Urine_Rat_W.mzXML	4051	MSV000081346	Urine_Rat_W.mzXML		urine	rat
M338T522_NEG	Urine_Rat_V.mzXML	4051	MSV000081346	Urine_Rat_V.mzXML		urine	rat
M338T522_NEG	Urine_Rat_U.mzXML	4051	MSV000081346	Urine_Rat_U.mzXML		urine	rat
M338T522_NEG	Urine_Rat_T.mzXML	4051	MSV000081346	Urine_Rat_T.mzXML		urine	rat
M338T522_NEG	Urine_Rat_S.mzXML	4051	MSV000081346	Urine_Rat_S.mzXML		urine	rat
M338T522_NEG	Urine_Rat_R.mzXML	4051	MSV000081346	Urine_Rat_R.mzXML		urine	rat
M338T522_NEG	Urine_Rat_Q.mzXML	4051	MSV000081346	Urine_Rat_Q.mzXML		urine	rat
M338T522_NEG	Urine_Rat_P.mzXML	4051	MSV000081346	Urine_Rat_P.mzXML		urine	rat
M338T522_NEG	Urine_Rat_O.mzXML	4051	MSV000081346	Urine_Rat_O.mzXML		urine	rat
M338T522_NEG	Urine_Rat_N.mzXML	4051	MSV000081346	Urine_Rat_N.mzXML		urine	rat
M338T522_NEG	Urine_Rat_L.mzXML	4051	MSV000081346	Urine_Rat_L.mzXML		urine	rat
M338T522_NEG	Urine_Rat_K.mzXML	4051	MSV000081346	Urine_Rat_K.mzXML		urine	rat
M338T522_NEG	Urine_Rat_I.mzXML	4051	MSV000081346	Urine_Rat_I.mzXML		urine	rat
M338T522_NEG	Urine_Rat_Ia.mzXML	4051	MSV000081346	Urine_Rat_Ia.mzXML		urine	rat
M338T522_NEG	Urine_Rat_H.mzXML	4051	MSV000081346	Urine_Rat_H.mzXML		urine	rat
M338T522_NEG	Urine_Rat_Ha.mzXML	4051	MSV000081346	Urine_Rat_Ha.mzXML		urine	rat
M338T522_NEG	Urine_Rat_G.mzXML	4051	MSV000081346	Urine_Rat_G.mzXML		urine	rat
M338T522_NEG	Urine_Rat_Ga.mzXML	4051	MSV000081346	Urine_Rat_Ga.mzXML		urine	rat
M338T522_NEG	Urine_Rat_Fa.mzXML	4051	MSV000081346	Urine_Rat_Fa.mzXML		urine	rat
M338T522_NEG	Urine_Rat_E.mzXML	4051	MSV000081346	Urine_Rat_E.mzXML		urine	rat
M338T522_NEG	Urine_Rat_Ea.mzXML	4051	MSV000081346	Urine_Rat_Ea.mzXML		urine	rat
M338T522_NEG	Urine_Rat_D.mzXML	4051	MSV000081346	Urine_Rat_D.mzXML		urine	rat
M338T522_NEG	Urine_Rat_Ba.mzXML	4051	MSV000081346	Urine_Rat_Ba.mzXML		urine	rat
M338T522_NEG	Urine_Rat_A.mzXML	4051	MSV000081346	Urine_Rat_A.mzXML		urine	rat
M338T522_NEG	Urine_Rat_Aa.mzXML	4051	MSV000081346	Urine_Rat_Aa.mzXML		urine	rat
M338T522_NEG	Plasma_Rat_Z.mzXML	4051	MSV000081346	Plasma_Rat_Z.mzXML		plasma/serum	rat
M338T522_NEG	Plasma_Rat_Y.mzXML	4051	MSV000081346	Plasma_Rat_Y.mzXML		plasma/serum	rat
M338T522_NEG	Plasma_Rat_W.mzXML	4051	MSV000081346	Plasma_Rat_W.mzXML		plasma/serum	rat
M338T522_NEG	Plasma_Rat_V.mzXML	4051	MSV000081346	Plasma_Rat_V.mzXML		plasma/serum	rat
M338T522_NEG	Plasma_Rat_U.mzXML	4051	MSV000081346	Plasma_Rat_U.mzXML		plasma/serum	rat
M338T522_NEG	Plasma_Rat_T.mzXML	4051	MSV000081346	Plasma_Rat_T.mzXML		plasma/serum	rat
M338T522_NEG	Plasma_Rat_S.mzXML	4051	MSV000081346	Plasma_Rat_S.mzXML		plasma/serum	rat
M338T522_NEG	Plasma_Rat_R.mzXML	4051	MSV000081346	Plasma_Rat_R.mzXML		plasma/serum	rat
M338T522_NEG	Plasma_Rat_Q.mzXML	4051	MSV000081346	Plasma_Rat_Q.mzXML		plasma/serum	rat
M338T522_NEG	Plasma_Rat_P.mzXML	4051	MSV000081346	Plasma_Rat_P.mzXML		plasma/serum	rat
M338T522_NEG	Plasma_Rat_O.mzXML	4051	MSV000081346	Plasma_Rat_O.mzXML		plasma/serum	rat
M338T522_NEG	Plasma_Rat_N.mzXML	4051	MSV000081346	Plasma_Rat_N.mzXML		plasma/serum	rat
M338T522_NEG	Plasma_Rat_M.mzXML	4051	MSV000081346	Plasma_Rat_M.mzXML		plasma/serum	rat
M338T522_NEG	Plasma_Rat_L.mzXML	4051	MSV000081346	Plasma_Rat_L.mzXML		plasma/serum	rat
M338T522_NEG	Plasma_Rat_K.mzXML	4051	MSV000081346	Plasma_Rat_K.mzXML		plasma/serum	rat
M338T522_NEG	Plasma_Rat_J.mzXML	4051	MSV000081346	Plasma_Rat_J.mzXML		plasma/serum	rat
M338T522_NEG	Plasma_Rat_Ja.mzXML	4051	MSV000081346	Plasma_Rat_Ja.mzXML		plasma/serum	rat
M338T522_NEG	Plasma_Rat_I.mzXML	4051	MSV000081346	Plasma_Rat_I.mzXML		plasma/serum	rat
M338T522_NEG	Plasma_Rat_Ia.mzXML	4051	MSV000081346	Plasma_Rat_Ia.mzXML		plasma/serum	rat
M338T522_NEG	Plasma_Rat_H.mzXML	4051	MSV000081346	Plasma_Rat_H.mzXML		plasma/serum	rat
M338T522_NEG	Plasma_Rat_Ha.mzXML	4051	MSV000081346	Plasma_Rat_Ha.mzXML		plasma/serum	rat
M338T522_NEG	Plasma_Rat_G.mzXML	4051	MSV000081346	Plasma_Rat_G.mzXML		plasma/serum	rat
M338T522_NEG	Plasma_Rat_Ga.mzXML	4051	MSV000081346	Plasma_Rat_Ga.mzXML		plasma/serum	rat
M338T522_NEG	Plasma_Rat_F.mzXML	4051	MSV000081346	Plasma_Rat_F.mzXML		plasma/serum	rat
M338T522_NEG	Plasma_Rat_E.mzXML	4051	MSV000081346	Plasma_Rat_E.mzXML		plasma/serum	rat
M338T522_NEG	Plasma_Rat_Ea.mzXML	4051	MSV000081346	Plasma_Rat_Ea.mzXML		plasma/serum	rat
M338T522_NEG	Plasma_Rat_D.mzXML	4051	MSV000081346	Plasma_Rat_D.mzXML		plasma/serum	rat
M338T522_NEG	Plasma_Rat_Da.mzXML	4051	MSV000081346	Plasma_Rat_Da.mzXML		plasma/serum	rat
M338T522_NEG	Plasma_Rat_C.mzXML	4051	MSV000081346	Plasma_Rat_C.mzXML		plasma/serum	rat
M338T522_NEG	Plasma_Rat_Ca.mzXML	4051	MSV000081346	Plasma_Rat_Ca.mzXML		plasma/serum	rat
M338T522_NEG	Plasma_Rat_B.mzXML	4051	MSV000081346	Plasma_Rat_B.mzXML		plasma/serum	rat
M338T522_NEG	Plasma_Rat_Ba.mzXML	4051	MSV000081346	Plasma_Rat_Ba.mzXML		plasma/serum	rat
M338T522_NEG	Plasma_Rat_A.mzXML	4051	MSV000081346	Plasma_Rat_A.mzXML		plasma/serum	rat
M338T522_NEG	Plasma_Rat_Aa.mzXML	4051	MSV000081346	Plasma_Rat_Aa.mzXML		plasma/serum	rat
M340T521_POS	SEED_C18p_Sejal_U1_BF4_01_11478.mzXML	26037	MSV000081357	SEED_C18p_Sejal_U1_BF4_01_11478.mzXML		fecal	human
M340T521_POS	SEED_C18p_Sejal_U1_BE9_01_11469.mzXML	26038	MSV000081357	SEED_C18p_Sejal_U1_BE9_01_11469.mzXML		fecal	human
M372T650_POS	SEED_C18p_Sejal_U1_BF4_01_11478.mzXML	29506	MSV000081357	SEED_C18p_Sejal_U1_BF4_01_11478.mzXML		fecal	human
M445T499_POS	SEED_C18p_Sejal_U1_BG6_01_11496.mzXML	33803	MSV000081357	SEED_C18p_Sejal_U1_BG6_01_11496.mzXML		fecal	human
M445T499_POS	SEED_C18p_Sejal_U1_BG5_01_11495.mzXML	33803	MSV000081357	SEED_C18p_Sejal_U1_BG5_01_11495.mzXML		fecal	human
M445T499_POS	SEED_C18p_Sejal_U1_BG4_01_11494.mzXML	33803	MSV000081357	SEED_C18p_Sejal_U1_BG4_01_11494.mzXML		fecal	human
M445T499_POS	SEED_C18p_Sejal_U1_BG3_01_11493.mzXML	33803	MSV000081357	SEED_C18p_Sejal_U1_BG3_01_11493.mzXML		fecal	human
M445T499_POS	SEED_C18p_Sejal_U1_BF7_01_11481.mzXML	33803	MSV000081357	SEED_C18p_Sejal_U1_BF7_01_11481.mzXML		fecal	human
M445T499_POS	SEED_C18p_Sejal_U1_BF6_01_11480.mzXML	33803	MSV000081357	SEED_C18p_Sejal_U1_BF6_01_11480.mzXML		fecal	human
M445T499_POS	SEED_C18p_Sejal_U1_BF4_01_11478.mzXML	33803	MSV000081357	SEED_C18p_Sejal_U1_BF4_01_11478.mzXML		fecal	human
M445T499_POS	SEED_C18p_Sejal_U1_BF3_01_11477.mzXML	33803	MSV000081357	SEED_C18p_Sejal_U1_BF3_01_11477.mzXML		fecal	human
M445T499_POS	SEED_C18p_Sejal_U1_BF12_01_11486.mzXML	33803	MSV000081357	SEED_C18p_Sejal_U1_BF12_01_11486.mzXML		fecal	human
M445T499_POS	SEED_C18p_Sejal_U1_BF10_01_11484.mzXML	33803	MSV000081357	SEED_C18p_Sejal_U1_BF10_01_11484.mzXML		fecal	human
M445T499_POS	SEED_C18p_Sejal_U1_BE9_01_11469.mzXML	33803	MSV000081357	SEED_C18p_Sejal_U1_BE9_01_11469.mzXML		fecal	human
M445T499_POS	SEED_C18p_Sejal_U1_BE5_01_11465.mzXML	33803	MSV000081357	SEED_C18p_Sejal_U1_BE5_01_11465.mzXML		fecal	human
M445T499_POS	SEED_C18p_Sejal_U1_BE4_01_11464.mzXML	33803	MSV000081357	SEED_C18p_Sejal_U1_BE4_01_11464.mzXML		fecal	human
M445T499_POS	SEED_C18p_Sejal_U1_BE3_01_11463.mzXML	33803	MSV000081357	SEED_C18p_Sejal_U1_BE3_01_11463.mzXML		fecal	human
M445T499_POS	SEED_C18p_Sejal_U1_BE12_01_11472.mzXML	33803	MSV000081357	SEED_C18p_Sejal_U1_BE12_01_11472.mzXML		fecal	human
M445T499_POS	SEED_C18p_Sejal_U1_BE11_01_11471.mzXML	33803	MSV000081357	SEED_C18p_Sejal_U1_BE11_01_11471.mzXML		fecal	human
M445T499_POS	SEED_C18p_Sejal_U1_BE10_01_11470.mzXML	33803	MSV000081357	SEED_C18p_Sejal_U1_BE10_01_11470.mzXML		fecal	human
M445T499_POS	SEED_C18p_Sejal_U1_BD7_01_11451.mzXML	33803	MSV000081357	SEED_C18p_Sejal_U1_BD7_01_11451.mzXML		fecal	human
M445T499_POS	SEED_C18p_Sejal_U1_BD11_01_11455.mzXML	33803	MSV000081357	SEED_C18p_Sejal_U1_BD11_01_11455.mzXML		fecal	human
M445T499_POS	SEED_C18p_Sejal_U1_BD10_01_11454.mzXML	33803	MSV000081357	SEED_C18p_Sejal_U1_BD10_01_11454.mzXML		fecal	human
M445T499_POS	SEED_C18p_Sejal_U1_BC7_01_11437.mzXML	33803	MSV000081357	SEED_C18p_Sejal_U1_BC7_01_11437.mzXML		fecal	human
M445T499_POS	SEED_C18p_Sejal_U1_BC12_01_11442.mzXML	33803	MSV000081357	SEED_C18p_Sejal_U1_BC12_01_11442.mzXML		fecal	human
M445T499_POS	SEED_C18p_Sejal_U1_BC11_01_11441.mzXML	33803	MSV000081357	SEED_C18p_Sejal_U1_BC11_01_11441.mzXML		fecal	human
M445T499_POS	SEED_C18p_Sejal_U1_BC10_01_11440.mzXML	33803	MSV000081357	SEED_C18p_Sejal_U1_BC10_01_11440.mzXML		fecal	human
M445T499_POS	SEED_C18p_Sejal_U1_BB9_01_11425.mzXML	33803	MSV000081357	SEED_C18p_Sejal_U1_BB9_01_11425.mzXML		fecal	human
M445T499_POS	SEED_C18p_Sejal_U1_BB8_01_11424.mzXML	33803	MSV000081357	SEED_C18p_Sejal_U1_BB8_01_11424.mzXML		fecal	human
M445T499_POS	SEED_C18p_Sejal_U1_BB7_01_11423.mzXML	33803	MSV000081357	SEED_C18p_Sejal_U1_BB7_01_11423.mzXML		fecal	human
M445T499_POS	SEED_C18p_Sejal_U1_BB6_01_11422.mzXML	33803	MSV000081357	SEED_C18p_Sejal_U1_BB6_01_11422.mzXML		fecal	human
M445T499_POS	SEED_C18p_Sejal_U1_BB5_01_11421.mzXML	33803	MSV000081357	SEED_C18p_Sejal_U1_BB5_01_11421.mzXML		fecal	human
M445T499_POS	SEED_C18p_Sejal_U1_BB4_01_11420.mzXML	33803	MSV000081357	SEED_C18p_Sejal_U1_BB4_01_11420.mzXML		fecal	human
M445T499_POS	SEED_C18p_Sejal_U1_BB3_01_11419.mzXML	33803	MSV000081357	SEED_C18p_Sejal_U1_BB3_01_11419.mzXML		fecal	human
M445T499_POS	SEED_C18p_Sejal_U1_BB10_01_11426.mzXML	33803	MSV000081357	SEED_C18p_Sejal_U1_BB10_01_11426.mzXML		fecal	human
M445T499_POS	SEED_C18p_Sejal_U1_BA9_01_11411.mzXML	33803	MSV000081357	SEED_C18p_Sejal_U1_BA9_01_11411.mzXML		fecal	human
M445T499_POS	SEED_C18p_Sejal_U1_BA7_01_11409.mzXML	33803	MSV000081357	SEED_C18p_Sejal_U1_BA7_01_11409.mzXML		fecal	human
M445T499_POS	SEED_C18p_Sejal_U1_BA6_01_11408.mzXML	33803	MSV000081357	SEED_C18p_Sejal_U1_BA6_01_11408.mzXML		fecal	human
M445T499_POS	SEED_C18p_Sejal_U1_BA4_01_11406.mzXML	33803	MSV000081357	SEED_C18p_Sejal_U1_BA4_01_11406.mzXML		fecal	human
M196T388_POS	L_C18_PS_16_MS2_DF_1_01.mzXML	355	MSV000081364	L_C18_PS_16_MS2_DF_1_01.mzXML		plasma/serum	human
M196T388_POS	L_C18_Polar_16_MS2_DF_1_03.mzXML	355	MSV000081364	L_C18_Polar_16_MS2_DF_1_03.mzXML		plasma/serum	human
M262T526_POS	L_C18_PS_16_MS2_DF_5_03.mzXML	7340	MSV000081364	L_C18_PS_16_MS2_DF_5_03.mzXML		plasma/serum	human
M262T526_POS	L_C18_PS_16_MS2_DF_5_02.mzXML	7340	MSV000081364	L_C18_PS_16_MS2_DF_5_02.mzXML		plasma/serum	human
M262T526_POS	L_C18_PS_16_MS2_DF_5_01.mzXML	7340	MSV000081364	L_C18_PS_16_MS2_DF_5_01.mzXML		plasma/serum	human
M262T526_POS	L_C18_PS_16_MS2_DF_1_03.mzXML	7340	MSV000081364	L_C18_PS_16_MS2_DF_1_03.mzXML		plasma/serum	human
M262T526_POS	L_C18_PS_16_MS2_DF_1_02.mzXML	7340	MSV000081364	L_C18_PS_16_MS2_DF_1_02.mzXML		plasma/serum	human
M262T526_POS	L_C18_PS_16_MS2_DF_1_01.mzXML	7340	MSV000081364	L_C18_PS_16_MS2_DF_1_01.mzXML		plasma/serum	human
M372T650_POS	L_C18_PS_16_MS2_DF_1_02.mzXML	20175	MSV000081364	L_C18_PS_16_MS2_DF_1_02.mzXML		plasma/serum	human
M372T650_POS	L_C18_PS_16_MS2_DF_1_01.mzXML	20175	MSV000081364	L_C18_PS_16_MS2_DF_1_01.mzXML		plasma/serum	human
M372T650_POS	L_C18_Polar_16_MS2_DF_1_03.mzXML	20175	MSV000081364	L_C18_Polar_16_MS2_DF_1_03.mzXML		plasma/serum	human
M372T650_POS	L_C18_Polar_16_MS2_DF_1_02.mzXML	20175	MSV000081364	L_C18_Polar_16_MS2_DF_1_02.mzXML		plasma/serum	human
M372T650_POS	L_C18_Polar_16_MS2_DF_1_01.mzXML	20175	MSV000081364	L_C18_Polar_16_MS2_DF_1_01.mzXML		plasma/serum	human
M372T650_POS	K_C18_Polar_26_MS2_DF_1_02.mzXML	20175	MSV000081364	K_C18_Polar_26_MS2_DF_1_02.mzXML		plasma/serum	human
M372T650_POS	K_C18_Polar_26_MS2_DF_1_01.mzXML	20175	MSV000081364	K_C18_Polar_26_MS2_DF_1_01.mzXML		plasma/serum	human
M372T650_POS	K_C18_13_MS2_DF_1_03.mzXML	20175	MSV000081364	K_C18_13_MS2_DF_1_03.mzXML		plasma/serum	human
M372T650_POS	K_C18_13_MS2_DF_1_02.mzXML	20175	MSV000081364	K_C18_13_MS2_DF_1_02.mzXML		plasma/serum	human
M375T541_POS	L_C18_PS_16_MS2_DF_1_03.mzXML	20341	MSV000081364	L_C18_PS_16_MS2_DF_1_03.mzXML		plasma/serum	human
M375T541_POS	L_C18_PS_16_MS2_DF_1_02.mzXML	20341	MSV000081364	L_C18_PS_16_MS2_DF_1_02.mzXML		plasma/serum	human
M375T541_POS	L_C18_PS_16_MS2_DF_1_01.mzXML	20341	MSV000081364	L_C18_PS_16_MS2_DF_1_01.mzXML		plasma/serum	human
M375T541_POS	L_C18_Polar_16_MS2_DF_1_03.mzXML	20341	MSV000081364	L_C18_Polar_16_MS2_DF_1_03.mzXML		plasma/serum	human
M375T541_POS	L_C18_Polar_16_MS2_DF_1_02.mzXML	20341	MSV000081364	L_C18_Polar_16_MS2_DF_1_02.mzXML		plasma/serum	human
M375T541_POS	L_C18_Polar_16_MS2_DF_1_01.mzXML	20341	MSV000081364	L_C18_Polar_16_MS2_DF_1_01.mzXML		plasma/serum	human
M375T541_POS	K_C18_Polar_26_MS2_DF_5_01.mzXML	20341	MSV000081364	K_C18_Polar_26_MS2_DF_5_01.mzXML		plasma/serum	human
M375T541_POS	K_C18_Polar_26_MS2_DF_1_03.mzXML	20341	MSV000081364	K_C18_Polar_26_MS2_DF_1_03.mzXML		plasma/serum	human
M375T541_POS	K_C18_Polar_26_MS2_DF_1_02.mzXML	20341	MSV000081364	K_C18_Polar_26_MS2_DF_1_02.mzXML		plasma/serum	human
M375T541_POS	K_C18_Polar_26_MS2_DF_1_01.mzXML	20341	MSV000081364	K_C18_Polar_26_MS2_DF_1_01.mzXML		plasma/serum	human
M375T541_POS	K_C18_17_MS2_DF_1_03.mzXML	20341	MSV000081364	K_C18_17_MS2_DF_1_03.mzXML		plasma/serum	human
M375T541_POS	K_C18_17_MS2_DF_1_02.mzXML	20341	MSV000081364	K_C18_17_MS2_DF_1_02.mzXML		plasma/serum	human
M375T541_POS	K_C18_17_MS2_DF_1_01.mzXML	20341	MSV000081364	K_C18_17_MS2_DF_1_01.mzXML		plasma/serum	human
M375T541_POS	K_C18_13_MS2_DF_1_03.mzXML	20341	MSV000081364	K_C18_13_MS2_DF_1_03.mzXML		plasma/serum	human
M375T541_POS	K_C18_13_MS2_DF_1_02.mzXML	20341	MSV000081364	K_C18_13_MS2_DF_1_02.mzXML		plasma/serum	human
M262T526_POS	NS2_2_Skin_2_Y_H3.mzML	5708	MSV000081463	NS2_2_Skin_2_Y_H3.mzML		tissue	plant
M262T526_POS	NS2_1_Locular_Tissue_2_Y_G4.mzML	5708	MSV000081463	NS2_1_Locular_Tissue_2_Y_G4.mzML		tissue	plant
M262T526_POS	NS1_3_Locular_Tissue_2_Y_G11.mzML	5708	MSV000081463	NS1_3_Locular_Tissue_2_Y_G11.mzML		tissue	plant
M262T526_POS	J_Corn_Leaves_Plant_2_2_Y_D12.mzML	5708	MSV000081463	J_Corn_Leaves_Plant_2_2_Y_D12.mzML		tissue	plant
M262T526_POS	J4_1_Endocarp_3_G_A7.mzML	5708	MSV000081463	J4_1_Endocarp_3_G_A7.mzML		tissue	plant
M262T526_POS	H_Corn_leaves_plant_4_2_Y_D9.mzML	5708	MSV000081463	H_Corn_leaves_plant_4_2_Y_D9.mzML		tissue	plant
M262T526_POS	H4_4_Skin_2_Y_E4.mzML	5708	MSV000081463	H4_4_Skin_2_Y_E4.mzML		tissue	plant
M262T526_POS	H4_4_Locular_Tissue_2_Y_E7.mzML	5708	MSV000081463	H4_4_Locular_Tissue_2_Y_E7.mzML		tissue	plant
M262T526_POS	H2_4_Skin_2_Y_E11.mzML	5708	MSV000081463	H2_4_Skin_2_Y_E11.mzML		tissue	plant
M262T526_POS	H2_4_Locular_Tissue_2_Y_F2.mzML	5708	MSV000081463	H2_4_Locular_Tissue_2_Y_F2.mzML		tissue	plant
M262T526_POS	H2_3_Locular_Tissue_2_Y_F9.mzML	5708	MSV000081463	H2_3_Locular_Tissue_2_Y_F9.mzML		tissue	plant
M332T619_POS	NS_Seedling_4_3dpp_Seedling_1_E09_E9.mzML	15309	MSV000081463	NS_Seedling_4_3dpp_Seedling_1_E09_E9.mzML		tissue	plant
M332T619_POS	NS_Seedling_1_3dpp_Seedling_1_B09_B9.mzML	15309	MSV000081463	NS_Seedling_1_3dpp_Seedling_1_B09_B9.mzML		tissue	plant
M332T619_POS	NS_Seedling_1_2dpp_Seedling_1_F07_F7.mzML	15309	MSV000081463	NS_Seedling_1_2dpp_Seedling_1_F07_F7.mzML		tissue	plant
M229T742_NEG	NS2_1_Locular_Tissue_2_Y_G4.mzML	1670	MSV000081464	NS2_1_Locular_Tissue_2_Y_G4.mzML		tissue	plant
M229T742_NEG	NS1_3_Skin_2_Y_G8.mzML	1670	MSV000081464	NS1_3_Skin_2_Y_G8.mzML		tissue	plant
M229T742_NEG	NS1_3_Seed_2_Y_H2.mzML	1670	MSV000081464	NS1_3_Seed_2_Y_H2.mzML		tissue	plant
M229T742_NEG	J_fungal_mycelia_1month.mzML	1670	MSV000081464	J_fungal_mycelia_1month.mzML		tissue	plant
M229T742_NEG	J4_5_Placenta_3_G_A3.mzML	1670	MSV000081464	J4_5_Placenta_3_G_A3.mzML		tissue	plant
M229T742_NEG	J4_5_Mesocarp_2_Y_H11.mzML	1670	MSV000081464	J4_5_Mesocarp_2_Y_H11.mzML		tissue	plant
M229T742_NEG	J4_1_Endocarp_3_G_A7.mzML	1670	MSV000081464	J4_1_Endocarp_3_G_A7.mzML		tissue	plant
M229T742_NEG	H_fungal_mycelia_1w.mzML	1670	MSV000081464	H_fungal_mycelia_1w.mzML		tissue	plant
M229T742_NEG	H_fungal_mycelia_1_month.mzML	1670	MSV000081464	H_fungal_mycelia_1_month.mzML		tissue	plant
M229T742_NEG	H_fungal_filtrate_1month.mzML	1670	MSV000081464	H_fungal_filtrate_1month.mzML		tissue	plant
M229T742_NEG	H2_4_Seed_2_Y_F5.mzML	1670	MSV000081464	H2_4_Seed_2_Y_F5.mzML		tissue	plant
M233T421_NEG	NS_Seedling_1_1dpp_Seedling_1_B06_B6_170814183517.mzML	1760	MSV000081464	NS_Seedling_1_1dpp_Seedling_1_B06_B6_170814183517.mzML		tissue	plant
M233T421_NEG	J_Seedling_4_1dpp_Seedling_1_E07_E7.mzML	1760	MSV000081464	J_Seedling_4_1dpp_Seedling_1_E07_E7.mzML		tissue	plant
M233T421_NEG	J_Seedling_3_3dpp_Seedling_1_D10_D10.mzML	1760	MSV000081464	J_Seedling_3_3dpp_Seedling_1_D10_D10.mzML		tissue	plant
M233T421_NEG	H_Seedling_4_3dpp_Seedling_1_A09_A9.mzML	1760	MSV000081464	H_Seedling_4_3dpp_Seedling_1_A09_A9.mzML		tissue	plant
M233T478_NEG	NS_Seedling_1_1dpp_Seedling_1_B06_B6_170814183517.mzML	1760	MSV000081464	NS_Seedling_1_1dpp_Seedling_1_B06_B6_170814183517.mzML		tissue	plant
M233T478_NEG	J_Seedling_4_1dpp_Seedling_1_E07_E7.mzML	1760	MSV000081464	J_Seedling_4_1dpp_Seedling_1_E07_E7.mzML		tissue	plant
M233T478_NEG	J_Seedling_3_3dpp_Seedling_1_D10_D10.mzML	1760	MSV000081464	J_Seedling_3_3dpp_Seedling_1_D10_D10.mzML		tissue	plant
M233T478_NEG	H_Seedling_4_3dpp_Seedling_1_A09_A9.mzML	1760	MSV000081464	H_Seedling_4_3dpp_Seedling_1_A09_A9.mzML		tissue	plant
M325T800_NEG	NS_Corn_leaves_plant_5_2_Y_D5.mzML	7759	MSV000081464	NS_Corn_leaves_plant_5_2_Y_D5.mzML		tissue	plant
M325T800_NEG	NS_Corn_leaves_plant_4_2_Y_D4.mzML	7759	MSV000081464	NS_Corn_leaves_plant_4_2_Y_D4.mzML		tissue	plant
M325T800_NEG	NS_Corn_leaves_plant_3_2_Y_D3.mzML	7759	MSV000081464	NS_Corn_leaves_plant_3_2_Y_D3.mzML		tissue	plant
M325T800_NEG	NS_Corn_leaves_plant_2_2_Y_D2.mzML	7759	MSV000081464	NS_Corn_leaves_plant_2_2_Y_D2.mzML		tissue	plant
M325T800_NEG	NS_Corn_leaves_plant_1_2_Y_D1.mzML	7759	MSV000081464	NS_Corn_leaves_plant_1_2_Y_D1.mzML		tissue	plant
M325T800_NEG	NS2_2_Locular_Tissue_2_Y_H6.mzML	7759	MSV000081464	NS2_2_Locular_Tissue_2_Y_H6.mzML		tissue	plant
M325T800_NEG	J_4_top_soil_2_Y_C11.mzML	7759	MSV000081464	J_4_top_soil_2_Y_C11.mzML		tissue	plant
M325T800_NEG	J_4_3soil_2_Y_C12.mzML	7759	MSV000081464	J_4_3soil_2_Y_C12.mzML		tissue	plant
M325T800_NEG	J_3_3soil_2_Y_C10.mzML	7759	MSV000081464	J_3_3soil_2_Y_C10.mzML		tissue	plant
M325T800_NEG	J_2_top_soil_2_Y_C7.mzML	7759	MSV000081464	J_2_top_soil_2_Y_C7.mzML		tissue	plant
M325T800_NEG	J_1_top_soil_2_Y_C5.mzML	7759	MSV000081464	J_1_top_soil_2_Y_C5.mzML		tissue	plant
M325T800_NEG	J_1_top_soil_2_Y_C5_170815222029.mzML	7759	MSV000081464	J_1_top_soil_2_Y_C5_170815222029.mzML		tissue	plant
M325T800_NEG	J_1_3soil_2_Y_C6.mzML	7759	MSV000081464	J_1_3soil_2_Y_C6.mzML		tissue	plant
M325T800_NEG	H_Corn_leaves_plant_4_2_Y_D9.mzML	7759	MSV000081464	H_Corn_leaves_plant_4_2_Y_D9.mzML		tissue	plant
M325T800_NEG	H_4_3soil_2_Y_C4.mzML	7759	MSV000081464	H_4_3soil_2_Y_C4.mzML		tissue	plant
M327T752_NEG	NS2_2_Skin_2_Y_H3.mzML	9098	MSV000081464	NS2_2_Skin_2_Y_H3.mzML		tissue	plant
M327T752_NEG	J_Corn_Leaves_Plant_1_2_Y_D11.mzML	9098	MSV000081464	J_Corn_Leaves_Plant_1_2_Y_D11.mzML		tissue	plant
M327T752_NEG	H_Corn_leaves_plant_5_2_Y_D10.mzML	9098	MSV000081464	H_Corn_leaves_plant_5_2_Y_D10.mzML		tissue	plant
M327T752_NEG	H2_4_Locular_Tissue_2_Y_F2.mzML	9098	MSV000081464	H2_4_Locular_Tissue_2_Y_F2.mzML		tissue	plant
M327T752_NEG	H2_4_Endocarp_2_Y_F1.mzML	9098	MSV000081464	H2_4_Endocarp_2_Y_F1.mzML		tissue	plant
M355T748_NEG	NS_Seedling_48h_Seedling_1_H04_H4.mzML	11345	MSV000081464	NS_Seedling_48h_Seedling_1_H04_H4.mzML		tissue	plant
M355T748_NEG	NS_Seedling_4_3dpp_Seedling_1_E09_E9.mzML	11345	MSV000081464	NS_Seedling_4_3dpp_Seedling_1_E09_E9.mzML		tissue	plant
M355T748_NEG	NS_Seedling_4_2dpp_Seedling_1_A08_A8.mzML	11345	MSV000081464	NS_Seedling_4_2dpp_Seedling_1_A08_A8.mzML		tissue	plant
M355T748_NEG	NS_Seedling_3_2dpp_Seedling_1_H07_H7.mzML	11467	MSV000081464	NS_Seedling_3_2dpp_Seedling_1_H07_H7.mzML		tissue	plant
M355T748_NEG	NS_Seedling_2_2dpp_Seedling_1_G07_G7.mzML	11467	MSV000081464	NS_Seedling_2_2dpp_Seedling_1_G07_G7.mzML		tissue	plant
M355T748_NEG	NS_Seedling_2_2dpp_Seedling_1_G07_G7_170814162229.mzML	11345	MSV000081464	NS_Seedling_2_2dpp_Seedling_1_G07_G7_170814162229.mzML		tissue	plant
M355T748_NEG	NS_Seedling_1_3dpp_Seedling_1_B09_B9.mzML	11345	MSV000081464	NS_Seedling_1_3dpp_Seedling_1_B09_B9.mzML		tissue	plant
M355T748_NEG	NS_Seedling_1_2dpp_Seedling_1_F07_F7.mzML	11345	MSV000081464	NS_Seedling_1_2dpp_Seedling_1_F07_F7.mzML		tissue	plant
M355T748_NEG	NS_Plant_4_leaves_Leaves_1_G11_G11.mzML	11345	MSV000081464	NS_Plant_4_leaves_Leaves_1_G11_G11.mzML		tissue	plant
M355T748_NEG	NS_Plant_3_leaves_Leaves_1_D11_D11.mzML	11345	MSV000081464	NS_Plant_3_leaves_Leaves_1_D11_D11.mzML		tissue	plant
M355T748_NEG	NS_Plant_2_leaves_Leaves_1_A11_A11.mzML	11345	MSV000081464	NS_Plant_2_leaves_Leaves_1_A11_A11.mzML		tissue	plant
M355T748_NEG	NS_Plant_1_leaves_Leaves_1_F10_F10.mzML	11345	MSV000081464	NS_Plant_1_leaves_Leaves_1_F10_F10.mzML		tissue	plant
M355T748_NEG	NS_Corn_leaves_plant_5_2_Y_D5.mzML	11345	MSV000081464	NS_Corn_leaves_plant_5_2_Y_D5.mzML		tissue	plant
M355T748_NEG	NS_Corn_leaves_plant_4_2_Y_D4.mzML	11474	MSV000081464	NS_Corn_leaves_plant_4_2_Y_D4.mzML		tissue	plant
M355T748_NEG	NS_Corn_leaves_plant_3_2_Y_D3.mzML	11474	MSV000081464	NS_Corn_leaves_plant_3_2_Y_D3.mzML		tissue	plant
M355T748_NEG	NS_Corn_leaves_plant_2_2_Y_D2.mzML	11474	MSV000081464	NS_Corn_leaves_plant_2_2_Y_D2.mzML		tissue	plant
M355T748_NEG	NS_Corn_leaves_plant_1_2_Y_D1.mzML	11468	MSV000081464	NS_Corn_leaves_plant_1_2_Y_D1.mzML		tissue	plant
M355T748_NEG	NS2_2_Skin_2_Y_H3.mzML	11345	MSV000081464	NS2_2_Skin_2_Y_H3.mzML		tissue	plant
M355T748_NEG	NS2_2_Seed_2_Y_H9.mzML	11345	MSV000081464	NS2_2_Seed_2_Y_H9.mzML		tissue	plant
M355T748_NEG	NS2_2_Placenta_2_Y_H8.mzML	11345	MSV000081464	NS2_2_Placenta_2_Y_H8.mzML		tissue	plant
M355T748_NEG	NS2_2_Locular_Tissue_2_Y_H6.mzML	11345	MSV000081464	NS2_2_Locular_Tissue_2_Y_H6.mzML		tissue	plant
M355T748_NEG	NS2_2_Core_2_Y_H7.mzML	11345	MSV000081464	NS2_2_Core_2_Y_H7.mzML		tissue	plant
M355T748_NEG	NS2_1_Skin_2_Y_G1.mzML	11345	MSV000081464	NS2_1_Skin_2_Y_G1.mzML		tissue	plant
M355T748_NEG	NS2_1_Seed_2_Y_G7.mzML	11345	MSV000081464	NS2_1_Seed_2_Y_G7.mzML		tissue	plant
M355T748_NEG	NS2_1_Endocarp_2_Y_G3.mzML	11345	MSV000081464	NS2_1_Endocarp_2_Y_G3.mzML		tissue	plant
M355T748_NEG	NS1_3_Skin_2_Y_G8.mzML	11345	MSV000081464	NS1_3_Skin_2_Y_G8.mzML		tissue	plant
M355T748_NEG	NS1_3_Placenta_2_Y_H1.mzML	11345	MSV000081464	NS1_3_Placenta_2_Y_H1.mzML		tissue	plant
M355T748_NEG	NS1_3_Mesocarp_2_Y_G9.mzML	11345	MSV000081464	NS1_3_Mesocarp_2_Y_G9.mzML		tissue	plant
M355T748_NEG	NS1_3_Locular_Tissue_2_Y_G11.mzML	11345	MSV000081464	NS1_3_Locular_Tissue_2_Y_G11.mzML		tissue	plant
M355T748_NEG	J_Seedling_48h_Seedling_1_H05_H5.mzML	11467	MSV000081464	J_Seedling_48h_Seedling_1_H05_H5.mzML		tissue	plant
M355T748_NEG	J_Seedling_48h_Seedling_1_G05_G5.mzML	11467	MSV000081464	J_Seedling_48h_Seedling_1_G05_G5.mzML		tissue	plant
M355T748_NEG	J_Seedling_48h_Seedling_1_F05_F5.mzML	11468	MSV000081464	J_Seedling_48h_Seedling_1_F05_F5.mzML		tissue	plant
M355T748_NEG	J_Seedling_48h_Seedling_1_A06_A6.mzML	11345	MSV000081464	J_Seedling_48h_Seedling_1_A06_A6.mzML		tissue	plant
M355T748_NEG	J_Seedling_4_1dpp_Seedling_1_E07_E7.mzML	11467	MSV000081464	J_Seedling_4_1dpp_Seedling_1_E07_E7.mzML		tissue	plant
M355T748_NEG	J_Seedling_3_3dpp_Seedling_1_D10_D10.mzML	11467	MSV000081464	J_Seedling_3_3dpp_Seedling_1_D10_D10.mzML		tissue	plant
M355T748_NEG	J_Seedling_3_1dpp_Seedling_1_D07_D7.mzML	11467	MSV000081464	J_Seedling_3_1dpp_Seedling_1_D07_D7.mzML		tissue	plant
M355T748_NEG	J_Seedling_24h_Seedling_1_B04_B4.mzML	11467	MSV000081464	J_Seedling_24h_Seedling_1_B04_B4.mzML		tissue	plant
M355T748_NEG	J_Seedling_2_3dpp_Seedling_1_C10_C10.mzML	11345	MSV000081464	J_Seedling_2_3dpp_Seedling_1_C10_C10.mzML		tissue	plant
M355T748_NEG	J_Seedling_2_2dpp_Seedling_1_G08_G8.mzML	11345	MSV000081464	J_Seedling_2_2dpp_Seedling_1_G08_G8.mzML		tissue	plant
M355T748_NEG	J_Seedling_1_1dpp_Seedling_1_B07_B7.mzML	11345	MSV000081464	J_Seedling_1_1dpp_Seedling_1_B07_B7.mzML		tissue	plant
M355T748_NEG	J_Corn_Leaves_Plant_5_2_Y_E3.mzML	11345	MSV000081464	J_Corn_Leaves_Plant_5_2_Y_E3.mzML		tissue	plant
M355T748_NEG	J_Corn_Leaves_Plant_1_2_Y_D11.mzML	11345	MSV000081464	J_Corn_Leaves_Plant_1_2_Y_D11.mzML		tissue	plant
M355T748_NEG	J_4_top_soil_2_Y_C11.mzML	11345	MSV000081464	J_4_top_soil_2_Y_C11.mzML		tissue	plant
M355T748_NEG	J4_5_Skin_2_Y_H10.mzML	11345	MSV000081464	J4_5_Skin_2_Y_H10.mzML		tissue	plant
M355T748_NEG	J4_5_Mesocarp_2_Y_H11.mzML	11345	MSV000081464	J4_5_Mesocarp_2_Y_H11.mzML		tissue	plant
M355T748_NEG	J4_5_Endocarp_2_Y_H12.mzML	11345	MSV000081464	J4_5_Endocarp_2_Y_H12.mzML		tissue	plant
M355T748_NEG	J_4_3soil_2_Y_C12.mzML	11345	MSV000081464	J_4_3soil_2_Y_C12.mzML		tissue	plant
M355T748_NEG	J4_1_Endocarp_3_G_A7.mzML	11345	MSV000081464	J4_1_Endocarp_3_G_A7.mzML		tissue	plant
M355T748_NEG	J_3_3soil_2_Y_C10.mzML	11474	MSV000081464	J_3_3soil_2_Y_C10.mzML		tissue	plant
M355T748_NEG	J_2_top_soil_2_Y_C7.mzML	11474	MSV000081464	J_2_top_soil_2_Y_C7.mzML		tissue	plant
M355T748_NEG	J_1_top_soil_2_Y_C5.mzML	11345	MSV000081464	J_1_top_soil_2_Y_C5.mzML		tissue	plant
M355T748_NEG	J_1_top_soil_2_Y_C5_170815222029.mzML	11345	MSV000081464	J_1_top_soil_2_Y_C5_170815222029.mzML		tissue	plant
M355T748_NEG	J_1_3soil_2_Y_C6.mzML	11468	MSV000081464	J_1_3soil_2_Y_C6.mzML		tissue	plant
M355T748_NEG	H_Seedling_48h_Seedling_1_E05_E5.mzML	11468	MSV000081464	H_Seedling_48h_Seedling_1_E05_E5.mzML		tissue	plant
M355T748_NEG	H_Seedling_48h_Seedling_1_D05_D5.mzML	11467	MSV000081464	H_Seedling_48h_Seedling_1_D05_D5.mzML		tissue	plant
M355T748_NEG	H_Seedling_48h_Seedling_1_C05_C5.mzML	11468	MSV000081464	H_Seedling_48h_Seedling_1_C05_C5.mzML		tissue	plant
M355T748_NEG	H_Seedling_48h_Seedling_1_B05_B5.mzML	11345	MSV000081464	H_Seedling_48h_Seedling_1_B05_B5.mzML		tissue	plant
M355T748_NEG	H_Seedling_48h_Seedling_1_B05_B5_170814181617.mzML	11345	MSV000081464	H_Seedling_48h_Seedling_1_B05_B5_170814181617.mzML		tissue	plant
M355T748_NEG	H_Seedling_4_1dpp_A07.mzML	11467	MSV000081464	H_Seedling_4_1dpp_A07.mzML		tissue	plant
M355T748_NEG	H_Seedling_3_3dpp_Seedling_1_H09_H9.mzML	11345	MSV000081464	H_Seedling_3_3dpp_Seedling_1_H09_H9.mzML		tissue	plant
M355T748_NEG	H_Seedling_3_2dpp_Seedling_1_D08_D8.mzML	11345	MSV000081464	H_Seedling_3_2dpp_Seedling_1_D08_D8.mzML		tissue	plant
M355T748_NEG	H_Seedling_3_1dpp_Seedling_1_H06_H6.mzML	11467	MSV000081464	H_Seedling_3_1dpp_Seedling_1_H06_H6.mzML		tissue	plant
M355T748_NEG	H_Seedling_24h_Seedling_1_G03_G3.mzML	11467	MSV000081464	H_Seedling_24h_Seedling_1_G03_G3.mzML		tissue	plant
M355T748_NEG	H_Seedling_24h_Seedling_1_A04_A4.mzML	11467	MSV000081464	H_Seedling_24h_Seedling_1_A04_A4.mzML		tissue	plant
M355T748_NEG	H_Seedling_24h_Seedling_1_A04_A4_170814173821.mzML	11468	MSV000081464	H_Seedling_24h_Seedling_1_A04_A4_170814173821.mzML		tissue	plant
M355T748_NEG	H_Seedling_1_2dpp_Seedling_1_B08_B8.mzML	11468	MSV000081464	H_Seedling_1_2dpp_Seedling_1_B08_B8.mzML		tissue	plant
M355T748_NEG	H_Seedling_1_1dpp_Seedling_1_F06_F6.mzML	11467	MSV000081464	H_Seedling_1_1dpp_Seedling_1_F06_F6.mzML		tissue	plant
M355T748_NEG	H_Plant_3_leaves_Leaves_1_H12_H12.mzML	11345	MSV000081464	H_Plant_3_leaves_Leaves_1_H12_H12.mzML		tissue	plant
M355T748_NEG	H_Plant_2_leaves_Leaves_1_E12_E12.mzML	11345	MSV000081464	H_Plant_2_leaves_Leaves_1_E12_E12.mzML		tissue	plant
M355T748_NEG	H_Plant_1_leaves_Leaves_1_B12_B12.mzML	11345	MSV000081464	H_Plant_1_leaves_Leaves_1_B12_B12.mzML		tissue	plant
M355T748_NEG	H_Corn_leaves_plant_5_2_Y_D10.mzML	11345	MSV000081464	H_Corn_leaves_plant_5_2_Y_D10.mzML		tissue	plant
M355T748_NEG	H_Corn_leaves_plant_4_2_Y_D9.mzML	11345	MSV000081464	H_Corn_leaves_plant_4_2_Y_D9.mzML		tissue	plant
M355T748_NEG	H_Corn_leaves_plant_3_2_Y_D8.mzML	11345	MSV000081464	H_Corn_leaves_plant_3_2_Y_D8.mzML		tissue	plant
M355T748_NEG	H4_4_Skin_2_Y_E4.mzML	11345	MSV000081464	H4_4_Skin_2_Y_E4.mzML		tissue	plant
M355T748_NEG	H4_4_Mesocarp_2_Y_E5.mzML	11345	MSV000081464	H4_4_Mesocarp_2_Y_E5.mzML		tissue	plant
M355T748_NEG	H_4_3soil_2_Y_C4.mzML	11474	MSV000081464	H_4_3soil_2_Y_C4.mzML		tissue	plant
M355T748_NEG	H2_4_Skin_2_Y_E11.mzML	11345	MSV000081464	H2_4_Skin_2_Y_E11.mzML		tissue	plant
M355T748_NEG	H2_4_Seed_2_Y_F5.mzML	11345	MSV000081464	H2_4_Seed_2_Y_F5.mzML		tissue	plant
M355T748_NEG	H2_4_Mesocarp_2_Y_E12.mzML	11345	MSV000081464	H2_4_Mesocarp_2_Y_E12.mzML		tissue	plant
M355T748_NEG	H2_4_Locular_Tissue_2_Y_F2.mzML	11345	MSV000081464	H2_4_Locular_Tissue_2_Y_F2.mzML		tissue	plant
M355T748_NEG	H2_3_Placenta_2_Y_F11.mzML	11345	MSV000081464	H2_3_Placenta_2_Y_F11.mzML		tissue	plant
M355T782_NEG	NS_Seedling_48h_Seedling_1_H04_H4.mzML	11345	MSV000081464	NS_Seedling_48h_Seedling_1_H04_H4.mzML		tissue	plant
M355T782_NEG	NS_Seedling_4_3dpp_Seedling_1_E09_E9.mzML	11468	MSV000081464	NS_Seedling_4_3dpp_Seedling_1_E09_E9.mzML		tissue	plant
M355T782_NEG	NS_Seedling_4_2dpp_Seedling_1_A08_A8.mzML	11468	MSV000081464	NS_Seedling_4_2dpp_Seedling_1_A08_A8.mzML		tissue	plant
M355T782_NEG	NS_Seedling_3_2dpp_Seedling_1_H07_H7.mzML	11467	MSV000081464	NS_Seedling_3_2dpp_Seedling_1_H07_H7.mzML		tissue	plant
M355T782_NEG	NS_Seedling_2_2dpp_Seedling_1_G07_G7.mzML	11467	MSV000081464	NS_Seedling_2_2dpp_Seedling_1_G07_G7.mzML		tissue	plant
M355T782_NEG	NS_Seedling_2_2dpp_Seedling_1_G07_G7_170814162229.mzML	11468	MSV000081464	NS_Seedling_2_2dpp_Seedling_1_G07_G7_170814162229.mzML		tissue	plant
M355T782_NEG	NS_Seedling_1_3dpp_Seedling_1_B09_B9.mzML	11468	MSV000081464	NS_Seedling_1_3dpp_Seedling_1_B09_B9.mzML		tissue	plant
M355T782_NEG	NS_Seedling_1_2dpp_Seedling_1_F07_F7.mzML	11468	MSV000081464	NS_Seedling_1_2dpp_Seedling_1_F07_F7.mzML		tissue	plant
M355T782_NEG	NS_Plant_4_leaves_Leaves_1_G11_G11.mzML	11345	MSV000081464	NS_Plant_4_leaves_Leaves_1_G11_G11.mzML		tissue	plant
M355T782_NEG	NS_Plant_3_leaves_Leaves_1_D11_D11.mzML	11468	MSV000081464	NS_Plant_3_leaves_Leaves_1_D11_D11.mzML		tissue	plant
M355T782_NEG	NS_Plant_2_leaves_Leaves_1_A11_A11.mzML	11345	MSV000081464	NS_Plant_2_leaves_Leaves_1_A11_A11.mzML		tissue	plant
M355T782_NEG	NS_Plant_1_leaves_Leaves_1_F10_F10.mzML	11345	MSV000081464	NS_Plant_1_leaves_Leaves_1_F10_F10.mzML		tissue	plant
M355T782_NEG	NS_Corn_leaves_plant_5_2_Y_D5.mzML	11345	MSV000081464	NS_Corn_leaves_plant_5_2_Y_D5.mzML		tissue	plant
M355T782_NEG	NS_Corn_leaves_plant_4_2_Y_D4.mzML	11474	MSV000081464	NS_Corn_leaves_plant_4_2_Y_D4.mzML		tissue	plant
M355T782_NEG	NS_Corn_leaves_plant_3_2_Y_D3.mzML	11468	MSV000081464	NS_Corn_leaves_plant_3_2_Y_D3.mzML		tissue	plant
M355T782_NEG	NS_Corn_leaves_plant_2_2_Y_D2.mzML	11345	MSV000081464	NS_Corn_leaves_plant_2_2_Y_D2.mzML		tissue	plant
M355T782_NEG	NS_Corn_leaves_plant_1_2_Y_D1.mzML	11468	MSV000081464	NS_Corn_leaves_plant_1_2_Y_D1.mzML		tissue	plant
M355T782_NEG	NS2_2_Skin_2_Y_H3.mzML	11345	MSV000081464	NS2_2_Skin_2_Y_H3.mzML		tissue	plant
M355T782_NEG	NS2_2_Seed_2_Y_H9.mzML	11345	MSV000081464	NS2_2_Seed_2_Y_H9.mzML		tissue	plant
M355T782_NEG	NS2_2_Placenta_2_Y_H8.mzML	11345	MSV000081464	NS2_2_Placenta_2_Y_H8.mzML		tissue	plant
M355T782_NEG	NS2_2_Locular_Tissue_2_Y_H6.mzML	11345	MSV000081464	NS2_2_Locular_Tissue_2_Y_H6.mzML		tissue	plant
M355T782_NEG	NS2_2_Core_2_Y_H7.mzML	11345	MSV000081464	NS2_2_Core_2_Y_H7.mzML		tissue	plant
M355T782_NEG	NS2_1_Skin_2_Y_G1.mzML	11345	MSV000081464	NS2_1_Skin_2_Y_G1.mzML		tissue	plant
M355T782_NEG	NS2_1_Seed_2_Y_G7.mzML	11345	MSV000081464	NS2_1_Seed_2_Y_G7.mzML		tissue	plant
M355T782_NEG	NS2_1_Endocarp_2_Y_G3.mzML	11345	MSV000081464	NS2_1_Endocarp_2_Y_G3.mzML		tissue	plant
M355T782_NEG	NS1_3_Skin_2_Y_G8.mzML	11345	MSV000081464	NS1_3_Skin_2_Y_G8.mzML		tissue	plant
M355T782_NEG	NS1_3_Placenta_2_Y_H1.mzML	11345	MSV000081464	NS1_3_Placenta_2_Y_H1.mzML		tissue	plant
M355T782_NEG	NS1_3_Mesocarp_2_Y_G9.mzML	11345	MSV000081464	NS1_3_Mesocarp_2_Y_G9.mzML		tissue	plant
M355T782_NEG	NS1_3_Locular_Tissue_2_Y_G11.mzML	11345	MSV000081464	NS1_3_Locular_Tissue_2_Y_G11.mzML		tissue	plant
M355T782_NEG	J_Seedling_48h_Seedling_1_H05_H5.mzML	11467	MSV000081464	J_Seedling_48h_Seedling_1_H05_H5.mzML		tissue	plant
M355T782_NEG	J_Seedling_48h_Seedling_1_G05_G5.mzML	11467	MSV000081464	J_Seedling_48h_Seedling_1_G05_G5.mzML		tissue	plant
M355T782_NEG	J_Seedling_48h_Seedling_1_F05_F5.mzML	11468	MSV000081464	J_Seedling_48h_Seedling_1_F05_F5.mzML		tissue	plant
M355T782_NEG	J_Seedling_48h_Seedling_1_A06_A6.mzML	11468	MSV000081464	J_Seedling_48h_Seedling_1_A06_A6.mzML		tissue	plant
M355T782_NEG	J_Seedling_4_1dpp_Seedling_1_E07_E7.mzML	11467	MSV000081464	J_Seedling_4_1dpp_Seedling_1_E07_E7.mzML		tissue	plant
M355T782_NEG	J_Seedling_3_3dpp_Seedling_1_D10_D10.mzML	11467	MSV000081464	J_Seedling_3_3dpp_Seedling_1_D10_D10.mzML		tissue	plant
M355T782_NEG	J_Seedling_3_1dpp_Seedling_1_D07_D7.mzML	11467	MSV000081464	J_Seedling_3_1dpp_Seedling_1_D07_D7.mzML		tissue	plant
M355T782_NEG	J_Seedling_24h_Seedling_1_B04_B4.mzML	11467	MSV000081464	J_Seedling_24h_Seedling_1_B04_B4.mzML		tissue	plant
M355T782_NEG	J_Seedling_2_3dpp_Seedling_1_C10_C10.mzML	11345	MSV000081464	J_Seedling_2_3dpp_Seedling_1_C10_C10.mzML		tissue	plant
M355T782_NEG	J_Seedling_2_2dpp_Seedling_1_G08_G8.mzML	11467	MSV000081464	J_Seedling_2_2dpp_Seedling_1_G08_G8.mzML		tissue	plant
M355T782_NEG	J_Seedling_1_1dpp_Seedling_1_B07_B7.mzML	11345	MSV000081464	J_Seedling_1_1dpp_Seedling_1_B07_B7.mzML		tissue	plant
M355T782_NEG	J_Corn_Leaves_Plant_5_2_Y_E3.mzML	11345	MSV000081464	J_Corn_Leaves_Plant_5_2_Y_E3.mzML		tissue	plant
M355T782_NEG	J_Corn_Leaves_Plant_1_2_Y_D11.mzML	11345	MSV000081464	J_Corn_Leaves_Plant_1_2_Y_D11.mzML		tissue	plant
M355T782_NEG	J_4_top_soil_2_Y_C11.mzML	11345	MSV000081464	J_4_top_soil_2_Y_C11.mzML		tissue	plant
M355T782_NEG	J4_5_Skin_2_Y_H10.mzML	11345	MSV000081464	J4_5_Skin_2_Y_H10.mzML		tissue	plant
M355T782_NEG	J4_5_Mesocarp_2_Y_H11.mzML	11345	MSV000081464	J4_5_Mesocarp_2_Y_H11.mzML		tissue	plant
M355T782_NEG	J4_5_Endocarp_2_Y_H12.mzML	11345	MSV000081464	J4_5_Endocarp_2_Y_H12.mzML		tissue	plant
M355T782_NEG	J_4_3soil_2_Y_C12.mzML	11345	MSV000081464	J_4_3soil_2_Y_C12.mzML		tissue	plant
M355T782_NEG	J4_1_Endocarp_3_G_A7.mzML	11345	MSV000081464	J4_1_Endocarp_3_G_A7.mzML		tissue	plant
M355T782_NEG	J_3_3soil_2_Y_C10.mzML	11345	MSV000081464	J_3_3soil_2_Y_C10.mzML		tissue	plant
M355T782_NEG	J_2_top_soil_2_Y_C7.mzML	11345	MSV000081464	J_2_top_soil_2_Y_C7.mzML		tissue	plant
M355T782_NEG	J_1_top_soil_2_Y_C5.mzML	11468	MSV000081464	J_1_top_soil_2_Y_C5.mzML		tissue	plant
M355T782_NEG	J_1_top_soil_2_Y_C5_170815222029.mzML	11345	MSV000081464	J_1_top_soil_2_Y_C5_170815222029.mzML		tissue	plant
M355T782_NEG	J_1_3soil_2_Y_C6.mzML	11468	MSV000081464	J_1_3soil_2_Y_C6.mzML		tissue	plant
M355T782_NEG	H_Seedling_48h_Seedling_1_E05_E5.mzML	11468	MSV000081464	H_Seedling_48h_Seedling_1_E05_E5.mzML		tissue	plant
M355T782_NEG	H_Seedling_48h_Seedling_1_D05_D5.mzML	11467	MSV000081464	H_Seedling_48h_Seedling_1_D05_D5.mzML		tissue	plant
M355T782_NEG	H_Seedling_48h_Seedling_1_C05_C5.mzML	11468	MSV000081464	H_Seedling_48h_Seedling_1_C05_C5.mzML		tissue	plant
M355T782_NEG	H_Seedling_48h_Seedling_1_B05_B5.mzML	11345	MSV000081464	H_Seedling_48h_Seedling_1_B05_B5.mzML		tissue	plant
M355T782_NEG	H_Seedling_48h_Seedling_1_B05_B5_170814181617.mzML	11468	MSV000081464	H_Seedling_48h_Seedling_1_B05_B5_170814181617.mzML		tissue	plant
M355T782_NEG	H_Seedling_4_1dpp_A07.mzML	11467	MSV000081464	H_Seedling_4_1dpp_A07.mzML		tissue	plant
M355T782_NEG	H_Seedling_3_3dpp_Seedling_1_H09_H9.mzML	11468	MSV000081464	H_Seedling_3_3dpp_Seedling_1_H09_H9.mzML		tissue	plant
M355T782_NEG	H_Seedling_3_2dpp_Seedling_1_D08_D8.mzML	11345	MSV000081464	H_Seedling_3_2dpp_Seedling_1_D08_D8.mzML		tissue	plant
M355T782_NEG	H_Seedling_3_1dpp_Seedling_1_H06_H6.mzML	11467	MSV000081464	H_Seedling_3_1dpp_Seedling_1_H06_H6.mzML		tissue	plant
M355T782_NEG	H_Seedling_24h_Seedling_1_G03_G3.mzML	11467	MSV000081464	H_Seedling_24h_Seedling_1_G03_G3.mzML		tissue	plant
M355T782_NEG	H_Seedling_24h_Seedling_1_A04_A4.mzML	11467	MSV000081464	H_Seedling_24h_Seedling_1_A04_A4.mzML		tissue	plant
M355T782_NEG	H_Seedling_24h_Seedling_1_A04_A4_170814173821.mzML	11468	MSV000081464	H_Seedling_24h_Seedling_1_A04_A4_170814173821.mzML		tissue	plant
M355T782_NEG	H_Seedling_1_2dpp_Seedling_1_B08_B8.mzML	11468	MSV000081464	H_Seedling_1_2dpp_Seedling_1_B08_B8.mzML		tissue	plant
M355T782_NEG	H_Seedling_1_1dpp_Seedling_1_F06_F6.mzML	11467	MSV000081464	H_Seedling_1_1dpp_Seedling_1_F06_F6.mzML		tissue	plant
M355T782_NEG	H_Plant_3_leaves_Leaves_1_H12_H12.mzML	11345	MSV000081464	H_Plant_3_leaves_Leaves_1_H12_H12.mzML		tissue	plant
M355T782_NEG	H_Plant_2_leaves_Leaves_1_E12_E12.mzML	11468	MSV000081464	H_Plant_2_leaves_Leaves_1_E12_E12.mzML		tissue	plant
M355T782_NEG	H_Plant_1_leaves_Leaves_1_B12_B12.mzML	11468	MSV000081464	H_Plant_1_leaves_Leaves_1_B12_B12.mzML		tissue	plant
M355T782_NEG	H_Corn_leaves_plant_5_2_Y_D10.mzML	11345	MSV000081464	H_Corn_leaves_plant_5_2_Y_D10.mzML		tissue	plant
M355T782_NEG	H_Corn_leaves_plant_4_2_Y_D9.mzML	11345	MSV000081464	H_Corn_leaves_plant_4_2_Y_D9.mzML		tissue	plant
M355T782_NEG	H_Corn_leaves_plant_3_2_Y_D8.mzML	11345	MSV000081464	H_Corn_leaves_plant_3_2_Y_D8.mzML		tissue	plant
M355T782_NEG	H4_4_Skin_2_Y_E4.mzML	11345	MSV000081464	H4_4_Skin_2_Y_E4.mzML		tissue	plant
M355T782_NEG	H4_4_Mesocarp_2_Y_E5.mzML	11345	MSV000081464	H4_4_Mesocarp_2_Y_E5.mzML		tissue	plant
M355T782_NEG	H_4_3soil_2_Y_C4.mzML	11474	MSV000081464	H_4_3soil_2_Y_C4.mzML		tissue	plant
M355T782_NEG	H2_4_Skin_2_Y_E11.mzML	11345	MSV000081464	H2_4_Skin_2_Y_E11.mzML		tissue	plant
M355T782_NEG	H2_4_Seed_2_Y_F5.mzML	11345	MSV000081464	H2_4_Seed_2_Y_F5.mzML		tissue	plant
M355T782_NEG	H2_4_Mesocarp_2_Y_E12.mzML	11345	MSV000081464	H2_4_Mesocarp_2_Y_E12.mzML		tissue	plant
M355T782_NEG	H2_4_Locular_Tissue_2_Y_F2.mzML	11345	MSV000081464	H2_4_Locular_Tissue_2_Y_F2.mzML		tissue	plant
M355T782_NEG	H2_3_Placenta_2_Y_F11.mzML	11345	MSV000081464	H2_3_Placenta_2_Y_F11.mzML		tissue	plant
M340T521_POS	S81_BA12_01_543.mzML	200327	MSV000081477	S81_BA12_01_543.mzML		NA	mouse
M340T521_POS	S81_BA12_01_514.mzML	200327	MSV000081477	S81_BA12_01_514.mzML		NA	mouse
M340T521_POS	S10_BB3_01_519.mzML	200327	MSV000081477	S10_BB3_01_519.mzML		NA	mouse
M338T522_NEG	20-F-01.mzML	4720	MSV000081482	20-F-01.mzML		fecal	mouse
M374T751_POS	20151016_pHILIC___POS_MSMS_KZ_RootExu_9wk_4_of_4_MeOHExt__Run22.mzML	40493	MSV000081804	20151016_pHILIC___POS_MSMS_KZ_RootExu_9wk_4_of_4_MeOHExt__Run22.mzML		tissue	plant
M374T751_POS	20151016_pHILIC___POS_MSMS_KZ_RootExu_3wk_4_of_4_MeOHExt__Run26.mzML	40493	MSV000081804	20151016_pHILIC___POS_MSMS_KZ_RootExu_3wk_4_of_4_MeOHExt__Run26.mzML		tissue	plant
M374T751_POS	20151016_pHILIC___POS_MSMS_KZ_RootExu_3wk_3_of_4_MeOHExt__Run35.mzML	40493	MSV000081804	20151016_pHILIC___POS_MSMS_KZ_RootExu_3wk_3_of_4_MeOHExt__Run35.mzML		tissue	plant
M374T751_POS	20151016_pHILIC___POS_MSMS_KZ_RootExu_3wk_1_of_4_MeOHExt__Run10.mzML	40493	MSV000081804	20151016_pHILIC___POS_MSMS_KZ_RootExu_3wk_1_of_4_MeOHExt__Run10.mzML		tissue	plant
M374T781_POS	20151016_pHILIC___POS_MSMS_KZ_RootExu_9wk_4_of_4_MeOHExt__Run22.mzML	40493	MSV000081804	20151016_pHILIC___POS_MSMS_KZ_RootExu_9wk_4_of_4_MeOHExt__Run22.mzML		tissue	plant
M374T781_POS	20151016_pHILIC___POS_MSMS_KZ_RootExu_3wk_4_of_4_MeOHExt__Run26.mzML	40493	MSV000081804	20151016_pHILIC___POS_MSMS_KZ_RootExu_3wk_4_of_4_MeOHExt__Run26.mzML		tissue	plant
M374T781_POS	20151016_pHILIC___POS_MSMS_KZ_RootExu_3wk_3_of_4_MeOHExt__Run35.mzML	40493	MSV000081804	20151016_pHILIC___POS_MSMS_KZ_RootExu_3wk_3_of_4_MeOHExt__Run35.mzML		tissue	plant
M374T781_POS	20151016_pHILIC___POS_MSMS_KZ_RootExu_3wk_1_of_4_MeOHExt__Run10.mzML	40493	MSV000081804	20151016_pHILIC___POS_MSMS_KZ_RootExu_3wk_1_of_4_MeOHExt__Run10.mzML		tissue	plant
M374T793_POS	20151016_pHILIC___POS_MSMS_KZ_RootExu_9wk_4_of_4_MeOHExt__Run22.mzML	40493	MSV000081804	20151016_pHILIC___POS_MSMS_KZ_RootExu_9wk_4_of_4_MeOHExt__Run22.mzML		tissue	plant
M374T793_POS	20151016_pHILIC___POS_MSMS_KZ_RootExu_3wk_4_of_4_MeOHExt__Run26.mzML	40493	MSV000081804	20151016_pHILIC___POS_MSMS_KZ_RootExu_3wk_4_of_4_MeOHExt__Run26.mzML		tissue	plant
M374T793_POS	20151016_pHILIC___POS_MSMS_KZ_RootExu_3wk_3_of_4_MeOHExt__Run35.mzML	40493	MSV000081804	20151016_pHILIC___POS_MSMS_KZ_RootExu_3wk_3_of_4_MeOHExt__Run35.mzML		tissue	plant
M374T793_POS	20151016_pHILIC___POS_MSMS_KZ_RootExu_3wk_1_of_4_MeOHExt__Run10.mzML	40493	MSV000081804	20151016_pHILIC___POS_MSMS_KZ_RootExu_3wk_1_of_4_MeOHExt__Run10.mzML		tissue	plant
M355T782_NEG	20151016_pHILIC___NEG_MSMS_KZ_RootExu_9wk_4_of_4_MeOHExt__Run23.mzML	40263	MSV000081804	20151016_pHILIC___NEG_MSMS_KZ_RootExu_9wk_4_of_4_MeOHExt__Run23.mzML		tissue	plant
M355T782_NEG	20151016_pHILIC___NEG_MSMS_KZ_RootExu_3wk_4_of_4_MeOHExt__Run27.mzML	40263	MSV000081804	20151016_pHILIC___NEG_MSMS_KZ_RootExu_3wk_4_of_4_MeOHExt__Run27.mzML		tissue	plant
M355T782_NEG	20151016_pHILIC___NEG_MSMS_KZ_RootExu_3wk_3_of_4_MeOHExt__Run36.mzML	40263	MSV000081804	20151016_pHILIC___NEG_MSMS_KZ_RootExu_3wk_3_of_4_MeOHExt__Run36.mzML		tissue	plant
M355T782_NEG	20151016_pHILIC___NEG_MSMS_KZ_RootExu_3wk_1_of_4_MeOHExt__Run11.mzML	40263	MSV000081804	20151016_pHILIC___NEG_MSMS_KZ_RootExu_3wk_1_of_4_MeOHExt__Run11.mzML		tissue	plant
M355T823_NEG	20151016_pHILIC___NEG_MSMS_KZ_RootExu_9wk_4_of_4_MeOHExt__Run23.mzML	40263	MSV000081804	20151016_pHILIC___NEG_MSMS_KZ_RootExu_9wk_4_of_4_MeOHExt__Run23.mzML		tissue	plant
M355T823_NEG	20151016_pHILIC___NEG_MSMS_KZ_RootExu_3wk_4_of_4_MeOHExt__Run27.mzML	40263	MSV000081804	20151016_pHILIC___NEG_MSMS_KZ_RootExu_3wk_4_of_4_MeOHExt__Run27.mzML		tissue	plant
M355T823_NEG	20151016_pHILIC___NEG_MSMS_KZ_RootExu_3wk_3_of_4_MeOHExt__Run36.mzML	40263	MSV000081804	20151016_pHILIC___NEG_MSMS_KZ_RootExu_3wk_3_of_4_MeOHExt__Run36.mzML		tissue	plant
M355T823_NEG	20151016_pHILIC___NEG_MSMS_KZ_RootExu_3wk_1_of_4_MeOHExt__Run11.mzML	40263	MSV000081804	20151016_pHILIC___NEG_MSMS_KZ_RootExu_3wk_1_of_4_MeOHExt__Run11.mzML		tissue	plant
M157T346_NEG	20160119_pHILIC___NEG_MSMS_KZ_HA33_B_Caulobacter_sp_URHA0033______Run101.mzML	25404	MSV000081808	20160119_pHILIC___NEG_MSMS_KZ_HA33_B_Caulobacter_sp_URHA0033______Run101.mzML		bacteria	microbe
M157T346_NEG	20160119_pHILIC___NEG_MSMS_KZ_HA31_B_Geodermatophilaceae_bacterium_URHA0031______Run107.mzML	25404	MSV000081808	20160119_pHILIC___NEG_MSMS_KZ_HA31_B_Geodermatophilaceae_bacterium_URHA0031______Run107.mzML		bacteria	microbe
M313T590_NEG	20160119_pHILIC___NEG_MSMS_KZ_HB58_A_Flavobacterium_sp_URHB0058______Run61.mzML	230433	MSV000081808	20160119_pHILIC___NEG_MSMS_KZ_HB58_A_Flavobacterium_sp_URHB0058______Run61.mzML		bacteria	microbe
M313T590_NEG	20160119_pHILIC___NEG_MSMS_KZ_HA54_B_Burkholderia_sp_URHA0054______Run67.mzML	230433	MSV000081808	20160119_pHILIC___NEG_MSMS_KZ_HA54_B_Burkholderia_sp_URHA0054______Run67.mzML		bacteria	microbe
M313T590_NEG	20160119_pHILIC___NEG_MSMS_KZ_HA54_A_Burkholderia_sp_URHA0054______Run18.mzML	230433	MSV000081808	20160119_pHILIC___NEG_MSMS_KZ_HA54_A_Burkholderia_sp_URHA0054______Run18.mzML		bacteria	microbe
M225T738_NEG	20151016_pHILIC___NEG_MSMS_KZ_RootCass_3_MeOH_2ul____Run69.mzML	16844	MSV000081810	20151016_pHILIC___NEG_MSMS_KZ_RootCass_3_MeOH_2ul____Run69.mzML		food	food
M281T352_NEG	F0060085.mzML	627	MSV000081877	F0060085.mzML		tissue	plant
M281T352_NEG	F0060084.mzML	627	MSV000081877	F0060084.mzML		tissue	plant
M281T352_NEG	F0060083.mzML	627	MSV000081877	F0060083.mzML		tissue	plant
M281T352_NEG	F0060082.mzML	627	MSV000081877	F0060082.mzML		tissue	plant
M281T352_NEG	F0060080.mzML	627	MSV000081877	F0060080.mzML		tissue	plant
M218T455_NEG	F0060057.mzML	301	MSV000081878	F0060057.mzML		urine	human
M218T455_NEG	F0060051.mzML	301	MSV000081878	F0060051.mzML		urine	human
M358T533_NEG	F0060075.mzML	2778	MSV000081878	F0060075.mzML		urine	human
M358T533_NEG	F0060074.mzML	2778	MSV000081878	F0060074.mzML		urine	human
M358T533_NEG	F0060072.mzML	2778	MSV000081878	F0060072.mzML		urine	human
M358T533_NEG	F0060064.mzML	2778	MSV000081878	F0060064.mzML		urine	human
M358T533_NEG	F0060063.mzML	2778	MSV000081878	F0060063.mzML		urine	human
M358T533_NEG	F0060062.mzML	2778	MSV000081878	F0060062.mzML		urine	human
M358T533_NEG	F0060061.mzML	2778	MSV000081878	F0060061.mzML		urine	human
M358T533_NEG	F0060058.mzML	2778	MSV000081878	F0060058.mzML		urine	human
M358T533_NEG	F0060053.mzML	2778	MSV000081878	F0060053.mzML		urine	human
M358T533_NEG	F0060047.mzML	2778	MSV000081878	F0060047.mzML		urine	human
M358T533_NEG	F0060044.mzML	2778	MSV000081878	F0060044.mzML		urine	human
M358T533_NEG	F0060041.mzML	2778	MSV000081878	F0060041.mzML		urine	human
M358T533_NEG	F0060040.mzML	2778	MSV000081878	F0060040.mzML		urine	human
M358T533_NEG	F0060039.mzML	2778	MSV000081878	F0060039.mzML		urine	human
M358T533_NEG	F0060038.mzML	2778	MSV000081878	F0060038.mzML		urine	human
M381T506_NEG	F0060072.mzML	4487	MSV000081878	F0060072.mzML		urine	human
M381T506_NEG	F0060068.mzML	4487	MSV000081878	F0060068.mzML		urine	human
M381T506_NEG	F0060067.mzML	4487	MSV000081878	F0060067.mzML		urine	human
M381T506_NEG	F0060063.mzML	4487	MSV000081878	F0060063.mzML		urine	human
M381T506_NEG	F0060062.mzML	4487	MSV000081878	F0060062.mzML		urine	human
M381T506_NEG	F0060061.mzML	4487	MSV000081878	F0060061.mzML		urine	human
M381T506_NEG	F0060057.mzML	4487	MSV000081878	F0060057.mzML		urine	human
M218T455_NEG	F0060149.mzML	309	MSV000081879	F0060149.mzML		urine	human
M218T455_NEG	F0060142.mzML	309	MSV000081879	F0060142.mzML		urine	human
M218T455_NEG	F0060127.mzML	309	MSV000081879	F0060127.mzML		urine	human
M259T435_1_NEG	F0060153.mzML	746	MSV000081879	F0060153.mzML		urine	human
M259T435_1_NEG	F0060152.mzML	746	MSV000081879	F0060152.mzML		urine	human
M259T435_1_NEG	F0060151.mzML	746	MSV000081879	F0060151.mzML		urine	human
M259T435_1_NEG	F0060150.mzML	746	MSV000081879	F0060150.mzML		urine	human
M259T435_1_NEG	F0060126.mzML	746	MSV000081879	F0060126.mzML		urine	human
M281T352_NEG	F0060149.mzML	1158	MSV000081879	F0060149.mzML		urine	human
M281T352_NEG	F0060148.mzML	1158	MSV000081879	F0060148.mzML		urine	human
M281T352_NEG	F0060146.mzML	1158	MSV000081879	F0060146.mzML		urine	human
M281T352_NEG	F0060144.mzML	1158	MSV000081879	F0060144.mzML		urine	human
M281T352_NEG	F0060141.mzML	1158	MSV000081879	F0060141.mzML		urine	human
M281T352_NEG	F0060139.mzML	1158	MSV000081879	F0060139.mzML		urine	human
M281T352_NEG	F0060138.mzML	1158	MSV000081879	F0060138.mzML		urine	human
M281T352_NEG	F0060137.mzML	1158	MSV000081879	F0060137.mzML		urine	human
M281T352_NEG	F0060136.mzML	1158	MSV000081879	F0060136.mzML		urine	human
M281T352_NEG	F0060135.mzML	1158	MSV000081879	F0060135.mzML		urine	human
M281T352_NEG	F0060133.mzML	1158	MSV000081879	F0060133.mzML		urine	human
M281T352_NEG	F0060132.mzML	1158	MSV000081879	F0060132.mzML		urine	human
M281T352_NEG	F0060131.mzML	1158	MSV000081879	F0060131.mzML		urine	human
M281T352_NEG	F0060130.mzML	1158	MSV000081879	F0060130.mzML		urine	human
M281T352_NEG	F0060128.mzML	1158	MSV000081879	F0060128.mzML		urine	human
M281T352_NEG	F0060125.mzML	1158	MSV000081879	F0060125.mzML		urine	human
M281T352_NEG	F0060124.mzML	1158	MSV000081879	F0060124.mzML		urine	human
M281T352_NEG	F0060121.mzML	1158	MSV000081879	F0060121.mzML		urine	human
M281T352_NEG	F0060120.mzML	1158	MSV000081879	F0060120.mzML		urine	human
M281T352_NEG	F0060118.mzML	1158	MSV000081879	F0060118.mzML		urine	human
M281T352_NEG	F0060117.mzML	1158	MSV000081879	F0060117.mzML		urine	human
M281T352_NEG	F0060116.mzML	1158	MSV000081879	F0060116.mzML		urine	human
M379T500_NEG	F0060137.mzML	4612	MSV000081879	F0060137.mzML		urine	human
M379T500_NEG	F0060134.mzML	4612	MSV000081879	F0060134.mzML		urine	human
M379T500_NEG	F0060127.mzML	4612	MSV000081879	F0060127.mzML		urine	human
M435T463_NEG	F0060146.mzML	7271	MSV000081879	F0060146.mzML		urine	human
M435T463_NEG	F0060131.mzML	7271	MSV000081879	F0060131.mzML		urine	human
M443T499_2_NEG	F0060148.mzML	7491	MSV000081879	F0060148.mzML		urine	human
M443T499_2_NEG	F0060147.mzML	7491	MSV000081879	F0060147.mzML		urine	human
M443T499_2_NEG	F0060146.mzML	7491	MSV000081879	F0060146.mzML		urine	human
M443T499_2_NEG	F0060144.mzML	7491	MSV000081879	F0060144.mzML		urine	human
M443T499_2_NEG	F0060143.mzML	7491	MSV000081879	F0060143.mzML		urine	human
M443T499_2_NEG	F0060142.mzML	7491	MSV000081879	F0060142.mzML		urine	human
M443T499_2_NEG	F0060140.mzML	7491	MSV000081879	F0060140.mzML		urine	human
M443T499_2_NEG	F0060138.mzML	7491	MSV000081879	F0060138.mzML		urine	human
M443T499_2_NEG	F0060137.mzML	7491	MSV000081879	F0060137.mzML		urine	human
M443T499_2_NEG	F0060136.mzML	7491	MSV000081879	F0060136.mzML		urine	human
M443T499_2_NEG	F0060135.mzML	7491	MSV000081879	F0060135.mzML		urine	human
M443T499_2_NEG	F0060134.mzML	7491	MSV000081879	F0060134.mzML		urine	human
M443T499_2_NEG	F0060133.mzML	7491	MSV000081879	F0060133.mzML		urine	human
M443T499_2_NEG	F0060132.mzML	7491	MSV000081879	F0060132.mzML		urine	human
M443T499_2_NEG	F0060131.mzML	7491	MSV000081879	F0060131.mzML		urine	human
M443T499_2_NEG	F0060130.mzML	7491	MSV000081879	F0060130.mzML		urine	human
M443T499_2_NEG	F0060129.mzML	7491	MSV000081879	F0060129.mzML		urine	human
M443T499_2_NEG	F0060128.mzML	7491	MSV000081879	F0060128.mzML		urine	human
M443T499_2_NEG	F0060127.mzML	7491	MSV000081879	F0060127.mzML		urine	human
M443T499_2_NEG	F0060126.mzML	7491	MSV000081879	F0060126.mzML		urine	human
M443T499_2_NEG	F0060125.mzML	7491	MSV000081879	F0060125.mzML		urine	human
M443T499_2_NEG	F0060124.mzML	7491	MSV000081879	F0060124.mzML		urine	human
M443T499_2_NEG	F0060120.mzML	7491	MSV000081879	F0060120.mzML		urine	human
M443T499_2_NEG	F0060119.mzML	7491	MSV000081879	F0060119.mzML		urine	human
M443T499_2_NEG	F0060118.mzML	7491	MSV000081879	F0060118.mzML		urine	human
M443T499_2_NEG	F0060117.mzML	7491	MSV000081879	F0060117.mzML		urine	human
M443T499_2_NEG	F0060116.mzML	7491	MSV000081879	F0060116.mzML		urine	human
M262T526_POS	Urine83_Juice_12h_Top3_Pos.mzML	765	MSV000081957	Urine83_Juice_12h_Top3_Pos.mzML		urine	human
M262T526_POS	Urine76_pB_12h_Top3_Pos.mzML	765	MSV000081957	Urine76_pB_12h_Top3_Pos.mzML		urine	human
M262T526_POS	Urine57_pA_12h_Top3_Pos.mzML	765	MSV000081957	Urine57_pA_12h_Top3_Pos.mzML		urine	human
M262T526_POS	Urine36_pA_6h_Top3_Pos.mzML	765	MSV000081957	Urine36_pA_6h_Top3_Pos.mzML		urine	human
M262T526_POS	Urine32_Juice_6h_Top3_Pos.mzML	765	MSV000081957	Urine32_Juice_6h_Top3_Pos.mzML		urine	human
M262T526_POS	Urine10_pB_6h_Top3_Pos.mzML	765	MSV000081957	Urine10_pB_6h_Top3_Pos.mzML		urine	human
M302T629_POS	Urine57_pA_12h_Top3_Pos.mzML	979	MSV000081957	Urine57_pA_12h_Top3_Pos.mzML		urine	human
M302T629_POS	Urine36_pA_6h_Top3_Pos.mzML	979	MSV000081957	Urine36_pA_6h_Top3_Pos.mzML		urine	human
M321T591_POS	Urine83_Juice_12h_Top3_Pos.mzML	1060	MSV000081957	Urine83_Juice_12h_Top3_Pos.mzML		urine	human
M321T591_POS	Urine76_pB_12h_Top3_Pos.mzML	1060	MSV000081957	Urine76_pB_12h_Top3_Pos.mzML		urine	human
M321T591_POS	Urine57_pA_12h_Top3_Pos.mzML	1060	MSV000081957	Urine57_pA_12h_Top3_Pos.mzML		urine	human
M321T591_POS	Urine36_pA_6h_Top3_Pos.mzML	1060	MSV000081957	Urine36_pA_6h_Top3_Pos.mzML		urine	human
M321T591_POS	Urine32_Juice_6h_Top3_Pos.mzML	1060	MSV000081957	Urine32_Juice_6h_Top3_Pos.mzML		urine	human
M321T591_POS	Urine10_pB_6h_Top3_Pos.mzML	1060	MSV000081957	Urine10_pB_6h_Top3_Pos.mzML		urine	human
M357T558_POS	Urine32_Juice_6h_Top3_Pos.mzML	1160	MSV000081957	Urine32_Juice_6h_Top3_Pos.mzML		urine	human
M357T558_POS	Urine10_pB_6h_Top3_Pos.mzML	1160	MSV000081957	Urine10_pB_6h_Top3_Pos.mzML		urine	human
M445T499_POS	Urine83_Juice_12h_Top3_Pos.mzML	1309	MSV000081957	Urine83_Juice_12h_Top3_Pos.mzML		urine	human
M445T499_POS	Urine76_pB_12h_Top3_Pos.mzML	1309	MSV000081957	Urine76_pB_12h_Top3_Pos.mzML		urine	human
M445T499_POS	Urine57_pA_12h_Top3_Pos.mzML	1309	MSV000081957	Urine57_pA_12h_Top3_Pos.mzML		urine	human
M445T499_POS	Urine36_pA_6h_Top3_Pos.mzML	1309	MSV000081957	Urine36_pA_6h_Top3_Pos.mzML		urine	human
M338T522_NEG	Mix_8uL_each_sample_Urine_RC1_01_12861.mzML	257167	MSV000082005	Mix_8uL_each_sample_Urine_RC1_01_12861.mzML		urine	mouse
M338T522_NEG	C415_Control-PIC6_Urine_RA8_01_12845.mzML	257167	MSV000082005	C415_Control-PIC6_Urine_RA8_01_12845.mzML		urine	mouse
M338T522_NEG	C411_Control-PIC3_Urine_RA6_01_12843.mzML	257167	MSV000082005	C411_Control-PIC3_Urine_RA6_01_12843.mzML		urine	mouse
M338T522_NEG	C409_Control-PIC2_Urine_RA5_01_12842.mzML	257178	MSV000082005	C409_Control-PIC2_Urine_RA5_01_12842.mzML		urine	mouse
M338T522_NEG	C407_Control-PIC1_Urine_RA4_01_12841.mzML	257167	MSV000082005	C407_Control-PIC1_Urine_RA4_01_12841.mzML		urine	mouse
M338T522_NEG	C405_Control-Sal3_Urine_RA3_01_12840.mzML	257167	MSV000082005	C405_Control-Sal3_Urine_RA3_01_12840.mzML		urine	mouse
M338T522_NEG	C401_Control-Sal1_Urine_RA1_01_12838.mzML	257167	MSV000082005	C401_Control-Sal1_Urine_RA1_01_12838.mzML		urine	mouse
M338T522_NEG	C309_Control-Sal3__Fluid_RA3_01_12785.mzML	257167	MSV000082005	C309_Control-Sal3__Fluid_RA3_01_12785.mzML		NA	mouse
M340T483_POS	7_18.mzML	116668	MSV000082048	7_18.mzML		tissue	mouse
M340T483_POS	6_74.mzML	116668	MSV000082048	6_74.mzML		tissue	mouse
M340T483_POS	6_71.mzML	116668	MSV000082048	6_71.mzML		tissue	mouse
M340T483_POS	6_70.mzML	116668	MSV000082048	6_70.mzML		tissue	mouse
M340T483_POS	6_2.mzML	116668	MSV000082048	6_2.mzML		tissue	mouse
M340T483_POS	6_18.mzML	116668	MSV000082048	6_18.mzML		tissue	mouse
M340T483_POS	5_18.mzML	116668	MSV000082048	5_18.mzML		tissue	mouse
M340T483_POS	3_2.mzML	116668	MSV000082048	3_2.mzML		tissue	mouse
M340T483_POS	21_74.mzML	116668	MSV000082048	21_74.mzML		tissue	mouse
M340T483_POS	21_73.mzML	116668	MSV000082048	21_73.mzML		tissue	mouse
M340T483_POS	21_72.mzML	116668	MSV000082048	21_72.mzML		tissue	mouse
M340T483_POS	21_70.mzML	116668	MSV000082048	21_70.mzML		tissue	mouse
M340T483_POS	21_18.mzML	116668	MSV000082048	21_18.mzML		tissue	mouse
M340T483_POS	10_18.mzML	116668	MSV000082048	10_18.mzML		tissue	mouse
M340T521_POS	7_18.mzML	116668	MSV000082048	7_18.mzML		tissue	mouse
M340T521_POS	6_74.mzML	116668	MSV000082048	6_74.mzML		tissue	mouse
M340T521_POS	6_71.mzML	116668	MSV000082048	6_71.mzML		tissue	mouse
M340T521_POS	6_70.mzML	116668	MSV000082048	6_70.mzML		tissue	mouse
M340T521_POS	6_2.mzML	116668	MSV000082048	6_2.mzML		tissue	mouse
M340T521_POS	6_18.mzML	116668	MSV000082048	6_18.mzML		tissue	mouse
M340T521_POS	5_18.mzML	116668	MSV000082048	5_18.mzML		tissue	mouse
M340T521_POS	3_2.mzML	116668	MSV000082048	3_2.mzML		tissue	mouse
M340T521_POS	21_74.mzML	116668	MSV000082048	21_74.mzML		tissue	mouse
M340T521_POS	21_73.mzML	116668	MSV000082048	21_73.mzML		tissue	mouse
M340T521_POS	21_72.mzML	116668	MSV000082048	21_72.mzML		tissue	mouse
M340T521_POS	21_70.mzML	116668	MSV000082048	21_70.mzML		tissue	mouse
M340T521_POS	21_18.mzML	116668	MSV000082048	21_18.mzML		tissue	mouse
M340T521_POS	10_18.mzML	116668	MSV000082048	10_18.mzML		tissue	mouse
M338T522_NEG	7_74.mzML	113773	MSV000082048	7_74.mzML		tissue	mouse
M338T522_NEG	7_72.mzML	113773	MSV000082048	7_72.mzML		tissue	mouse
M338T522_NEG	6_74.mzML	113773	MSV000082048	6_74.mzML		tissue	mouse
M338T522_NEG	6_71.mzML	113773	MSV000082048	6_71.mzML		tissue	mouse
M338T522_NEG	6_70.mzML	113773	MSV000082048	6_70.mzML		tissue	mouse
M338T522_NEG	6_2.mzML	113773	MSV000082048	6_2.mzML		tissue	mouse
M338T522_NEG	6_18.mzML	113773	MSV000082048	6_18.mzML		tissue	mouse
M338T522_NEG	29_74.mzML	113773	MSV000082048	29_74.mzML		tissue	mouse
M338T522_NEG	21_74.mzML	113773	MSV000082048	21_74.mzML		tissue	mouse
M338T522_NEG	21_73.mzML	113773	MSV000082048	21_73.mzML		tissue	mouse
M338T522_NEG	21_72.mzML	113773	MSV000082048	21_72.mzML		tissue	mouse
M338T522_NEG	21_70.mzML	113773	MSV000082048	21_70.mzML		tissue	mouse
M338T522_NEG	14_71.mzML	113773	MSV000082048	14_71.mzML		tissue	mouse
M338T522_NEG	12_70.mzML	113773	MSV000082048	12_70.mzML		tissue	mouse
M338T522_NEG	10_73.mzML	113773	MSV000082048	10_73.mzML		tissue	mouse
M340T483_POS	7_52.mzML	118095	MSV000082049	7_52.mzML		NA	mouse
M340T483_POS	6_19.mzML	118095	MSV000082049	6_19.mzML		NA	mouse
M340T483_POS	5_4.mzML	118095	MSV000082049	5_4.mzML		NA	mouse
M340T483_POS	5_35.mzML	118095	MSV000082049	5_35.mzML		NA	mouse
M340T483_POS	27_52.mzML	118095	MSV000082049	27_52.mzML		NA	mouse
M340T483_POS	26_13.mzML	118095	MSV000082049	26_13.mzML		NA	mouse
M340T483_POS	23_1.mzML	118095	MSV000082049	23_1.mzML		NA	mouse
M340T483_POS	21_17.mzML	118095	MSV000082049	21_17.mzML		NA	mouse
M340T483_POS	21_15.mzML	118095	MSV000082049	21_15.mzML		NA	mouse
M340T483_POS	17_1.mzML	118095	MSV000082049	17_1.mzML		NA	mouse
M340T483_POS	14_50.mzML	118095	MSV000082049	14_50.mzML		NA	mouse
M340T483_POS	11_51.mzML	118095	MSV000082049	11_51.mzML		NA	mouse
M340T521_POS	7_52.mzML	118095	MSV000082049	7_52.mzML		NA	mouse
M340T521_POS	6_19.mzML	118095	MSV000082049	6_19.mzML		NA	mouse
M340T521_POS	5_4.mzML	118095	MSV000082049	5_4.mzML		NA	mouse
M340T521_POS	5_35.mzML	118095	MSV000082049	5_35.mzML		NA	mouse
M340T521_POS	27_52.mzML	118095	MSV000082049	27_52.mzML		NA	mouse
M340T521_POS	26_13.mzML	118095	MSV000082049	26_13.mzML		NA	mouse
M340T521_POS	23_1.mzML	118095	MSV000082049	23_1.mzML		NA	mouse
M340T521_POS	21_17.mzML	118095	MSV000082049	21_17.mzML		NA	mouse
M340T521_POS	21_15.mzML	118095	MSV000082049	21_15.mzML		NA	mouse
M340T521_POS	17_1.mzML	118095	MSV000082049	17_1.mzML		NA	mouse
M340T521_POS	14_50.mzML	118095	MSV000082049	14_50.mzML		NA	mouse
M340T521_POS	11_51.mzML	118095	MSV000082049	11_51.mzML		NA	mouse
M338T522_NEG	9_53.mzML	113402	MSV000082157	9_53.mzML		NA	mouse
M338T522_NEG	8_55.mzML	113402	MSV000082157	8_55.mzML		NA	mouse
M338T522_NEG	8_54.mzML	113402	MSV000082157	8_54.mzML		NA	mouse
M338T522_NEG	7_65.mzML	113402	MSV000082157	7_65.mzML		NA	mouse
M338T522_NEG	7_57_secondextraction.mzML	113402	MSV000082157	7_57_secondextraction.mzML		NA	mouse
M338T522_NEG	7_55.mzML	113402	MSV000082157	7_55.mzML		NA	mouse
M338T522_NEG	7_54.mzML	113402	MSV000082157	7_54.mzML		NA	mouse
M338T522_NEG	7_53.mzML	113402	MSV000082157	7_53.mzML		NA	mouse
M338T522_NEG	6_61.mzML	113402	MSV000082157	6_61.mzML		NA	mouse
M338T522_NEG	6_55_secondextraction.mzML	113402	MSV000082157	6_55_secondextraction.mzML		NA	mouse
M338T522_NEG	6_55.mzML	113402	MSV000082157	6_55.mzML		NA	mouse
M338T522_NEG	6_54.mzML	113402	MSV000082157	6_54.mzML		NA	mouse
M338T522_NEG	6_53.mzML	113402	MSV000082157	6_53.mzML		NA	mouse
M338T522_NEG	5_55.mzML	113402	MSV000082157	5_55.mzML		NA	mouse
M338T522_NEG	5_53.mzML	113402	MSV000082157	5_53.mzML		NA	mouse
M338T522_NEG	3_64.mzML	113402	MSV000082157	3_64.mzML		NA	mouse
M338T522_NEG	3_54.mzML	113402	MSV000082157	3_54.mzML		NA	mouse
M338T522_NEG	30_55.mzML	113402	MSV000082157	30_55.mzML		NA	mouse
M338T522_NEG	30_53.mzML	113402	MSV000082157	30_53.mzML		NA	mouse
M338T522_NEG	29_55.mzML	113402	MSV000082157	29_55.mzML		NA	mouse
M338T522_NEG	27_64.mzML	113402	MSV000082157	27_64.mzML		NA	mouse
M338T522_NEG	27_62.mzML	113402	MSV000082157	27_62.mzML		NA	mouse
M338T522_NEG	27_55.mzML	113402	MSV000082157	27_55.mzML		NA	mouse
M338T522_NEG	27_54_secondextraction.mzML	113402	MSV000082157	27_54_secondextraction.mzML		NA	mouse
M338T522_NEG	27_54.mzML	113402	MSV000082157	27_54.mzML		NA	mouse
M338T522_NEG	27_53_secondextraction.mzML	113402	MSV000082157	27_53_secondextraction.mzML		NA	mouse
M338T522_NEG	27_53.mzML	113402	MSV000082157	27_53.mzML		NA	mouse
M338T522_NEG	24_55.mzML	113402	MSV000082157	24_55.mzML		NA	mouse
M338T522_NEG	24_54.mzML	113402	MSV000082157	24_54.mzML		NA	mouse
M338T522_NEG	24_53.mzML	113402	MSV000082157	24_53.mzML		NA	mouse
M338T522_NEG	23_65.mzML	113402	MSV000082157	23_65.mzML		NA	mouse
M338T522_NEG	23_64.mzML	113402	MSV000082157	23_64.mzML		NA	mouse
M338T522_NEG	23_55.mzML	113402	MSV000082157	23_55.mzML		NA	mouse
M338T522_NEG	23_54.mzML	113402	MSV000082157	23_54.mzML		NA	mouse
M338T522_NEG	23_53.mzML	113402	MSV000082157	23_53.mzML		NA	mouse
M338T522_NEG	21_65.mzML	113402	MSV000082157	21_65.mzML		NA	mouse
M338T522_NEG	21_55.mzML	113402	MSV000082157	21_55.mzML		NA	mouse
M338T522_NEG	21_54.mzML	113402	MSV000082157	21_54.mzML		NA	mouse
M338T522_NEG	21_53.mzML	113402	MSV000082157	21_53.mzML		NA	mouse
M338T522_NEG	18_54.mzML	113402	MSV000082157	18_54.mzML		NA	mouse
M338T522_NEG	17_59_secondextraction.mzML	113402	MSV000082157	17_59_secondextraction.mzML		NA	mouse
M338T522_NEG	14_63.mzML	113402	MSV000082157	14_63.mzML		NA	mouse
M338T522_NEG	14_61.mzML	113402	MSV000082157	14_61.mzML		NA	mouse
M338T522_NEG	14_55.mzML	113402	MSV000082157	14_55.mzML		NA	mouse
M338T522_NEG	14_54.mzML	113402	MSV000082157	14_54.mzML		NA	mouse
M338T522_NEG	14_53.mzML	113402	MSV000082157	14_53.mzML		NA	mouse
M338T522_NEG	12_55.mzML	113402	MSV000082157	12_55.mzML		NA	mouse
M338T522_NEG	11_55.mzML	113402	MSV000082157	11_55.mzML		NA	mouse
M338T522_NEG	11_54.mzML	113402	MSV000082157	11_54.mzML		NA	mouse
M338T522_NEG	11_53.mzML	113402	MSV000082157	11_53.mzML		NA	mouse
M338T522_NEG	10_58.mzML	113402	MSV000082157	10_58.mzML		NA	mouse
M338T522_NEG	10_55.mzML	113402	MSV000082157	10_55.mzML		NA	mouse
M338T522_NEG	10_54.mzML	113402	MSV000082157	10_54.mzML		NA	mouse
M340T521_POS	C18p_Plate2_BE6_01_10358.mzML	7751	MSV000082178	C18p_Plate2_BE6_01_10358.mzML		NA	mouse
M340T521_POS	C18p_Plate1_BE6_01_10242.mzML	7751	MSV000082178	C18p_Plate1_BE6_01_10242.mzML		NA	mouse
M338T522_NEG	C18p_Plate2_BE6_01_10358.mzML	7626	MSV000082178	C18p_Plate2_BE6_01_10358.mzML		NA	mouse
M338T522_NEG	C18p_Plate1_BE6_01_10242.mzML	7626	MSV000082178	C18p_Plate1_BE6_01_10242.mzML		NA	mouse
M196T388_POS	11129_OT1D004_JJK_Ur.mzML	480	MSV000082261	11129_OT1D004_JJK_Ur.mzML		urine	human
M196T388_POS	11129_OH022_JJK_Ur.mzML	485	MSV000082261	11129_OH022_JJK_Ur.mzML		urine	human
M196T388_POS	11129_OH021_JJK_Ur.mzML	480	MSV000082261	11129_OH021_JJK_Ur.mzML		urine	human
M196T388_POS	11129_NT1D032_JJK_Ur.mzML	480	MSV000082261	11129_NT1D032_JJK_Ur.mzML		urine	human
M196T388_POS	11129_NT1D020_JJK_Ur.mzML	480	MSV000082261	11129_NT1D020_JJK_Ur.mzML		urine	human
M196T388_POS	11129_NH033_JJK_Ur.mzML	485	MSV000082261	11129_NH033_JJK_Ur.mzML		urine	human
M196T388_POS	11129_NH030_JJK_Ur.mzML	485	MSV000082261	11129_NH030_JJK_Ur.mzML		urine	human
M196T388_POS	11129_NH029_JJK_Ur.mzML	485	MSV000082261	11129_NH029_JJK_Ur.mzML		urine	human
M196T388_POS	11129_NH024_JJK_Ur.mzML	485	MSV000082261	11129_NH024_JJK_Ur.mzML		urine	human
M332T619_POS	11129_OT1D021_JJK_Ur.mzML	10394	MSV000082261	11129_OT1D021_JJK_Ur.mzML		urine	human
M332T619_POS	11129_OT1D019_JJK_Ur.mzML	10394	MSV000082261	11129_OT1D019_JJK_Ur.mzML		urine	human
M332T619_POS	11129_OT1D003_JJK_Ur.mzML	10394	MSV000082261	11129_OT1D003_JJK_Ur.mzML		urine	human
M332T619_POS	11129_OT1D002_JJK_Ur.mzML	10394	MSV000082261	11129_OT1D002_JJK_Ur.mzML		urine	human
M332T619_POS	11129_OT1D001_JJK_Ur.mzML	10394	MSV000082261	11129_OT1D001_JJK_Ur.mzML		urine	human
M332T619_POS	11129_OH024_JJK_Ur.mzML	10394	MSV000082261	11129_OH024_JJK_Ur.mzML		urine	human
M332T619_POS	11129_OH022_JJK_Ur.mzML	10394	MSV000082261	11129_OH022_JJK_Ur.mzML		urine	human
M332T619_POS	11129_NT1D028_JJK_Ur.mzML	10394	MSV000082261	11129_NT1D028_JJK_Ur.mzML		urine	human
M332T619_POS	11129_NT1D010_JJK_Ur.mzML	10394	MSV000082261	11129_NT1D010_JJK_Ur.mzML		urine	human
M332T619_POS	11129_NT1D009_JJK_Ur.mzML	10394	MSV000082261	11129_NT1D009_JJK_Ur.mzML		urine	human
M332T619_POS	11129_NH025_JJK_Ur.mzML	10394	MSV000082261	11129_NH025_JJK_Ur.mzML		urine	human
M332T619_POS	11129_NH008_JJK_Ur.mzML	10394	MSV000082261	11129_NH008_JJK_Ur.mzML		urine	human
M332T619_POS	11129_NH002_JJK_Ur.mzML	10394	MSV000082261	11129_NH002_JJK_Ur.mzML		urine	human
M196T388_POS	161986-OT1D003-St1-JJK_BH12_01_11630.mzML	405	MSV000082262	161986-OT1D003-St1-JJK_BH12_01_11630.mzML		fecal	human
M340T521_POS	C415_Control-PIC6_Urine_RA8_01_12845.mzML	122184	MSV000082323	C415_Control-PIC6_Urine_RA8_01_12845.mzML		urine	mouse
M340T521_POS	C411_Control-PIC3_Urine_RA6_01_12843.mzML	122184	MSV000082323	C411_Control-PIC3_Urine_RA6_01_12843.mzML		urine	mouse
M340T521_POS	C409_Control-PIC2_Urine_RA5_01_12842.mzML	122184	MSV000082323	C409_Control-PIC2_Urine_RA5_01_12842.mzML		urine	mouse
M340T521_POS	C407_Control-PIC1_Urine_RA4_01_12841.mzML	122184	MSV000082323	C407_Control-PIC1_Urine_RA4_01_12841.mzML		urine	mouse
M340T521_POS	C405_Control-Sal3_Urine_RA3_01_12840.mzML	122184	MSV000082323	C405_Control-Sal3_Urine_RA3_01_12840.mzML		urine	mouse
M340T521_POS	C401_Control-Sal1_Urine_RA1_01_12838.mzML	122184	MSV000082323	C401_Control-Sal1_Urine_RA1_01_12838.mzML		urine	mouse
M340T521_POS	C313_Control-PIC2__Fluid_RA5_01_12787.mzML	122184	MSV000082323	C313_Control-PIC2__Fluid_RA5_01_12787.mzML		NA	mouse
M371T539_NEG	C1_Peach_Peach2.mzML	6530	MSV000082331	C1_Peach_Peach2.mzML		tissue	plant
M371T539_NEG	A9_Peach_Peach1.mzML	6530	MSV000082331	A9_Peach_Peach1.mzML		tissue	plant
M371T539_NEG	A8_Peach_Peach1.mzML	6530	MSV000082331	A8_Peach_Peach1.mzML		tissue	plant
M371T539_NEG	A3_Peach_Peach1_170406043909.mzML	6530	MSV000082331	A3_Peach_Peach1_170406043909.mzML		tissue	plant
M371T539_NEG	A11_Peach_Peach1.mzML	6530	MSV000082331	A11_Peach_Peach1.mzML		tissue	plant
M371T539_NEG	A10_Peach_Peach1.mzML	6530	MSV000082331	A10_Peach_Peach1.mzML		tissue	plant
M332T619_POS	Control_portion4_5days_2.mzML	398	MSV000082378	Control_portion4_5days_2.mzML		bacteria	microbe
M332T619_POS	3610_portion1_5days_2.mzML	398	MSV000082378	3610_portion1_5days_2.mzML		bacteria	microbe
M332T619_POS	1606-Triple_portion5_5days_2.mzML	398	MSV000082378	1606-Triple_portion5_5days_2.mzML		bacteria	microbe
M332T619_POS	1606_portion3_5days_2.mzML	398	MSV000082378	1606_portion3_5days_2.mzML		bacteria	microbe
M332T619_POS	1606-3610_portion2_5days_1.mzML	398	MSV000082378	1606-3610_portion2_5days_1.mzML		bacteria	microbe
M332T619_POS	Leaf6_3610_1.mzML	534	MSV000082382	Leaf6_3610_1.mzML		tissue	plant
M332T619_POS	Leaf5_1606-3610_2.mzML	534	MSV000082382	Leaf5_1606-3610_2.mzML		tissue	plant
M332T619_POS	Leaf4_1606-3610_3.mzML	534	MSV000082382	Leaf4_1606-3610_3.mzML		tissue	plant
M332T619_POS	Leaf1_1606-3610_2.mzML	534	MSV000082382	Leaf1_1606-3610_2.mzML		tissue	plant
M338T522_NEG	5_MeOH_2_3.mzML	5641	MSV000082428	5_MeOH_2_3.mzML		NA	mouse
M338T522_NEG	5_MeOH_2_2.mzML	5641	MSV000082428	5_MeOH_2_2.mzML		NA	mouse
M338T522_NEG	5_MeOH_2_1.mzML	5641	MSV000082428	5_MeOH_2_1.mzML		NA	mouse
M338T522_NEG	5_MeOH_1_3.mzML	5641	MSV000082428	5_MeOH_1_3.mzML		NA	mouse
M338T522_NEG	5_MeOH_1_2.mzML	5641	MSV000082428	5_MeOH_1_2.mzML		NA	mouse
M338T522_NEG	5_MeOH_1_1.mzML	5641	MSV000082428	5_MeOH_1_1.mzML		NA	mouse
M338T522_NEG	5_ACN_2_3.mzML	5641	MSV000082428	5_ACN_2_3.mzML		NA	mouse
M338T522_NEG	5_ACN_2_2.mzML	5641	MSV000082428	5_ACN_2_2.mzML		NA	mouse
M338T522_NEG	5_ACN_2_1.mzML	5641	MSV000082428	5_ACN_2_1.mzML		NA	mouse
M338T522_NEG	5_ACN_1_3.mzML	5641	MSV000082428	5_ACN_1_3.mzML		NA	mouse
M338T522_NEG	5_ACN_1_2.mzML	5641	MSV000082428	5_ACN_1_2.mzML		NA	mouse
M338T522_NEG	5_ACN_1_1.mzML	5641	MSV000082428	5_ACN_1_1.mzML		NA	mouse
M338T522_NEG	50_MeOH_2_3.mzML	5641	MSV000082428	50_MeOH_2_3.mzML		NA	mouse
M338T522_NEG	50_MeOH_2_2.mzML	5641	MSV000082428	50_MeOH_2_2.mzML		NA	mouse
M338T522_NEG	50_MeOH_2_1.mzML	5641	MSV000082428	50_MeOH_2_1.mzML		NA	mouse
M338T522_NEG	50_MeOH_1_3.mzML	5641	MSV000082428	50_MeOH_1_3.mzML		NA	mouse
M338T522_NEG	50_MeOH_1_2.mzML	5641	MSV000082428	50_MeOH_1_2.mzML		NA	mouse
M338T522_NEG	50_MeOH_1_1.mzML	5641	MSV000082428	50_MeOH_1_1.mzML		NA	mouse
M338T522_NEG	50_ACN_2_3.mzML	5641	MSV000082428	50_ACN_2_3.mzML		NA	mouse
M338T522_NEG	50_ACN_2_2.mzML	5641	MSV000082428	50_ACN_2_2.mzML		NA	mouse
M338T522_NEG	50_ACN_2_1.mzML	5641	MSV000082428	50_ACN_2_1.mzML		NA	mouse
M338T522_NEG	50_ACN_1_3.mzML	5641	MSV000082428	50_ACN_1_3.mzML		NA	mouse
M338T522_NEG	50_ACN_1_2.mzML	5641	MSV000082428	50_ACN_1_2.mzML		NA	mouse
M338T522_NEG	50_ACN_1_1.mzML	5641	MSV000082428	50_ACN_1_1.mzML		NA	mouse
M196T388_POS	M-0944.mzML	2005	MSV000082433	M-0944.mzML		NA	human
M196T388_POS	M-0928.mzML	1990	MSV000082433	M-0928.mzML		NA	human
M196T388_POS	M-0816.mzML	1990	MSV000082433	M-0816.mzML		NA	human
M196T388_POS	M-0736.mzML	1990	MSV000082433	M-0736.mzML		NA	human
M196T388_POS	M-0336.mzML	1990	MSV000082433	M-0336.mzML		NA	human
M196T388_POS	M-0273.mzML	1990	MSV000082433	M-0273.mzML		NA	human
M196T388_POS	M-0209.mzML	1990	MSV000082433	M-0209.mzML		NA	human
M196T388_POS	M-0080.mzML	1994	MSV000082433	M-0080.mzML		NA	human
M196T388_POS	973.mzML	2005	MSV000082433	973.mzML		NA	human
M196T388_POS	941.mzML	1994	MSV000082433	941.mzML		NA	human
M196T388_POS	925.mzML	2018	MSV000082433	925.mzML		NA	human
M196T388_POS	589.mzML	1994	MSV000082433	589.mzML		NA	human
M196T388_POS	509.mzML	2018	MSV000082433	509.mzML		NA	human
M196T388_POS	413.mzML	1988	MSV000082433	413.mzML		NA	human
M196T388_POS	397.mzML	1988	MSV000082433	397.mzML		NA	human
M340T521_POS	M-0944.mzML	69586	MSV000082433	M-0944.mzML		NA	human
M340T521_POS	M-0896.mzML	69586	MSV000082433	M-0896.mzML		NA	human
M340T521_POS	M-0848.mzML	69586	MSV000082433	M-0848.mzML		NA	human
M340T521_POS	M-0416.mzML	69586	MSV000082433	M-0416.mzML		NA	human
M340T521_POS	M-0400.mzML	69586	MSV000082433	M-0400.mzML		NA	human
M340T521_POS	M-0384.mzML	69586	MSV000082433	M-0384.mzML		NA	human
M340T521_POS	M-0080.mzML	69586	MSV000082433	M-0080.mzML		NA	human
M340T521_POS	M-0032.mzML	69588	MSV000082433	M-0032.mzML		NA	human
M340T521_POS	909.mzML	69586	MSV000082433	909.mzML		NA	human
M340T521_POS	877.mzML	69586	MSV000082433	877.mzML		NA	human
M340T521_POS	781.mzML	69588	MSV000082433	781.mzML		NA	human
M340T521_POS	637.mzML	69588	MSV000082433	637.mzML		NA	human
M340T521_POS	605.mzML	69586	MSV000082433	605.mzML		NA	human
M340T521_POS	445.mzML	69586	MSV000082433	445.mzML		NA	human
M340T521_POS	430.mzML	69588	MSV000082433	430.mzML		NA	human
M340T521_POS	381.mzML	69586	MSV000082433	381.mzML		NA	human
M340T521_POS	303.mzML	69586	MSV000082433	303.mzML		NA	human
M340T521_POS	29.mzML	69586	MSV000082433	29.mzML		NA	human
M340T521_POS	237.mzML	69586	MSV000082433	237.mzML		NA	human
M340T521_POS	125.mzML	69586	MSV000082433	125.mzML		NA	human
M357T558_POS	M-0992.mzML	73112	MSV000082433	M-0992.mzML		NA	human
M357T558_POS	M-0928.mzML	73112	MSV000082433	M-0928.mzML		NA	human
M357T558_POS	M-0912.mzML	73112	MSV000082433	M-0912.mzML		NA	human
M357T558_POS	M-0800.mzML	73112	MSV000082433	M-0800.mzML		NA	human
M357T558_POS	M-0257.mzML	73112	MSV000082433	M-0257.mzML		NA	human
M357T558_POS	M-0241.mzML	73112	MSV000082433	M-0241.mzML		NA	human
M357T558_POS	M-0209.mzML	73112	MSV000082433	M-0209.mzML		NA	human
M357T558_POS	957.mzML	73112	MSV000082433	957.mzML		NA	human
M357T558_POS	877.mzML	73112	MSV000082433	877.mzML		NA	human
M357T558_POS	813.mzML	73112	MSV000082433	813.mzML		NA	human
M357T558_POS	781.mzML	73112	MSV000082433	781.mzML		NA	human
M357T558_POS	77.mzML	73112	MSV000082433	77.mzML		NA	human
M357T558_POS	765.mzML	73112	MSV000082433	765.mzML		NA	human
M357T558_POS	637.mzML	73112	MSV000082433	637.mzML		NA	human
M357T558_POS	557.mzML	73112	MSV000082433	557.mzML		NA	human
M357T558_POS	541.mzML	73112	MSV000082433	541.mzML		NA	human
M357T558_POS	509.mzML	73112	MSV000082433	509.mzML		NA	human
M357T558_POS	477.mzML	73112	MSV000082433	477.mzML		NA	human
M357T558_POS	317.mzML	73112	MSV000082433	317.mzML		NA	human
M357T558_POS	303.mzML	73112	MSV000082433	303.mzML		NA	human
M357T558_POS	29.mzML	73112	MSV000082433	29.mzML		NA	human
M357T558_POS	141.mzML	73112	MSV000082433	141.mzML		NA	human
M375T541_POS	M-0560.mzML	78287	MSV000082433	M-0560.mzML		NA	human
M375T541_POS	397.mzML	78287	MSV000082433	397.mzML		NA	human
M375T541_POS	198.mzML	78287	MSV000082433	198.mzML		NA	human
M445T499_POS	M-0992.mzML	96919	MSV000082433	M-0992.mzML		NA	human
M445T499_POS	M-0976.mzML	96919	MSV000082433	M-0976.mzML		NA	human
M445T499_POS	M-0960.mzML	96919	MSV000082433	M-0960.mzML		NA	human
M445T499_POS	M-0944.mzML	96919	MSV000082433	M-0944.mzML		NA	human
M445T499_POS	M-0928.mzML	96919	MSV000082433	M-0928.mzML		NA	human
M445T499_POS	M-0912.mzML	96919	MSV000082433	M-0912.mzML		NA	human
M445T499_POS	M-0896.mzML	96919	MSV000082433	M-0896.mzML		NA	human
M445T499_POS	M-0880.mzML	96919	MSV000082433	M-0880.mzML		NA	human
M445T499_POS	M-0848.mzML	96919	MSV000082433	M-0848.mzML		NA	human
M445T499_POS	M-0832.mzML	96919	MSV000082433	M-0832.mzML		NA	human
M445T499_POS	M-0816.mzML	96919	MSV000082433	M-0816.mzML		NA	human
M445T499_POS	M-0800.mzML	96919	MSV000082433	M-0800.mzML		NA	human
M445T499_POS	M-0784.mzML	96919	MSV000082433	M-0784.mzML		NA	human
M445T499_POS	M-0768.mzML	96919	MSV000082433	M-0768.mzML		NA	human
M445T499_POS	M-0752.mzML	96919	MSV000082433	M-0752.mzML		NA	human
M445T499_POS	M-0736.mzML	96919	MSV000082433	M-0736.mzML		NA	human
M445T499_POS	M-0704.mzML	96919	MSV000082433	M-0704.mzML		NA	human
M445T499_POS	M-0688.mzML	96919	MSV000082433	M-0688.mzML		NA	human
M445T499_POS	M-0672.mzML	96919	MSV000082433	M-0672.mzML		NA	human
M445T499_POS	M-0656.mzML	96919	MSV000082433	M-0656.mzML		NA	human
M445T499_POS	M-0640.mzML	96919	MSV000082433	M-0640.mzML		NA	human
M445T499_POS	M-0624.mzML	96919	MSV000082433	M-0624.mzML		NA	human
M445T499_POS	M-0608.mzML	96919	MSV000082433	M-0608.mzML		NA	human
M445T499_POS	M-0576.mzML	96919	MSV000082433	M-0576.mzML		NA	human
M445T499_POS	M-0560.mzML	96919	MSV000082433	M-0560.mzML		NA	human
M445T499_POS	M-0544.mzML	96919	MSV000082433	M-0544.mzML		NA	human
M445T499_POS	M-0528.mzML	96919	MSV000082433	M-0528.mzML		NA	human
M445T499_POS	M-0512.mzML	96919	MSV000082433	M-0512.mzML		NA	human
M445T499_POS	M-0496.mzML	96919	MSV000082433	M-0496.mzML		NA	human
M445T499_POS	M-0480.mzML	96919	MSV000082433	M-0480.mzML		NA	human
M445T499_POS	M-0464.mzML	96919	MSV000082433	M-0464.mzML		NA	human
M445T499_POS	M-0448.mzML	96919	MSV000082433	M-0448.mzML		NA	human
M445T499_POS	M-0432.mzML	96919	MSV000082433	M-0432.mzML		NA	human
M445T499_POS	M-0416.mzML	96919	MSV000082433	M-0416.mzML		NA	human
M445T499_POS	M-0400.mzML	96919	MSV000082433	M-0400.mzML		NA	human
M445T499_POS	M-0384.mzML	96919	MSV000082433	M-0384.mzML		NA	human
M445T499_POS	M-0368.mzML	96919	MSV000082433	M-0368.mzML		NA	human
M445T499_POS	M-0352.mzML	96919	MSV000082433	M-0352.mzML		NA	human
M445T499_POS	M-0336.mzML	96919	MSV000082433	M-0336.mzML		NA	human
M445T499_POS	M-0321.mzML	96919	MSV000082433	M-0321.mzML		NA	human
M445T499_POS	M-0305.mzML	96919	MSV000082433	M-0305.mzML		NA	human
M445T499_POS	M-0289.mzML	96919	MSV000082433	M-0289.mzML		NA	human
M445T499_POS	M-0273.mzML	96919	MSV000082433	M-0273.mzML		NA	human
M445T499_POS	M-0257.mzML	96919	MSV000082433	M-0257.mzML		NA	human
M445T499_POS	M-0241.mzML	96919	MSV000082433	M-0241.mzML		NA	human
M445T499_POS	M-0209.mzML	96919	MSV000082433	M-0209.mzML		NA	human
M445T499_POS	M-0193.mzML	96919	MSV000082433	M-0193.mzML		NA	human
M445T499_POS	M-0177.mzML	96919	MSV000082433	M-0177.mzML		NA	human
M445T499_POS	M-0161.mzML	96919	MSV000082433	M-0161.mzML		NA	human
M445T499_POS	M-0144.mzML	96919	MSV000082433	M-0144.mzML		NA	human
M445T499_POS	M-0128.mzML	96919	MSV000082433	M-0128.mzML		NA	human
M445T499_POS	M-0113.mzML	96919	MSV000082433	M-0113.mzML		NA	human
M445T499_POS	M-0096.mzML	96919	MSV000082433	M-0096.mzML		NA	human
M445T499_POS	M-0080.mzML	96919	MSV000082433	M-0080.mzML		NA	human
M445T499_POS	M-0048.mzML	96919	MSV000082433	M-0048.mzML		NA	human
M445T499_POS	M-0032.mzML	96919	MSV000082433	M-0032.mzML		NA	human
M445T499_POS	M-0016.mzML	96919	MSV000082433	M-0016.mzML		NA	human
M445T499_POS	973.mzML	96919	MSV000082433	973.mzML		NA	human
M445T499_POS	957.mzML	96919	MSV000082433	957.mzML		NA	human
M445T499_POS	941.mzML	96919	MSV000082433	941.mzML		NA	human
M445T499_POS	925.mzML	96919	MSV000082433	925.mzML		NA	human
M445T499_POS	909.mzML	96919	MSV000082433	909.mzML		NA	human
M445T499_POS	893.mzML	96919	MSV000082433	893.mzML		NA	human
M445T499_POS	877.mzML	96919	MSV000082433	877.mzML		NA	human
M445T499_POS	845.mzML	96919	MSV000082433	845.mzML		NA	human
M445T499_POS	829.mzML	96919	MSV000082433	829.mzML		NA	human
M445T499_POS	813.mzML	96919	MSV000082433	813.mzML		NA	human
M445T499_POS	797.mzML	96919	MSV000082433	797.mzML		NA	human
M445T499_POS	781.mzML	96919	MSV000082433	781.mzML		NA	human
M445T499_POS	77.mzML	96919	MSV000082433	77.mzML		NA	human
M445T499_POS	765.mzML	96919	MSV000082433	765.mzML		NA	human
M445T499_POS	733.mzML	96919	MSV000082433	733.mzML		NA	human
M445T499_POS	717.mzML	96919	MSV000082433	717.mzML		NA	human
M445T499_POS	701.mzML	96919	MSV000082433	701.mzML		NA	human
M445T499_POS	685.mzML	96919	MSV000082433	685.mzML		NA	human
M445T499_POS	669.mzML	96919	MSV000082433	669.mzML		NA	human
M445T499_POS	653.mzML	96919	MSV000082433	653.mzML		NA	human
M445T499_POS	637.mzML	96919	MSV000082433	637.mzML		NA	human
M445T499_POS	61.mzML	96919	MSV000082433	61.mzML		NA	human
M445T499_POS	605.mzML	96919	MSV000082433	605.mzML		NA	human
M445T499_POS	589.mzML	96919	MSV000082433	589.mzML		NA	human
M445T499_POS	573.mzML	96919	MSV000082433	573.mzML		NA	human
M445T499_POS	557.mzML	96919	MSV000082433	557.mzML		NA	human
M445T499_POS	541.mzML	96919	MSV000082433	541.mzML		NA	human
M445T499_POS	525.mzML	96919	MSV000082433	525.mzML		NA	human
M445T499_POS	509.mzML	96919	MSV000082433	509.mzML		NA	human
M445T499_POS	493.mzML	96919	MSV000082433	493.mzML		NA	human
M445T499_POS	477.mzML	96919	MSV000082433	477.mzML		NA	human
M445T499_POS	461.mzML	96919	MSV000082433	461.mzML		NA	human
M445T499_POS	45.mzML	96919	MSV000082433	45.mzML		NA	human
M445T499_POS	445.mzML	96919	MSV000082433	445.mzML		NA	human
M445T499_POS	430.mzML	96919	MSV000082433	430.mzML		NA	human
M445T499_POS	413.mzML	96919	MSV000082433	413.mzML		NA	human
M445T499_POS	397.mzML	96919	MSV000082433	397.mzML		NA	human
M445T499_POS	381.mzML	96919	MSV000082433	381.mzML		NA	human
M445T499_POS	365.mzML	96919	MSV000082433	365.mzML		NA	human
M445T499_POS	349.mzML	96919	MSV000082433	349.mzML		NA	human
M445T499_POS	317.mzML	96919	MSV000082433	317.mzML		NA	human
M445T499_POS	303.mzML	96919	MSV000082433	303.mzML		NA	human
M445T499_POS	301.mzML	96919	MSV000082433	301.mzML		NA	human
M445T499_POS	29.mzML	96919	MSV000082433	29.mzML		NA	human
M445T499_POS	237.mzML	96919	MSV000082433	237.mzML		NA	human
M445T499_POS	205.mzML	96919	MSV000082433	205.mzML		NA	human
M445T499_POS	198.mzML	96919	MSV000082433	198.mzML		NA	human
M445T499_POS	189.mzML	96919	MSV000082433	189.mzML		NA	human
M445T499_POS	173.mzML	96919	MSV000082433	173.mzML		NA	human
M445T499_POS	141.mzML	96919	MSV000082433	141.mzML		NA	human
M445T499_POS	13.mzML	96919	MSV000082433	13.mzML		NA	human
M445T499_POS	125.mzML	96919	MSV000082433	125.mzML		NA	human
M445T499_POS	1005.mzML	96919	MSV000082433	1005.mzML		NA	human
M338T522_NEG	M-0992.mzML	68793	MSV000082433	M-0992.mzML		NA	human
M338T522_NEG	M-0976.mzML	68793	MSV000082433	M-0976.mzML		NA	human
M338T522_NEG	M-0960.mzML	68793	MSV000082433	M-0960.mzML		NA	human
M338T522_NEG	M-0944.mzML	68793	MSV000082433	M-0944.mzML		NA	human
M338T522_NEG	M-0928.mzML	68793	MSV000082433	M-0928.mzML		NA	human
M338T522_NEG	M-0912.mzML	68795	MSV000082433	M-0912.mzML		NA	human
M338T522_NEG	M-0896.mzML	68793	MSV000082433	M-0896.mzML		NA	human
M338T522_NEG	M-0880.mzML	68793	MSV000082433	M-0880.mzML		NA	human
M338T522_NEG	M-0848.mzML	68793	MSV000082433	M-0848.mzML		NA	human
M338T522_NEG	M-0800.mzML	68793	MSV000082433	M-0800.mzML		NA	human
M338T522_NEG	M-0736.mzML	68793	MSV000082433	M-0736.mzML		NA	human
M338T522_NEG	M-0704.mzML	68793	MSV000082433	M-0704.mzML		NA	human
M338T522_NEG	M-0640.mzML	68793	MSV000082433	M-0640.mzML		NA	human
M338T522_NEG	M-0624.mzML	68793	MSV000082433	M-0624.mzML		NA	human
M338T522_NEG	M-0608.mzML	68793	MSV000082433	M-0608.mzML		NA	human
M338T522_NEG	M-0560.mzML	68793	MSV000082433	M-0560.mzML		NA	human
M338T522_NEG	M-0512.mzML	68793	MSV000082433	M-0512.mzML		NA	human
M338T522_NEG	M-0496.mzML	68793	MSV000082433	M-0496.mzML		NA	human
M338T522_NEG	M-0416.mzML	68793	MSV000082433	M-0416.mzML		NA	human
M338T522_NEG	M-0400.mzML	68793	MSV000082433	M-0400.mzML		NA	human
M338T522_NEG	M-0368.mzML	68793	MSV000082433	M-0368.mzML		NA	human
M338T522_NEG	M-0336.mzML	68793	MSV000082433	M-0336.mzML		NA	human
M338T522_NEG	M-0321.mzML	68793	MSV000082433	M-0321.mzML		NA	human
M338T522_NEG	M-0305.mzML	68793	MSV000082433	M-0305.mzML		NA	human
M338T522_NEG	M-0289.mzML	68793	MSV000082433	M-0289.mzML		NA	human
M338T522_NEG	M-0257.mzML	68793	MSV000082433	M-0257.mzML		NA	human
M338T522_NEG	M-0241.mzML	68793	MSV000082433	M-0241.mzML		NA	human
M338T522_NEG	M-0209.mzML	68793	MSV000082433	M-0209.mzML		NA	human
M338T522_NEG	M-0193.mzML	68793	MSV000082433	M-0193.mzML		NA	human
M338T522_NEG	M-0177.mzML	68793	MSV000082433	M-0177.mzML		NA	human
M338T522_NEG	M-0161.mzML	68793	MSV000082433	M-0161.mzML		NA	human
M338T522_NEG	M-0144.mzML	68793	MSV000082433	M-0144.mzML		NA	human
M338T522_NEG	M-0128.mzML	68793	MSV000082433	M-0128.mzML		NA	human
M338T522_NEG	M-0096.mzML	68793	MSV000082433	M-0096.mzML		NA	human
M338T522_NEG	M-0080.mzML	68793	MSV000082433	M-0080.mzML		NA	human
M338T522_NEG	M-0032.mzML	68793	MSV000082433	M-0032.mzML		NA	human
M338T522_NEG	M-0016.mzML	68793	MSV000082433	M-0016.mzML		NA	human
M338T522_NEG	973.mzML	68795	MSV000082433	973.mzML		NA	human
M338T522_NEG	941.mzML	68793	MSV000082433	941.mzML		NA	human
M338T522_NEG	909.mzML	68793	MSV000082433	909.mzML		NA	human
M338T522_NEG	893.mzML	68793	MSV000082433	893.mzML		NA	human
M338T522_NEG	877.mzML	68793	MSV000082433	877.mzML		NA	human
M338T522_NEG	845.mzML	68795	MSV000082433	845.mzML		NA	human
M338T522_NEG	829.mzML	68793	MSV000082433	829.mzML		NA	human
M338T522_NEG	813.mzML	68793	MSV000082433	813.mzML		NA	human
M338T522_NEG	797.mzML	68793	MSV000082433	797.mzML		NA	human
M338T522_NEG	781.mzML	68793	MSV000082433	781.mzML		NA	human
M338T522_NEG	765.mzML	68793	MSV000082433	765.mzML		NA	human
M338T522_NEG	733.mzML	68793	MSV000082433	733.mzML		NA	human
M338T522_NEG	717.mzML	68793	MSV000082433	717.mzML		NA	human
M338T522_NEG	701.mzML	68793	MSV000082433	701.mzML		NA	human
M338T522_NEG	685.mzML	68793	MSV000082433	685.mzML		NA	human
M338T522_NEG	669.mzML	68793	MSV000082433	669.mzML		NA	human
M338T522_NEG	653.mzML	68793	MSV000082433	653.mzML		NA	human
M338T522_NEG	637.mzML	68793	MSV000082433	637.mzML		NA	human
M338T522_NEG	605.mzML	68793	MSV000082433	605.mzML		NA	human
M338T522_NEG	589.mzML	68795	MSV000082433	589.mzML		NA	human
M338T522_NEG	584.mzML	68793	MSV000082433	584.mzML		NA	human
M338T522_NEG	573.mzML	68793	MSV000082433	573.mzML		NA	human
M338T522_NEG	557.mzML	68793	MSV000082433	557.mzML		NA	human
M338T522_NEG	525.mzML	68793	MSV000082433	525.mzML		NA	human
M338T522_NEG	509.mzML	68793	MSV000082433	509.mzML		NA	human
M338T522_NEG	477.mzML	68793	MSV000082433	477.mzML		NA	human
M338T522_NEG	461.mzML	68793	MSV000082433	461.mzML		NA	human
M338T522_NEG	45.mzML	68793	MSV000082433	45.mzML		NA	human
M338T522_NEG	445.mzML	68793	MSV000082433	445.mzML		NA	human
M338T522_NEG	430.mzML	68793	MSV000082433	430.mzML		NA	human
M338T522_NEG	397.mzML	68793	MSV000082433	397.mzML		NA	human
M338T522_NEG	317.mzML	68793	MSV000082433	317.mzML		NA	human
M338T522_NEG	303.mzML	68793	MSV000082433	303.mzML		NA	human
M338T522_NEG	301.mzML	68793	MSV000082433	301.mzML		NA	human
M338T522_NEG	237.mzML	68793	MSV000082433	237.mzML		NA	human
M338T522_NEG	205.mzML	68793	MSV000082433	205.mzML		NA	human
M338T522_NEG	198.mzML	68793	MSV000082433	198.mzML		NA	human
M338T522_NEG	141.mzML	68793	MSV000082433	141.mzML		NA	human
M338T522_NEG	13.mzML	68793	MSV000082433	13.mzML		NA	human
M338T522_NEG	125.mzML	68793	MSV000082433	125.mzML		NA	human
M262T526_POS	DM000088099_RB7_01_29063.mzML	87234	MSV000082493	DM000088099_RB7_01_29063.mzML		urine	human
M262T526_POS	DM000086580_RF12_01_29176.mzML	87207	MSV000082493	DM000086580_RF12_01_29176.mzML		urine	human
M262T526_POS	DM000078719_RA11_01_29054.mzML	87214	MSV000082493	DM000078719_RA11_01_29054.mzML		urine	human
M262T526_POS	DM000078708_RC10_01_29079.mzML	87214	MSV000082493	DM000078708_RC10_01_29079.mzML		urine	human
M262T526_POS	DM000078265_RD7_01_29089.mzML	87207	MSV000082493	DM000078265_RD7_01_29089.mzML		urine	human
M262T526_POS	DM000076834_RB8_01_29064.mzML	87230	MSV000082493	DM000076834_RB8_01_29064.mzML		urine	human
M262T526_POS	DM000076821_RC12_01_29137.mzML	87234	MSV000082493	DM000076821_RC12_01_29137.mzML		urine	human
M262T526_POS	DM000076799_RC8_01_29077.mzML	87230	MSV000082493	DM000076799_RC8_01_29077.mzML		urine	human
M321T591_POS	DM000088438_RC11_01_29136.mzML	212067	MSV000082493	DM000088438_RC11_01_29136.mzML		urine	human
M321T591_POS	DM000088426_RF11_01_29175.mzML	212067	MSV000082493	DM000088426_RF11_01_29175.mzML		urine	human
M321T591_POS	DM000078724_RC5_01_29074.mzML	212067	MSV000082493	DM000078724_RC5_01_29074.mzML		urine	human
M321T591_POS	DM000076818_RE7_01_29158.mzML	212067	MSV000082493	DM000076818_RE7_01_29158.mzML		urine	human
M321T591_POS	DM000076810_RD7_01_29145.mzML	212067	MSV000082493	DM000076810_RD7_01_29145.mzML		urine	human
M340T521_POS	DM000088441_RA12_01_29111.mzML	288287	MSV000082493	DM000088441_RA12_01_29111.mzML		urine	human
M340T521_POS	DM000088437_RE11_01_29162.mzML	288329	MSV000082493	DM000088437_RE11_01_29162.mzML		urine	human
M340T521_POS	DM000088433_RB4_01_29116.mzML	288287	MSV000082493	DM000088433_RB4_01_29116.mzML		urine	human
M340T521_POS	DM000088428_RH4_01_29194.mzML	288287	MSV000082493	DM000088428_RH4_01_29194.mzML		urine	human
M340T521_POS	DM000086579_RD8_01_29146.mzML	288287	MSV000082493	DM000086579_RD8_01_29146.mzML		urine	human
M340T521_POS	DM000086578_RA7_01_29050.mzML	288287	MSV000082493	DM000086578_RA7_01_29050.mzML		urine	human
M340T521_POS	DM000086576_RC1_01_29126.mzML	288287	MSV000082493	DM000086576_RC1_01_29126.mzML		urine	human
M340T521_POS	DM000085587_RE12_01_29163.mzML	288287	MSV000082493	DM000085587_RE12_01_29163.mzML		urine	human
M357T558_POS	DM000089112_RA11_01_29110.mzML	332119	MSV000082493	DM000089112_RA11_01_29110.mzML		urine	human
M357T558_POS	DM000088928_RD9_01_29147.mzML	332102	MSV000082493	DM000088928_RD9_01_29147.mzML		urine	human
M357T558_POS	DM000088474_RH5_01_29195.mzML	332119	MSV000082493	DM000088474_RH5_01_29195.mzML		urine	human
M357T558_POS	DM000088447_RH8_01_29198.mzML	332102	MSV000082493	DM000088447_RH8_01_29198.mzML		urine	human
M357T558_POS	DM000088445_RC5_01_29130.mzML	332102	MSV000082493	DM000088445_RC5_01_29130.mzML		urine	human
M357T558_POS	DM000088435_RC2_01_29127.mzML	332102	MSV000082493	DM000088435_RC2_01_29127.mzML		urine	human
M357T558_POS	DM000088431_RG12_01_29189.mzML	332115	MSV000082493	DM000088431_RG12_01_29189.mzML		urine	human
M357T558_POS	DM000088430_RF1_01_29165.mzML	332102	MSV000082493	DM000088430_RF1_01_29165.mzML		urine	human
M357T558_POS	DM000088429_RD3_01_29141.mzML	332154	MSV000082493	DM000088429_RD3_01_29141.mzML		urine	human
M357T558_POS	DM000088106_RE1_01_29152.mzML	332102	MSV000082493	DM000088106_RE1_01_29152.mzML		urine	human
M357T558_POS	DM000088103_RG3_01_29180.mzML	332119	MSV000082493	DM000088103_RG3_01_29180.mzML		urine	human
M357T558_POS	DM000088101_RH1_01_29191.mzML	332102	MSV000082493	DM000088101_RH1_01_29191.mzML		urine	human
M357T558_POS	DM000088099_RB7_01_29063.mzML	332102	MSV000082493	DM000088099_RB7_01_29063.mzML		urine	human
M357T558_POS	DM000086570_RC9_01_29134.mzML	332119	MSV000082493	DM000086570_RC9_01_29134.mzML		urine	human
M357T558_POS	DM000086569_RD11_01_29149.mzML	332102	MSV000082493	DM000086569_RD11_01_29149.mzML		urine	human
M357T558_POS	DM000086567_RC7_01_29076.mzML	332102	MSV000082493	DM000086567_RC7_01_29076.mzML		urine	human
M357T558_POS	DM000078737_RB10_01_29122.mzML	332154	MSV000082493	DM000078737_RB10_01_29122.mzML		urine	human
M357T558_POS	DM000078735_RA9_01_29052.mzML	332102	MSV000082493	DM000078735_RA9_01_29052.mzML		urine	human
M357T558_POS	DM000078732_RD5_01_29087.mzML	332119	MSV000082493	DM000078732_RD5_01_29087.mzML		urine	human
M357T558_POS	DM000078730_RH7_01_29197.mzML	332102	MSV000082493	DM000078730_RH7_01_29197.mzML		urine	human
M357T558_POS	DM000078724_RC5_01_29074.mzML	332119	MSV000082493	DM000078724_RC5_01_29074.mzML		urine	human
M357T558_POS	DM000078719_RA11_01_29054.mzML	332102	MSV000082493	DM000078719_RA11_01_29054.mzML		urine	human
M357T558_POS	DM000078716_RF10_01_29174.mzML	332102	MSV000082493	DM000078716_RF10_01_29174.mzML		urine	human
M357T558_POS	DM000078710_RA3_01_29102.mzML	332119	MSV000082493	DM000078710_RA3_01_29102.mzML		urine	human
M357T558_POS	DM000078708_RC10_01_29079.mzML	332119	MSV000082493	DM000078708_RC10_01_29079.mzML		urine	human
M357T558_POS	DM000078707_RB3_01_29115.mzML	332102	MSV000082493	DM000078707_RB3_01_29115.mzML		urine	human
M357T558_POS	DM000078706_RD2_01_29140.mzML	332102	MSV000082493	DM000078706_RD2_01_29140.mzML		urine	human
M357T558_POS	DM000078702_RE3_01_29154.mzML	332102	MSV000082493	DM000078702_RE3_01_29154.mzML		urine	human
M357T558_POS	DM000078264_RG8_01_29185.mzML	332102	MSV000082493	DM000078264_RG8_01_29185.mzML		urine	human
M357T558_POS	DM000078263_RC2_01_29071.mzML	332115	MSV000082493	DM000078263_RC2_01_29071.mzML		urine	human
M357T558_POS	DM000078262_RF3_01_29167.mzML	332102	MSV000082493	DM000078262_RF3_01_29167.mzML		urine	human
M357T558_POS	DM000076838_RB2_01_29058.mzML	332119	MSV000082493	DM000076838_RB2_01_29058.mzML		urine	human
M357T558_POS	DM000076837_RC3_01_29072.mzML	332102	MSV000082493	DM000076837_RC3_01_29072.mzML		urine	human
M357T558_POS	DM000076835_RA1_01_29044.mzML	332119	MSV000082493	DM000076835_RA1_01_29044.mzML		urine	human
M357T558_POS	DM000076834_RB8_01_29064.mzML	332119	MSV000082493	DM000076834_RB8_01_29064.mzML		urine	human
M357T558_POS	DM000076833_RC4_01_29129.mzML	332102	MSV000082493	DM000076833_RC4_01_29129.mzML		urine	human
M357T558_POS	DM000076832_RD10_01_29148.mzML	332102	MSV000082493	DM000076832_RD10_01_29148.mzML		urine	human
M357T558_POS	DM000076830_RE8_01_29159.mzML	332154	MSV000082493	DM000076830_RE8_01_29159.mzML		urine	human
M357T558_POS	DM000076826_RA2_01_29045.mzML	332102	MSV000082493	DM000076826_RA2_01_29045.mzML		urine	human
M357T558_POS	DM000076825_RF2_01_29166.mzML	332102	MSV000082493	DM000076825_RF2_01_29166.mzML		urine	human
M357T558_POS	DM000076822_RB1_01_29057.mzML	332102	MSV000082493	DM000076822_RB1_01_29057.mzML		urine	human
M357T558_POS	DM000076821_RC12_01_29137.mzML	332119	MSV000082493	DM000076821_RC12_01_29137.mzML		urine	human
M357T558_POS	DM000076820_RC4_01_29073.mzML	332119	MSV000082493	DM000076820_RC4_01_29073.mzML		urine	human
M357T558_POS	DM000076819_RC9_01_29078.mzML	332102	MSV000082493	DM000076819_RC9_01_29078.mzML		urine	human
M357T558_POS	DM000076817_RA5_01_29048.mzML	332119	MSV000082493	DM000076817_RA5_01_29048.mzML		urine	human
M357T558_POS	DM000076816_RD4_01_29142.mzML	332119	MSV000082493	DM000076816_RD4_01_29142.mzML		urine	human
M357T558_POS	DM000076815_RH3_01_29193.mzML	332102	MSV000082493	DM000076815_RH3_01_29193.mzML		urine	human
M357T558_POS	DM000076813_RB11_01_29123.mzML	332102	MSV000082493	DM000076813_RB11_01_29123.mzML		urine	human
M357T558_POS	DM000076811_RF5_01_29169.mzML	332102	MSV000082493	DM000076811_RF5_01_29169.mzML		urine	human
M357T558_POS	DM000076808_RD3_01_29085.mzML	332102	MSV000082493	DM000076808_RD3_01_29085.mzML		urine	human
M357T558_POS	DM000076806_RB7_01_29119.mzML	332154	MSV000082493	DM000076806_RB7_01_29119.mzML		urine	human
M357T558_POS	DM000076805_RA2_01_29101.mzML	332102	MSV000082493	DM000076805_RA2_01_29101.mzML		urine	human
M357T558_POS	DM000076804_RF8_01_29172.mzML	332119	MSV000082493	DM000076804_RF8_01_29172.mzML		urine	human
M357T558_POS	DM000076803_RH6_01_29196.mzML	332102	MSV000082493	DM000076803_RH6_01_29196.mzML		urine	human
M357T558_POS	DM000076801_RE2_01_29153.mzML	332102	MSV000082493	DM000076801_RE2_01_29153.mzML		urine	human
M357T558_POS	DM000076800_RG4_01_29181.mzML	332102	MSV000082493	DM000076800_RG4_01_29181.mzML		urine	human
M357T558_POS	DM000076799_RC8_01_29077.mzML	332102	MSV000082493	DM000076799_RC8_01_29077.mzML		urine	human
M357T558_POS	DM000076798_RC1_01_29070.mzML	332102	MSV000082493	DM000076798_RC1_01_29070.mzML		urine	human
M357T558_POS	DM000076797_RB6_01_29062.mzML	332119	MSV000082493	DM000076797_RB6_01_29062.mzML		urine	human
M357T558_POS	DM000076796_RA9_01_29108.mzML	332102	MSV000082493	DM000076796_RA9_01_29108.mzML		urine	human
M357T558_POS	DM000076794_RH10_01_29200.mzML	332102	MSV000082493	DM000076794_RH10_01_29200.mzML		urine	human
M357T558_POS	DM000076791_RH2_01_29192.mzML	332102	MSV000082493	DM000076791_RH2_01_29192.mzML		urine	human
M357T558_POS	DM000076790_RE5_01_29156.mzML	332119	MSV000082493	DM000076790_RE5_01_29156.mzML		urine	human
M372T650_POS	DM000088474_RH5_01_29195.mzML	393738	MSV000082493	DM000088474_RH5_01_29195.mzML		urine	human
M372T650_POS	DM000088433_RB4_01_29116.mzML	393738	MSV000082493	DM000088433_RB4_01_29116.mzML		urine	human
M372T650_POS	DM000088429_RD3_01_29141.mzML	393738	MSV000082493	DM000088429_RD3_01_29141.mzML		urine	human
M372T650_POS	DM000088428_RH4_01_29194.mzML	393738	MSV000082493	DM000088428_RH4_01_29194.mzML		urine	human
M372T650_POS	DM000076816_RD4_01_29142.mzML	393738	MSV000082493	DM000076816_RD4_01_29142.mzML		urine	human
M372T650_POS	DM000076807_RD4_01_29086.mzML	393738	MSV000082493	DM000076807_RD4_01_29086.mzML		urine	human
M372T650_POS	DM000076806_RB7_01_29119.mzML	393738	MSV000082493	DM000076806_RB7_01_29119.mzML		urine	human
M375T541_POS	DM000088429_RD3_01_29141.mzML	396390	MSV000082493	DM000088429_RD3_01_29141.mzML		urine	human
M340T483_POS	81880.mzML	144667	MSV000082608	81880.mzML		fecal	mouse
M340T483_POS	81795.mzML	144667	MSV000082608	81795.mzML		fecal	mouse
M340T483_POS	81610.mzML	144667	MSV000082608	81610.mzML		fecal	mouse
M340T483_POS	81608.mzML	144667	MSV000082608	81608.mzML		fecal	mouse
M340T521_POS	81880.mzML	144667	MSV000082608	81880.mzML		fecal	mouse
M340T521_POS	81795.mzML	144667	MSV000082608	81795.mzML		fecal	mouse
M340T521_POS	81610.mzML	144667	MSV000082608	81610.mzML		fecal	mouse
M340T521_POS	81608.mzML	144667	MSV000082608	81608.mzML		fecal	mouse
M338T522_NEG	81880.mzML	140360	MSV000082608	81880.mzML		fecal	mouse
M338T522_NEG	81795.mzML	140360	MSV000082608	81795.mzML		fecal	mouse
M338T522_NEG	81684.mzML	140360	MSV000082608	81684.mzML		fecal	mouse
M338T522_NEG	81610.mzML	140360	MSV000082608	81610.mzML		fecal	mouse
M338T522_NEG	81608.mzML	140360	MSV000082608	81608.mzML		fecal	mouse
M340T483_POS	82000.mzML	9539	MSV000082647	82000.mzML		plasma/serum	mouse
M340T483_POS	81997.mzML	9539	MSV000082647	81997.mzML		plasma/serum	mouse
M340T483_POS	81994.mzML	9539	MSV000082647	81994.mzML		plasma/serum	mouse
M340T483_POS	81992.mzML	9539	MSV000082647	81992.mzML		plasma/serum	mouse
M340T483_POS	81991.mzML	9539	MSV000082647	81991.mzML		plasma/serum	mouse
M340T483_POS	81990.mzML	9539	MSV000082647	81990.mzML		plasma/serum	mouse
M340T483_POS	81989.mzML	9539	MSV000082647	81989.mzML		plasma/serum	mouse
M340T483_POS	81988.mzML	9539	MSV000082647	81988.mzML		plasma/serum	mouse
M340T483_POS	81987.mzML	9539	MSV000082647	81987.mzML		plasma/serum	mouse
M340T483_POS	81986.mzML	9539	MSV000082647	81986.mzML		plasma/serum	mouse
M340T483_POS	81985.mzML	9539	MSV000082647	81985.mzML		plasma/serum	mouse
M340T483_POS	81984.mzML	9539	MSV000082647	81984.mzML		plasma/serum	mouse
M340T483_POS	81983.mzML	9539	MSV000082647	81983.mzML		plasma/serum	mouse
M340T483_POS	81982.mzML	9539	MSV000082647	81982.mzML		plasma/serum	mouse
M340T483_POS	81980.mzML	9539	MSV000082647	81980.mzML		plasma/serum	mouse
M340T483_POS	81979.mzML	9539	MSV000082647	81979.mzML		plasma/serum	mouse
M340T483_POS	81978.mzML	9539	MSV000082647	81978.mzML		plasma/serum	mouse
M340T483_POS	81975.mzML	9539	MSV000082647	81975.mzML		plasma/serum	mouse
M340T483_POS	81974.mzML	9539	MSV000082647	81974.mzML		plasma/serum	mouse
M340T483_POS	81973.mzML	9539	MSV000082647	81973.mzML		plasma/serum	mouse
M340T483_POS	81971.mzML	9539	MSV000082647	81971.mzML		plasma/serum	mouse
M340T483_POS	81970.mzML	9539	MSV000082647	81970.mzML		plasma/serum	mouse
M340T483_POS	81969.mzML	9539	MSV000082647	81969.mzML		plasma/serum	mouse
M340T483_POS	81968.mzML	9539	MSV000082647	81968.mzML		plasma/serum	mouse
M340T483_POS	81967.mzML	9539	MSV000082647	81967.mzML		plasma/serum	mouse
M340T483_POS	81965.mzML	9539	MSV000082647	81965.mzML		plasma/serum	mouse
M340T483_POS	81964.mzML	9539	MSV000082647	81964.mzML		plasma/serum	mouse
M340T483_POS	81963.mzML	9539	MSV000082647	81963.mzML		plasma/serum	mouse
M340T483_POS	81962.mzML	9539	MSV000082647	81962.mzML		plasma/serum	mouse
M340T483_POS	81961.mzML	9539	MSV000082647	81961.mzML		plasma/serum	mouse
M340T483_POS	81960.mzML	9539	MSV000082647	81960.mzML		plasma/serum	mouse
M340T483_POS	81958.mzML	9539	MSV000082647	81958.mzML		plasma/serum	mouse
M340T483_POS	81957.mzML	9539	MSV000082647	81957.mzML		plasma/serum	mouse
M340T483_POS	81956.mzML	9539	MSV000082647	81956.mzML		plasma/serum	mouse
M340T483_POS	81955.mzML	9539	MSV000082647	81955.mzML		plasma/serum	mouse
M340T483_POS	81953.mzML	9539	MSV000082647	81953.mzML		plasma/serum	mouse
M340T483_POS	81952.mzML	9539	MSV000082647	81952.mzML		plasma/serum	mouse
M340T483_POS	81950.mzML	9539	MSV000082647	81950.mzML		plasma/serum	mouse
M340T483_POS	81949.mzML	9539	MSV000082647	81949.mzML		plasma/serum	mouse
M340T483_POS	81948.mzML	9539	MSV000082647	81948.mzML		plasma/serum	mouse
M340T483_POS	81947.mzML	9539	MSV000082647	81947.mzML		plasma/serum	mouse
M340T483_POS	81946.mzML	9539	MSV000082647	81946.mzML		plasma/serum	mouse
M340T483_POS	81945.mzML	9539	MSV000082647	81945.mzML		plasma/serum	mouse
M340T483_POS	81944.mzML	9539	MSV000082647	81944.mzML		plasma/serum	mouse
M340T483_POS	81943.mzML	9539	MSV000082647	81943.mzML		plasma/serum	mouse
M340T483_POS	81942.mzML	9539	MSV000082647	81942.mzML		plasma/serum	mouse
M340T483_POS	81940.mzML	9539	MSV000082647	81940.mzML		plasma/serum	mouse
M340T483_POS	81939.mzML	9539	MSV000082647	81939.mzML		plasma/serum	mouse
M340T483_POS	81938.mzML	9539	MSV000082647	81938.mzML		plasma/serum	mouse
M340T483_POS	81937.mzML	9539	MSV000082647	81937.mzML		plasma/serum	mouse
M340T483_POS	81936.mzML	9539	MSV000082647	81936.mzML		plasma/serum	mouse
M340T483_POS	81935.mzML	9539	MSV000082647	81935.mzML		plasma/serum	mouse
M340T483_POS	81934.mzML	9539	MSV000082647	81934.mzML		plasma/serum	mouse
M340T483_POS	81933.mzML	9539	MSV000082647	81933.mzML		plasma/serum	mouse
M340T483_POS	81931.mzML	9539	MSV000082647	81931.mzML		plasma/serum	mouse
M340T483_POS	81930.mzML	9539	MSV000082647	81930.mzML		plasma/serum	mouse
M340T483_POS	81929.mzML	9539	MSV000082647	81929.mzML		plasma/serum	mouse
M340T483_POS	81928.mzML	9539	MSV000082647	81928.mzML		plasma/serum	mouse
M340T483_POS	81927.mzML	9539	MSV000082647	81927.mzML		plasma/serum	mouse
M340T483_POS	81925.mzML	9539	MSV000082647	81925.mzML		plasma/serum	mouse
M340T483_POS	81924.mzML	9539	MSV000082647	81924.mzML		plasma/serum	mouse
M340T483_POS	81922.mzML	9539	MSV000082647	81922.mzML		plasma/serum	mouse
M340T483_POS	81921.mzML	9539	MSV000082647	81921.mzML		plasma/serum	mouse
M340T483_POS	81919.mzML	9539	MSV000082647	81919.mzML		plasma/serum	mouse
M340T483_POS	81918.mzML	9539	MSV000082647	81918.mzML		plasma/serum	mouse
M340T483_POS	81917.mzML	9539	MSV000082647	81917.mzML		plasma/serum	mouse
M340T483_POS	81915.mzML	9539	MSV000082647	81915.mzML		plasma/serum	mouse
M340T483_POS	81914.mzML	9539	MSV000082647	81914.mzML		plasma/serum	mouse
M340T483_POS	81913.mzML	9539	MSV000082647	81913.mzML		plasma/serum	mouse
M340T483_POS	81911.mzML	9539	MSV000082647	81911.mzML		plasma/serum	mouse
M340T483_POS	81910.mzML	9539	MSV000082647	81910.mzML		plasma/serum	mouse
M340T483_POS	81909.mzML	9539	MSV000082647	81909.mzML		plasma/serum	mouse
M340T521_POS	82000.mzML	9539	MSV000082647	82000.mzML		plasma/serum	mouse
M340T521_POS	81997.mzML	9539	MSV000082647	81997.mzML		plasma/serum	mouse
M340T521_POS	81994.mzML	9539	MSV000082647	81994.mzML		plasma/serum	mouse
M340T521_POS	81992.mzML	9539	MSV000082647	81992.mzML		plasma/serum	mouse
M340T521_POS	81991.mzML	9539	MSV000082647	81991.mzML		plasma/serum	mouse
M340T521_POS	81990.mzML	9539	MSV000082647	81990.mzML		plasma/serum	mouse
M340T521_POS	81989.mzML	9539	MSV000082647	81989.mzML		plasma/serum	mouse
M340T521_POS	81988.mzML	9539	MSV000082647	81988.mzML		plasma/serum	mouse
M340T521_POS	81987.mzML	9539	MSV000082647	81987.mzML		plasma/serum	mouse
M340T521_POS	81986.mzML	9539	MSV000082647	81986.mzML		plasma/serum	mouse
M340T521_POS	81985.mzML	9539	MSV000082647	81985.mzML		plasma/serum	mouse
M340T521_POS	81984.mzML	9539	MSV000082647	81984.mzML		plasma/serum	mouse
M340T521_POS	81983.mzML	9539	MSV000082647	81983.mzML		plasma/serum	mouse
M340T521_POS	81982.mzML	9539	MSV000082647	81982.mzML		plasma/serum	mouse
M340T521_POS	81980.mzML	9539	MSV000082647	81980.mzML		plasma/serum	mouse
M340T521_POS	81979.mzML	9539	MSV000082647	81979.mzML		plasma/serum	mouse
M340T521_POS	81978.mzML	9539	MSV000082647	81978.mzML		plasma/serum	mouse
M340T521_POS	81975.mzML	9539	MSV000082647	81975.mzML		plasma/serum	mouse
M340T521_POS	81974.mzML	9539	MSV000082647	81974.mzML		plasma/serum	mouse
M340T521_POS	81973.mzML	9539	MSV000082647	81973.mzML		plasma/serum	mouse
M340T521_POS	81971.mzML	9539	MSV000082647	81971.mzML		plasma/serum	mouse
M340T521_POS	81970.mzML	9539	MSV000082647	81970.mzML		plasma/serum	mouse
M340T521_POS	81969.mzML	9539	MSV000082647	81969.mzML		plasma/serum	mouse
M340T521_POS	81968.mzML	9539	MSV000082647	81968.mzML		plasma/serum	mouse
M340T521_POS	81967.mzML	9539	MSV000082647	81967.mzML		plasma/serum	mouse
M340T521_POS	81965.mzML	9539	MSV000082647	81965.mzML		plasma/serum	mouse
M340T521_POS	81964.mzML	9539	MSV000082647	81964.mzML		plasma/serum	mouse
M340T521_POS	81963.mzML	9539	MSV000082647	81963.mzML		plasma/serum	mouse
M340T521_POS	81962.mzML	9539	MSV000082647	81962.mzML		plasma/serum	mouse
M340T521_POS	81961.mzML	9539	MSV000082647	81961.mzML		plasma/serum	mouse
M340T521_POS	81960.mzML	9539	MSV000082647	81960.mzML		plasma/serum	mouse
M340T521_POS	81958.mzML	9539	MSV000082647	81958.mzML		plasma/serum	mouse
M340T521_POS	81957.mzML	9539	MSV000082647	81957.mzML		plasma/serum	mouse
M340T521_POS	81956.mzML	9539	MSV000082647	81956.mzML		plasma/serum	mouse
M340T521_POS	81955.mzML	9539	MSV000082647	81955.mzML		plasma/serum	mouse
M340T521_POS	81953.mzML	9539	MSV000082647	81953.mzML		plasma/serum	mouse
M340T521_POS	81952.mzML	9539	MSV000082647	81952.mzML		plasma/serum	mouse
M340T521_POS	81950.mzML	9539	MSV000082647	81950.mzML		plasma/serum	mouse
M340T521_POS	81949.mzML	9539	MSV000082647	81949.mzML		plasma/serum	mouse
M340T521_POS	81948.mzML	9539	MSV000082647	81948.mzML		plasma/serum	mouse
M340T521_POS	81947.mzML	9539	MSV000082647	81947.mzML		plasma/serum	mouse
M340T521_POS	81946.mzML	9539	MSV000082647	81946.mzML		plasma/serum	mouse
M340T521_POS	81945.mzML	9539	MSV000082647	81945.mzML		plasma/serum	mouse
M340T521_POS	81944.mzML	9539	MSV000082647	81944.mzML		plasma/serum	mouse
M340T521_POS	81943.mzML	9539	MSV000082647	81943.mzML		plasma/serum	mouse
M340T521_POS	81942.mzML	9539	MSV000082647	81942.mzML		plasma/serum	mouse
M340T521_POS	81940.mzML	9539	MSV000082647	81940.mzML		plasma/serum	mouse
M340T521_POS	81939.mzML	9539	MSV000082647	81939.mzML		plasma/serum	mouse
M340T521_POS	81938.mzML	9539	MSV000082647	81938.mzML		plasma/serum	mouse
M340T521_POS	81937.mzML	9539	MSV000082647	81937.mzML		plasma/serum	mouse
M340T521_POS	81936.mzML	9539	MSV000082647	81936.mzML		plasma/serum	mouse
M340T521_POS	81935.mzML	9539	MSV000082647	81935.mzML		plasma/serum	mouse
M340T521_POS	81934.mzML	9539	MSV000082647	81934.mzML		plasma/serum	mouse
M340T521_POS	81933.mzML	9539	MSV000082647	81933.mzML		plasma/serum	mouse
M340T521_POS	81931.mzML	9539	MSV000082647	81931.mzML		plasma/serum	mouse
M340T521_POS	81930.mzML	9539	MSV000082647	81930.mzML		plasma/serum	mouse
M340T521_POS	81929.mzML	9539	MSV000082647	81929.mzML		plasma/serum	mouse
M340T521_POS	81928.mzML	9539	MSV000082647	81928.mzML		plasma/serum	mouse
M340T521_POS	81927.mzML	9539	MSV000082647	81927.mzML		plasma/serum	mouse
M340T521_POS	81925.mzML	9539	MSV000082647	81925.mzML		plasma/serum	mouse
M340T521_POS	81924.mzML	9539	MSV000082647	81924.mzML		plasma/serum	mouse
M340T521_POS	81922.mzML	9539	MSV000082647	81922.mzML		plasma/serum	mouse
M340T521_POS	81921.mzML	9539	MSV000082647	81921.mzML		plasma/serum	mouse
M340T521_POS	81919.mzML	9539	MSV000082647	81919.mzML		plasma/serum	mouse
M340T521_POS	81918.mzML	9539	MSV000082647	81918.mzML		plasma/serum	mouse
M340T521_POS	81917.mzML	9539	MSV000082647	81917.mzML		plasma/serum	mouse
M340T521_POS	81915.mzML	9539	MSV000082647	81915.mzML		plasma/serum	mouse
M340T521_POS	81914.mzML	9539	MSV000082647	81914.mzML		plasma/serum	mouse
M340T521_POS	81913.mzML	9539	MSV000082647	81913.mzML		plasma/serum	mouse
M340T521_POS	81911.mzML	9539	MSV000082647	81911.mzML		plasma/serum	mouse
M340T521_POS	81910.mzML	9539	MSV000082647	81910.mzML		plasma/serum	mouse
M340T521_POS	81909.mzML	9539	MSV000082647	81909.mzML		plasma/serum	mouse
M338T522_NEG	82000.mzML	9228	MSV000082647	82000.mzML		plasma/serum	mouse
M338T522_NEG	81997.mzML	9228	MSV000082647	81997.mzML		plasma/serum	mouse
M338T522_NEG	81995.mzML	9228	MSV000082647	81995.mzML		plasma/serum	mouse
M338T522_NEG	81994.mzML	9228	MSV000082647	81994.mzML		plasma/serum	mouse
M338T522_NEG	81993.mzML	9228	MSV000082647	81993.mzML		plasma/serum	mouse
M338T522_NEG	81992.mzML	9228	MSV000082647	81992.mzML		plasma/serum	mouse
M338T522_NEG	81991.mzML	9228	MSV000082647	81991.mzML		plasma/serum	mouse
M338T522_NEG	81990.mzML	9228	MSV000082647	81990.mzML		plasma/serum	mouse
M338T522_NEG	81989.mzML	9228	MSV000082647	81989.mzML		plasma/serum	mouse
M338T522_NEG	81988.mzML	9228	MSV000082647	81988.mzML		plasma/serum	mouse
M338T522_NEG	81987.mzML	9228	MSV000082647	81987.mzML		plasma/serum	mouse
M338T522_NEG	81986.mzML	9228	MSV000082647	81986.mzML		plasma/serum	mouse
M338T522_NEG	81985.mzML	9228	MSV000082647	81985.mzML		plasma/serum	mouse
M338T522_NEG	81984.mzML	9228	MSV000082647	81984.mzML		plasma/serum	mouse
M338T522_NEG	81983.mzML	9228	MSV000082647	81983.mzML		plasma/serum	mouse
M338T522_NEG	81982.mzML	9228	MSV000082647	81982.mzML		plasma/serum	mouse
M338T522_NEG	81981.mzML	9228	MSV000082647	81981.mzML		plasma/serum	mouse
M338T522_NEG	81980.mzML	9228	MSV000082647	81980.mzML		plasma/serum	mouse
M338T522_NEG	81979.mzML	9228	MSV000082647	81979.mzML		plasma/serum	mouse
M338T522_NEG	81978.mzML	9228	MSV000082647	81978.mzML		plasma/serum	mouse
M338T522_NEG	81975.mzML	9228	MSV000082647	81975.mzML		plasma/serum	mouse
M338T522_NEG	81974.mzML	9228	MSV000082647	81974.mzML		plasma/serum	mouse
M338T522_NEG	81973.mzML	9228	MSV000082647	81973.mzML		plasma/serum	mouse
M338T522_NEG	81972.mzML	9228	MSV000082647	81972.mzML		plasma/serum	mouse
M338T522_NEG	81971.mzML	9228	MSV000082647	81971.mzML		plasma/serum	mouse
M338T522_NEG	81970.mzML	9228	MSV000082647	81970.mzML		plasma/serum	mouse
M338T522_NEG	81969.mzML	9228	MSV000082647	81969.mzML		plasma/serum	mouse
M338T522_NEG	81968.mzML	9228	MSV000082647	81968.mzML		plasma/serum	mouse
M338T522_NEG	81967.mzML	9228	MSV000082647	81967.mzML		plasma/serum	mouse
M338T522_NEG	81965.mzML	9228	MSV000082647	81965.mzML		plasma/serum	mouse
M338T522_NEG	81964.mzML	9228	MSV000082647	81964.mzML		plasma/serum	mouse
M338T522_NEG	81963.mzML	9228	MSV000082647	81963.mzML		plasma/serum	mouse
M338T522_NEG	81962.mzML	9228	MSV000082647	81962.mzML		plasma/serum	mouse
M338T522_NEG	81961.mzML	9228	MSV000082647	81961.mzML		plasma/serum	mouse
M338T522_NEG	81960.mzML	9228	MSV000082647	81960.mzML		plasma/serum	mouse
M338T522_NEG	81959.mzML	9228	MSV000082647	81959.mzML		plasma/serum	mouse
M338T522_NEG	81958.mzML	9228	MSV000082647	81958.mzML		plasma/serum	mouse
M338T522_NEG	81957.mzML	9228	MSV000082647	81957.mzML		plasma/serum	mouse
M338T522_NEG	81956.mzML	9228	MSV000082647	81956.mzML		plasma/serum	mouse
M338T522_NEG	81955.mzML	9228	MSV000082647	81955.mzML		plasma/serum	mouse
M338T522_NEG	81954.mzML	9228	MSV000082647	81954.mzML		plasma/serum	mouse
M338T522_NEG	81953.mzML	9228	MSV000082647	81953.mzML		plasma/serum	mouse
M338T522_NEG	81952.mzML	9228	MSV000082647	81952.mzML		plasma/serum	mouse
M338T522_NEG	81950.mzML	9228	MSV000082647	81950.mzML		plasma/serum	mouse
M338T522_NEG	81949.mzML	9228	MSV000082647	81949.mzML		plasma/serum	mouse
M338T522_NEG	81948.mzML	9228	MSV000082647	81948.mzML		plasma/serum	mouse
M338T522_NEG	81947.mzML	9228	MSV000082647	81947.mzML		plasma/serum	mouse
M338T522_NEG	81946.mzML	9228	MSV000082647	81946.mzML		plasma/serum	mouse
M338T522_NEG	81945.mzML	9228	MSV000082647	81945.mzML		plasma/serum	mouse
M338T522_NEG	81944.mzML	9228	MSV000082647	81944.mzML		plasma/serum	mouse
M338T522_NEG	81943.mzML	9228	MSV000082647	81943.mzML		plasma/serum	mouse
M338T522_NEG	81942.mzML	9228	MSV000082647	81942.mzML		plasma/serum	mouse
M338T522_NEG	81940.mzML	9228	MSV000082647	81940.mzML		plasma/serum	mouse
M338T522_NEG	81939.mzML	9228	MSV000082647	81939.mzML		plasma/serum	mouse
M338T522_NEG	81938.mzML	9228	MSV000082647	81938.mzML		plasma/serum	mouse
M338T522_NEG	81937.mzML	9228	MSV000082647	81937.mzML		plasma/serum	mouse
M338T522_NEG	81936.mzML	9228	MSV000082647	81936.mzML		plasma/serum	mouse
M338T522_NEG	81935.mzML	9228	MSV000082647	81935.mzML		plasma/serum	mouse
M338T522_NEG	81934.mzML	9228	MSV000082647	81934.mzML		plasma/serum	mouse
M338T522_NEG	81933.mzML	9228	MSV000082647	81933.mzML		plasma/serum	mouse
M338T522_NEG	81931.mzML	9228	MSV000082647	81931.mzML		plasma/serum	mouse
M338T522_NEG	81930.mzML	9228	MSV000082647	81930.mzML		plasma/serum	mouse
M338T522_NEG	81929.mzML	9228	MSV000082647	81929.mzML		plasma/serum	mouse
M338T522_NEG	81928.mzML	9228	MSV000082647	81928.mzML		plasma/serum	mouse
M338T522_NEG	81927.mzML	9228	MSV000082647	81927.mzML		plasma/serum	mouse
M338T522_NEG	81926.mzML	9228	MSV000082647	81926.mzML		plasma/serum	mouse
M338T522_NEG	81925.mzML	9228	MSV000082647	81925.mzML		plasma/serum	mouse
M338T522_NEG	81924.mzML	9228	MSV000082647	81924.mzML		plasma/serum	mouse
M338T522_NEG	81923.mzML	9228	MSV000082647	81923.mzML		plasma/serum	mouse
M338T522_NEG	81922.mzML	9228	MSV000082647	81922.mzML		plasma/serum	mouse
M338T522_NEG	81921.mzML	9228	MSV000082647	81921.mzML		plasma/serum	mouse
M338T522_NEG	81920.mzML	9228	MSV000082647	81920.mzML		plasma/serum	mouse
M338T522_NEG	81919.mzML	9228	MSV000082647	81919.mzML		plasma/serum	mouse
M338T522_NEG	81918.mzML	9228	MSV000082647	81918.mzML		plasma/serum	mouse
M338T522_NEG	81917.mzML	9228	MSV000082647	81917.mzML		plasma/serum	mouse
M338T522_NEG	81915.mzML	9228	MSV000082647	81915.mzML		plasma/serum	mouse
M338T522_NEG	81914.mzML	9228	MSV000082647	81914.mzML		plasma/serum	mouse
M338T522_NEG	81913.mzML	9228	MSV000082647	81913.mzML		plasma/serum	mouse
M338T522_NEG	81912.mzML	9228	MSV000082647	81912.mzML		plasma/serum	mouse
M338T522_NEG	81911.mzML	9228	MSV000082647	81911.mzML		plasma/serum	mouse
M338T522_NEG	81910.mzML	9228	MSV000082647	81910.mzML		plasma/serum	mouse
M338T522_NEG	81909.mzML	9228	MSV000082647	81909.mzML		plasma/serum	mouse
M340T483_POS	M112_plasma.mzML	12761	MSV000082649	M112_plasma.mzML		plasma/serum	mouse
M340T483_POS	M111_plasma.mzML	12761	MSV000082649	M111_plasma.mzML		plasma/serum	mouse
M340T483_POS	M110_plasma.mzML	12761	MSV000082649	M110_plasma.mzML		plasma/serum	mouse
M340T483_POS	M108_plasma.mzML	12761	MSV000082649	M108_plasma.mzML		plasma/serum	mouse
M340T483_POS	M104_plasma.mzML	12761	MSV000082649	M104_plasma.mzML		plasma/serum	mouse
M340T483_POS	M101_plasma.mzML	12761	MSV000082649	M101_plasma.mzML		plasma/serum	mouse
M340T483_POS	M100_plasma.mzML	12761	MSV000082649	M100_plasma.mzML		plasma/serum	mouse
M340T483_POS	M099_plasma.mzML	12761	MSV000082649	M099_plasma.mzML		plasma/serum	mouse
M340T483_POS	M098_plasma.mzML	12761	MSV000082649	M098_plasma.mzML		plasma/serum	mouse
M340T483_POS	M090_plasma.mzML	12761	MSV000082649	M090_plasma.mzML		plasma/serum	mouse
M340T483_POS	M087_plasma.mzML	12761	MSV000082649	M087_plasma.mzML		plasma/serum	mouse
[truncated: 26,373 more rows]

## Sheet: Statistics_dataset
dataset_id	number
MSV000084186	1622
MSV000084112	1151
MSV000083559	1124
MSV000085129	1068
MSV000085879	890
MSV000082433	880
MSV000084900	722
MSV000083300	715
MSV000083010	677
MSV000085944	665
MSV000085467	635
MSV000081343	614
MSV000082261	596
MSV000084010	555
MSV000081464	548
MSV000083320	517
MSV000082074	452
MSV000086270	449
MSV000082493	396
MSV000081808	372
MSV000082744	348
MSV000086209	336
MSV000082647	308
MSV000080905	291
MSV000085561	274
MSV000083302	263
MSV000086830	262
MSV000086415	259
MSV000079697	249
MSV000081357	235
MSV000083388	225
MSV000082649	220
MSV000083605	204
MSV000082953	198
MSV000080627	196
MSV000082049	194
MSV000081346	187
MSV000083729	184
MSV000081077	172
MSV000085480	172
MSV000082741	168
MSV000084576	168
MSV000086360	157
MSV000082731	151
MSV000082869	146
MSV000082729	144
MSV000081879	136
MSV000083040	130
MSV000083611	130
MSV000083612	128
MSV000080016	126
MSV000081804	114
MSV000082157	113
MSV000082734	112
MSV000085119	111
MSV000082714	108
MSV000083825	103
MSV000081364	102
MSV000086988	102
MSV000080450	101
MSV000083083	101
MSV000082723	99
MSV000082724	98
MSV000082331	96
MSV000086302	94
MSV000082740	92
MSV000080960	90
MSV000082716	90
MSV000082735	87
MSV000083268	86
MSV000085852	80
MSV000082378	77
MSV000083475	77
MSV000086879	73
MSV000079243	72
MSV000082048	72
MSV000084060	72
MSV000085143	69
MSV000079720	68
MSV000081160	68
MSV000084187	68
MSV000086287	66
MSV000084741	65
MSV000081878	64
MSV000083004	63
MSV000083647	63
MSV000082630	62
MSV000083462	62
MSV000080507	61
MSV000080533	61
MSV000084116	60
MSV000082960	57
MSV000082963	57
MSV000082083	56
MSV000081432	55
MSV000081957	55
MSV000082085	55
MSV000082662	54
MSV000082720	54
MSV000082709	53
MSV000082743	53
MSV000084595	53
MSV000082382	52
MSV000082733	51
MSV000082971	51
MSV000084325	50
MSV000082608	49
MSV000083105	49
MSV000079772	48
MSV000082428	48
MSV000083106	48
MSV000082726	47
MSV000080976	45
MSV000081022	45
MSV000082005	44
MSV000082582	44
MSV000082728	43
MSV000081810	41
MSV000082615	40
MSV000080176	38
MSV000082086	38
MSV000083065	38
MSV000083098	38
MSV000085974	38
MSV000080182	37
MSV000086252	37
MSV000080630	36
MSV000081116	36
MSV000081675	36
MSV000083077	36
MSV000084753	36
MSV000081463	35
MSV000081952	34
MSV000085887	34
MSV000086208	34
MSV000086221	34
MSV000082722	33
MSV000082617	32
MSV000086721	31
MSV000082380	30
MSV000081067	29
MSV000083593	29
MSV000083789	28
MSV000082712	27
MSV000082732	27
MSV000083528	27
MSV000083540	27
MSV000085657	27
MSV000085744	27
MSV000081676	26
MSV000083110	26
MSV000083689	26
MSV000086207	26
MSV000079706	25
MSV000079568	24
MSV000082650	24
MSV000082718	24
MSV000082739	23
MSV000079034	22
MSV000082730	22
MSV000083372	22
MSV000083441	22
MSV000084556	22
MSV000085920	22
MSV000086821	22
MSV000083306	21
MSV000084092	21
MSV000078891	20
MSV000081118	20
MSV000082323	20
MSV000083365	20
MSV000081673	19
MSV000082705	19
MSV000080337	18
MSV000080629	18
MSV000081999	18
MSV000082000	18
MSV000082725	18
MSV000081119	17
MSV000084663	17
MSV000079516	16
MSV000079707	16
MSV000083073	16
MSV000083275	16
MSV000086142	16
MSV000081877	15
MSV000082324	15
MSV000082713	15
MSV000082738	15
MSV000079677	14
MSV000081354	14
MSV000082721	14
MSV000082045	13
MSV000082704	13
MSV000083264	13
MSV000080673	12
MSV000081152	12
MSV000082685	12
MSV000084630	12
MSV000085882	12
MSV000086485	12
MSV000079712	11
MSV000085724	11
MSV000079519	10
MSV000080540	10
MSV000081456	10
MSV000082262	10
MSV000082699	10
MSV000082727	10
MSV000083522	10
MSV000084062	10
MSV000084107	10
MSV000084286	10
MSV000084674	10
MSV000084734	10
MSV000085042	10
MSV000086131	10
MSV000086666	10
MSV000080183	9
MSV000083396	9
MSV000083666	9
MSV000084219	9
MSV000086293	9
MSV000086650	9
MSV000079518	8
MSV000083523	8
MSV000085555	8
MSV000086760	8
MSV000078801	7
MSV000081151	7
MSV000081486	7
MSV000081492	7
MSV000082700	7
MSV000082794	7
MSV000085360	7
MSV000079503	6
MSV000079520	6
MSV000079521	6
MSV000080377	6
MSV000081097	6
MSV000082178	6
MSV000082221	6
MSV000082325	6
MSV000082619	6
MSV000082691	6
MSV000082701	6
MSV000082710	6
MSV000082891	6
MSV000082962	6
MSV000082973	6
MSV000083109	6
MSV000083526	6
MSV000083538	6
MSV000083875	6
MSV000084152	6
MSV000084494	6
MSV000085120	6
MSV000085858	6
MSV000085919	6
MSV000087021	6
MSV000081065	5
MSV000081379	5
MSV000081548	5
MSV000082386	5
MSV000083835	5
MSV000084496	5
MSV000085244	5
MSV000085505	5
MSV000086896	5
MSV000078670	4
MSV000079517	4
MSV000080179	4
MSV000080626	4
MSV000082629	4
MSV000082661	4
MSV000082682	4
MSV000083024	4
MSV000083032	4
MSV000083888	4
MSV000084218	4
MSV000084278	4
MSV000084495	4
MSV000085025	4
MSV000085108	4
MSV000086246	4
MSV000080397	3
MSV000080492	3
MSV000080574	3
MSV000081120	3
MSV000081347	3
MSV000081477	3
MSV000081682	3
MSV000082082	3
MSV000082613	3
MSV000084008	3
MSV000084908	3
MSV000085071	3
MSV000085582	3
MSV000086015	3
MSV000086101	3
MSV000086348	3
MSV000086621	3
MSV000079777	2
MSV000080050	2
MSV000080187	2
MSV000081284	2
MSV000081351	2
MSV000081482	2
MSV000081544	2
MSV000081960	2
MSV000082071	2
MSV000082490	2
MSV000082681	2
MSV000082905	2
MSV000082999	2
MSV000083049	2
MSV000083134	2
MSV000083889	2
MSV000084099	2
MSV000084148	2
MSV000084165	2
MSV000084190	2
MSV000084460	2
MSV000084479	2
MSV000084775	2
MSV000084884	2
MSV000085355	2
MSV000085519	2
MSV000085563	2
MSV000085654	2
MSV000085693	2
MSV000085843	2
MSV000085921	2
MSV000086161	2
MSV000086301	2
MSV000086303	2
MSV000079389	1
MSV000080181	1
MSV000081936	1
MSV000082068	1
MSV000082374	1
MSV000082431	1
MSV000082796	1
MSV000083357	1
MSV000083631	1
MSV000084591	1
MSV000085031	1
MSV000085354	1
MSV000085359	1
MSV000085576	1
MSV000085871	1

## Sheet: Statistics_datafile
dataset_id	filename	number
MSV000085879	012_DaLi_H9M9_H_MCT_R4_neg_17.mzML	18
MSV000085879	027_DaLi_H9M9_BC_MCT_R2_neg_32.mzML	18
MSV000085879	036_DaLi_H9M9_Pool_09_neg_41.mzML	18
MSV000085129	QC_2.mzML	17
MSV000085879	008_DaLi_H9M9_BC_MCT_R3_neg_13.mzML	16
MSV000085879	016_DaLi_H9M9_Pool_05_neg_21.mzML	16
MSV000085879	032_DaLi_H9M9_BC_C_R1_neg_37.mzML	16
MSV000085879	013_DaLi_H9M9_H_LCT_R3_neg_18.mzML	15
MSV000085879	023_DaLi_H9M9_H_LCT_R4_neg_28.mzML	15
MSV000085879	031_DaLi_H9M9_Pool_08_neg_36.mzML	15
MSV000084112	11129_OT1D021_JJK_Ur.mzML	14
MSV000085879	003_DaLi_H9M9_Pool_01_neg_08.mzML	14
MSV000085879	017_DaLi_H9M9_BC_MCT_R1_neg_22.mzML	14
MSV000085879	021_DaLi_H9M9_Pool_06_neg_27_HILIC.mzML	14
MSV000085879	024_DaLi_H9M9_BC_C_R3_neg_30_HILIC.mzML	14
MSV000085879	033_DaLi_H9M9_H_MCT_R1_neg_38.mzML	14
MSV000085879	033_DaLi_H9M9_H_MCT_R1_neg_39_HILIC.mzML	14
MSV000085879	037_DaLi_H9M9_H_MCT_R3_neg_42.mzML	14
MSV000085879	038_DaLi_H9M9_H_C_R4_neg_43.mzML	14
MSV000084112	11129_NH001_JJK_Ur.mzML	13
MSV000084112	11129_NT1D015_JJK_Ur.mzML	13
MSV000084112	11129_OH003_JJK_Ur.mzML	13
MSV000084112	11129_OT1D026_JJK_Ur.mzML	13
MSV000085879	005_DaLi_H9M9_Pool_03_neg_11_HILIC.mzML	13
MSV000085879	008_DaLi_H9M9_BC_MCT_R3_neg_14_HILIC.mzML	13
MSV000085879	011_DaLi_H9M9_Pool_04_neg_17_HILIC.mzML	13
MSV000085879	018_DaLi_H9M9_H_C_R3_neg_23.mzML	13
MSV000085879	019_DaLi_H9M9_H_LCT_R1_neg_24.mzML	13
MSV000085879	023_DaLi_H9M9_H_LCT_R4_neg_29_HILIC.mzML	13
MSV000085879	027_DaLi_H9M9_BC_MCT_R2_neg_33_HILIC.mzML	13
MSV000085879	029_DaLi_H9M9_H_MCT_R2_neg_34.mzML	13
MSV000085879	034_DaLi_H9M9_H_LCT_R5_neg_39.mzML	13
MSV000085879	040_DaLi_H9M9_Pool_10_neg_45.mzML	13
MSV000082433	781.mzML	12
MSV000082433	877.mzML	12
MSV000082433	M-0080.mzML	12
MSV000084112	11129_NH003_JJK_Ur.mzML	12
MSV000084112	11129_NH024_JJK_Ur.mzML	12
MSV000084112	11129_NH029_JJK_Ur.mzML	12
MSV000084112	11129_NT1D007_JJK_Ur.mzML	12
MSV000084112	11129_NT1D013_JJK_Ur.mzML	12
MSV000084112	11129_NT1D017_JJK_Ur.mzML	12
MSV000084112	11129_NT1D033_JJK_Ur.mzML	12
MSV000084112	11129_OH002_JJK_Ur.mzML	12
MSV000084112	11129_OT1D001_JJK_Ur.mzML	12
MSV000084112	11129_OT1D003_JJK_Ur.mzML	12
MSV000084112	11129_OT1D019_JJK_Ur.mzML	12
MSV000084112	11129_OT1D024_JJK_Ur.mzML	12
MSV000084112	11129_OT1D025_JJK_Ur.mzML	12
MSV000085879	003_DaLi_H9M9_Pool_01_neg_09_HILIC.mzML	12
MSV000085879	004_DaLi_H9M9_Pool_02_neg_09.mzML	12
MSV000085879	004_DaLi_H9M9_Pool_02_neg_10_HILIC.mzML	12
MSV000085879	011_DaLi_H9M9_Pool_04_neg_16.mzML	12
MSV000085879	012_DaLi_H9M9_H_MCT_R4_neg_18_HILIC.mzML	12
MSV000085879	013_DaLi_H9M9_H_LCT_R3_neg_19_HILIC.mzML	12
MSV000085879	019_DaLi_H9M9_H_LCT_R1_neg_25_HILIC.mzML	12
MSV000085879	021_DaLi_H9M9_Pool_06_neg_26.mzML	12
MSV000085879	026_DaLi_H9M9_Pool_07_neg_31.mzML	12
MSV000085879	026_DaLi_H9M9_Pool_07_neg_32_HILIC.mzML	12
MSV000085879	028_DaLi_H9M9_BC_C_R4_neg_33.mzML	12
MSV000085879	029_DaLi_H9M9_H_MCT_R2_neg_35_HILIC.mzML	12
MSV000085879	036_DaLi_H9M9_Pool_09_neg_42_HILIC.mzML	12
MSV000085879	037_DaLi_H9M9_H_MCT_R3_neg_43_HILIC.mzML	12
MSV000085879	038_DaLi_H9M9_H_C_R4_neg_44_HILIC.mzML	12
MSV000085879	040_DaLi_H9M9_Pool_10_neg_46_HILIC.mzML	12
MSV000081957	Urine32_Juice_6h_Top3_Pos.mzML	11
MSV000082433	509.mzML	11
MSV000082433	M-0241.mzML	11
MSV000082433	M-0912.mzML	11
MSV000082433	M-0928.mzML	11
MSV000082433	M-0944.mzML	11
MSV000084010	PM22.VOID.PRE_BE4_01_43505.mzML	11
MSV000084112	11129_NH005_JJK_Ur.mzML	11
MSV000084112	11129_NH006_JJK_Ur.mzML	11
MSV000084112	11129_NH008_JJK_Ur.mzML	11
MSV000084112	11129_NH009_JJK_Ur.mzML	11
MSV000084112	11129_NH011_JJK_Ur.mzML	11
MSV000084112	11129_NH012_JJK_Ur.mzML	11
MSV000084112	11129_NH015_JJK_Ur.mzML	11
MSV000084112	11129_NH016_JJK_Ur.mzML	11
MSV000084112	11129_NH020_JJK_Ur.mzML	11
MSV000084112	11129_NH023_JJK_Ur.mzML	11
MSV000084112	11129_NH026_JJK_Ur.mzML	11
MSV000084112	11129_NH030_JJK_Ur.mzML	11
MSV000084112	11129_NH033_JJK_Ur.mzML	11
MSV000084112	11129_NT1D002_JJK_Ur.mzML	11
MSV000084112	11129_NT1D004_JJK_Ur.mzML	11
MSV000084112	11129_NT1D008_JJK_Ur.mzML	11
MSV000084112	11129_NT1D018_JJK_Ur.mzML	11
MSV000084112	11129_NT1D025_JJK_Ur.mzML	11
MSV000084112	11129_NT1D027_JJK_Ur.mzML	11
MSV000084112	11129_NT1D029_JJK_Ur.mzML	11
MSV000084112	11129_OH012_JJK_Ur.mzML	11
MSV000084112	11129_OH022_JJK_Ur.mzML	11
MSV000084112	11129_OH024_JJK_Ur.mzML	11
MSV000084112	11129_OT1D002_JJK_Ur.mzML	11
MSV000084112	11129_OT1D004_JJK_Ur.mzML	11
MSV000084112	11129_OT1D011_JJK_Sur.mzML	11
MSV000084112	11129_OT1D018_JJK_Ur.mzML	11
MSV000084112	11129_OT1D022_JJK_Ur.mzML	11
MSV000084187	26-1.mzML	11
MSV000085879	007_DaLi_H9M9_H_LCT_R2_neg_12.mzML	11
MSV000085879	007_DaLi_H9M9_H_LCT_R2_neg_13_HILIC.mzML	11
MSV000085879	009_DaLi_H9M9_H_C_R2_neg_14.mzML	11
MSV000085879	009_DaLi_H9M9_H_C_R2_neg_15_HILIC.mzML	11
MSV000085879	016_DaLi_H9M9_Pool_05_neg_22_HILIC.mzML	11
MSV000085879	022_DaLi_H9M9_BC_C_R2_neg_27.mzML	11
MSV000085879	022_DaLi_H9M9_BC_C_R2_neg_28_HILIC.mzML	11
MSV000085879	028_DaLi_H9M9_BC_C_R4_neg_34_HILIC.mzML	11
MSV000081957	Urine36_pA_6h_Top3_Pos.mzML	10
MSV000081957	Urine57_pA_12h_Top3_Pos.mzML	10
MSV000081957	Urine76_pB_12h_Top3_Pos.mzML	10
MSV000082433	141.mzML	10
MSV000082433	303.mzML	10
MSV000082433	477.mzML	10
MSV000082433	637.mzML	10
MSV000082433	733.mzML	10
MSV000082433	765.mzML	10
MSV000082433	813.mzML	10
MSV000082433	941.mzML	10
MSV000082433	M-0400.mzML	10
MSV000082433	M-0848.mzML	10
MSV000082433	M-0896.mzML	10
MSV000082433	M-0992.mzML	10
MSV000084010	PM03.VOID.PRE_BC12_01_43479.mzML	10
MSV000084112	11129_NH019_JJK_Ur.mzML	10
MSV000084112	11129_NH027_JJK_Ur.mzML	10
MSV000084112	11129_NH031_JJK_Ur.mzML	10
MSV000084112	11129_NT1D010_JJK_Ur.mzML	10
MSV000084112	11129_NT1D014_JJK_Ur.mzML	10
MSV000084112	11129_NT1D016_JJK_Ur.mzML	10
MSV000084112	11129_NT1D019_JJK_Ur.mzML	10
MSV000084112	11129_NT1D026_JJK_Ur.mzML	10
MSV000084112	11129_NT1D031_JJK_Ur.mzML	10
MSV000084112	11129_OH004_JJK_Ur.mzML	10
MSV000084112	11129_OH007_JJK_Ur.mzML	10
MSV000084112	11129_OH009_JJK_Ur.mzML	10
MSV000084112	11129_OH011_JJK_Ur.mzML	10
MSV000084112	11129_OH013_JJK_Ur.mzML	10
MSV000084112	11129_OH014_JJK_Ur.mzML	10
MSV000084112	11129_OH019_JJK_Ur.mzML	10
MSV000084112	11129_OH020_JJK_Ur.mzML	10
MSV000084112	11129_OH021_JJK_Ur.mzML	10
MSV000084112	11129_OT1D012_JJK_Ur.mzML	10
MSV000084112	11129_OT1D013_JJK_Ur.mzML	10
MSV000084112	11129_OT1D014_JJK_Ur.mzML	10
MSV000084112	11129_OT1D020_JJK_Ur.mzML	10
MSV000084112	11129_OT1D023_JJK_Ur.mzML	10
MSV000084187	15-2.mzML	10
MSV000084187	7-1.mzML	10
MSV000085129	QC_3.mzML	10
MSV000085879	005_DaLi_H9M9_Pool_03_neg_10.mzML	10
MSV000085879	014_DaLi_H9M9_H_C_R1_neg_20_HILIC.mzML	10
MSV000085879	017_DaLi_H9M9_BC_MCT_R1_neg_23_HILIC.mzML	10
MSV000085879	031_DaLi_H9M9_Pool_08_neg_37_HILIC.mzML	10
MSV000085879	032_DaLi_H9M9_BC_C_R1_neg_38_HILIC.mzML	10
MSV000085879	034_DaLi_H9M9_H_LCT_R5_neg_40_HILIC.mzML	10
MSV000082261	11129_NH003_JJK_Ur.mzML	9
MSV000082433	13.mzML	9
MSV000082433	237.mzML	9
MSV000082433	317.mzML	9
MSV000082433	430.mzML	9
MSV000082433	445.mzML	9
MSV000082433	45.mzML	9
MSV000082433	605.mzML	9
MSV000082433	653.mzML	9
MSV000082433	685.mzML	9
MSV000082433	701.mzML	9
MSV000082433	909.mzML	9
MSV000082433	925.mzML	9
MSV000082433	973.mzML	9
MSV000082433	M-0016.mzML	9
MSV000082433	M-0209.mzML	9
MSV000082433	M-0257.mzML	9
MSV000082433	M-0289.mzML	9
MSV000082433	M-0624.mzML	9
MSV000082433	M-0640.mzML	9
MSV000082433	M-0736.mzML	9
MSV000082433	M-0800.mzML	9
MSV000082433	M-0880.mzML	9
MSV000084010	PM21.VOID.PRE_BE3_01_43504.mzML	9
MSV000084010	PM48.VOID.PST_BE6_01_43507.mzML	9
MSV000084112	11129_NH002_JJK_Ur.mzML	9
MSV000084112	11129_NH007_JJK_Ur.mzML	9
MSV000084112	11129_NH010_JJK_Ur.mzML	9
MSV000084112	11129_NH013_JJK_Ur.mzML	9
MSV000084112	11129_NH014_JJK_Ur.mzML	9
MSV000084112	11129_NH017_JJK_Ur.mzML	9
MSV000084112	11129_NH025_JJK_Ur.mzML	9
MSV000084112	11129_NH028_JJK_Ur.mzML	9
MSV000084112	11129_NH034_JJK_Ur.mzML	9
MSV000084112	11129_NT1D001_JJK_Ur.mzML	9
MSV000084112	11129_NT1D006_JJK_Ur.mzML	9
MSV000084112	11129_NT1D009_JJK_Ur.mzML	9
MSV000084112	11129_NT1D012_JJK_Ur.mzML	9
MSV000084112	11129_NT1D020_JJK_Ur.mzML	9
MSV000084112	11129_NT1D022_JJK_Ur.mzML	9
MSV000084112	11129_NT1D023_JJK_Ur.mzML	9
MSV000084112	11129_NT1D024_JJK_Ur.mzML	9
MSV000084112	11129_NT1D028_JJK_Ur.mzML	9
MSV000084112	11129_NT1D030_JJK_Ur.mzML	9
MSV000084112	11129_NT1D032_JJK_Ur.mzML	9
MSV000084112	11129_OH001_JJK_Ur.mzML	9
MSV000084112	11129_OH008_JJK_Ur.mzML	9
MSV000084112	11129_OH010_JJK_Ur.mzML	9
MSV000084112	11129_OH015_JJK_Ur.mzML	9
MSV000084112	11129_OH017_JJK_Ur.mzML	9
MSV000084112	11129_OT1D006_JJK_Ur.mzML	9
MSV000084112	11129_OT1D015_JJK_Ur.mzML	9
MSV000084112	11129_OT1D017_JJK_Ur.mzML	9
MSV000084187	18-1.mzML	9
MSV000084187	6-2.mzML	9
MSV000085129	blank_1.mzML	9
MSV000085879	014_DaLi_H9M9_H_C_R1_neg_19.mzML	9
MSV000081804	20151016_pHILIC___NEG_MSMS_KZ_RootExu_3wk_1_of_4_MeOHExt__Run11.mzML	8
MSV000081808	20160119_pHILIC___NEG_MSMS_KZ_HB58_A_Flavobacterium_sp_URHB0058______Run61.mzML	8
MSV000081957	Urine10_pB_6h_Top3_Pos.mzML	8
MSV000082261	11129_NH001_JJK_Ur.mzML	8
MSV000082261	11129_NH024_JJK_Ur.mzML	8
MSV000082261	11129_NH033_JJK_Ur.mzML	8
MSV000082261	11129_NT1D015_JJK_Ur.mzML	8
MSV000082261	11129_OH022_JJK_Ur.mzML	8
MSV000082261	11129_OT1D003_JJK_Ur.mzML	8
MSV000082261	11129_OT1D004_JJK_Ur.mzML	8
MSV000082261	11129_OT1D021_JJK_Ur.mzML	8
MSV000082433	125.mzML	8
MSV000082433	189.mzML	8
MSV000082433	198.mzML	8
MSV000082433	301.mzML	8
MSV000082433	397.mzML	8
MSV000082433	525.mzML	8
MSV000082433	557.mzML	8
MSV000082433	573.mzML	8
MSV000082433	589.mzML	8
MSV000082433	669.mzML	8
MSV000082433	797.mzML	8
MSV000082433	829.mzML	8
MSV000082433	845.mzML	8
MSV000082433	893.mzML	8
MSV000082433	M-0032.mzML	8
MSV000082433	M-0096.mzML	8
MSV000082433	M-0161.mzML	8
MSV000082433	M-0305.mzML	8
MSV000082433	M-0321.mzML	8
MSV000082433	M-0368.mzML	8
MSV000082433	M-0512.mzML	8
MSV000082433	M-0704.mzML	8
MSV000082433	M-0960.mzML	8
MSV000084010	PM15.VOID.PRE_BB12_01_43463.mzML	8
MSV000084010	PM16.VOID.PST_BB9_01_43460.mzML	8
MSV000084010	PM24.VOID.PST_BA4_01_43438.mzML	8
MSV000084010	PM26.VOID.PST_BD7_01_43490.mzML	8
MSV000084010	PM35.VOID.PRE_BC4_01_43470.mzML	8
MSV000084010	PM42.VOID.PST_BC8_01_43475.mzML	8
MSV000084112	11129_NH018_JJK_Ur.mzML	8
MSV000084112	11129_NH021_JJK_Ur.mzML	8
MSV000084112	11129_NH022_JJK_Ur.mzML	8
MSV000084112	11129_NT1D003_JJK_Ur.mzML	8
MSV000084112	11129_NT1D011_JJK_Ur.mzML	8
MSV000084112	11129_OH016_JJK_Ur.mzML	8
MSV000084112	11129_OH018_JJK_Ur.mzML	8
MSV000084112	11129_OT1D008_JJK_Ur.mzML	8
MSV000084187	2-2.mzML	8
MSV000085129	blank_2.mzML	8
MSV000085129	blank_3.mzML	8
MSV000085561	011a.mzML	8
MSV000081804	20151016_pHILIC___NEG_MSMS_KZ_RootExu_3wk_3_of_4_MeOHExt__Run36.mzML	7
MSV000081804	20151016_pHILIC___NEG_MSMS_KZ_RootExu_3wk_4_of_4_MeOHExt__Run27.mzML	7
MSV000081808	20160119_pHILIC___NEG_MSMS_KZ_Control_A_Spent_medium______Run9.mzML	7
MSV000081808	20160119_pHILIC___NEG_MSMS_KZ_Control_B_Spent_medium______Run92.mzML	7
MSV000081808	20160119_pHILIC___NEG_MSMS_KZ_Control_C_Spent_medium______Run135.mzML	7
MSV000081808	20160119_pHILIC___NEG_MSMS_KZ_Control_D_Spent_medium______Run203.mzML	7
MSV000081808	20160119_pHILIC___NEG_MSMS_KZ_HA33_A_Caulobacter_sp_URHA0033______Run27.mzML	7
MSV000081808	20160119_pHILIC___NEG_MSMS_KZ_HA33_B_Caulobacter_sp_URHA0033______Run101.mzML	7
MSV000081808	20160119_pHILIC___NEG_MSMS_KZ_HA33_C_Caulobacter_sp_URHA0033______Run141.mzML	7
MSV000081808	20160119_pHILIC___NEG_MSMS_KZ_HA33_D_Caulobacter_sp_URHA0033______Run181.mzML	7
MSV000081808	20160119_pHILIC___NEG_MSMS_KZ_HA54_A_Burkholderia_sp_URHA0054______Run18.mzML	7
MSV000081808	20160119_pHILIC___NEG_MSMS_KZ_HB62_A_Geodermatophilaceae_bacterium_URHB0062______Run15.mzML	7
MSV000081808	20160119_pHILIC___NEG_MSMS_KZ_HB62_D_Geodermatophilaceae_bacterium_URHB0062______Run200.mzML	7
MSV000081808	20160119_pHILIC___NEG_MSMS_KZ_HD82_C_Solirubrobacter_sp_URHD0082______Run160.mzML	7
MSV000082261	11129_NH002_JJK_Ur.mzML	7
MSV000082261	11129_NH008_JJK_Ur.mzML	7
MSV000082261	11129_NH009_JJK_Ur.mzML	7
MSV000082261	11129_NH016_JJK_Ur.mzML	7
MSV000082261	11129_NH023_JJK_Ur.mzML	7
MSV000082261	11129_NH028_JJK_Ur.mzML	7
MSV000082261	11129_NH029_JJK_Ur.mzML	7
MSV000082261	11129_NH030_JJK_Ur.mzML	7
MSV000082261	11129_NH034_JJK_Ur.mzML	7
MSV000082261	11129_NT1D008_JJK_Ur.mzML	7
MSV000082261	11129_NT1D009_JJK_Ur.mzML	7
MSV000082261	11129_NT1D012_JJK_Ur.mzML	7
MSV000082261	11129_NT1D013_JJK_Ur.mzML	7
MSV000082261	11129_NT1D017_JJK_Ur.mzML	7
MSV000082261	11129_NT1D020_JJK_Ur.mzML	7
MSV000082261	11129_NT1D025_JJK_Ur.mzML	7
MSV000082261	11129_NT1D026_JJK_Ur.mzML	7
MSV000082261	11129_NT1D027_JJK_Ur.mzML	7
MSV000082261	11129_NT1D032_JJK_Ur.mzML	7
MSV000082261	11129_OH001_JJK_Ur.mzML	7
MSV000082261	11129_OH002_JJK_Ur.mzML	7
MSV000082261	11129_OH003_JJK_Ur.mzML	7
MSV000082261	11129_OH007_JJK_Ur.mzML	7
MSV000082261	11129_OH016_JJK_Ur.mzML	7
MSV000082261	11129_OH021_JJK_Ur.mzML	7
MSV000082261	11129_OH024_JJK_Ur.mzML	7
MSV000082261	11129_OT1D001_JJK_Ur.mzML	7
MSV000082261	11129_OT1D006_JJK_Ur.mzML	7
MSV000082261	11129_OT1D014_JJK_Ur.mzML	7
MSV000082261	11129_OT1D019_JJK_Ur.mzML	7
MSV000082261	11129_OT1D024_JJK_Ur.mzML	7
MSV000082433	541.mzML	7
MSV000082433	717.mzML	7
MSV000082433	77.mzML	7
MSV000082433	M-0128.mzML	7
MSV000082433	M-0144.mzML	7
MSV000082433	M-0177.mzML	7
MSV000082433	M-0193.mzML	7
MSV000082433	M-0336.mzML	7
MSV000082433	M-0384.mzML	7
MSV000082433	M-0416.mzML	7
MSV000082433	M-0544.mzML	7
MSV000082433	M-0560.mzML	7
MSV000082433	M-0832.mzML	7
MSV000082433	M-0976.mzML	7
MSV000084010	PM03.VOID.PRE_BC12_01_43292.mzML	7
MSV000084010	PM05.VOID.PRE_BD12_01_43308.mzML	7
MSV000084010	PM05.VOID.PRE_BD12_01_43495.mzML	7
MSV000084010	PM07.VOID.PRE_BA11_01_43259.mzML	7
MSV000084010	PM15.VOID.PRE_BB12_01_43276.mzML	7
MSV000084010	PM24.VOID.PST_BA4_01_43251.mzML	7
MSV000084010	PM26.VOID.PRE_BC2_01_43468.mzML	7
MSV000084010	PM33.VOID.PST_BB7_01_43271.mzML	7
MSV000084010	PM38.VOID.PRE_BA2_01_43436.mzML	7
MSV000084010	PM41.VOID.PRE_BE9_01_43511.mzML	7
MSV000084010	PM48.VOID.PST_BE6_01_43319.mzML	7
MSV000084112	11129_NH004_JJK_Ur.mzML	7
MSV000084112	11129_NT1D005_JJK_Ur.mzML	7
MSV000084112	11129_NT1D021_JJK_Ur.mzML	7
MSV000084112	11129_OH005_JJK_Ur.mzML	7
MSV000084112	11129_OH006_JJK_Ur.mzML	7
MSV000084112	11129_OH023_JJK_Ur.mzML	7
MSV000084112	11129_OT1D007_JJK_Ur.mzML	7
MSV000084112	11129_OT1D009_JJK_Ur.mzML	7
MSV000084112	11129_OT1D016_JJK_Ur.mzML	7
MSV000084186	Cohort1_Sample063.mzML	7
MSV000084186	Cohort2_Sample207.mzML	7
MSV000084186	Cohort2_Sample308.mzML	7
MSV000084186	Cohort2_Sample418.mzML	7
MSV000085561	002b.mzML	7
MSV000085561	004a.mzML	7
MSV000085561	004c.mzML	7
MSV000085561	011b.mzML	7
MSV000085561	011c.mzML	7
MSV000085744	RP(+)_UrineHigh_DDA2.mzML	7
MSV000085744	RP(+)_UrineHigh_DDA3.mzML	7
MSV000080533	NIST_STD_1_a_neg.mzXML	6
MSV000080533	NIST_STD_1_b_neg.mzXML	6
MSV000080533	NIST_STD_1_c_neg.mzXML	6
MSV000081343	EZ237.mzXML	6
MSV000081343	EZ437.mzXML	6
MSV000081343	EZ481.mzXML	6
MSV000081343	EZ506.mzXML	6
MSV000081343	EZ711.mzXML	6
MSV000081343	EZ780.mzXML	6
MSV000081343	EZ87.mzXML	6
MSV000081346	Urine_Rat_A.mzXML	6
MSV000081346	Urine_Rat_D.mzXML	6
MSV000081346	Urine_Rat_E.mzXML	6
MSV000081346	Urine_Rat_G.mzXML	6
MSV000081346	Urine_Rat_I.mzXML	6
MSV000081346	Urine_Rat_Ia.mzXML	6
MSV000081346	Urine_Rat_N.mzXML	6
MSV000081346	Urine_Rat_O.mzXML	6
MSV000081346	Urine_Rat_R.mzXML	6
MSV000081346	Urine_Rat_S.mzXML	6
MSV000081346	Urine_Rat_T.mzXML	6
MSV000081346	Urine_Rat_U.mzXML	6
MSV000081357	SEED_C18p_Sejal_U1_BB7_01_11423.mzXML	6
MSV000081357	SEED_C18p_Sejal_U1_BF6_01_11480.mzXML	6
MSV000081364	L_C18_Polar_16_MS2_DF_1_03.mzXML	6
MSV000081364	L_C18_PS_16_MS2_DF_1_01.mzXML	6
MSV000081464	J_3_3soil_2_Y_C10.mzML	6
MSV000081464	J_Seedling_3_3dpp_Seedling_1_D10_D10.mzML	6
MSV000081464	J_Seedling_4_1dpp_Seedling_1_E07_E7.mzML	6
MSV000081464	J4_1_Endocarp_3_G_A7.mzML	6
MSV000081464	J4_5_Mesocarp_2_Y_H11.mzML	6
MSV000081464	NS_Corn_leaves_plant_5_2_Y_D5.mzML	6
MSV000081464	NS2_2_Locular_Tissue_2_Y_H6.mzML	6
MSV000081804	20151016_pHILIC___NEG_MSMS_KZ_RootExu_9wk_4_of_4_MeOHExt__Run23.mzML	6
MSV000081808	20160119_pHILIC___NEG_MSMS_KZ_HA14_D_Paenibacillus_sp_URHA0014______Run206.mzML	6
MSV000081808	20160119_pHILIC___NEG_MSMS_KZ_HA20_A_Nocardioides_sp_URHA0020______Run46.mzML	6
MSV000081808	20160119_pHILIC___NEG_MSMS_KZ_HA20_B_Nocardioides_sp_URHA0020______Run110.mzML	6
MSV000081808	20160119_pHILIC___NEG_MSMS_KZ_HA31_B_Geodermatophilaceae_bacterium_URHA0031______Run107.mzML	6
MSV000081808	20160119_pHILIC___NEG_MSMS_KZ_HA36_A_Microbacterium_sp_URHA0036______Run36.mzML	6
MSV000081808	20160119_pHILIC___NEG_MSMS_KZ_HA36_B_Microbacterium_sp_URHA0036______Run79.mzML	6
MSV000081808	20160119_pHILIC___NEG_MSMS_KZ_HA36_C_Microbacterium_sp_URHA0036______Run144.mzML	6
MSV000081808	20160119_pHILIC___NEG_MSMS_KZ_HA36_D_Microbacterium_sp_URHA0036______Run224.mzML	6
MSV000081808	20160119_pHILIC___NEG_MSMS_KZ_HA56_A_Mesorhizobium_sp_URHA0056______Run52.mzML	6
MSV000081808	20160119_pHILIC___NEG_MSMS_KZ_HA56_C_Mesorhizobium_sp_URHA0056______Run169.mzML	6
MSV000081808	20160119_pHILIC___NEG_MSMS_KZ_HA56_D_Mesorhizobium_sp_URHA0056______Run221.mzML	6
MSV000081808	20160119_pHILIC___NEG_MSMS_KZ_HB44_A_Mycobacterium_sp_URHB0044______Run42.mzML	6
MSV000081808	20160119_pHILIC___NEG_MSMS_KZ_HB44_B_Mycobacterium_sp_URHB0044______Run83.mzML	6
MSV000081808	20160119_pHILIC___NEG_MSMS_KZ_HB62_B_Geodermatophilaceae_bacterium_URHB0062______Run95.mzML	6
MSV000081808	20160119_pHILIC___NEG_MSMS_KZ_HB62_C_Geodermatophilaceae_bacterium_URHB0062______Run120.mzML	6
MSV000081808	20160119_pHILIC___NEG_MSMS_KZ_HD17_B_Rhodospirillales_bacterium_URHD0017______Run104.mzML	6
MSV000081808	20160119_pHILIC___NEG_MSMS_KZ_HD17_C_Rhodospirillales_bacterium_URHD0017______Run126.mzML	6
MSV000081808	20160119_pHILIC___NEG_MSMS_KZ_HD24_A_Cellulomonas_sp_URHD0024______Run55.mzML	6
MSV000081808	20160119_pHILIC___NEG_MSMS_KZ_HD82_B_Solirubrobacter_sp_URHD0082______Run76.mzML	6
MSV000081808	20160119_pHILIC___NEG_MSMS_KZ_HD82_D_Solirubrobacter_sp_URHD0082______Run212.mzML	6
MSV000081879	F0060131.mzML	6
MSV000081879	F0060133.mzML	6
MSV000081879	F0060144.mzML	6
MSV000081879	F0060149.mzML	6
MSV000081957	Urine83_Juice_12h_Top3_Pos.mzML	6
MSV000082261	11129_NH005_JJK_Ur.mzML	6
MSV000082261	11129_NH015_JJK_Ur.mzML	6
MSV000082261	11129_NH020_JJK_Ur.mzML	6
MSV000082261	11129_NH025_JJK_Ur.mzML	6
MSV000082261	11129_NH027_JJK_Ur.mzML	6
MSV000082261	11129_NH031_JJK_Ur.mzML	6
MSV000082261	11129_NT1D004_JJK_Ur.mzML	6
MSV000082261	11129_NT1D005_JJK_Ur.mzML	6
MSV000082261	11129_NT1D007_JJK_Ur.mzML	6
MSV000082261	11129_NT1D010_JJK_Ur.mzML	6
MSV000082261	11129_NT1D011_JJK_Ur.mzML	6
MSV000082261	11129_NT1D014_JJK_Ur.mzML	6
MSV000082261	11129_NT1D016_JJK_Ur.mzML	6
MSV000082261	11129_NT1D018_JJK_Ur.mzML	6
MSV000082261	11129_NT1D023_JJK_Ur.mzML	6
MSV000082261	11129_NT1D024_JJK_Ur.mzML	6
MSV000082261	11129_NT1D028_JJK_Ur.mzML	6
MSV000082261	11129_NT1D029_JJK_Ur.mzML	6
MSV000082261	11129_OH004_JJK_Ur.mzML	6
MSV000082261	11129_OH005_JJK_Ur.mzML	6
MSV000082261	11129_OH010_JJK_Ur.mzML	6
MSV000082261	11129_OH012_JJK_Ur.mzML	6
MSV000082261	11129_OH014_JJK_Ur.mzML	6
MSV000082261	11129_OH017_JJK_Ur.mzML	6
MSV000082261	11129_OH019_JJK_Ur.mzML	6
MSV000082261	11129_OH020_JJK_Ur.mzML	6
MSV000082261	11129_OT1D002_JJK_Ur.mzML	6
MSV000082261	11129_OT1D018_JJK_Ur.mzML	6
MSV000082433	173.mzML	6
MSV000082433	205.mzML	6
MSV000082433	381.mzML	6
MSV000082433	461.mzML	6
MSV000082433	957.mzML	6
MSV000082433	M-0273.mzML	6
MSV000082433	M-0352.mzML	6
MSV000082433	M-0448.mzML	6
MSV000082433	M-0496.mzML	6
MSV000082433	M-0608.mzML	6
MSV000082433	M-0656.mzML	6
MSV000082433	M-0672.mzML	6
MSV000082433	M-0688.mzML	6
MSV000082433	M-0816.mzML	6
MSV000082493	DM000076815_RH3_01_29193.mzML	6
MSV000082493	DM000078724_RC5_01_29074.mzML	6
MSV000082493	DM000088429_RD3_01_29141.mzML	6
MSV000083106	rime5941_181101_Cotton_JEN2_gutcontent_3_1ul.mzML	6
MSV000083106	rime5941_181101_Cotton_YEE_faeces_2_1ul.mzML	6
MSV000083106	rime5941_181101_Cotton_YEE_gutcontent_5_1ul.mzML	6
MSV000083825	Rox_diet_neg_D002d0.mzML	6
MSV000084010	PM03.VOID.PST_BB10_01_43461.mzML	6
MSV000084010	PM05.VOID.PST_BH10_01_43371.mzML	6
MSV000084010	PM07.VOID.PRE_BA11_01_43446.mzML	6
MSV000084010	PM07.VOID.PST_BA5_01_43252.mzML	6
MSV000084010	PM07.VOID.PST_BA5_01_43439.mzML	6
MSV000084010	PM08.VOID.PRE_BE10_01_43324.mzML	6
MSV000084010	PM11.VOID.PRE_BE12_01_43514.mzML	6
MSV000084010	PM13.VOID.PRE_BC11_01_43478.mzML	6
MSV000084010	PM15.VOID.PST_BF3_01_43332.mzML	6
MSV000084010	PM16.VOID.PRE_BB11_01_43462.mzML	6
MSV000084010	PM16.VOID.PST_BB9_01_43273.mzML	6
MSV000084010	PM17.VOID.PRE_BA12_01_43447.mzML	6
MSV000084010	PM18.VOID.PRE_BD11_01_43494.mzML	6
MSV000084010	PM22.VOID.PRE_BE4_01_43317.mzML	6
MSV000084010	PM22.VOID.PST_BE7_01_43509.mzML	6
MSV000084010	PM26.VOID.PRE_BC2_01_43281.mzML	6
MSV000084010	PM26.VOID.PST_BD7_01_43303.mzML	6
MSV000084010	PM29.VOID.PRE_BD3_01_43485.mzML	6
MSV000084010	PM33.VOID.PST_BB7_01_43458.mzML	6
MSV000084010	PM41.VOID.PRE_BE9_01_43323.mzML	6
MSV000084112	11129_OT1D010_JJK_Ur.mzML	6
MSV000084186	Cohort1_Sample030.mzML	6
MSV000084186	Cohort1_Sample054.mzML	6
MSV000084186	Cohort1_Sample075.mzML	6
MSV000084186	Cohort2_Sample257.mzML	6
MSV000084186	Cohort2_Sample523.mzML	6
MSV000085129	blank_4.mzML	6
MSV000085129	blank_7.mzML	6
MSV000085129	QC_1.mzML	6
MSV000085561	010a.mzML	6
MSV000085561	010b.mzML	6
MSV000085561	010c.mzML	6
MSV000085561	014a.mzML	6
MSV000085879	018_DaLi_H9M9_H_C_R3_neg_24_HILIC.mzML	6
MSV000085879	024_DaLi_H9M9_BC_C_R3_neg_29.mzML	6
MSV000086879	DRB_1.mzML	6
MSV000080627	ONR_Plasma_104.mzML	5
MSV000080905	P2_EMP_5.mzML	5
MSV000081077	Urine_Rat_Aa.mzXML	5
MSV000081077	Urine_Rat_Ha.mzXML	5
MSV000081077	Urine_Rat_K.mzXML	5
MSV000081077	Urine_Rat_Y.mzXML	5
MSV000081346	Urine_Rat_Ea.mzXML	5
MSV000081346	Urine_Rat_Fa.mzXML	5
MSV000081346	Urine_Rat_Ga.mzXML	5
MSV000081346	Urine_Rat_H.mzXML	5
MSV000081346	Urine_Rat_Ha.mzXML	5
MSV000081346	Urine_Rat_P.mzXML	5
MSV000081346	Urine_Rat_Q.mzXML	5
MSV000081346	Urine_Rat_V.mzXML	5
MSV000081346	Urine_Rat_W.mzXML	5
MSV000081357	SEED_C18p_Sejal_U1_BA6_01_11408.mzXML	5
MSV000081357	SEED_C18p_Sejal_U1_BB4_01_11420.mzXML	5
MSV000081357	SEED_C18p_Sejal_U1_BC12_01_11442.mzXML	5
MSV000081357	SEED_C18p_Sejal_U1_BE9_01_11469.mzXML	5
MSV000081357	SEED_C18p_Sejal_U1_BF3_01_11477.mzXML	5
MSV000081357	SEED_C18p_Sejal_U1_BF4_01_11478.mzXML	5
MSV000081357	SEED_C18p_Sejal_U1_BG6_01_11496.mzXML	5
MSV000081364	K_C18_13_MS2_DF_1_02.mzXML	5
MSV000081364	K_C18_13_MS2_DF_1_03.mzXML	5
MSV000081364	K_C18_Polar_26_MS2_DF_1_01.mzXML	5
MSV000081364	L_C18_PS_16_MS2_DF_1_02.mzXML	5
MSV000081464	H_4_3soil_2_Y_C4.mzML	5
MSV000081464	H_Corn_leaves_plant_5_2_Y_D10.mzML	5
MSV000081464	H_fungal_filtrate_1month.mzML	5
MSV000081464	H_fungal_mycelia_1_month.mzML	5
MSV000081464	H_fungal_mycelia_1w.mzML	5
MSV000081464	H_Plant_1_leaves_Leaves_1_B12_B12.mzML	5
MSV000081464	H_Seedling_24h_Seedling_1_A04_A4_170814173821.mzML	5
MSV000081464	H2_4_Locular_Tissue_2_Y_F2.mzML	5
MSV000081464	J_2_top_soil_2_Y_C7.mzML	5
MSV000081464	J_4_top_soil_2_Y_C11.mzML	5
MSV000081464	J_Corn_Leaves_Plant_1_2_Y_D11.mzML	5
MSV000081464	J_fungal_mycelia_1month.mzML	5
MSV000081464	J_Seedling_1_1dpp_Seedling_1_B07_B7.mzML	5
MSV000081464	J4_5_Skin_2_Y_H10.mzML	5
MSV000081464	NS_Corn_leaves_plant_1_2_Y_D1.mzML	5
MSV000081464	NS_Corn_leaves_plant_3_2_Y_D3.mzML	5
MSV000081464	NS_Seedling_1_1dpp_Seedling_1_B06_B6_170814183517.mzML	5
MSV000081804	20151016_pHILIC___NEG_MSMS_KZ_RootExu_12wk_2_of_4_MeOHExt__Run60.mzML	5
MSV000081804	20151016_pHILIC___NEG_MSMS_KZ_RootExu_12wk_4_of_4_MeOHExt__Run45.mzML	5
MSV000081804	20151016_pHILIC___NEG_MSMS_KZ_RootExu_9wk_2_of_4_MeOHExt__Run51.mzML	5
MSV000081804	20151016_pHILIC___POS_MSMS_KZ_RootExu_3wk_1_of_4_MeOHExt__Run10.mzML	5
MSV000081804	20151016_pHILIC___POS_MSMS_KZ_RootExu_3wk_3_of_4_MeOHExt__Run35.mzML	5
MSV000081804	20151016_pHILIC___POS_MSMS_KZ_RootExu_3wk_4_of_4_MeOHExt__Run26.mzML	5
MSV000081804	20151016_pHILIC___POS_MSMS_KZ_RootExu_9wk_4_of_4_MeOHExt__Run22.mzML	5
MSV000081808	20160119_pHILIC___NEG_MSMS_KZ_HA13_A_Bradyrhizobium_URHA0013______Run12.mzML	5
MSV000081808	20160119_pHILIC___NEG_MSMS_KZ_HA13_B_Bradyrhizobium_URHA0013______Run64.mzML	5
MSV000081808	20160119_pHILIC___NEG_MSMS_KZ_HA13_C_Bradyrhizobium_URHA0013______Run153.mzML	5
MSV000081808	20160119_pHILIC___NEG_MSMS_KZ_HA14_A_Paenibacillus_sp_URHA0014______Run58.mzML	5
MSV000081808	20160119_pHILIC___NEG_MSMS_KZ_HA20_C_Nocardioides_sp_URHA0020______Run147.mzML	5
MSV000081808	20160119_pHILIC___NEG_MSMS_KZ_HA20_D_Nocardioides_sp_URHA0020______Run190.mzML	5
MSV000081808	20160119_pHILIC___NEG_MSMS_KZ_HA31_A_Geodermatophilaceae_bacterium_URHA0031______Run39.mzML	5
MSV000081808	20160119_pHILIC___NEG_MSMS_KZ_HA31_C_Geodermatophilaceae_bacterium_URHA0031______Run166.mzML	5
MSV000081808	20160119_pHILIC___NEG_MSMS_KZ_HB15_A_Pseudomonas_sp_URHB0015______Run24.mzML	5
MSV000081808	20160119_pHILIC___NEG_MSMS_KZ_HB44_D_Mycobacterium_sp_URHB0044______Run209.mzML	5
MSV000081808	20160119_pHILIC___NEG_MSMS_KZ_HD17_A_Rhodospirillales_bacterium_URHD0017______Run33.mzML	5
MSV000081808	20160119_pHILIC___NEG_MSMS_KZ_HD24_B_Cellulomonas_sp_URHD0024______Run113.mzML	5
MSV000081808	20160119_pHILIC___NEG_MSMS_KZ_HD82_A_Solirubrobacter_sp_URHD0082______Run30.mzML	5
MSV000081879	F0060124.mzML	5
MSV000081879	F0060127.mzML	5
MSV000081879	F0060136.mzML	5
MSV000081879	F0060137.mzML	5
MSV000081879	F0060146.mzML	5
MSV000081879	F0060148.mzML	5
MSV000082261	11129_NH004_JJK_Ur.mzML	5
MSV000082261	11129_NH006_JJK_Ur.mzML	5
MSV000082261	11129_NH007_JJK_Ur.mzML	5
MSV000082261	11129_NH010_JJK_Ur.mzML	5
MSV000082261	11129_NH011_JJK_Ur.mzML	5
MSV000082261	11129_NH012_JJK_Ur.mzML	5
MSV000082261	11129_NH019_JJK_Ur.mzML	5
MSV000082261	11129_NH021_JJK_Ur.mzML	5
MSV000082261	11129_NH022_JJK_Ur.mzML	5
MSV000082261	11129_NH026_JJK_Ur.mzML	5
MSV000082261	11129_NT1D001_JJK_Ur.mzML	5
MSV000082261	11129_NT1D003_JJK_Ur.mzML	5
MSV000082261	11129_NT1D019_JJK_Ur.mzML	5
MSV000082261	11129_NT1D021_JJK_Ur.mzML	5
MSV000082261	11129_NT1D033_JJK_Ur.mzML	5
MSV000082261	11129_OH008_JJK_Ur.mzML	5
MSV000082261	11129_OH011_JJK_Ur.mzML	5
MSV000082261	11129_OT1D013_JJK_Ur.mzML	5
MSV000082261	11129_OT1D015_JJK_Ur.mzML	5
MSV000082261	11129_OT1D016_JJK_Ur.mzML	5
MSV000082261	11129_OT1D020_JJK_Ur.mzML	5
MSV000082261	11129_OT1D025_JJK_Ur.mzML	5
MSV000082262	161986-OT1D003-St1-JJK_BH12_01_11630.mzML	5
MSV000082331	C7_Hand_swab_pre_Apple_Apple2.mzML	5
MSV000082331	C8_Hand_swab_Apple_Apple2.mzML	5
MSV000082331	D10_Hand_swab_Tomato.mzML	5
MSV000082331	F7_Hand_swab_pre_Cucumber.mzML	5
MSV000082433	29.mzML	5
MSV000082433	493.mzML	5
MSV000082433	61.mzML	5
MSV000082433	M-0464.mzML	5
MSV000082433	M-0480.mzML	5
MSV000082433	M-0784.mzML	5
MSV000082493	DM000076791_RH2_01_29192.mzML	5
MSV000082493	DM000076799_RC8_01_29077.mzML	5
MSV000082493	DM000076801_RE2_01_29153.mzML	5
MSV000082493	DM000078262_RF3_01_29167.mzML	5
MSV000082493	DM000078263_RC2_01_29071.mzML	5
MSV000082493	DM000078264_RG8_01_29185.mzML	5
MSV000082493	DM000078708_RC10_01_29079.mzML	5
MSV000082493	DM000078719_RA11_01_29054.mzML	5
MSV000082493	DM000078732_RD5_01_29087.mzML	5
MSV000082493	DM000078735_RA9_01_29052.mzML	5
MSV000082493	DM000085587_RE12_01_29163.mzML	5
MSV000082493	DM000086569_RD11_01_29149.mzML	5
MSV000082493	DM000088106_RE1_01_29152.mzML	5
MSV000082493	DM000088431_RG12_01_29189.mzML	5
MSV000082493	DM000088433_RB4_01_29116.mzML	5
MSV000082493	DM000088446_RG9_01_29186.mzML	5
MSV000082493	DM000088474_RH5_01_29195.mzML	5
MSV000082608	81608.mzML	5
MSV000082608	81610.mzML	5
MSV000082608	81795.mzML	5
MSV000082608	81880.mzML	5
MSV000083105	rime5941_181101_neg_Cotton_leaves_1_5ul.mzML	5
MSV000083105	rime5941_181101_neg_Cotton_leaves_2_5ul.mzML	5
MSV000083302	S1_RD7_01_40294.mzML	5
MSV000083302	S101_BE2_01_40456.mzML	5
MSV000083302	S103_RA1_01_40465.mzML	5
MSV000083302	S107_RA3_01_40467.mzML	5
MSV000083302	S119_RE3_01_40405.mzML	5
MSV000083302	S120_RA7_01_40263.mzML	5
MSV000083302	S121_RB5_01_40376.mzML	5
MSV000083302	S122_RA8_01_40472.mzML	5
MSV000083302	S135_BA2_01_40415.mzML	5
MSV000083302	S138_RD6_01_40293.mzML	5
MSV000083302	S139_RB4_01_40270.mzML	5
MSV000083302	S146_BE5_01_40459.mzML	5
MSV000083302	S161_BB4_01_40324.mzML	5
MSV000083302	S164_RC2_01_40278.mzML	5
MSV000083302	S165_BE8_01_40359.mzML	5
MSV000083302	S168_RB7_01_40378.mzML	5
MSV000083302	S177_RB8_01_40484.mzML	5
MSV000083302	S179_RB7_01_40483.mzML	5
MSV000083302	S180_RC1_01_40485.mzML	5
MSV000083302	S31_RC7_01_40389.mzML	5
MSV000083302	S32_BE6_01_40460.mzML	5
MSV000083302	S4_BA7_01_40314.mzML	5
MSV000083302	S42_RD3_01_40290.mzML	5
MSV000083302	S44_BC7_01_40440.mzML	5
MSV000083302	S45_RA8_01_40369.mzML	5
MSV000083302	S46_BB8_01_40328.mzML	5
MSV000083302	S47_BD1_01_40341.mzML	5
MSV000083302	S5_BD8_01_40351.mzML	5
MSV000083302	S50_RA5_01_40469.mzML	5
MSV000083302	S53_RC2_01_40384.mzML	5
MSV000083302	S54_RE1_01_40298.mzML	5
MSV000083302	S55_RC1_01_40277.mzML	5
MSV000083302	S69_BE4_01_40458.mzML	5
MSV000083302	S74_BB1_01_40319.mzML	5
MSV000083302	S87_BA3_01_40310.mzML	5
MSV000083302	S9_BD6_01_40346.mzML	5
MSV000083302	S99_RE4_01_40301.mzML	5
MSV000083475	5A11_2_63_minich-76-s004-a04.mzML	5
MSV000083475	5B3_2_71_minich-76-s006-a04.mzML	5
MSV000083825	Rox_diet_neg_D003d-14.mzML	5
MSV000083825	Rox_diet_neg_P_D015d+14.mzML	5
MSV000083825	Rox_diet_neg_S_D015d0.mzML	5
MSV000084010	PM02.VOID.PRE_BC10_01_43290.mzML	5
MSV000084010	PM02.VOID.PRE_BC10_01_43477.mzML	5
MSV000084010	PM03.VOID.PST_BB10_01_43274.mzML	5
MSV000084010	PM09.VOID.PRE_BH11_01_43372.mzML	5
MSV000084010	PM12.VOID.PRE_BE11_01_43513.mzML	5
MSV000084010	PM12.VOID.PST_BB4_01_43454.mzML	5
MSV000084010	PM16.VOID.PRE_BB11_01_43275.mzML	5
MSV000084010	PM18.VOID.PRE_BD11_01_43307.mzML	5
MSV000084010	PM29.VOID.PST_BA8_01_43443.mzML	5
MSV000084010	PM31.VOID.PST_BB5_01_43455.mzML	5
MSV000084010	PM32.VOID.PST_BC6_01_43472.mzML	5
MSV000084010	PM35.VOID.PST_BC9_01_43476.mzML	5
MSV000084010	PM37.VOID.PRE_BB3_01_43266.mzML	5
MSV000084010	PM37.VOID.PRE_BB3_01_43453.mzML	5
MSV000084010	PM39.VOID.PRE_BA3_01_43437.mzML	5
MSV000084010	PM39.VOID.PST_BA6_01_43253.mzML	5
MSV000084010	PM39.VOID.PST_BA6_01_43440.mzML	5
MSV000084010	PM42.VOID.PRE_BD9_01_43492.mzML	5
MSV000084010	PM48.VOID.PRE_BF2_01_43331.mzML	5
MSV000084112	11129_OT1D005_JJK_Ur.mzML	5
MSV000084186	Cohort1_Sample004.mzML	5
MSV000084186	Cohort1_Sample009.mzML	5
MSV000084186	Cohort1_Sample010.mzML	5
MSV000084186	Cohort1_Sample011.mzML	5
MSV000084186	Cohort1_Sample012.mzML	5
MSV000084186	Cohort1_Sample013.mzML	5
MSV000084186	Cohort1_Sample016.mzML	5
MSV000084186	Cohort1_Sample021.mzML	5
MSV000084186	Cohort1_Sample024.mzML	5
MSV000084186	Cohort1_Sample026.mzML	5
MSV000084186	Cohort1_Sample027.mzML	5
MSV000084186	Cohort1_Sample029.mzML	5
MSV000084186	Cohort1_Sample031.mzML	5
MSV000084186	Cohort1_Sample037.mzML	5
MSV000084186	Cohort1_Sample039.mzML	5
MSV000084186	Cohort1_Sample040.mzML	5
MSV000084186	Cohort1_Sample043.mzML	5
MSV000084186	Cohort1_Sample046.mzML	5
MSV000084186	Cohort1_Sample047.mzML	5
MSV000084186	Cohort1_Sample048.mzML	5
MSV000084186	Cohort1_Sample051.mzML	5
MSV000084186	Cohort1_Sample052.mzML	5
MSV000084186	Cohort1_Sample053.mzML	5
MSV000084186	Cohort1_Sample057.mzML	5
MSV000084186	Cohort1_Sample058.mzML	5
MSV000084186	Cohort1_Sample060.mzML	5
MSV000084186	Cohort1_Sample064.mzML	5
MSV000084186	Cohort1_Sample068.mzML	5
MSV000084186	Cohort1_Sample069.mzML	5
MSV000084186	Cohort1_Sample071.mzML	5
MSV000084186	Cohort1_Sample073.mzML	5
MSV000084186	Cohort1_Sample074.mzML	5
MSV000084186	Cohort1_Sample076.mzML	5
MSV000084186	Cohort2_Sample001.mzML	5
MSV000084186	Cohort2_Sample014.mzML	5
MSV000084186	Cohort2_Sample019.mzML	5
MSV000084186	Cohort2_Sample026.mzML	5
MSV000084186	Cohort2_Sample033.mzML	5
MSV000084186	Cohort2_Sample055.mzML	5
MSV000084186	Cohort2_Sample139.mzML	5
MSV000084186	Cohort2_Sample149.mzML	5
MSV000084186	Cohort2_Sample258.mzML	5
MSV000084186	Cohort2_Sample282.mzML	5
MSV000084186	Cohort2_Sample289.mzML	5
MSV000084186	Cohort2_Sample294.mzML	5
MSV000084186	Cohort2_Sample324.mzML	5
MSV000084186	Cohort2_Sample326.mzML	5
MSV000084186	Cohort2_Sample330.mzML	5
MSV000084186	Cohort2_Sample350.mzML	5
MSV000084186	Cohort2_Sample383.mzML	5
MSV000084186	Cohort2_Sample390.mzML	5
MSV000084186	Cohort2_Sample392.mzML	5
MSV000084186	Cohort2_Sample398.mzML	5
MSV000084186	Cohort2_Sample423.mzML	5
MSV000084186	Cohort2_Sample449.mzML	5
MSV000084186	Cohort2_Sample451.mzML	5
MSV000084663	sample_1_RA2_01_49336.mzML	5
MSV000085042	QC1_pos-QC1.mzML	5
MSV000085042	QC2_pos-QC2.mzML	5
MSV000085561	001a.mzML	5
MSV000085561	001b.mzML	5
MSV000085561	002c.mzML	5
MSV000085561	003c.mzML	5
MSV000085561	004b.mzML	5
MSV000085561	006b.mzML	5
MSV000085561	006c.mzML	5
MSV000085561	015a.mzML	5
MSV000085561	015b.mzML	5
MSV000085561	015c.mzML	5
MSV000085561	016a.mzML	5
MSV000085561	020b.mzML	5
MSV000085561	QC12.mzML	5
MSV000085657	QC_2.mzML	5
MSV000085657	QC_3.mzML	5
MSV000085657	QC_5.mzML	5
MSV000085657	QC_6.mzML	5
MSV000085744	RP(+)_UrineHigh_DDA1.mzML	5
MSV000086207	018a.mzML	5
MSV000086207	018c.mzML	5
MSV000086270	ADNI_Go2_P06_D10.mzML	5
MSV000086879	Pooled_1.mzML	5
MSV000080533	NIST_STD_025_a_neg.mzXML	4
MSV000080533	NIST_STD_025_b_neg.mzXML	4
MSV000080533	NIST_STD_025_c_neg.mzXML	4
MSV000080533	NIST_STD_05_a_neg.mzXML	4
MSV000080533	NIST_STD_05_b_neg.mzXML	4
MSV000080533	NIST_STD_05_c_neg.mzXML	4
MSV000080627	ONR_Plasma_116.mzML	4
MSV000080627	ONR_Plasma_12.mzML	4
MSV000080627	ONR_Plasma_123.mzML	4
MSV000080627	ONR_Plasma_130.mzML	4
MSV000080627	ONR_Plasma_26.mzML	4
MSV000080905	P5_EMP_26.mzML	4
MSV000080905	P5_EMP_89.mzML	4
MSV000081077	Plasma_Rat_A.mzXML	4
MSV000081077	Plasma_Rat_B.mzXML	4
MSV000081077	Plasma_Rat_E.mzXML	4
MSV000081077	Plasma_Rat_Ea.mzXML	4
MSV000081077	Plasma_Rat_F.mzXML	4
MSV000081077	Plasma_Rat_G.mzXML	4
MSV000081077	Plasma_Rat_Ga.mzXML	4
MSV000081077	Plasma_Rat_Ha.mzXML	4
MSV000081077	Plasma_Rat_Ia.mzXML	4
MSV000081077	Plasma_Rat_J.mzXML	4
MSV000081077	Plasma_Rat_K.mzXML	4
MSV000081077	Plasma_Rat_R.mzXML	4
MSV000081077	Plasma_Rat_S.mzXML	4
MSV000081077	Plasma_Rat_U.mzXML	4
MSV000081077	Plasma_Rat_V.mzXML	4
MSV000081077	Plasma_Rat_Z.mzXML	4
MSV000081077	Urine_Rat_A.mzXML	4
MSV000081077	Urine_Rat_D.mzXML	4
MSV000081077	Urine_Rat_E.mzXML	4
MSV000081077	Urine_Rat_G.mzXML	4
MSV000081077	Urine_Rat_Ga.mzXML	4
MSV000081077	Urine_Rat_I.mzXML	4
MSV000081077	Urine_Rat_Ia.mzXML	4
MSV000081077	Urine_Rat_L.mzXML	4
MSV000081077	Urine_Rat_N.mzXML	4
MSV000081077	Urine_Rat_O.mzXML	4
MSV000081077	Urine_Rat_P.mzXML	4
MSV000081077	Urine_Rat_R.mzXML	4
MSV000081077	Urine_Rat_S.mzXML	4
MSV000081077	Urine_Rat_T.mzXML	4
MSV000081077	Urine_Rat_U.mzXML	4
MSV000081160	G3_RV1_CV0426.mzML	4
MSV000081160	G3_RV3_CV0428.mzML	4
MSV000081160	G4_RV2_CV0481.mzML	4
MSV000081343	EZ11.mzXML	4
MSV000081343	EZ12.mzXML	4
MSV000081343	EZ13.mzXML	4
MSV000081343	EZ14.mzXML	4
MSV000081343	EZ15.mzXML	4
MSV000081343	EZ16.mzXML	4
MSV000081343	EZ17.mzXML	4
MSV000081343	EZ18.mzXML	4
MSV000081343	EZ20.mzXML	4
MSV000081343	EZ231.mzXML	4
MSV000081343	EZ232.mzXML	4
MSV000081343	EZ233.mzXML	4
MSV000081343	EZ234.mzXML	4
MSV000081343	EZ235.mzXML	4
MSV000081343	EZ236.mzXML	4
MSV000081343	EZ238.mzXML	4
MSV000081343	EZ239.mzXML	4
MSV000081343	EZ240.mzXML	4
MSV000081343	EZ300.mzXML	4
MSV000081343	EZ301.mzXML	4
MSV000081343	EZ302.mzXML	4
MSV000081343	EZ303.mzXML	4
MSV000081343	EZ304.mzXML	4
MSV000081343	EZ305.mzXML	4
MSV000081343	EZ306.mzXML	4
MSV000081343	EZ307.mzXML	4
MSV000081343	EZ308.mzXML	4
MSV000081343	EZ363.mzXML	4
MSV000081343	EZ364.mzXML	4
MSV000081343	EZ365.mzXML	4
MSV000081343	EZ366.mzXML	4
MSV000081343	EZ367.mzXML	4
MSV000081343	EZ368.mzXML	4
MSV000081343	EZ369.mzXML	4
MSV000081343	EZ370.mzXML	4
MSV000081343	EZ371.mzXML	4
MSV000081343	EZ431.mzXML	4
MSV000081343	EZ432.mzXML	4
MSV000081343	EZ433.mzXML	4
MSV000081343	EZ434.mzXML	4
MSV000081343	EZ435.mzXML	4
MSV000081343	EZ436.mzXML	4
MSV000081343	EZ438.mzXML	4
MSV000081343	EZ439.mzXML	4
MSV000081343	EZ440.mzXML	4
MSV000081343	EZ483.mzXML	4
MSV000081343	EZ485.mzXML	4
MSV000081343	EZ489.mzXML	4
MSV000081343	EZ501.mzXML	4
MSV000081343	EZ502.mzXML	4
MSV000081343	EZ503.mzXML	4
MSV000081343	EZ504.mzXML	4
MSV000081343	EZ505.mzXML	4
MSV000081343	EZ507.mzXML	4
MSV000081343	EZ508.mzXML	4
MSV000081343	EZ509.mzXML	4
MSV000081343	EZ510.mzXML	4
MSV000081343	EZ551.mzXML	4
MSV000081343	EZ552.mzXML	4
MSV000081343	EZ556.mzXML	4
MSV000081343	EZ557.mzXML	4
MSV000081343	EZ559.mzXML	4
MSV000081343	EZ560.mzXML	4
MSV000081343	EZ580.mzXML	4
MSV000081343	EZ699.mzXML	4
MSV000081343	EZ712.mzXML	4
MSV000081343	EZ718.mzXML	4
MSV000081343	EZ771.mzXML	4
MSV000081343	EZ772.mzXML	4
MSV000081343	EZ773.mzXML	4
MSV000081343	EZ774.mzXML	4
MSV000081343	EZ775.mzXML	4
MSV000081343	EZ776.mzXML	4
MSV000081343	EZ777.mzXML	4
MSV000081343	EZ778.mzXML	4
MSV000081343	EZ779.mzXML	4
MSV000081343	EZ781.mzXML	4
MSV000081343	EZ782.mzXML	4
MSV000081343	EZ783.mzXML	4
MSV000081343	EZ784.mzXML	4
MSV000081343	EZ785.mzXML	4
MSV000081343	EZ786.mzXML	4
MSV000081343	EZ787.mzXML	4
MSV000081343	EZ788.mzXML	4
MSV000081343	EZ790.mzXML	4
MSV000081343	EZ81.mzXML	4
MSV000081343	EZ82.mzXML	4
MSV000081343	EZ83.mzXML	4
MSV000081343	EZ84.mzXML	4
MSV000081343	EZ85.mzXML	4
MSV000081343	EZ86.mzXML	4
MSV000081343	EZ88.mzXML	4
MSV000081343	EZ89.mzXML	4
MSV000081343	EZ90.mzXML	4
MSV000081346	Urine_Rat_K.mzXML	4
MSV000081357	SEED_C18p_Sejal_U1_BA7_01_11409.mzXML	4
MSV000081357	SEED_C18p_Sejal_U1_BA9_01_11411.mzXML	4
MSV000081357	SEED_C18p_Sejal_U1_BB8_01_11424.mzXML	4
MSV000081357	SEED_C18p_Sejal_U1_BB9_01_11425.mzXML	4
MSV000081357	SEED_C18p_Sejal_U1_BC7_01_11437.mzXML	4
MSV000081357	SEED_C18p_Sejal_U1_BD10_01_11454.mzXML	4
MSV000081357	SEED_C18p_Sejal_U1_BD7_01_11451.mzXML	4
MSV000081357	SEED_C18p_Sejal_U1_BE10_01_11470.mzXML	4
MSV000081357	SEED_C18p_Sejal_U1_BE11_01_11471.mzXML	4
MSV000081357	SEED_C18p_Sejal_U1_BE12_01_11472.mzXML	4
MSV000081357	SEED_C18p_Sejal_U1_BE4_01_11464.mzXML	4
MSV000081357	SEED_C18p_Sejal_U1_BE5_01_11465.mzXML	4
MSV000081357	SEED_C18p_Sejal_U1_BE7_01_11467.mzXML	4
MSV000081357	SEED_C18p_Sejal_U1_BE8_01_11468.mzXML	4
MSV000081357	SEED_C18p_Sejal_U1_BF12_01_11486.mzXML	4
MSV000081357	SEED_C18p_Sejal_U1_BF2_01_11476.mzXML	4
MSV000081357	SEED_C18p_Sejal_U1_BF7_01_11481.mzXML	4
MSV000081357	SEED_C18p_Sejal_U1_BG3_01_11493.mzXML	4
MSV000081357	SEED_C18p_Sejal_U1_BG4_01_11494.mzXML	4
MSV000081357	SEED_C18p_Sejal_U1_BG5_01_11495.mzXML	4
MSV000081364	K_C18_Polar_26_MS2_DF_1_02.mzXML	4
MSV000081364	L_C18_Polar_16_MS2_DF_1_01.mzXML	4
MSV000081364	L_C18_Polar_16_MS2_DF_1_02.mzXML	4
MSV000081364	L_C18_PS_16_MS2_DF_1_03.mzXML	4
MSV000081464	H_Corn_leaves_plant_4_2_Y_D9.mzML	4
MSV000081464	H_Fungal_filltrate_24h_170814185415.mzML	4
MSV000081464	H_Plant_2_leaves_Leaves_1_E12_E12.mzML	4
MSV000081464	H_Plant_3_leaves_Leaves_1_H12_H12.mzML	4
MSV000081464	H_Seedling_4_1dpp_A07.mzML	4
MSV000081464	H_Seedling_4_3dpp_Seedling_1_A09_A9.mzML	4
MSV000081464	H_Seedling_48h_Seedling_1_B05_B5_170814181617.mzML	4
MSV000081464	H_Seedling_48h_Seedling_1_C05_C5.mzML	4
MSV000081464	H_Seedling_48h_Seedling_1_D05_D5.mzML	4
MSV000081464	H2_4_Mesocarp_2_Y_E12.mzML	4
MSV000081464	H2_4_Seed_2_Y_F5.mzML	4
MSV000081464	H2_4_Skin_2_Y_E11.mzML	4
MSV000081464	H4_4_Mesocarp_2_Y_E5.mzML	4
MSV000081464	H4_4_Skin_2_Y_E4.mzML	4
MSV000081464	J_1_3soil_2_Y_C6.mzML	4
MSV000081464	J_1_top_soil_2_Y_C5.mzML	4
MSV000081464	J_1_top_soil_2_Y_C5_170815222029.mzML	4
MSV000081464	J_4_3soil_2_Y_C12.mzML	4
MSV000081464	J_Fungal_filtrate.mzML	4
MSV000081464	J_Seedling_2_2dpp_Seedling_1_G08_G8.mzML	4
MSV000081464	J_Seedling_3_1dpp_Seedling_1_D07_D7.mzML	4
MSV000081464	J_Seedling_48h_Seedling_1_F05_F5.mzML	4
MSV000081464	J_Seedling_48h_Seedling_1_H05_H5.mzML	4
MSV000081464	J4_5_Endocarp_2_Y_H12.mzML	4
MSV000081464	J4_5_Placenta_3_G_A3.mzML	4
MSV000081464	NS_Corn_leaves_plant_2_2_Y_D2.mzML	4
MSV000081464	NS_Plant_4_leaves_Leaves_1_G11_G11.mzML	4
MSV000081464	NS_Seedling_1_2dpp_Seedling_1_F07_F7.mzML	4
MSV000081464	NS_Seedling_4_3dpp_Seedling_1_E09_E9.mzML	4
MSV000081464	NS_Seedling_48h_Seedling_1_H04_H4.mzML	4
MSV000081464	NS1_3_Locular_Tissue_2_Y_G11.mzML	4
MSV000081464	NS1_3_Mesocarp_2_Y_G9.mzML	4
MSV000081464	NS1_3_Skin_2_Y_G8.mzML	4
MSV000081464	NS2_1_Endocarp_2_Y_G3.mzML	4
MSV000081464	NS2_2_Skin_2_Y_H3.mzML	4
MSV000081464	QC_Plant_2.mzML	4
MSV000081464	QC_Plant_2_170816020807.mzML	4
MSV000081804	20151016_pHILIC___NEG_MSMS_KZ_RootExu_12wk_3_of_4_MeOHExt__Run30.mzML	4
MSV000081804	20151016_pHILIC___NEG_MSMS_KZ_RootExu_3wk_2_of_4_MeOHExt__Run54.mzML	4
MSV000081804	20151016_pHILIC___NEG_MSMS_KZ_RootExu_6wk_1_of_4_MeOHExt__Run14.mzML	4
MSV000081804	20151016_pHILIC___NEG_MSMS_KZ_RootExu_6wk_2_of_4_MeOHExt__Run48.mzML	4
MSV000081804	20151016_pHILIC___NEG_MSMS_KZ_RootExu_6wk_3_of_4_MeOHExt__Run33.mzML	4
MSV000081804	20151016_pHILIC___NEG_MSMS_KZ_RootExu_6wk_4_of_4_MeOHExt__Run57.mzML	4
MSV000081804	20151016_pHILIC___NEG_MSMS_KZ_RootExu_9wk_1_of_4_MeOHExt__Run17.mzML	4
MSV000081804	20151016_pHILIC___NEG_MSMS_KZ_RootExu_9wk_3_of_4_MeOHExt__Run39.mzML	4
MSV000081808	20160119_pHILIC___NEG_MSMS_KZ_HA13_D_Bradyrhizobium_URHA0013______Run184.mzML	4
MSV000081808	20160119_pHILIC___NEG_MSMS_KZ_HA31_D_Geodermatophilaceae_bacterium_URHA0031______Run178.mzML	4
MSV000081808	20160119_pHILIC___NEG_MSMS_KZ_HA54_B_Burkholderia_sp_URHA0054______Run67.mzML	4
MSV000081808	20160119_pHILIC___NEG_MSMS_KZ_HA54_C_Burkholderia_sp_URHA0054______Run138.mzML	4
MSV000081808	20160119_pHILIC___NEG_MSMS_KZ_HA54_D_Burkholderia_sp_URHA0054______Run215.mzML	4
MSV000081808	20160119_pHILIC___NEG_MSMS_KZ_HB15_B_Pseudomonas_sp_URHB0015______Run73.mzML	4
MSV000081808	20160119_pHILIC___NEG_MSMS_KZ_HB15_C_Pseudomonas_sp_URHB0015______Run123.mzML	4
MSV000081808	20160119_pHILIC___NEG_MSMS_KZ_HB44_C_Mycobacterium_sp_URHB0044______Run129.mzML	4
MSV000081808	20160119_pHILIC___NEG_MSMS_KZ_HB58_D_Flavobacterium_sp_URHB0058______Run187.mzML	4
MSV000081808	20160119_pHILIC___NEG_MSMS_KZ_HD17_D_Rhodospirillales_bacterium_URHD0017______Run194.mzML	4
MSV000081808	20160119_pHILIC___NEG_MSMS_KZ_HD57_A_Sphingomonas_sp_URHD0057______Run21.mzML	4
MSV000081808	20160119_pHILIC___NEG_MSMS_KZ_HD57_B_Sphingomonas_sp_URHD0057______Run98.mzML	4
MSV000081808	20160119_pHILIC___NEG_MSMS_KZ_HD57_C_Sphingomonas_sp_URHD0057______Run157.mzML	4
MSV000081808	20160119_pHILIC___NEG_MSMS_KZ_HD57_D_Sphingomonas_sp_URHD0057______Run197.mzML	4
MSV000081810	20151016_pHILIC___NEG_MSMS_KZ_RootCass_8_MeOH_2ul____Run79.mzML	4
MSV000081879	F0060116.mzML	4
MSV000081879	F0060117.mzML	4
MSV000081879	F0060118.mzML	4
MSV000081879	F0060120.mzML	4
MSV000081879	F0060121.mzML	4
MSV000081879	F0060125.mzML	4
MSV000081879	F0060126.mzML	4
MSV000081879	F0060128.mzML	4
MSV000081879	F0060130.mzML	4
MSV000081879	F0060132.mzML	4
MSV000081879	F0060135.mzML	4
MSV000081879	F0060138.mzML	4
MSV000081879	F0060139.mzML	4
MSV000081879	F0060140.mzML	4
MSV000081879	F0060141.mzML	4
MSV000081879	F0060142.mzML	4
MSV000082048	21_70.mzML	4
MSV000082048	21_72.mzML	4
MSV000082048	21_73.mzML	4
MSV000082048	21_74.mzML	4
MSV000082048	6_18.mzML	4
MSV000082048	6_2.mzML	4
MSV000082048	6_70.mzML	4
MSV000082048	6_71.mzML	4
MSV000082048	6_74.mzML	4
MSV000082261	11129_NH013_JJK_Ur.mzML	4
MSV000082261	11129_NH018_JJK_Ur.mzML	4
MSV000082261	11129_OH006_JJK_Ur.mzML	4
MSV000082261	11129_OH018_JJK_Ur.mzML	4
MSV000082261	11129_OH023_JJK_Ur.mzML	4
MSV000082261	11129_OT1D009_JJK_Ur.mzML	4
MSV000082261	11129_OT1D023_JJK_Ur.mzML	4
MSV000082331	C1_Peach_Peach2.mzML	4
MSV000082331	D9_Hand_swab_pre_Tomato.mzML	4
MSV000082331	E11_Hand_swab_pre_Bell_pepper.mzML	4
MSV000082331	F2_swab_blank.mzML	4
MSV000082331	F3_Cucumber.mzML	4
MSV000082433	157.mzML	4
MSV000082433	349.mzML	4
MSV000082433	365.mzML	4
MSV000082433	413.mzML	4
MSV000082433	M-0113.mzML	4
MSV000082433	M-0432.mzML	4
MSV000082433	M-0528.mzML	4
MSV000082433	M-0576.mzML	4
MSV000082433	M-0752.mzML	4
MSV000082433	M-0768.mzML	4
MSV000082493	DM000076796_RA9_01_29108.mzML	4
MSV000082493	DM000076798_RC1_01_29070.mzML	4
MSV000082493	DM000076803_RH6_01_29196.mzML	4
MSV000082493	DM000076805_RA2_01_29101.mzML	4
MSV000082493	DM000076806_RB7_01_29119.mzML	4
MSV000082493	DM000076811_RF5_01_29169.mzML	4
MSV000082493	DM000076816_RD4_01_29142.mzML	4
MSV000082493	DM000076820_RC4_01_29073.mzML	4
MSV000082493	DM000076821_RC12_01_29137.mzML	4
MSV000082493	DM000076822_RB1_01_29057.mzML	4
MSV000082493	DM000076825_RF2_01_29166.mzML	4
MSV000082493	DM000076837_RC3_01_29072.mzML	4
MSV000082493	DM000076838_RB2_01_29058.mzML	4
MSV000082493	DM000078702_RE3_01_29154.mzML	4
MSV000082493	DM000078706_RD2_01_29140.mzML	4
MSV000082493	DM000078707_RB3_01_29115.mzML	4
MSV000082493	DM000078718_RD5_01_29143.mzML	4
MSV000082493	DM000078730_RH7_01_29197.mzML	4
MSV000082493	DM000078737_RB10_01_29122.mzML	4
MSV000082493	DM000086576_RC1_01_29126.mzML	4
MSV000082493	DM000086578_RA7_01_29050.mzML	4
MSV000082493	DM000086579_RD8_01_29146.mzML	4
MSV000082493	DM000088432_RC10_01_29135.mzML	4
MSV000082493	DM000088442_RA3_01_29046.mzML	4
MSV000082493	DM000088445_RC5_01_29130.mzML	4
MSV000082493	DM000088906_RE10_01_29161.mzML	4
MSV000082493	DM000089112_RA11_01_29110.mzML	4
MSV000082647	81909.mzML	4
MSV000082647	81910.mzML	4
MSV000082647	81911.mzML	4
MSV000082647	81913.mzML	4
MSV000082647	81914.mzML	4
MSV000082647	81915.mzML	4
MSV000082647	81917.mzML	4
MSV000082647	81918.mzML	4
MSV000082647	81919.mzML	4
MSV000082647	81921.mzML	4
MSV000082647	81922.mzML	4
MSV000082647	81924.mzML	4
MSV000082647	81925.mzML	4
MSV000082647	81927.mzML	4
MSV000082647	81928.mzML	4
MSV000082647	81929.mzML	4
MSV000082647	81930.mzML	4
MSV000082647	81931.mzML	4
MSV000082647	81933.mzML	4
MSV000082647	81934.mzML	4
MSV000082647	81935.mzML	4
MSV000082647	81936.mzML	4
MSV000082647	81937.mzML	4
MSV000082647	81938.mzML	4
MSV000082647	81939.mzML	4
MSV000082647	81940.mzML	4
MSV000082647	81942.mzML	4
MSV000082647	81943.mzML	4
MSV000082647	81944.mzML	4
MSV000082647	81945.mzML	4
MSV000082647	81946.mzML	4
MSV000082647	81947.mzML	4
MSV000082647	81948.mzML	4
MSV000082647	81949.mzML	4
MSV000082647	81950.mzML	4
MSV000082647	81952.mzML	4
MSV000082647	81953.mzML	4
MSV000082647	81955.mzML	4
MSV000082647	81956.mzML	4
MSV000082647	81957.mzML	4
MSV000082647	81958.mzML	4
MSV000082647	81960.mzML	4
MSV000082647	81961.mzML	4
MSV000082647	81962.mzML	4
MSV000082647	81963.mzML	4
MSV000082647	81964.mzML	4
MSV000082647	81965.mzML	4
MSV000082647	81967.mzML	4
MSV000082647	81968.mzML	4
MSV000082647	81969.mzML	4
MSV000082647	81970.mzML	4
MSV000082647	81971.mzML	4
MSV000082647	81973.mzML	4
MSV000082647	81974.mzML	4
MSV000082647	81975.mzML	4
MSV000082647	81978.mzML	4
MSV000082647	81979.mzML	4
MSV000082647	81980.mzML	4
MSV000082647	81982.mzML	4
MSV000082647	81983.mzML	4
MSV000082647	81984.mzML	4
MSV000082647	81985.mzML	4
MSV000082647	81986.mzML	4
MSV000082647	81987.mzML	4
MSV000082647	81988.mzML	4
MSV000082647	81989.mzML	4
MSV000082647	81990.mzML	4
MSV000082647	81991.mzML	4
MSV000082647	81992.mzML	4
MSV000082647	81994.mzML	4
MSV000082647	81997.mzML	4
MSV000082647	82000.mzML	4
MSV000082649	M001_plasma.mzML	4
MSV000082649	M002_plasma.mzML	4
MSV000082649	M003_plasma.mzML	4
MSV000082649	M004_plasma.mzML	4
MSV000082649	M005_plasma.mzML	4
MSV000082649	M006_plasma.mzML	4
MSV000082649	M007_plasma.mzML	4
MSV000082649	M008_plasma.mzML	4
MSV000082649	M009_plasma.mzML	4
MSV000082649	M011_plasma.mzML	4
MSV000082649	M012_plasma.mzML	4
MSV000082649	M020_plasma.mzML	4
MSV000082649	M026_plasma.mzML	4
MSV000082649	M028_plasma.mzML	4
MSV000082649	M030_plasma.mzML	4
MSV000082649	M043_plasma.mzML	4
MSV000082649	M049_plasma.mzML	4
MSV000082649	M050_plasma.mzML	4
MSV000082649	M051_plasma.mzML	4
MSV000082649	M054_plasma.mzML	4
MSV000082649	M055_plasma.mzML	4
MSV000082649	M057_plasma.mzML	4
MSV000082649	M059_plasma.mzML	4
MSV000082649	M060_plasma.mzML	4
MSV000082649	M061_plasma.mzML	4
MSV000082649	M062_plasma.mzML	4
MSV000082649	M064_plasma.mzML	4
MSV000082649	M066_plasma.mzML	4
MSV000082649	M070_plasma.mzML	4
MSV000082649	M071_plasma.mzML	4
MSV000082649	M072_plasma.mzML	4
MSV000082649	M074_plasma.mzML	4
MSV000082649	M075_plasma.mzML	4
MSV000082649	M076_plasma.mzML	4
MSV000082649	M077_plasma.mzML	4
MSV000082649	M079_plasma.mzML	4
MSV000082649	M090_plasma.mzML	4
MSV000082649	M098_plasma.mzML	4
MSV000082649	M099_plasma.mzML	4
MSV000082649	M100_plasma.mzML	4
MSV000082649	M101_plasma.mzML	4
MSV000082649	M104_plasma.mzML	4
MSV000082649	M108_plasma.mzML	4
MSV000082649	M110_plasma.mzML	4
MSV000082649	M111_plasma.mzML	4
MSV000082649	M112_plasma.mzML	4
MSV000082650	M003_62.mzML	4
MSV000082650	M005_62.mzML	4
MSV000082714	20160901_S00025115_N.mzXML	4
MSV000082714	20160901_S00025116_N.mzXML	4
MSV000082714	20160901_S00025118_N.mzXML	4
MSV000082714	20160901_S00025119_N.mzXML	4
MSV000082714	20160901_S00025121_N.mzXML	4
MSV000082714	20160901_S00025122_N.mzXML	4
MSV000082714	20160901_S00025123_N.mzXML	4
MSV000082714	20160901_S00025125_N.mzXML	4
MSV000082714	20160901_S00025126_N.mzXML	4
MSV000082714	20160901_S00025127_N.mzXML	4
MSV000082714	20160901_S00025128_N.mzXML	4
MSV000082714	20160901_S00025129_N.mzXML	4
MSV000082714	20160901_S00025130_N.mzXML	4
MSV000082714	20160901_S00025131_N.mzXML	4
MSV000082714	20160901_S00025132_N.mzXML	4
MSV000082714	20160901_S00025133_N.mzXML	4
MSV000082714	20160901_S00025135_N.mzXML	4
MSV000082714	20160901_SM_CS00000003-1_N.mzXML	4
MSV000082714	20160901_SM_CS00000003-2_N.mzXML	4
MSV000082714	20160901_SM_CS00000003-3_N.mzXML	4
MSV000082714	20160901_SM_CS00000003-4_N.mzXML	4
MSV000082714	20160901_SM_CS00000003-5_N.mzXML	4
MSV000082714	20160901_SM_CS00000003-6_N.mzXML	4
MSV000082714	20160901_SM_CS00000003-7_N.mzXML	4
MSV000082718	S00016780_Rat.mzXML	4
MSV000082718	S00016801_Rat.mzXML	4
MSV000082718	S00016810_Rat.mzXML	4
MSV000082971	Urine_44_Top10_posneg.mzML	4
MSV000083105	rime5941_181101_neg_Cotton_YEE_faeces_1_5ul.mzML	4
MSV000083105	rime5941_181101_neg_Cotton_YEE_faeces_3_5ul.mzML	4
MSV000083105	rime5941_181101_neg_Cotton_YEE_gutcontent_4_5ul.mzML	4
MSV000083105	rime5941_181101_neg_Cotton_YEE_gutcontent_5_5ul.mzML	4
MSV000083110	P20_D7_30958_12_G4_Pos_no.mzML	4
MSV000083110	P21_C8_30894_53_G1_Pos_yes.mzML	4
MSV000083110	P21_D12_30894_60_G1_Pos_yes.mzML	4
MSV000083110	P21_D8_30844_60_G3_Pos_yes.mzML	4
MSV000083110	Pooled_QC_Pos_UTEP_BaboobBlood_10.mzML	4
MSV000083300	BP000096893_n.mzML	4
MSV000083300	BP000096938_n.mzML	4
MSV000083300	BP000096954_n.mzML	4
MSV000083300	BP000096957_n.mzML	4
MSV000083300	BP000096965_n.mzML	4
MSV000083300	BP000098375_n.mzML	4
MSV000083300	BP000098408_n.mzML	4
MSV000083302	S10_BC8_01_40441.mzML	4
MSV000083302	S11_RB1_01_40267.mzML	4
MSV000083302	S116_RD8_01_40400.mzML	4
MSV000083306	QEC18_NIST.mzML	4
MSV000083306	QEC18RT_NIST_20181229031403.mzML	4
MSV000083475	7A9_8_8_song-53-s009-a04.mzML	4
MSV000083559	11713.7.S.7A.mzML	4
MSV000083559	11713.Swab.Ctrl.2.mzML	4
MSV000083689	G84779_BC7_01_35227.mzML	4
MSV000083689	G85396_RE6_01_35374.mzML	4
MSV000083825	Rox_diet_neg_D002d-14.mzML	4
MSV000083825	Rox_diet_neg_D002d+14.mzML	4
MSV000083825	Rox_diet_neg_D005d0.mzML	4
MSV000084010	PM06.VOID.PST_BD10_01_43493.mzML	4
MSV000084010	PM08.VOID.PRE_BE10_01_43512.mzML	4
MSV000084010	PM11.VOID.PST_BD8_01_43491.mzML	4
MSV000084010	PM12.VOID.PRE_BE11_01_43325.mzML	4
MSV000084010	PM19.VOID.PST_BB6_01_43269.mzML	4
MSV000084010	PM19.VOID.PST_BB6_01_43456.mzML	4
MSV000084010	PM20.VOID.PRE_BF9_01_43339.mzML	4
MSV000084010	PM21.VOID.PRE_BE3_01_43316.mzML	4
MSV000084010	PM22.VOID.PST_BE7_01_43321.mzML	4
MSV000084010	PM28.VOID.PST_BD6_01_43488.mzML	4
MSV000084010	PM31.VOID.PST_BB5_01_43268.mzML	4
MSV000084010	PM35.VOID.PRE_BC4_01_43283.mzML	4
MSV000084010	PM37.VOID.PST_BC3_01_43282.mzML	4
MSV000084010	PM37.VOID.PST_BC3_01_43469.mzML	4
MSV000084010	PM42.VOID.PST_BC8_01_43288.mzML	4
MSV000084092	L_C18_Polar_16_MS2_DF_1_01.mzML	4
MSV000084092	L_C18_Polar_16_MS2_DF_1_02.mzML	4
MSV000084092	L_C18_Polar_16_MS2_DF_1_03.mzML	4
MSV000084186	Cohort1_Sample007.mzML	4
MSV000084186	Cohort1_Sample014.mzML	4
MSV000084186	Cohort1_Sample015.mzML	4
MSV000084186	Cohort1_Sample018.mzML	4
MSV000084186	Cohort1_Sample022.mzML	4
MSV000084186	Cohort1_Sample023.mzML	4
MSV000084186	Cohort1_Sample025.mzML	4
MSV000084186	Cohort1_Sample032.mzML	4
MSV000084186	Cohort1_Sample034.mzML	4
MSV000084186	Cohort1_Sample035.mzML	4
MSV000084186	Cohort1_Sample036.mzML	4
MSV000084186	Cohort1_Sample038.mzML	4
MSV000084186	Cohort1_Sample041.mzML	4
MSV000084186	Cohort1_Sample042.mzML	4
MSV000084186	Cohort1_Sample045.mzML	4
MSV000084186	Cohort1_Sample049.mzML	4
MSV000084186	Cohort1_Sample050.mzML	4
MSV000084186	Cohort1_Sample059.mzML	4
MSV000084186	Cohort1_Sample062.mzML	4
MSV000084186	Cohort1_Sample066.mzML	4
MSV000084186	Cohort1_Sample067.mzML	4
MSV000084186	Cohort1_Sample072.mzML	4
MSV000084186	Cohort1_Sample077.mzML	4
MSV000084186	Cohort2_Sample002.mzML	4
MSV000084186	Cohort2_Sample008.mzML	4
MSV000084186	Cohort2_Sample016.mzML	4
MSV000084186	Cohort2_Sample020.mzML	4
MSV000084186	Cohort2_Sample022.mzML	4
MSV000084186	Cohort2_Sample025.mzML	4
MSV000084186	Cohort2_Sample027.mzML	4
MSV000084186	Cohort2_Sample043.mzML	4
MSV000084186	Cohort2_Sample046.mzML	4
MSV000084186	Cohort2_Sample054.mzML	4
MSV000084186	Cohort2_Sample056.mzML	4
MSV000084186	Cohort2_Sample058.mzML	4
MSV000084186	Cohort2_Sample063.mzML	4
MSV000084186	Cohort2_Sample068.mzML	4
MSV000084186	Cohort2_Sample080.mzML	4
MSV000084186	Cohort2_Sample083.mzML	4
MSV000084186	Cohort2_Sample084.mzML	4
MSV000084186	Cohort2_Sample085.mzML	4
MSV000084186	Cohort2_Sample087.mzML	4
MSV000084186	Cohort2_Sample101.mzML	4
MSV000084186	Cohort2_Sample106.mzML	4
MSV000084186	Cohort2_Sample112.mzML	4
MSV000084186	Cohort2_Sample116.mzML	4
MSV000084186	Cohort2_Sample119.mzML	4
MSV000084186	Cohort2_Sample124.mzML	4
MSV000084186	Cohort2_Sample135.mzML	4
MSV000084186	Cohort2_Sample156.mzML	4
MSV000084186	Cohort2_Sample160.mzML	4
MSV000084186	Cohort2_Sample166.mzML	4
MSV000084186	Cohort2_Sample169.mzML	4
MSV000084186	Cohort2_Sample174.mzML	4
MSV000084186	Cohort2_Sample183.mzML	4
MSV000084186	Cohort2_Sample185.mzML	4
MSV000084186	Cohort2_Sample186.mzML	4
MSV000084186	Cohort2_Sample203.mzML	4
MSV000084186	Cohort2_Sample208.mzML	4
MSV000084186	Cohort2_Sample221.mzML	4
MSV000084186	Cohort2_Sample222.mzML	4
MSV000084186	Cohort2_Sample223.mzML	4
MSV000084186	Cohort2_Sample235.mzML	4
MSV000084186	Cohort2_Sample248.mzML	4
MSV000084186	Cohort2_Sample252.mzML	4
MSV000084186	Cohort2_Sample263.mzML	4
MSV000084186	Cohort2_Sample275.mzML	4
MSV000084186	Cohort2_Sample276.mzML	4
MSV000084186	Cohort2_Sample281.mzML	4
MSV000084186	Cohort2_Sample295.mzML	4
MSV000084186	Cohort2_Sample300.mzML	4
MSV000084186	Cohort2_Sample305.mzML	4
MSV000084186	Cohort2_Sample314.mzML	4
MSV000084186	Cohort2_Sample321.mzML	4
MSV000084186	Cohort2_Sample334.mzML	4
MSV000084186	Cohort2_Sample352.mzML	4
MSV000084186	Cohort2_Sample368.mzML	4
MSV000084186	Cohort2_Sample377.mzML	4
MSV000084186	Cohort2_Sample384.mzML	4
MSV000084186	Cohort2_Sample403.mzML	4
MSV000084186	Cohort2_Sample405.mzML	4
MSV000084186	Cohort2_Sample413.mzML	4
MSV000084186	Cohort2_Sample414.mzML	4
MSV000084186	Cohort2_Sample417.mzML	4
MSV000084186	Cohort2_Sample420.mzML	4
MSV000084186	Cohort2_Sample435.mzML	4
MSV000084186	Cohort2_Sample457.mzML	4
MSV000084186	Cohort2_Sample489.mzML	4
MSV000084186	Cohort2_Sample521.mzML	4
MSV000084286	GNPS00001_H6_p.mzML	4
MSV000084576	LB24.mzML	4
MSV000084576	LB32.mzML	4
MSV000084576	LB33.mzML	4
MSV000084576	LB35.mzML	4
MSV000084576	LB50.mzML	4
MSV000084576	LB51.mzML	4
MSV000084576	LB52.mzML	4
MSV000084576	LB53.mzML	4
MSV000084576	LB54.mzML	4
MSV000084576	LB55.mzML	4
MSV000084576	LB57.mzML	4
MSV000084576	LB58.mzML	4
MSV000084576	LB59.mzML	4
MSV000084576	LB60.mzML	4
MSV000084576	LB61.mzML	4
MSV000084576	LB62.mzML	4
MSV000084576	LB63.mzML	4
MSV000084576	LB64.mzML	4
MSV000084576	LB65.mzML	4
MSV000084576	LB66.mzML	4
MSV000084576	LB67.mzML	4
MSV000084576	LB69.mzML	4
MSV000084576	LB70.mzML	4
MSV000084576	LB71.mzML	4
MSV000084576	LB72.mzML	4
MSV000084576	LB73.mzML	4
MSV000084576	LB76.mzML	4
MSV000084576	LB80.mzML	4
MSV000084576	LB82.mzML	4
MSV000084576	LB83.mzML	4
MSV000084576	LB84.mzML	4
MSV000084576	Ld33.mzML	4
MSV000084663	sample_5_RA6_01_49340.mzML	4
MSV000085025	QC_1.mzML	4
MSV000085129	03028_An_2.mzML	4
MSV000085129	03029_An_2.mzML	4
MSV000085129	03030_An_2.mzML	4
MSV000085129	03031_An_2.mzML	4
MSV000085129	03034_An_8.mzML	4
MSV000085129	03042_An_9.mzML	4
MSV000085129	03043_An_9.mzML	4
MSV000085129	03044_An_9.mzML	4
MSV000085129	03051_An_5.mzML	4
MSV000085129	03052_An_5.mzML	4
MSV000085129	03053_An_5.mzML	4
MSV000085129	03057_An_9.mzML	4
MSV000085129	03058_An_9.mzML	4
MSV000085129	03063_An_1.mzML	4
MSV000085129	03065_An_1.mzML	4
MSV000085129	03070_An_5.mzML	4
MSV000085129	03076_An_8.mzML	4
MSV000085129	03077_An_8.mzML	4
MSV000085129	03082_An_1.mzML	4
MSV000085129	03083_An_1.mzML	4
MSV000085129	03084_An_1.mzML	4
MSV000085129	03090_An_5.mzML	4
MSV000085129	03091_An_5.mzML	4
MSV000085129	03092_An_5.mzML	4
MSV000085129	03097_An_7.mzML	4
MSV000085129	03098_An_7.mzML	4
MSV000085129	03099_An_7.mzML	4
MSV000085129	03114_An_1.mzML	4
MSV000085129	03115_An_1.mzML	4
MSV000085129	03116_An_1.mzML	4
MSV000085129	03117_An_1.mzML	4
MSV000085129	03118_An_1.mzML	4
MSV000085129	03128_An_1.mzML	4
MSV000085129	03129_An_1.mzML	4
MSV000085129	03130_An_1.mzML	4
MSV000085129	03131_An_1.mzML	4
MSV000085129	03156_An_6.mzML	4
MSV000085129	03157_An_6.mzML	4
MSV000085129	03158_An_8.mzML	4
MSV000085129	03159_An_8.mzML	4
MSV000085129	03160_An_8.mzML	4
MSV000085129	03161_An_8.mzML	4
MSV000085129	03162_An_8.mzML	4
MSV000085129	03170_An_1.mzML	4
MSV000085129	03171_An_1.mzML	4
MSV000085129	03172_An_1.mzML	4
MSV000085129	03173_An_1.mzML	4
MSV000085129	03184_An_5.mzML	4
MSV000085129	03185_An_5.mzML	4
MSV000085129	03186_An_5.mzML	4
MSV000085129	03187_An_5.mzML	4
MSV000085129	03228_An_6.mzML	4
MSV000085129	blank_5.mzML	4
MSV000085129	blank_6.mzML	4
MSV000085467	180821_PMA_JM_001_neg.mzML	4
MSV000085467	180821_PMA_JM_013_neg.mzML	4
MSV000085467	180821_PMA_JM_017_neg.mzML	4
MSV000085467	180821_PMA_JM_019_neg.mzML	4
MSV000085467	180821_PMA_JM_020_neg.mzML	4
MSV000085467	180821_PMA_JM_023_neg.mzML	4
MSV000085467	180821_PMA_JM_025_neg.mzML	4
MSV000085467	180821_PMA_JM_045_neg.mzML	4
MSV000085467	180821_PMA_JM_054_neg.mzML	4
MSV000085467	180821_PMA_JM_055_neg.mzML	4
MSV000085467	180821_PMA_JM_056_neg.mzML	4
MSV000085467	180821_PMA_JM_063_neg.mzML	4
MSV000085467	180821_PMA_JM_071_neg.mzML	4
MSV000085467	180821_PMA_JM_072_neg.mzML	4
MSV000085467	180821_PMA_JM_075_neg.mzML	4
MSV000085467	180821_PMA_JM_091_neg.mzML	4
MSV000085467	180821_PMA_JM_092_neg.mzML	4
MSV000085467	180821_PMA_JM_093_neg.mzML	4
MSV000085467	180821_PMA_JM_094_neg.mzML	4
MSV000085467	180821_PMA_JM_099_neg.mzML	4
MSV000085467	180821_PMA_JM_QC1_neg_20180822090230.mzML	4
MSV000085467	180821_PMA_JM_QC1_neg_20180822124930.mzML	4
MSV000085467	180821_PMA_JM_QC1_neg_20180822163620.mzML	4
MSV000085467	180821_PMA_JM_QC1_neg_20180822182946.mzML	4
MSV000085467	180821_PMA_JM_QC1_neg_20180822202314.mzML	4
MSV000085467	180821_PMA_JM_QC1_neg_20180822221642.mzML	4
MSV000085561	001c.mzML	4
MSV000085561	002a.mzML	4
MSV000085561	003a.mzML	4
MSV000085561	006a.mzML	4
MSV000085561	014b.mzML	4
MSV000085561	014c.mzML	4
MSV000085561	016b.mzML	4
MSV000085561	018a.mzML	4
MSV000085561	018c.mzML	4
MSV000085561	019a.mzML	4
MSV000085561	019b.mzML	4
MSV000085561	020a.mzML	4
MSV000085657	QC_4.mzML	4
MSV000085879	004_DaLi_H9M9_Pool_02_pos_10.mzML	4
MSV000085879	005_DaLi_H9M9_Pool_03_pos_11.mzML	4
MSV000085879	008_DaLi_H9M9_BC_MCT_R3_pos_14.mzML	4
MSV000085879	009_DaLi_H9M9_H_C_R2_pos_15.mzML	4
MSV000085879	014_DaLi_H9M9_H_C_R1_pos_20.mzML	4
MSV000085879	018_DaLi_H9M9_H_C_R3_pos_24.mzML	4
MSV000085879	021_DaLi_H9M9_Pool_06_pos_27.mzML	4
MSV000085879	022_DaLi_H9M9_BC_C_R2_pos_28.mzML	4
MSV000085879	026_DaLi_H9M9_Pool_07_pos_32.mzML	4
MSV000085879	027_DaLi_H9M9_BC_MCT_R2_pos_33.mzML	4
MSV000085879	029_DaLi_H9M9_H_MCT_R2_pos_35.mzML	4
MSV000085879	031_DaLi_H9M9_Pool_08_pos_37.mzML	4
MSV000085879	033_DaLi_H9M9_H_MCT_R1_pos_39.mzML	4
MSV000085879	034_DaLi_H9M9_H_LCT_R5_pos_40.mzML	4
MSV000085879	037_DaLi_H9M9_H_MCT_R3_pos_43.mzML	4
MSV000085879	040_DaLi_H9M9_Pool_10_pos_46.mzML	4
MSV000085944	skin_01_0_OF.mzML	4
MSV000085944	skin_01_120_FH.mzML	4
MSV000085944	skin_01_120_OF.mzML	4
MSV000085944	skin_01_1440_OF.mzML	4
MSV000085944	skin_01_360_OF.mzML	4
MSV000085944	skin_01_480_FH.mzML	4
MSV000085944	skin_01_480_OF.mzML	4
MSV000085944	skin_01_480_UB.mzML	4
MSV000085944	skin_01_60_FH.mzML	4
MSV000085944	skin_01_60_UB.mzML	4
MSV000085944	skin_01_600_OF.mzML	4
MSV000085944	skin_01_600_UB.mzML	4
MSV000085944	skin_01_90_UB.mzML	4
MSV000085944	skin_02_120_FH.mzML	4
MSV000085944	skin_02_120_UB.mzML	4
MSV000085944	skin_02_1440_OF.mzML	4
MSV000085944	skin_02_360_FH.mzML	4
MSV000085944	skin_02_480_FH.mzML	4
MSV000085944	skin_02_480_OF.mzML	4
MSV000085944	skin_02_480_UB.mzML	4
MSV000085944	skin_02_60_UB.mzML	4
MSV000085944	skin_02_90_UB.mzML	4
MSV000085944	skin_03_240_FH.mzML	4
MSV000085944	skin_03_30_FH.mzML	4
MSV000085944	skin_03_360_FH.mzML	4
MSV000085944	skin_03_480_UB.mzML	4
MSV000085944	skin_03_60_FH.mzML	4
MSV000085944	skin_04_240_OF.mzML	4
MSV000085944	skin_04_360_FH.mzML	4
MSV000085944	skin_04_60_FH.mzML	4
MSV000085944	skin_04_600_OF.mzML	4
MSV000085944	skin_05_0_FH.mzML	4
MSV000085944	skin_05_120_FH.mzML	4
MSV000085944	skin_05_1440_FH.mzML	4
MSV000085944	skin_05_240_FH.mzML	4
MSV000085944	skin_05_240_UB.mzML	4
MSV000085944	skin_05_600_FH.mzML	4
MSV000085944	skin_07_240_UB.mzML	4
MSV000085944	skin_07_480_OF.mzML	4
MSV000085944	skin_07_720_FH.mzML	4
MSV000085944	skin_07_90_OF.mzML	4
MSV000085944	skin_08_120_OF.mzML	4
MSV000085944	skin_08_360_UB.mzML	4
MSV000085944	skin_08_720_OF.mzML	4
MSV000085944	skin_11_120_FH.mzML	4
MSV000085944	skin_11_30_UB.mzML	4
MSV000085944	skin_11_360_FH.mzML	4
MSV000085944	skin_11_480_FH.mzML	4
MSV000086207	017a.mzML	4
MSV000086207	017b.mzML	4
MSV000086207	017c.mzML	4
MSV000086207	018b.mzML	4
MSV000086270	ADNI_Go2_P03_A08.mzML	4
MSV000086270	ADNI_Go2_P03_C09.mzML	4
MSV000086270	ADNI_Go2_P04_C09.mzML	4
MSV000086270	ADNI_Go2_P04_G06.mzML	4
MSV000086270	ADNI_Go2_P06_A08.mzML	4
MSV000086270	ADNI_Go2_P09_B04.mzML	4
MSV000086270	ADNI_Go2_P09_B12.mzML	4
MSV000086270	ADNI_Go2_P10_B07.mzML	4
MSV000086879	C2_1.mzML	4
MSV000086879	C2_2.mzML	4
MSV000086879	C2_3.mzML	4
MSV000086879	D1_1.mzML	4
MSV000086879	D1_2.mzML	4
MSV000086879	D1_3.mzML	4
MSV000086879	DRB_2.mzML	4
MSV000086879	DRB_3.mzML	4
MSV000079243	C18p_BRM2_5ul_GC7_01_7519.mzXML	3
MSV000079243	C18p_SRM2_5ul_BE4_01_7599.mzXML	3
MSV000079243	C18p_SWA1_5ul_RerunSet_BC1_01_7665.mzXML	3
MSV000079243	C18p_SWA2_5ul_RerunSet_BC2_01_7666.mzXML	3
MSV000079243	C18p_SWA3_5ul_RerunSet_BC3_01_7667.mzXML	3
MSV000080182	23-lungs.mzXML	3
MSV000080182	28-lungs.mzXML	3
MSV000080182	31-lungs.mzXML	3
MSV000080182	39-lungs.mzXML	3
MSV000080182	45-lung.mzXML	3
MSV000080182	47-lungs.mzXML	3
MSV000080627	ONR_Plasma_109.mzML	3
MSV000080627	ONR_Plasma_11.mzML	3
MSV000080627	ONR_Plasma_114.mzML	3
MSV000080627	ONR_Plasma_118.mzML	3
MSV000080627	ONR_Plasma_124.mzML	3
MSV000080627	ONR_Plasma_126.mzML	3
MSV000080627	ONR_Plasma_127.mzML	3
MSV000080627	ONR_Plasma_23.mzML	3
MSV000080627	ONR_Plasma_27.mzML	3
MSV000080627	ONR_Plasma_33.mzML	3
MSV000080627	ONR_Plasma_34.mzML	3
MSV000080627	ONR_Plasma_45.mzML	3
MSV000080627	ONR_Plasma_52.mzML	3
MSV000080627	ONR_Plasma_64.mzML	3
MSV000080627	ONR_Plasma_67.mzML	3
MSV000080627	ONR_Plasma_91.mzML	3
MSV000080627	ONR_Plasma_92.mzML	3
MSV000080905	P2_EMP_47.mzML	3
MSV000080905	P2_EMP_73.mzML	3
MSV000080905	P2_EMP_75.mzML	3
MSV000080905	P3_EMP_13.mzML	3
MSV000080905	P3_EMP_30.mzML	3
MSV000080905	P4_EMP_73.mzML	3
MSV000080905	SolventBlank_01.mzML	3
MSV000080905	SolventBlank_20.mzML	3
MSV000080905	SolventBlank_24.mzML	3
MSV000080976	P4_RD4_01_9566.mzML	3
MSV000081022	Urine_101_Top10_posneg_pos.mzXML	3
MSV000081022	Urine_74_Top10_POS.mzXML	3
MSV000081022	Urine_86_Top10_posneg_pos.mzXML	3
MSV000081077	Urine_Rat_Ea.mzXML	3
MSV000081077	Urine_Rat_Fa.mzXML	3
MSV000081077	Urine_Rat_H.mzXML	3
MSV000081077	Urine_Rat_Q.mzXML	3
MSV000081077	Urine_Rat_V.mzXML	3
MSV000081077	Urine_Rat_W.mzXML	3
MSV000081152	C18p_Plate1_BE6_01_10242.mzXML	3
MSV000081152	C18p_Plate2_BE6_01_10358.mzXML	3
MSV000081346	Plasma_Rat_B.mzXML	3
MSV000081346	Plasma_Rat_U.mzXML	3
MSV000081346	Plasma_Rat_W.mzXML	3
MSV000081346	Urine_Rat_Aa.mzXML	3
MSV000081346	Urine_Rat_L.mzXML	3
MSV000081346	Urine_Rat_X.mzXML	3
MSV000081357	161986-OT1D003-St1-JJK_BH12_01_11630.mzXML	3
MSV000081357	170206-OT1022-St1-JJK_BG11_01_11615.mzXML	3
MSV000081357	SEED_C18p_Sejal_U1_BA10_01_11412.mzXML	3
MSV000081357	SEED_C18p_Sejal_U1_BA3_01_11405.mzXML	3
MSV000081357	SEED_C18p_Sejal_U1_BA4_01_11406.mzXML	3
MSV000081357	SEED_C18p_Sejal_U1_BB10_01_11426.mzXML	3
MSV000081357	SEED_C18p_Sejal_U1_BB2_01_11418.mzXML	3
MSV000081357	SEED_C18p_Sejal_U1_BB3_01_11419.mzXML	3
MSV000081357	SEED_C18p_Sejal_U1_BB5_01_11421.mzXML	3
MSV000081357	SEED_C18p_Sejal_U1_BB6_01_11422.mzXML	3
MSV000081357	SEED_C18p_Sejal_U1_BC11_01_11441.mzXML	3
MSV000081357	SEED_C18p_Sejal_U1_BC3_01_11433.mzXML	3
MSV000081357	SEED_C18p_Sejal_U1_BC5_01_11435.mzXML	3
MSV000081357	SEED_C18p_Sejal_U1_BC6_01_11436.mzXML	3
MSV000081357	SEED_C18p_Sejal_U1_BC9_01_11439.mzXML	3
MSV000081357	SEED_C18p_Sejal_U1_BD11_01_11455.mzXML	3
MSV000081357	SEED_C18p_Sejal_U1_BD12_01_11456.mzXML	3
MSV000081357	SEED_C18p_Sejal_U1_BD2_01_11446.mzXML	3
MSV000081357	SEED_C18p_Sejal_U1_BD3_01_11447.mzXML	3
MSV000081357	SEED_C18p_Sejal_U1_BD8_01_11452.mzXML	3
MSV000081357	SEED_C18p_Sejal_U1_BE3_01_11463.mzXML	3
MSV000081357	SEED_C18p_Sejal_U1_BE6_01_11466.mzXML	3
MSV000081357	SEED_C18p_Sejal_U1_BF10_01_11484.mzXML	3
MSV000081357	SEED_C18p_Sejal_U1_BF9_01_11483.mzXML	3
MSV000081357	SEED_C18p_Sejal_U1_BG2_01_11492.mzXML	3
MSV000081364	K_C18_17_MS2_DF_1_01.mzXML	3
MSV000081364	K_C18_17_MS2_DF_1_02.mzXML	3
MSV000081364	K_C18_Polar_26_MS2_DF_1_03.mzXML	3
MSV000081364	K_C18_Polar_26_MS2_DF_5_01.mzXML	3
MSV000081364	L_C18_PS_16_MS2_DF_5_01.mzXML	3
MSV000081364	L_C18_PS_16_MS2_DF_5_02.mzXML	3
MSV000081464	H_Corn_leaves_plant_3_2_Y_D8.mzML	3
MSV000081464	H_Fungal_filltrate_24h.mzML	3
MSV000081464	H_Fungal_filtrate_1w.mzML	3
MSV000081464	H_Seedling_1_1dpp_Seedling_1_F06_F6.mzML	3
MSV000081464	H_Seedling_24h_Seedling_1_A04_A4.mzML	3
MSV000081464	H_Seedling_24h_Seedling_1_G03_G3.mzML	3
MSV000081464	H_Seedling_3_1dpp_Seedling_1_H06_H6.mzML	3
MSV000081464	H_Seedling_3_2dpp_Seedling_1_D08_D8.mzML	3
MSV000081464	H_Seedling_3_3dpp_Seedling_1_H09_H9.mzML	3
MSV000081464	H_Seedling_48h_Seedling_1_B05_B5.mzML	3
MSV000081464	H_Seedling_48h_Seedling_1_E05_E5.mzML	3
MSV000081464	H2_3_Placenta_2_Y_F11.mzML	3
MSV000081464	H2_4_Endocarp_2_Y_F1.mzML	3
MSV000081464	J_Corn_Leaves_Plant_5_2_Y_E3.mzML	3
MSV000081464	J_fungal_filtrate_1week.mzML	3
MSV000081464	J_Fungal_filtrate_24h.mzML	3
MSV000081464	J_Fungal_filtrate_24h_170814171922.mzML	3
MSV000081464	J_Fungal_mycelia_24h.mzML	3
MSV000081464	J_Seedling_2_3dpp_Seedling_1_C10_C10.mzML	3
MSV000081464	J_Seedling_24h_Seedling_1_B04_B4.mzML	3
MSV000081464	J_Seedling_48h_Seedling_1_A06_A6.mzML	3
MSV000081464	J_Seedling_48h_Seedling_1_G05_G5.mzML	3
MSV000081464	NS_Corn_leaves_plant_4_2_Y_D4.mzML	3
MSV000081464	NS_Plant_1_leaves_Leaves_1_F10_F10.mzML	3
MSV000081464	NS_Plant_2_leaves_Leaves_1_A11_A11.mzML	3
MSV000081464	NS_Plant_3_leaves_Leaves_1_D11_D11.mzML	3
MSV000081464	NS_Seedling_1_3dpp_Seedling_1_B09_B9.mzML	3
MSV000081464	NS_Seedling_2_2dpp_Seedling_1_G07_G7_170814162229.mzML	3
MSV000081464	NS_Seedling_3_2dpp_Seedling_1_H07_H7.mzML	3
MSV000081464	NS_Seedling_4_2dpp_Seedling_1_A08_A8.mzML	3
MSV000081464	NS1_3_Placenta_2_Y_H1.mzML	3
MSV000081464	NS1_3_Seed_2_Y_H2.mzML	3
MSV000081464	NS2_1_Locular_Tissue_2_Y_G4.mzML	3
MSV000081464	NS2_1_Mesocarp_2_Y_G2.mzML	3
MSV000081464	NS2_1_Seed_2_Y_G7.mzML	3
MSV000081464	NS2_1_Skin_2_Y_G1.mzML	3
MSV000081464	NS2_2_Core_2_Y_H7.mzML	3
MSV000081464	NS2_2_Placenta_2_Y_H8.mzML	3
MSV000081464	NS2_2_Seed_2_Y_H9.mzML	3
MSV000081464	O_1x_PD_media_fungal.mzML	3
MSV000081464	PD_Media_Fungal.mzML	3
MSV000081804	20151016_pHILIC___NEG_MSMS_KZ_RootExu_12wk_1_of_4_MeOHExt__Run20.mzML	3
MSV000081808	20160119_pHILIC___NEG_MSMS_KZ_HB15_D_Pseudomonas_sp_URHB0015______Run218.mzML	3
MSV000081808	20160119_pHILIC___POS_MSMS_KZ_HB44_A_Mycobacterium_sp_URHB0044______Run41.mzML	3
MSV000081808	20160119_pHILIC___POS_MSMS_KZ_HB44_B_Mycobacterium_sp_URHB0044______Run82.mzML	3
MSV000081808	20160119_pHILIC___POS_MSMS_KZ_HB58_A_Flavobacterium_sp_URHB0058______Run60.mzML	3
MSV000081810	20151016_pHILIC___NEG_MSMS_KZ_RootCass_1_MeOH_2ul____Run65.mzML	3
MSV000081810	20151016_pHILIC___NEG_MSMS_KZ_RootCass_3_MeOH_2ul____Run69.mzML	3
MSV000081810	20151016_pHILIC___NEG_MSMS_KZ_RootCass_6_MeOH_2ul____Run75.mzML	3
MSV000081877	F0060080.mzML	3
MSV000081877	F0060082.mzML	3
MSV000081877	F0060083.mzML	3
MSV000081877	F0060084.mzML	3
MSV000081878	F0060057.mzML	3
MSV000081878	F0060061.mzML	3
MSV000081878	F0060062.mzML	3
MSV000081878	F0060063.mzML	3
MSV000081878	F0060072.mzML	3
MSV000081879	F0060119.mzML	3
MSV000081879	F0060129.mzML	3
MSV000081879	F0060143.mzML	3
MSV000081879	F0060147.mzML	3
MSV000082049	26_13.mzML	3
MSV000082178	C18p_Plate1_BE6_01_10242.mzML	3
MSV000082178	C18p_Plate2_BE6_01_10358.mzML	3
MSV000082331	A2_swab_blank_swab_blank.mzML	3
MSV000082331	A3_Peach_Peach1.mzML	3
MSV000082331	C10_Hand_swab_Mango.mzML	3
MSV000082331	C5_Hand_swab_pre_Peach_Peach2.mzML	3
MSV000082331	C6_Hand_swab_Peach_Peach2.mzML	3
MSV000082331	C9_Hand_swab_pre_Mango.mzML	3
MSV000082331	D2_swab_blank.mzML	3
MSV000082331	D3_Tomato.mzML	3
MSV000082331	E3_Bell_pepper.mzML	3
MSV000082331	F8_Hand_swab_post_Cucumber.mzML	3
MSV000082331	F8_Hand_swab_pre_Cucumber.mzML	3
MSV000082378	1606-3610_portion2_5days_1.mzML	3
MSV000082378	1606-Triple_portion5_5days_2.mzML	3
MSV000082378	1606_portion3_5days_2.mzML	3
MSV000082378	3610_portion1_5days_2.mzML	3
MSV000082378	Control_portion4_5days_2.mzML	3
MSV000082382	Leaf1_1606-3610_2.mzML	3
MSV000082382	Leaf4_1606-3610_3.mzML	3
MSV000082382	Leaf5_1606-3610_2.mzML	3
MSV000082382	Leaf6_3610_1.mzML	3
MSV000082433	1005.mzML	3
MSV000082433	584.mzML	3
MSV000082433	M-0048.mzML	3
MSV000082493	DM000076790_RE5_01_29156.mzML	3
MSV000082493	DM000076793_RD10_01_29092.mzML	3
MSV000082493	DM000076794_RH10_01_29200.mzML	3
MSV000082493	DM000076797_RB6_01_29062.mzML	3
MSV000082493	DM000076804_RF8_01_29172.mzML	3
MSV000082493	DM000076808_RD3_01_29085.mzML	3
MSV000082493	DM000076818_RE7_01_29158.mzML	3
MSV000082493	DM000076819_RC9_01_29078.mzML	3
MSV000082493	DM000076834_RB8_01_29064.mzML	3
MSV000082493	DM000076835_RA1_01_29044.mzML	3
MSV000082493	DM000078265_RD7_01_29089.mzML	3
MSV000082493	DM000078700_RF6_01_29170.mzML	3
MSV000082493	DM000078722_RA10_01_29109.mzML	3
MSV000082493	DM000078726_RG5_01_29182.mzML	3
MSV000082493	DM000078729_RF7_01_29171.mzML	3
MSV000082493	DM000085590_RD1_01_29083.mzML	3
MSV000082493	DM000085591_RH9_01_29199.mzML	3
MSV000082493	DM000085597_RA8_01_29051.mzML	3
MSV000082493	DM000086580_RF12_01_29176.mzML	3
MSV000082493	DM000088099_RB7_01_29063.mzML	3
MSV000082493	DM000088101_RH1_01_29191.mzML	3
MSV000082493	DM000088103_RG3_01_29180.mzML	3
MSV000082493	DM000088426_RF11_01_29175.mzML	3
MSV000082493	DM000088427_RA10_01_29053.mzML	3
MSV000082493	DM000088428_RH4_01_29194.mzML	3
MSV000082493	DM000088430_RF1_01_29165.mzML	3
MSV000082493	DM000088434_RB9_01_29065.mzML	3
MSV000082493	DM000088441_RA12_01_29111.mzML	3
MSV000082493	DM000088443_RD9_01_29091.mzML	3
MSV000082493	DM000088447_RH8_01_29198.mzML	3
MSV000082493	DM000088903_RB2_01_29114.mzML	3
MSV000082493	DM000088910_RB1_01_29113.mzML	3
MSV000082493	DM000088912_RD6_01_29088.mzML	3
MSV000082493	DM000088918_RE6_01_29157.mzML	3
MSV000082493	DM000088928_RD9_01_29147.mzML	3
MSV000082493	DM000089124_RA12_01_29055.mzML	3
MSV000082617	GIMap_P1_LI_Aq-Org_Mixed_C10.mzML	3
MSV000082617	GIMap_P1_LI_Aq-Org_Mixed_D8.mzML	3
MSV000082617	GIMap_P2_LI_Aq-Org_Mixed_A1.mzML	3
MSV000082617	GIMap_P2_LI_Aq-Org_Mixed_B4.mzML	3
MSV000082617	GIMap_P2_LI_Aq-Org_Mixed_F10.mzML	3
MSV000082700	Otte21_16_016_AGlands_MSMSnegCSH.mzML	3
MSV000082700	Otte22_13_013_CGlands_MSMSnegCSH.mzML	3
MSV000082971	Urine_101_Top10_posneg.mzML	3
MSV000082971	Urine_74_Top10_POS.mzML	3
MSV000082971	Urine_86_Top10_posneg.mzML	3
MSV000083010	G73490_1x_10ul_RG12_01_19907.mzML	3
MSV000083040	G72831_1x_10ul_RC2_01_18607.mzML	3
MSV000083040	G73490_1x_10ul_RG12_01_19907.mzML	3
MSV000083105	rime5941_181101_neg_Cotton_JEN2_gutcontent_1_5ul.mzML	3
MSV000083105	rime5941_181101_neg_Cotton_JEN2_gutcontent_3_1ul.mzML	3
MSV000083105	rime5941_181101_neg_Cotton_JEN2_gutcontent_4_5ul.mzML	3
MSV000083105	rime5941_181101_neg_Cotton_leaves_3_5ul.mzML	3
MSV000083105	rime5941_181101_neg_Cotton_YEE_gutcontent_1_5ul.mzML	3
MSV000083105	rime5941_181101_neg_Cotton_YEE_gutcontent_3_5ul.mzML	3
MSV000083300	BP000096815_n.mzML	3
MSV000083300	BP000096817_n.mzML	3
MSV000083300	BP000096825_n.mzML	3
MSV000083300	BP000096840_n.mzML	3
MSV000083300	BP000096841_n.mzML	3
MSV000083300	BP000096853_n.mzML	3
MSV000083300	BP000096857_n.mzML	3
MSV000083300	BP000096858_n.mzML	3
MSV000083300	BP000096871_p.mzML	3
MSV000083300	BP000096872_n.mzML	3
MSV000083300	BP000096873_n.mzML	3
MSV000083300	BP000096877_n.mzML	3
MSV000083300	BP000096889_n.mzML	3
MSV000083300	BP000096890_n.mzML	3
MSV000083300	BP000096904_n.mzML	3
MSV000083300	BP000096906_n.mzML	3
MSV000083300	BP000096909_n.mzML	3
MSV000083300	BP000096914_n.mzML	3
MSV000083300	BP000096922_n.mzML	3
MSV000083300	BP000096925_n.mzML	3
MSV000083300	BP000096928_n.mzML	3
MSV000083300	BP000096930_n.mzML	3
MSV000083300	BP000096941_n.mzML	3
MSV000083300	BP000096946_p.mzML	3
MSV000083300	BP000096953_n.mzML	3
MSV000083300	BP000096962_n.mzML	3
MSV000083300	BP000096967_n.mzML	3
MSV000083300	BP000096970_n.mzML	3
MSV000083300	BP000096973_n.mzML	3
MSV000083300	BP000096975_n.mzML	3
MSV000083300	BP000096978_n.mzML	3
MSV000083300	BP000096983_n.mzML	3
MSV000083300	BP000096994_n.mzML	3
MSV000083300	BP000097001_n.mzML	3
MSV000083300	BP000097002_n.mzML	3
MSV000083300	BP000097016_n.mzML	3
MSV000083300	BP000097018_n.mzML	3
MSV000083300	BP000097021_n.mzML	3
MSV000083300	BP000097026_n.mzML	3
MSV000083300	BP000097034_n.mzML	3
MSV000083300	BP000097040_n.mzML	3
MSV000083300	BP000097041_n.mzML	3
MSV000083300	BP000097042_n.mzML	3
MSV000083300	BP000097048_n.mzML	3
MSV000083300	BP000097050_n.mzML	3
MSV000083300	BP000097055_n.mzML	3
MSV000083300	BP000097056_n.mzML	3
MSV000083300	BP000097057_n.mzML	3
MSV000083300	BP000097058_n.mzML	3
MSV000083300	BP000097061_n.mzML	3
MSV000083300	BP000097064_n.mzML	3
MSV000083300	BP000097066_n.mzML	3
MSV000083300	BP000097072_n.mzML	3
MSV000083300	BP000097077_n.mzML	3
MSV000083300	BP000097141_n.mzML	3
MSV000083300	BP000097142_n.mzML	3
MSV000083300	BP000097150_n.mzML	3
MSV000083300	BP000097153_n.mzML	3
MSV000083300	BP000097158_n.mzML	3
MSV000083300	BP000097164_n.mzML	3
MSV000083300	BP000097165_n.mzML	3
MSV000083300	BP000097173_n.mzML	3
MSV000083300	BP000097174_n.mzML	3
MSV000083300	BP000097179_n.mzML	3
MSV000083300	BP000097180_n.mzML	3
MSV000083300	BP000097182_n.mzML	3
MSV000083300	BP000097185_n.mzML	3
MSV000083300	BP000098360_n.mzML	3
MSV000083300	BP000098379_n.mzML	3
MSV000083300	BP000098387_n.mzML	3
MSV000083300	BP000098390_n.mzML	3
MSV000083300	BP000098403_n.mzML	3
MSV000083300	BP000098405_n.mzML	3
MSV000083300	BP000098406_n.mzML	3
MSV000083300	BP000098407_n.mzML	3
MSV000083300	BP000098422_n.mzML	3
MSV000083300	BP000098427_n.mzML	3
MSV000083300	BP000098430_n.mzML	3
MSV000083300	BP000098432_n.mzML	3
MSV000083300	BP000098448_n.mzML	3
MSV000083300	BP000098467_n.mzML	3
MSV000083300	BP000098478_n.mzML	3
MSV000083300	BP000098479_n.mzML	3
MSV000083300	BP000098483_n.mzML	3
MSV000083300	BP000098487_n.mzML	3
MSV000083300	BP000098488_n.mzML	3
MSV000083300	BP000098494_n.mzML	3
MSV000083302	S106_RE7_01_40409.mzML	3
MSV000083302	S115_BB6_01_40429.mzML	3
MSV000083302	S151_BA1_01_40414.mzML	3
MSV000083302	S158_RE6_01_40303.mzML	3
MSV000083302	S20_BC6_01_40439.mzML	3
MSV000083302	S51_RB1_01_40473.mzML	3
MSV000083302	S72_RA2_01_40258.mzML	3
MSV000083302	S73_BA6_01_40313.mzML	3
MSV000083306	QEC18_NIST_20181227102029.mzML	3
MSV000083306	QEC18_To-1_NIST-3_20181227214013.mzML	3
MSV000083306	QEC18polar_F1-1_NIST-3_20181230100059.mzML	3
MSV000083388	1_n_153072_09172015.mzML	3
MSV000083388	1_n_173003_03072018.mzML	3
MSV000083388	1_n_3757_12052012.mzML	3
MSV000083388	1_n_3912_08242014.mzML	3
MSV000083388	1_n_3935_12152014_1.mzML	3
MSV000083388	1_n_4599_09202011.mzML	3
MSV000083396	H_Fungal_mycel_24h_P1B2_2uL.mzML	3
MSV000083396	J_Fungal_mycel_1week_P1F2_for_spike_in_comparison.mzML	3
MSV000083441	2_Col_0h.mzML	3
MSV000083441	25_st2a_1h.mzML	3
MSV000083441	26_st2a_1h.mzML	3
MSV000083441	27_st2a_1h.mzML	3
MSV000083441	28_st2a_1h.mzML	3
MSV000083441	4_Col_0h.mzML	3
MSV000083475	7D11_8_40_song-53-s014-a04.mzML	3
MSV000083528	Urine_101_Top10_posneg.mzML	3
MSV000083540	Urine_101_Top10_posneg.mzML	3
MSV000083559	11713.1.F.1D.mzML	3
MSV000083559	11713.1.F.1E.mzML	3
MSV000083559	11713.1.O.1A.mzML	3
MSV000083559	11713.1.O.1B.mzML	3
MSV000083559	11713.1.O.1E.mzML	3
MSV000083559	11713.1.O.1F.mzML	3
MSV000083559	11713.1.S.1C.mzML	3
MSV000083559	11713.10.O.10H.mzML	3
MSV000083559	11713.10.S.10B.mzML	3
MSV000083559	11713.10.S.10D.mzML	3
MSV000083559	11713.11.O.11C.mzML	3
MSV000083559	11713.11.O.11F.mzML	3
MSV000083559	11713.11.S.11A.mzML	3
MSV000083559	11713.11.S.11C.mzML	3
MSV000083559	11713.11.S.11F.mzML	3
MSV000083559	11713.12.O.12B.mzML	3
MSV000083559	11713.12.O.12D.mzML	3
MSV000083559	11713.12.O.12E.mzML	3
MSV000083559	11713.12.S.12D.mzML	3
MSV000083559	11713.12.S.12E.P4.mzML	3
MSV000083559	11713.13.O.13C.mzML	3
MSV000083559	11713.13.O.13D.mzML	3
MSV000083559	11713.13.S.13A.mzML	3
MSV000083559	11713.13.S.13C.mzML	3
MSV000083559	11713.13.S.13E.mzML	3
MSV000083559	11713.13.S.13G.mzML	3
MSV000083559	11713.14.O.14A.mzML	3
MSV000083559	11713.14.O.14C.mzML	3
MSV000083559	11713.14.O.14E.mzML	3
MSV000083559	11713.14.S.14A.mzML	3
MSV000083559	11713.14.S.14B.mzML	3
MSV000083559	11713.14.S.14C.mzML	3
MSV000083559	11713.14.S.14E.mzML	3
MSV000083559	11713.15.O.15D.mzML	3
MSV000083559	11713.15.O.15G.mzML	3
MSV000083559	11713.15.S.15A.mzML	3
MSV000083559	11713.15.S.15B.mzML	3
MSV000083559	11713.15.S.15F.mzML	3
MSV000083559	11713.15.S.15G.mzML	3
MSV000083559	11713.16.S.16D.mzML	3
MSV000083559	11713.16.S.16E.mzML	3
MSV000083559	11713.17.O.17C.mzML	3
MSV000083559	11713.17.O.17D.mzML	3
MSV000083559	11713.17.O.17F.mzML	3
MSV000083559	11713.17.O.17H.mzML	3
MSV000083559	11713.17.S.17E.mzML	3
MSV000083559	11713.17.S.17F.mzML	3
MSV000083559	11713.18.O.18A.WGC7.mzML	3
MSV000083559	11713.18.O.18B.mzML	3
MSV000083559	11713.18.O.18D.mzML	3
MSV000083559	11713.18.O.18E.mzML	3
MSV000083559	11713.18.S.18A.WYH6.mzML	3
MSV000083559	11713.18.S.18B.mzML	3
MSV000083559	11713.18.S.18C.mzML	3
MSV000083559	11713.18.S.18E.mzML	3
MSV000083559	11713.19.O.19F.mzML	3
MSV000083559	11713.19.S.19A.mzML	3
MSV000083559	11713.19.S.19B.mzML	3
MSV000083559	11713.19.S.19F.mzML	3
MSV000083559	11713.19.S.19G.mzML	3
MSV000083559	11713.2.F.2A.mzML	3
MSV000083559	11713.2.F.2H.mzML	3
MSV000083559	11713.2.F.2I.mzML	3
MSV000083559	11713.2.O.2B.mzML	3
MSV000083559	11713.2.O.2C.mzML	3
MSV000083559	11713.20.O.20A.mzML	3
MSV000083559	11713.20.O.20D.mzML	3
MSV000083559	11713.20.O.20E.WGD4.mzML	3
MSV000083559	11713.20.O.20G.mzML	3
MSV000083559	11713.21.O.21B.mzML	3
MSV000083559	11713.21.O.21F.mzML	3
MSV000083559	11713.21.S.21B.mzML	3
MSV000083559	11713.21.S.21F.mzML	3
MSV000083559	11713.22.F.22A.mzML	3
MSV000083559	11713.22.O.22B.mzML	3
MSV000083559	11713.22.O.22F.mzML	3
MSV000083559	11713.22.S.22A.mzML	3
MSV000083559	11713.22.S.22C.mzML	3
MSV000083559	11713.22.S.22F.mzML	3
MSV000083559	11713.23.F.23F.mzML	3
MSV000083559	11713.23.O.23E.mzML	3
MSV000083559	11713.23.O.23F.mzML	3
MSV000083559	11713.23.O.23G.mzML	3
MSV000083559	11713.24.F.24D.mzML	3
MSV000083559	11713.24.O.24B.mzML	3
MSV000083559	11713.24.O.24D.mzML	3
MSV000083559	11713.24.O.24E.mzML	3
MSV000083559	11713.24.O.24G.mzML	3
MSV000083559	11713.24.S.24E.mzML	3
MSV000083559	11713.25.O.25B.mzML	3
MSV000083559	11713.25.S.25A.mzML	3
[truncated: 11,419 more rows]
