# Supplementary material for: Metabolite annotation from knowns to unknowns through knowledge-guided multi-layer metabolic networking
Source: Nat Commun. 2022 Nov 4;13:6656. doi: 10.1038/s41467-022-34537-6 (PMC9636193; doi:10.1038/s41467-022-34537-6)
Supplement: Supplementary file 11 — Supplementary Data 8 [file 41467_2022_34537_MOESM11_ESM.zip]

Archive with 6 entries (4 files):
- KMRN_known/
- KMRN_known/edge_table.tsv
- KMRN_known/node_table.tsv
- KMRN_unknown/
- KMRN_unknown/edge_table.tsv
- KMRN_unknown/node_table.tsv
