# Supplementary material for: Metabolite annotation from knowns to unknowns through knowledge-guided multi-layer metabolic networking
Source: Nat Commun. 2022 Nov 4;13:6656. doi: 10.1038/s41467-022-34537-6 (PMC9636193; doi:10.1038/s41467-022-34537-6)
Supplement: Supplementary file 11 — Supplementary Data 8 [file 41467_2022_34537_MOESM11_ESM.zip › KMRN_known/edge_table.tsv]

from	to	reaction	reaction_id	enzyme	source	label	str_sim	diff_formula
C00002	C00008	NA	NA	NA	KEGG	known_pair	NA	HO3P
C00002	C00020	NA	NA	NA	KEGG	known_pair	NA	H2O6P2
C00002	C00081	NA	NA	NA	KEGG	known_pair	NA	H-1N-1O
C00002	C00575	NA	NA	NA	KEGG	known_pair	NA	H4O7P2
C00002	C01260	NA	NA	NA	KEGG	known_pair	NA	C10H12N5O6P
C00002	C03483	NA	NA	NA	KEGG	known_pair	NA	HO3P
C00002	C02739	NA	NA	NA	KEGG	known_pair	NA	C5H9O7P
C00002	C00131	NA	NA	NA	KEGG	known_pair	NA	O
C00002	C07024	NA	NA	NA	KEGG	known_pair	NA	H2
C00002	C16424	NA	NA	NA	KEGG	known_pair	NA	C5H8
C00002	C00147	NA	NA	NA	KEGG	known_pair	NA	C5H11O13P3
C00002	C20190	NA	NA	NA	KEGG	known_pair	NA	C10H14N5O12P3
C00002	C04058	NA	NA	NA	KEGG	known_pair	NA	C10H13N5O9P2
C00002	C20936	NA	NA	NA	KEGG	known_pair	NA	C20H24N10O12P2
C00022	C00900	NA	NA	NA	KEGG	known_pair	NA	C2H4O
C00022	C06033	NA	NA	NA	KEGG	known_pair	NA	C3H4O3
C00022	C05125	NA	NA	NA	KEGG	known_pair	NA	C11H19N4O5P2S
C00022	C06393	NA	NA	NA	KEGG	known_pair	NA	H4N2O-1
C00022	C00186	NA	NA	NA	KEGG	known_pair	NA	H2
C00022	C00256	NA	NA	NA	KEGG	known_pair	NA	H2
C00022	C00074	NA	NA	NA	KEGG	known_pair	NA	HO3P
C00022	C00546	NA	NA	NA	KEGG	known_pair	NA	O
C00022	C00227	NA	NA	NA	KEGG	known_pair	NA	C-1HO2P
C00022	C00024	NA	NA	NA	KEGG	known_pair	NA	C20H34N7O14P3S
C00022	C00058	NA	NA	NA	KEGG	known_pair	NA	C2H2O
C00022	C03015	NA	NA	NA	KEGG	known_pair	NA	CH4N2O
C00022	C00149	NA	NA	NA	KEGG	known_pair	NA	CH2O2
C00022	C00497	NA	NA	NA	KEGG	known_pair	NA	CH2O2
C00022	C00036	NA	NA	NA	KEGG	known_pair	NA	CO2
C00022	C03248	NA	NA	NA	KEGG	known_pair	NA	CH-2O
C00022	C03981	NA	NA	NA	KEGG	known_pair	NA	CO2
C00022	C00065	NA	NA	NA	KEGG	known_pair	NA	H3N
C00022	C00740	NA	NA	NA	KEGG	known_pair	NA	H3N
C00022	C00716	NA	NA	NA	KEGG	known_pair	NA	H3N
C00022	C00084	NA	NA	NA	KEGG	known_pair	NA	CO2
C00022	C06010	NA	NA	NA	KEGG	known_pair	NA	C2H4O
C00022	C01011	NA	NA	NA	KEGG	known_pair	NA	C23H38N7O17P3S
C00022	C00041	NA	NA	NA	KEGG	known_pair	NA	H3NO-1
C00022	C02132	NA	NA	NA	KEGG	known_pair	NA	C2H2O
C00022	C02614	NA	NA	NA	KEGG	known_pair	NA	C2H4O2
C00022	C04115	NA	NA	NA	KEGG	known_pair	NA	C4H4O5
C00022	C03790	NA	NA	NA	KEGG	known_pair	NA	C2H5NO
C00022	C03210	NA	NA	NA	KEGG	known_pair	NA	C3H7NO
C00022	C04593	NA	NA	NA	KEGG	known_pair	NA	C4H6O4
C00022	C04020	NA	NA	NA	KEGG	known_pair	NA	C6H14N2O
C00022	C01127	NA	NA	NA	KEGG	known_pair	NA	C2H2O3
C00022	C05946	NA	NA	NA	KEGG	known_pair	NA	C2H2O3
C00022	C02703	NA	NA	NA	KEGG	known_pair	NA	H3NO3S
C00022	C04137	NA	NA	NA	KEGG	known_pair	NA	C6H14N4O
C00022	C04210	NA	NA	NA	KEGG	known_pair	NA	C5H12N2O
C00022	C00078	NA	NA	NA	KEGG	known_pair	NA	C8H8N2O-1
C00022	C00082	NA	NA	NA	KEGG	known_pair	NA	C6H7N
C00022	C03589	NA	NA	NA	KEGG	known_pair	NA	C2H4O
C00022	C00097	NA	NA	NA	KEGG	known_pair	NA	H3NO-1S
C00022	C02207	NA	NA	NA	KEGG	known_pair	NA	C3H7NO
C00022	C00251	NA	NA	NA	KEGG	known_pair	NA	C7H6O3
C00022	C02634	NA	NA	NA	KEGG	known_pair	NA	ClH2NO-1
C00022	C02635	NA	NA	NA	KEGG	known_pair	NA	ClH2NO-1
C00022	C01286	NA	NA	NA	KEGG	known_pair	NA	C3H7O6P
C00022	C02514	NA	NA	NA	KEGG	known_pair	NA	C4H2O3
C00022	C00133	NA	NA	NA	KEGG	known_pair	NA	H3NO-1
C00022	C02291	NA	NA	NA	KEGG	known_pair	NA	C4H10N2OS
C00022	C05406	NA	NA	NA	KEGG	known_pair	NA	C2H2O2
C00022	C03652	NA	NA	NA	KEGG	known_pair	NA	C3H6O2
C00022	C01187	NA	NA	NA	KEGG	known_pair	NA	C5H10O5
C00022	C02721	NA	NA	NA	KEGG	known_pair	NA	CH5NO-1
C00022	C05601	NA	NA	NA	KEGG	known_pair	NA	C4H6O3
C00022	C06201	NA	NA	NA	KEGG	known_pair	NA	C4H6O3
C00022	C01616	NA	NA	NA	KEGG	known_pair	NA	C2H7NO2S
C00022	C03826	NA	NA	NA	KEGG	known_pair	NA	C2H4O2
C00022	C00684	NA	NA	NA	KEGG	known_pair	NA	C2H4O2
C00022	C00270	NA	NA	NA	KEGG	known_pair	NA	C8H15NO6
C00022	C00793	NA	NA	NA	KEGG	known_pair	NA	H3NO-1S
C00022	C03979	NA	NA	NA	KEGG	known_pair	NA	C3H6O2
C00022	C00491	NA	NA	NA	KEGG	known_pair	NA	C3H8N2OS2
C00022	C00679	NA	NA	NA	KEGG	known_pair	NA	C3H4O4
C00022	C00885	NA	NA	NA	KEGG	known_pair	NA	C7H6O3
C00022	C06159	NA	NA	NA	KEGG	known_pair	NA	C3H6O2
C00022	C00957	NA	NA	NA	KEGG	known_pair	NA	S
C00022	C00033	NA	NA	NA	KEGG	known_pair	NA	CO
C00022	C03921	NA	NA	NA	KEGG	known_pair	NA	C3H4O4
C00022	C01275	NA	NA	NA	KEGG	known_pair	NA	C8H4O2
C00022	C06326	NA	NA	NA	KEGG	known_pair	NA	C5H11NO
C00022	C02193	NA	NA	NA	KEGG	known_pair	NA	HN
C00022	C05527	NA	NA	NA	KEGG	known_pair	NA	O2S
C00022	C06203	NA	NA	NA	KEGG	known_pair	NA	C7H4O
C00022	C06762	NA	NA	NA	KEGG	known_pair	NA	C3H6O
C00022	C07718	NA	NA	NA	KEGG	known_pair	NA	C10H6O
C00022	C07725	NA	NA	NA	KEGG	known_pair	NA	C10H6O
C00022	C11355	NA	NA	NA	KEGG	known_pair	NA	C7H7NO2
C00022	C04442	NA	NA	NA	KEGG	known_pair	NA	C3H7O6P
C00022	C11426	NA	NA	NA	KEGG	known_pair	NA	C11H6O
C00022	C14086	NA	NA	NA	KEGG	known_pair	NA	C8H6O
C00022	C14095	NA	NA	NA	KEGG	known_pair	NA	C8H4O3
C00022	C14107	NA	NA	NA	KEGG	known_pair	NA	C8H6O2
C00022	C02612	NA	NA	NA	KEGG	known_pair	NA	C2H4O2
C00022	C16069	NA	NA	NA	KEGG	known_pair	NA	H2O3S
C00022	C00506	NA	NA	NA	KEGG	known_pair	NA	H3NO2S
C00022	C16198	NA	NA	NA	KEGG	known_pair	NA	C7H4O4S
C00022	C16210	NA	NA	NA	KEGG	known_pair	NA	C11H6O
C00022	C16149	NA	NA	NA	KEGG	known_pair	NA	C8H4O2
C00022	C16519	NA	NA	NA	KEGG	known_pair	NA	C11H12O6
C00022	C16518	NA	NA	NA	KEGG	known_pair	NA	C10H11N3S
C00022	C02798	NA	NA	NA	KEGG	known_pair	NA	HO3P
C00022	C16624	NA	NA	NA	KEGG	known_pair	NA	C6H5N3
C00022	C00204	NA	NA	NA	KEGG	known_pair	NA	C3H6O3
C00022	C17237	NA	NA	NA	KEGG	known_pair	NA	C8H10N2S
C00022	C17238	NA	NA	NA	KEGG	known_pair	NA	C8H10N2OS
C00022	C17242	NA	NA	NA	KEGG	known_pair	NA	C5H12N2S2
C00022	C02218	NA	NA	NA	KEGG	known_pair	NA	H-1N-1O
C00022	C18318	NA	NA	NA	KEGG	known_pair	NA	C4H4O2
C00022	C20258	NA	NA	NA	KEGG	known_pair	NA	C4H5NO2
C00022	C20485	NA	NA	NA	KEGG	known_pair	NA	C2H2O3
C00022	C20687	NA	NA	NA	KEGG	known_pair	NA	C6Cl2H4
C00022	C20686	NA	NA	NA	KEGG	known_pair	NA	C7ClH7
C00022	C18608	NA	NA	NA	KEGG	known_pair	NA	C7ClH7
C00022	C20685	NA	NA	NA	KEGG	known_pair	NA	C6Cl2H4
C00022	C20680	NA	NA	NA	KEGG	known_pair	NA	C3H6O3
C00022	C01216	NA	NA	NA	KEGG	known_pair	NA	C3H6O3
C00022	C20746	NA	NA	NA	KEGG	known_pair	NA	C23H38N7O17P3S
C00022	C20781	NA	NA	NA	KEGG	known_pair	NA	C3H4O2
C00022	C20994	NA	NA	NA	KEGG	known_pair	NA	C9H17N4O2S
C00022	C20904	NA	NA	NA	KEGG	known_pair	NA	H-1N-1O
C00022	C21180	NA	NA	NA	KEGG	known_pair	NA	C3H6O5S
C00022	C02167	NA	NA	NA	KEGG	known_pair	NA	C4H2O3
C00031	C01083	NA	NA	NA	KEGG	known_pair	NA	C6H10O5
C00031	C00089	NA	NA	NA	KEGG	known_pair	NA	C6H10O5
C00031	C00208	NA	NA	NA	KEGG	known_pair	NA	C6H10O5
C00031	C01158	NA	NA	NA	KEGG	known_pair	NA	C7H4O4
C00031	C01175	NA	NA	NA	KEGG	known_pair	NA	C11H10O4
C00031	C00092	NA	NA	NA	KEGG	known_pair	NA	HO3P
C00031	C00198	NA	NA	NA	KEGG	known_pair	NA	H2
C00031	C03107	NA	NA	NA	KEGG	known_pair	NA	H2
C00031	C02779	NA	NA	NA	KEGG	known_pair	NA	H2
C00031	C00103	NA	NA	NA	KEGG	known_pair	NA	HO3P
C00031	C00185	NA	NA	NA	KEGG	known_pair	NA	C6H10O5
C00031	C00095	NA	NA	NA	KEGG	known_pair	NA	isomer
C00031	C02655	NA	NA	NA	KEGG	known_pair	NA	C2H2O
C00031	C00394	NA	NA	NA	KEGG	known_pair	NA	C10H13N5O10P2
C00031	C00243	NA	NA	NA	KEGG	known_pair	NA	C6H10O5
C00031	C02827	NA	NA	NA	KEGG	known_pair	NA	O3S
C00031	C00689	NA	NA	NA	KEGG	known_pair	NA	C6H11O8P
C00031	C02995	NA	NA	NA	KEGG	known_pair	NA	C6H11O8P
C00031	C04534	NA	NA	NA	KEGG	known_pair	NA	C6H11O8P
C00031	C02048	NA	NA	NA	KEGG	known_pair	NA	C6H10O5
C00031	C05402	NA	NA	NA	KEGG	known_pair	NA	C6H10O5
C00031	C06219	NA	NA	NA	KEGG	known_pair	NA	C12H20O10
C00031	C03855	NA	NA	NA	KEGG	known_pair	NA	C27H44
C00031	C00252	NA	NA	NA	KEGG	known_pair	NA	C6H10O5
C00031	C00844	NA	NA	NA	KEGG	known_pair	NA	C8H5N
C00031	C00761	NA	NA	NA	KEGG	known_pair	NA	C10H10O2
C00031	C00668	NA	NA	NA	KEGG	known_pair	NA	HO3P
C00031	C08325	NA	NA	NA	KEGG	known_pair	NA	C14H15NO5
C00031	C01533	NA	NA	NA	KEGG	known_pair	NA	C11H12O3
C00031	C02074	NA	NA	NA	KEGG	known_pair	NA	C21H20N2O2
C00031	C02013	NA	NA	NA	KEGG	known_pair	NA	C18H30O15
C00031	C06218	NA	NA	NA	KEGG	known_pair	NA	C24H40O20
C00031	C03470	NA	NA	NA	KEGG	known_pair	NA	C21H22N2O3
C00031	C05855	NA	NA	NA	KEGG	known_pair	NA	C9H8O
C00031	C05837	NA	NA	NA	KEGG	known_pair	NA	C10H8N2O3S2
C00031	C04197	NA	NA	NA	KEGG	known_pair	NA	C10H7NO
C00031	C04164	NA	NA	NA	KEGG	known_pair	NA	C9H6O
C00031	C05839	NA	NA	NA	KEGG	known_pair	NA	C9H6O2
C00031	C06216	NA	NA	NA	KEGG	known_pair	NA	C36H60O30
C00031	C06217	NA	NA	NA	KEGG	known_pair	NA	C30H50O25
C00031	C15548	NA	NA	NA	KEGG	known_pair	NA	C6H10O5
C00031	C17759	NA	NA	NA	KEGG	known_pair	NA	C10H8O3
C00031	C03993	NA	NA	NA	KEGG	known_pair	NA	C7H4O2
C00031	C15970	NA	NA	NA	KEGG	known_pair	NA	C15H18O3
C00031	C01518	NA	NA	NA	KEGG	known_pair	NA	C6H10O5
C00031	C20236	NA	NA	NA	KEGG	known_pair	NA	C6H10O5
C00031	C20577	NA	NA	NA	KEGG	known_pair	NA	C5H6O2
C00031	C08907	NA	NA	NA	KEGG	known_pair	NA	C45H72O16
C00031	C08888	NA	NA	NA	KEGG	known_pair	NA	C51H80O22
C00031	C08897	NA	NA	NA	KEGG	known_pair	NA	C39H60O10
C00031	C21186	NA	NA	NA	KEGG	known_pair	NA	C5H6O3
C00044	C01261	NA	NA	NA	KEGG	known_pair	NA	C10H12N5O7P
C00044	C04895	NA	NA	NA	KEGG	known_pair	NA	CO
C00044	C00058	NA	NA	NA	KEGG	known_pair	NA	C9H14N5O12P3
C00044	C01304	NA	NA	NA	KEGG	known_pair	NA	CO6P2
C00044	C00144	NA	NA	NA	KEGG	known_pair	NA	H2O6P2
C00044	C05922	NA	NA	NA	KEGG	known_pair	NA	H2O
C00044	C04494	NA	NA	NA	KEGG	known_pair	NA	H2O6P2
C00044	C00942	NA	NA	NA	KEGG	known_pair	NA	H4O7P2
C00044	C00286	NA	NA	NA	KEGG	known_pair	NA	O
C00044	C15563	NA	NA	NA	KEGG	known_pair	NA	O5P2
C00044	C21310	NA	NA	NA	KEGG	known_pair	NA	isomer
C00044	C20567	NA	NA	NA	KEGG	known_pair	NA	CH4O8P2
C00035	C00044	NA	NA	NA	KEGG	known_pair	NA	HO3P
C00048	C01146	NA	NA	NA	KEGG	known_pair	NA	CH2O
C00048	C00160	NA	NA	NA	KEGG	known_pair	NA	H2
C00048	C00209	NA	NA	NA	KEGG	known_pair	NA	O
C00048	C00313	NA	NA	NA	KEGG	known_pair	NA	C21H34N7O16P3S
C00048	C00603	NA	NA	NA	KEGG	known_pair	NA	CH4N2O
C00048	C01127	NA	NA	NA	KEGG	known_pair	NA	C3H4O3
C00048	C05946	NA	NA	NA	KEGG	known_pair	NA	C3H4O3
C00048	C00149	NA	NA	NA	KEGG	known_pair	NA	C2H4O2
C00048	C04348	NA	NA	NA	KEGG	known_pair	NA	C23H38N7O17P3S
C00048	C03217	NA	NA	NA	KEGG	known_pair	NA	C4H6O3
C00048	C01990	NA	NA	NA	KEGG	known_pair	NA	C4H4O5
C00048	C03961	NA	NA	NA	KEGG	known_pair	NA	C2H5NO2
C00048	C00311	NA	NA	NA	KEGG	known_pair	NA	C4H6O4
C00048	C02630	NA	NA	NA	KEGG	known_pair	NA	C3H6O2
C00048	C06027	NA	NA	NA	KEGG	known_pair	NA	C24H40N7O17P3S
C00048	C01989	NA	NA	NA	KEGG	known_pair	NA	C4H8O2
C00048	C02123	NA	NA	NA	KEGG	known_pair	NA	C5H10O2
C00048	C07100	NA	NA	NA	KEGG	known_pair	NA	C6Cl3H3
C00048	C03664	NA	NA	NA	KEGG	known_pair	NA	C6Cl2H4
C00048	C07088	NA	NA	NA	KEGG	known_pair	NA	C6ClH5
C00048	C00213	NA	NA	NA	KEGG	known_pair	NA	CH5NO-1
C00048	C11735	NA	NA	NA	KEGG	known_pair	NA	C2H7NO-1
C00048	C16362	NA	NA	NA	KEGG	known_pair	NA	C5H10N4
C00048	C11148	NA	NA	NA	KEGG	known_pair	NA	Cl3H-1O-2
C00048	C06790	NA	NA	NA	KEGG	known_pair	NA	Cl3H-1O-3
C00048	C19813	NA	NA	NA	KEGG	known_pair	NA	C2H5NO2
C00048	C19838	NA	NA	NA	KEGG	known_pair	NA	C2H5NO2
C00048	C14695	NA	NA	NA	KEGG	known_pair	NA	C4H7NO3
C00048	C15809	NA	NA	NA	KEGG	known_pair	NA	H-1N-1O
C00048	C20485	NA	NA	NA	KEGG	known_pair	NA	C3H4O3
C00048	C14448	NA	NA	NA	KEGG	known_pair	NA	O
C00037	C00048	NA	NA	NA	KEGG	known_pair	NA	H3NO-1
C00068	C05125	NA	NA	NA	KEGG	known_pair	NA	C2H4O
C00068	C01081	NA	NA	NA	KEGG	known_pair	NA	HO3P
C00068	C03028	NA	NA	NA	KEGG	known_pair	NA	HO3P
C00068	C00378	NA	NA	NA	KEGG	known_pair	NA	H2O6P2
C00068	C05381	NA	NA	NA	KEGG	known_pair	NA	C4H6O3
C00068	C13378	NA	NA	NA	KEGG	known_pair	NA	C2H4O2
C00068	C15976	NA	NA	NA	KEGG	known_pair	NA	C4H8O
C00068	C15974	NA	NA	NA	KEGG	known_pair	NA	C5H10O
C00068	C15978	NA	NA	NA	KEGG	known_pair	NA	C5H10O
C00068	C21017	NA	NA	NA	KEGG	known_pair	NA	C3H6O
C00089	C03661	NA	NA	NA	KEGG	known_pair	NA	C6H10O5
C00089	C00492	NA	NA	NA	KEGG	known_pair	NA	C6H10O5
C00089	C00095	NA	NA	NA	KEGG	known_pair	NA	C6H10O5
C00089	C02336	NA	NA	NA	KEGG	known_pair	NA	C6H10O5
C00089	C00267	NA	NA	NA	KEGG	known_pair	NA	C6H10O5
C00089	C02591	NA	NA	NA	KEGG	known_pair	NA	HO3P
C00089	C05731	NA	NA	NA	KEGG	known_pair	NA	H2
C00089	C03848	NA	NA	NA	KEGG	known_pair	NA	C6H10O5
C00089	C01742	NA	NA	NA	KEGG	known_pair	NA	isomer
C00089	C16688	NA	NA	NA	KEGG	known_pair	NA	HO3P
C00089	C10906	NA	NA	NA	KEGG	known_pair	NA	C6H10O5
C00029	C00089	NA	NA	NA	KEGG	known_pair	NA	C3H2N2O6P2
C00134	C06366	NA	NA	NA	KEGG	known_pair	NA	C4H9N
C00134	C00555	NA	NA	NA	KEGG	known_pair	NA	H3NO-1
C00134	C00436	NA	NA	NA	KEGG	known_pair	NA	CHNO
C00134	C02723	NA	NA	NA	KEGG	known_pair	NA	CH2
C00134	C02714	NA	NA	NA	KEGG	known_pair	NA	C2H2O
C00134	C00179	NA	NA	NA	KEGG	known_pair	NA	CH2N2
C00134	C00315	NA	NA	NA	KEGG	known_pair	NA	C3H7N
C00134	C03002	NA	NA	NA	KEGG	known_pair	NA	C9H6O3
C00134	C15699	NA	NA	NA	KEGG	known_pair	NA	C5H7NO3
C00134	C00612	NA	NA	NA	KEGG	known_pair	NA	C5H9NO
C00134	C18172	NA	NA	NA	KEGG	known_pair	NA	C4H7NO2
C00134	C18326	NA	NA	NA	KEGG	known_pair	NA	C9H6O2
C00134	C10497	NA	NA	NA	KEGG	known_pair	NA	C10H8O3
C00134	C15668	NA	NA	NA	KEGG	known_pair	NA	H5N
C00077	C00134	NA	NA	NA	KEGG	known_pair	NA	CO2
C00025	C00026	NA	NA	NA	KEGG	known_pair	NA	H3NO-1
C00025	C00064	NA	NA	NA	KEGG	known_pair	NA	H-1N-1O
C00025	C03287	NA	NA	NA	KEGG	known_pair	NA	HO3P
C00025	C01165	NA	NA	NA	KEGG	known_pair	NA	O
C00025	C01879	NA	NA	NA	KEGG	known_pair	NA	H2O
C00025	C05829	NA	NA	NA	KEGG	known_pair	NA	CHNO
C00025	C00624	NA	NA	NA	KEGG	known_pair	NA	C2H2O
C00025	C00217	NA	NA	NA	KEGG	known_pair	NA	isomer
C00025	C00334	NA	NA	NA	KEGG	known_pair	NA	CO2
C00025	C03618	NA	NA	NA	KEGG	known_pair	NA	isomer
C00025	C05931	NA	NA	NA	KEGG	known_pair	NA	C4H4O3
C00025	C00051	NA	NA	NA	KEGG	known_pair	NA	C5H8N2O2S
C00025	C01045	NA	NA	NA	KEGG	known_pair	NA	CO
C00025	C01046	NA	NA	NA	KEGG	known_pair	NA	CH2
C00025	C03912	NA	NA	NA	KEGG	known_pair	NA	H2O2
C00025	C00669	NA	NA	NA	KEGG	known_pair	NA	C3H5NOS
C00025	C09332	NA	NA	NA	KEGG	known_pair	NA	C19H21N7O5
C00025	C03153	NA	NA	NA	KEGG	known_pair	NA	CH3NO-1
C00025	C05928	NA	NA	NA	KEGG	known_pair	NA	C20H21N7O6
C00025	C00415	NA	NA	NA	KEGG	known_pair	NA	C14H12N6O2
C00025	C00439	NA	NA	NA	KEGG	known_pair	NA	CHN
C00025	C00449	NA	NA	NA	KEGG	known_pair	NA	C6H11NO2
C00025	C01047	NA	NA	NA	KEGG	known_pair	NA	C2H5NO-1
C00025	C05711	NA	NA	NA	KEGG	known_pair	NA	C4H4N2O
C00025	C06114	NA	NA	NA	KEGG	known_pair	NA	C3H4N2O-1
C00025	C05595	NA	NA	NA	KEGG	known_pair	NA	C8H6O2
C00025	C06462	NA	NA	NA	KEGG	known_pair	NA	C23H35NO4S
C00025	C15699	NA	NA	NA	KEGG	known_pair	NA	C4H10N2O-1
C00025	C15767	NA	NA	NA	KEGG	known_pair	NA	C4H7NO
C00025	C04138	NA	NA	NA	KEGG	known_pair	NA	C5H7N3O-1
C00025	C19152	NA	NA	NA	KEGG	known_pair	NA	C19H20N3O11P
C00025	C00876	NA	NA	NA	KEGG	known_pair	NA	C24H27N4O14P
C00025	C19151	NA	NA	NA	KEGG	known_pair	NA	C29H34N5O17P
C00025	C18802	NA	NA	NA	KEGG	known_pair	NA	C30H43N6O15P
C00025	C02166	NA	NA	NA	KEGG	known_pair	NA	C25H38N2O5S
C00025	C05574	NA	NA	NA	KEGG	known_pair	NA	isomer
C00025	C20775	NA	NA	NA	KEGG	known_pair	NA	C6H6O6
C00025	C12270	NA	NA	NA	KEGG	known_pair	NA	C6H7NO4
C00025	C20776	NA	NA	NA	KEGG	known_pair	NA	C11H14N2O7
C00025	C20843	NA	NA	NA	KEGG	known_pair	NA	C6H5NO-1
C00025	C20926	NA	NA	NA	KEGG	known_pair	NA	C8H9N
C00025	C21015	NA	NA	NA	KEGG	known_pair	NA	C4H7NO
C00025	C20995	NA	NA	NA	KEGG	known_pair	NA	C12H19N4O4S
C00140	C01674	NA	NA	NA	KEGG	known_pair	NA	C8H13NO5
C00140	C00329	NA	NA	NA	KEGG	known_pair	NA	C2H2O
C00140	C00357	NA	NA	NA	KEGG	known_pair	NA	HO3P
C00140	C01133	NA	NA	NA	KEGG	known_pair	NA	O
C00140	C00611	NA	NA	NA	KEGG	known_pair	NA	C6H10O5
C00140	C00645	NA	NA	NA	KEGG	known_pair	NA	isomer
C00140	C04540	NA	NA	NA	KEGG	known_pair	NA	C4H6N2O2
C00140	C06372	NA	NA	NA	KEGG	known_pair	NA	C6H10O5
C00140	C04501	NA	NA	NA	KEGG	known_pair	NA	HO3P
C00140	C20887	NA	NA	NA	KEGG	known_pair	NA	C6H10O5
C00033	C00140	NA	NA	NA	KEGG	known_pair	NA	C6H11NO4
C00003	C00004	NA	NA	NA	KEGG	known_pair	NA	H
C00003	C00153	NA	NA	NA	KEGG	known_pair	NA	C15H22N5O13P2
C00003	C00301	NA	NA	NA	KEGG	known_pair	NA	C6H5N2
C00003	C00020	NA	NA	NA	KEGG	known_pair	NA	C11H14N2O7P
C00003	C00455	NA	NA	NA	KEGG	known_pair	NA	C10H13N5O6P
C00003	C00006	NA	NA	NA	KEGG	known_pair	NA	HO3P
C00003	C00857	NA	NA	NA	KEGG	known_pair	NA	H-1N-1O
C00003	C13050	NA	NA	NA	KEGG	known_pair	NA	C6H7N2O
C00003	C20744	NA	NA	NA	KEGG	known_pair	NA	H
C00003	C20784	NA	NA	NA	KEGG	known_pair	NA	C4H6NO2S-1
C00003	C21423	NA	NA	NA	KEGG	known_pair	NA	H
C00003	C21424	NA	NA	NA	KEGG	known_pair	NA	H
C00197	C01182	NA	NA	NA	KEGG	known_pair	NA	C2H5O4P
C00197	C00258	NA	NA	NA	KEGG	known_pair	NA	HO3P
C00197	C00236	NA	NA	NA	KEGG	known_pair	NA	HO3P
C00197	C03232	NA	NA	NA	KEGG	known_pair	NA	H2
C00197	C01159	NA	NA	NA	KEGG	known_pair	NA	HO3P
C00197	C00631	NA	NA	NA	KEGG	known_pair	NA	isomer
C00197	C11516	NA	NA	NA	KEGG	known_pair	NA	C6H10O5
C00197	C00354	NA	NA	NA	KEGG	known_pair	NA	C3H7O5P
C00197	C19791	NA	NA	NA	KEGG	known_pair	NA	C6H10O5
C00118	C00197	NA	NA	NA	KEGG	known_pair	NA	O
C00061	C01847	NA	NA	NA	KEGG	known_pair	NA	H2
C00061	C00255	NA	NA	NA	KEGG	known_pair	NA	HO3P
C00016	C00061	NA	NA	NA	KEGG	known_pair	NA	C10H12N5O6P
C00084	C18091	NA	NA	NA	KEGG	known_pair	NA	NO
C00084	C00469	NA	NA	NA	KEGG	known_pair	NA	H2
C00084	C03167	NA	NA	NA	KEGG	known_pair	NA	HO3P
C00084	C00346	NA	NA	NA	KEGG	known_pair	NA	H4NO3P
C00084	C00189	NA	NA	NA	KEGG	known_pair	NA	H3N
C00084	C03589	NA	NA	NA	KEGG	known_pair	NA	C3H4O3
C00084	C00188	NA	NA	NA	KEGG	known_pair	NA	C2H5NO2
C00084	C00186	NA	NA	NA	KEGG	known_pair	NA	CH2O2
C00084	C05125	NA	NA	NA	KEGG	known_pair	NA	C12H19N4O7P2S
C00084	C01837	NA	NA	NA	KEGG	known_pair	NA	HNO
C00084	C00673	NA	NA	NA	KEGG	known_pair	NA	C3H7O6P
C00084	C05714	NA	NA	NA	KEGG	known_pair	NA	CH2N2O-1
C00084	C00466	NA	NA	NA	KEGG	known_pair	NA	C2H4O
C00084	C03910	NA	NA	NA	KEGG	known_pair	NA	C27H44O
C00084	C01548	NA	NA	NA	KEGG	known_pair	NA	H2O
C00084	C06772	NA	NA	NA	KEGG	known_pair	NA	C2H7NO
C00084	C06771	NA	NA	NA	KEGG	known_pair	NA	C4H11NO2
C00084	C06551	NA	NA	NA	KEGG	known_pair	NA	C6ClH10N5O-1
C00084	C06556	NA	NA	NA	KEGG	known_pair	NA	C3ClH4N5O-1
C00084	C05519	NA	NA	NA	KEGG	known_pair	NA	C2H5NO2
C00084	C00222	NA	NA	NA	KEGG	known_pair	NA	CO2
C00084	C00820	NA	NA	NA	KEGG	known_pair	NA	C2H5NO2
C00084	C12317	NA	NA	NA	KEGG	known_pair	NA	C2H5NO2
C00084	C18248	NA	NA	NA	KEGG	known_pair	NA	ClHO-1
C00084	C04895	NA	NA	NA	KEGG	known_pair	NA	C7H12N5O12P3
C00084	C00114	NA	NA	NA	KEGG	known_pair	NA	C3H10N
C00084	C20955	NA	NA	NA	KEGG	known_pair	NA	C23H36N7O16P3S2
C00024	C00084	NA	NA	NA	KEGG	known_pair	NA	C21H34N7O16P3S
C00033	C00084	NA	NA	NA	KEGG	known_pair	NA	O
C00185	C00221	NA	NA	NA	KEGG	known_pair	NA	C6H10O5
C00185	C04534	NA	NA	NA	KEGG	known_pair	NA	HO3P
C00185	C01093	NA	NA	NA	KEGG	known_pair	NA	H2
C00185	C06219	NA	NA	NA	KEGG	known_pair	NA	C6H10O5
C00185	C02964	NA	NA	NA	KEGG	known_pair	NA	isomer
C00261	C01408	NA	NA	NA	KEGG	known_pair	NA	C7H6O
C00261	C00556	NA	NA	NA	KEGG	known_pair	NA	H2
C00261	C02137	NA	NA	NA	KEGG	known_pair	NA	CO2
C00261	C03290	NA	NA	NA	KEGG	known_pair	NA	C2H5NO2
C00261	C00561	NA	NA	NA	KEGG	known_pair	NA	CHN
C00180	C00261	NA	NA	NA	KEGG	known_pair	NA	O
C00082	C00355	NA	NA	NA	KEGG	known_pair	NA	O
C00082	C00146	NA	NA	NA	KEGG	known_pair	NA	C3H5NO2
C00082	C01179	NA	NA	NA	KEGG	known_pair	NA	H3NO-1
C00082	C03004	NA	NA	NA	KEGG	known_pair	NA	O
C00082	C00826	NA	NA	NA	KEGG	known_pair	NA	CH2O2
C00082	C02993	NA	NA	NA	KEGG	known_pair	NA	C6H12N4O
C00082	C00483	NA	NA	NA	KEGG	known_pair	NA	CO2
C00082	C00811	NA	NA	NA	KEGG	known_pair	NA	H3N
C00082	C04368	NA	NA	NA	KEGG	known_pair	NA	isomer
C00082	C02515	NA	NA	NA	KEGG	known_pair	NA	H-1I
C00082	C07027	NA	NA	NA	KEGG	known_pair	NA	C10H13N6O5P
C00082	C08565	NA	NA	NA	KEGG	known_pair	NA	C9H7NO4
C00082	C01060	NA	NA	NA	KEGG	known_pair	NA	H-2I2
C00082	C01468	NA	NA	NA	KEGG	known_pair	NA	C2H3NO2
C00082	C15809	NA	NA	NA	KEGG	known_pair	NA	C7H8O
C00082	C04350	NA	NA	NA	KEGG	known_pair	NA	CH2O
C00082	C20800	NA	NA	NA	KEGG	known_pair	NA	CH2
C00082	C20983	NA	NA	NA	KEGG	known_pair	NA	C5H8
C00082	C21308	NA	NA	NA	KEGG	known_pair	NA	isomer
C00079	C00082	NA	NA	NA	KEGG	known_pair	NA	O
C00376	C02094	NA	NA	NA	KEGG	known_pair	NA	C20H28O-1
C00376	C00777	NA	NA	NA	KEGG	known_pair	NA	O
C00376	C00473	NA	NA	NA	KEGG	known_pair	NA	H2
C00376	C02110	NA	NA	NA	KEGG	known_pair	NA	isomer
C00376	C05918	NA	NA	NA	KEGG	known_pair	NA	H2
C00376	C19728	NA	NA	NA	KEGG	known_pair	NA	C10H12
C00378	C05856	NA	NA	NA	KEGG	known_pair	NA	H2
C00378	C02892	NA	NA	NA	KEGG	known_pair	NA	H-2O
C00378	C04294	NA	NA	NA	KEGG	known_pair	NA	C6H8N3
C00378	C01279	NA	NA	NA	KEGG	known_pair	NA	C6H8NS
C00378	C01081	NA	NA	NA	KEGG	known_pair	NA	HO3P
C00378	C19872	NA	NA	NA	KEGG	known_pair	NA	C5H7S
C00430	C00931	NA	NA	NA	KEGG	known_pair	NA	C5H5NO
C00430	C02800	NA	NA	NA	KEGG	known_pair	NA	H3NO-1
C00430	C03741	NA	NA	NA	KEGG	known_pair	NA	isomer
C00037	C00430	NA	NA	NA	KEGG	known_pair	NA	C3H4O
C00479	C02948	NA	NA	NA	KEGG	known_pair	NA	C3H6O
C00479	C00583	NA	NA	NA	KEGG	known_pair	NA	H2O
C00479	C05979	NA	NA	NA	KEGG	known_pair	NA	H2
C00479	C06762	NA	NA	NA	KEGG	known_pair	NA	C3H4O3
C00100	C00479	NA	NA	NA	KEGG	known_pair	NA	C21H34N7O16P3S
C00492	C08242	NA	NA	NA	KEGG	known_pair	NA	C6H10O5
C00492	C05402	NA	NA	NA	KEGG	known_pair	NA	C6H10O5
C00492	C01613	NA	NA	NA	KEGG	known_pair	NA	C6H10O5
C00492	C03989	NA	NA	NA	KEGG	known_pair	NA	C6H10O5
C00124	C00492	NA	NA	NA	KEGG	known_pair	NA	C12H20O10
C00095	C00492	NA	NA	NA	KEGG	known_pair	NA	C12H20O10
C00642	C01179	NA	NA	NA	KEGG	known_pair	NA	CO
C00642	C03765	NA	NA	NA	KEGG	known_pair	NA	O
C00642	C01161	NA	NA	NA	KEGG	known_pair	NA	O
C00642	C05338	NA	NA	NA	KEGG	known_pair	NA	C21H34N7O15P3S
C00642	C07086	NA	NA	NA	KEGG	known_pair	NA	O
C00642	C01468	NA	NA	NA	KEGG	known_pair	NA	CO2
C00544	C00642	NA	NA	NA	KEGG	known_pair	NA	O
C00755	C04547	NA	NA	NA	KEGG	known_pair	NA	C8H8O
C00755	C06317	NA	NA	NA	KEGG	known_pair	NA	H2
C00755	C06672	NA	NA	NA	KEGG	known_pair	NA	O
C00755	C07303	NA	NA	NA	KEGG	known_pair	NA	C23H38N7O17P3S
C00755	C16666	NA	NA	NA	KEGG	known_pair	NA	H3NO-1
C00755	C21422	NA	NA	NA	KEGG	known_pair	NA	C9H12O3
C00757	C01795	NA	NA	NA	KEGG	known_pair	NA	H2
C00757	C03329	NA	NA	NA	KEGG	known_pair	NA	H3
C00757	C11818	NA	NA	NA	KEGG	known_pair	NA	H3
C00355	C00822	NA	NA	NA	KEGG	known_pair	NA	H2
C00355	C04796	NA	NA	NA	KEGG	known_pair	NA	O2
C00355	C04797	NA	NA	NA	KEGG	known_pair	NA	O2
C00355	C04045	NA	NA	NA	KEGG	known_pair	NA	H3NO-1
C00355	C03758	NA	NA	NA	KEGG	known_pair	NA	CO2
C00355	C08543	NA	NA	NA	KEGG	known_pair	NA	C9H7NO4
C00355	C17758	NA	NA	NA	KEGG	known_pair	NA	O2
C00355	C10447	NA	NA	NA	KEGG	known_pair	NA	HN
C01020	C01059	NA	NA	NA	KEGG	known_pair	NA	CO
C01020	C04226	NA	NA	NA	KEGG	known_pair	NA	H2
C01020	C15523	NA	NA	NA	KEGG	known_pair	NA	O
C00253	C01020	NA	NA	NA	KEGG	known_pair	NA	O
C01089	C04546	NA	NA	NA	KEGG	known_pair	NA	C4H6O2
C00164	C01089	NA	NA	NA	KEGG	known_pair	NA	H2
C01158	C04101	NA	NA	NA	KEGG	known_pair	NA	C7H4O4
C01158	C01424	NA	NA	NA	KEGG	known_pair	NA	C6H10O5
C01424	C01572	NA	NA	NA	KEGG	known_pair	NA	C7H4O4
C01424	C03671	NA	NA	NA	KEGG	known_pair	NA	H-2O
C01424	C04324	NA	NA	NA	KEGG	known_pair	NA	O2
C01424	C05616	NA	NA	NA	KEGG	known_pair	NA	CH2
C01424	C04434	NA	NA	NA	KEGG	known_pair	NA	O2
C00230	C01424	NA	NA	NA	KEGG	known_pair	NA	O
C01108	C01424	NA	NA	NA	KEGG	known_pair	NA	CO2
C01839	C02868	NA	NA	NA	KEGG	known_pair	NA	C8H6O3
C00727	C01839	NA	NA	NA	KEGG	known_pair	NA	CO2
C00294	C01993	NA	NA	NA	KEGG	known_pair	NA	H2
C00294	C11631	NA	NA	NA	KEGG	known_pair	NA	H-2O
C00130	C00294	NA	NA	NA	KEGG	known_pair	NA	HO3P
C00212	C00294	NA	NA	NA	KEGG	known_pair	NA	H-1N-1O
C00262	C00294	NA	NA	NA	KEGG	known_pair	NA	C5H8O4
C00121	C00294	NA	NA	NA	KEGG	known_pair	NA	C5H2N4
C00090	C02351	NA	NA	NA	KEGG	known_pair	NA	H2
C00090	C03861	NA	NA	NA	KEGG	known_pair	NA	C6O2
C00090	C04091	NA	NA	NA	KEGG	known_pair	NA	H2
C00090	C06321	NA	NA	NA	KEGG	known_pair	NA	CH2O2
C00090	C04221	NA	NA	NA	KEGG	known_pair	NA	H2
C00090	C00146	NA	NA	NA	KEGG	known_pair	NA	O
C00090	C00682	NA	NA	NA	KEGG	known_pair	NA	O2
C00090	C02480	NA	NA	NA	KEGG	known_pair	NA	O2
C00090	C00805	NA	NA	NA	KEGG	known_pair	NA	CO
C00090	C00196	NA	NA	NA	KEGG	known_pair	NA	CO2
C00090	C00230	NA	NA	NA	KEGG	known_pair	NA	CO2
C00090	C00108	NA	NA	NA	KEGG	known_pair	NA	CHN
C00090	C01502	NA	NA	NA	KEGG	known_pair	NA	CH2
C00090	C01988	NA	NA	NA	KEGG	known_pair	NA	H-1NO
C00090	C02357	NA	NA	NA	KEGG	known_pair	NA	CClH-1
C00090	C07734	NA	NA	NA	KEGG	known_pair	NA	C6H4O4
C00090	C00292	NA	NA	NA	KEGG	known_pair	NA	H-1N-1O2
C00090	C06813	NA	NA	NA	KEGG	known_pair	NA	H-1N
C00090	C16484	NA	NA	NA	KEGG	known_pair	NA	FH
C00090	C16482	NA	NA	NA	KEGG	known_pair	NA	CFHO2
C01255	C02378	NA	NA	NA	KEGG	known_pair	NA	C6H11NO
C01255	C04277	NA	NA	NA	KEGG	known_pair	NA	H2O
C00495	C03036	NA	NA	NA	KEGG	known_pair	NA	H2
C00495	C03040	NA	NA	NA	KEGG	known_pair	NA	H2
C00486	C03374	NA	NA	NA	KEGG	known_pair	NA	C6H8O6
C00486	C05787	NA	NA	NA	KEGG	known_pair	NA	C12H16O12
C00486	C00500	NA	NA	NA	KEGG	known_pair	NA	H2
C03374	C05787	NA	NA	NA	KEGG	known_pair	NA	C6H8O6
C01175	C04275	NA	NA	NA	KEGG	known_pair	NA	C11H10O4
C01175	C02887	NA	NA	NA	KEGG	known_pair	NA	C2H6O
C00482	C01175	NA	NA	NA	KEGG	known_pair	NA	C6H10O5
C00933	C01175	NA	NA	NA	KEGG	known_pair	NA	CH-2N-1O5
C00255	C04332	NA	NA	NA	KEGG	known_pair	NA	C4H2
C00255	C00474	NA	NA	NA	KEGG	known_pair	NA	C12H8N4O
C00255	C01727	NA	NA	NA	KEGG	known_pair	NA	C5H10O4
C00255	C03114	NA	NA	NA	KEGG	known_pair	NA	C8H10N2O6
C00255	C01007	NA	NA	NA	KEGG	known_pair	NA	H2
C04332	C04732	NA	NA	NA	KEGG	known_pair	NA	C4H2
C04332	C05995	NA	NA	NA	KEGG	known_pair	NA	C-1H-2O
C00072	C05422	NA	NA	NA	KEGG	known_pair	NA	H2
C00072	C01115	NA	NA	NA	KEGG	known_pair	NA	H2
C00072	C00209	NA	NA	NA	KEGG	known_pair	NA	C4H6O2
C00072	C01620	NA	NA	NA	KEGG	known_pair	NA	C2O
C00072	C03289	NA	NA	NA	KEGG	known_pair	NA	isomer
C00072	C16186	NA	NA	NA	KEGG	known_pair	NA	HO3P
C00072	C01040	NA	NA	NA	KEGG	known_pair	NA	H2
C03680	C05565	NA	NA	NA	KEGG	known_pair	NA	O
C03680	C16674	NA	NA	NA	KEGG	known_pair	NA	H2O
C03680	C05572	NA	NA	NA	KEGG	known_pair	NA	CHNO-1
C00439	C03680	NA	NA	NA	KEGG	known_pair	NA	H2O
C00785	C03680	NA	NA	NA	KEGG	known_pair	NA	H2O
C00058	C03680	NA	NA	NA	KEGG	known_pair	NA	C5H6N2O
C05791	C05795	NA	NA	NA	KEGG	known_pair	NA	H2
C05787	C05791	NA	NA	NA	KEGG	known_pair	NA	C12H10O12
C05790	C05791	NA	NA	NA	KEGG	known_pair	NA	H2
C02892	C05856	NA	NA	NA	KEGG	known_pair	NA	O
C00427	C05956	NA	NA	NA	KEGG	known_pair	NA	O
C00427	C00639	NA	NA	NA	KEGG	known_pair	NA	H2
C00427	C00584	NA	NA	NA	KEGG	known_pair	NA	isomer
C00427	C00696	NA	NA	NA	KEGG	known_pair	NA	isomer
C00427	C01312	NA	NA	NA	KEGG	known_pair	NA	isomer
C00427	C02198	NA	NA	NA	KEGG	known_pair	NA	isomer
C00219	C00427	NA	NA	NA	KEGG	known_pair	NA	O3
C01987	C02161	NA	NA	NA	KEGG	known_pair	NA	C6HNO
C01987	C02720	NA	NA	NA	KEGG	known_pair	NA	isomer
C01987	C03824	NA	NA	NA	KEGG	known_pair	NA	O2
C01987	C17500	NA	NA	NA	KEGG	known_pair	NA	H2
C00632	C01987	NA	NA	NA	KEGG	known_pair	NA	CO2
C00019	C00170	NA	NA	NA	KEGG	known_pair	NA	C4H7NO2
C00019	C00263	NA	NA	NA	KEGG	known_pair	NA	C11H13N5O2S
C00019	C00073	NA	NA	NA	KEGG	known_pair	NA	C10H11N5O3
C00019	C01137	NA	NA	NA	KEGG	known_pair	NA	CH-1O2
C00019	C01234	NA	NA	NA	KEGG	known_pair	NA	C11H15N5O3S
C00019	C02926	NA	NA	NA	KEGG	known_pair	NA	C11H15N5O3S
C00019	C00021	NA	NA	NA	KEGG	known_pair	NA	CH2
C00019	C04425	NA	NA	NA	KEGG	known_pair	NA	H2NO-1
C00931	C01024	NA	NA	NA	KEGG	known_pair	NA	C30H32N2O13
C00010	C02015	NA	NA	NA	KEGG	known_pair	NA	C21H34N7O16P3S
C00010	C00882	NA	NA	NA	KEGG	known_pair	NA	HO3P
C00010	C00024	NA	NA	NA	KEGG	known_pair	NA	C2H2O
C00010	C00091	NA	NA	NA	KEGG	known_pair	NA	C4H4O3
C00010	C00313	NA	NA	NA	KEGG	known_pair	NA	C2O3
C00010	C00798	NA	NA	NA	KEGG	known_pair	NA	CO
C00010	C00512	NA	NA	NA	KEGG	known_pair	NA	C7H4O
C00010	C00083	NA	NA	NA	KEGG	known_pair	NA	C3H2O3
C00010	C00100	NA	NA	NA	KEGG	known_pair	NA	C3H4O
C00010	C00683	NA	NA	NA	KEGG	known_pair	NA	C4H4O3
C00010	C02247	NA	NA	NA	KEGG	known_pair	NA	C7H5NO
C00010	C01894	NA	NA	NA	KEGG	known_pair	NA	C10H14N2O2S
C00010	C00920	NA	NA	NA	KEGG	known_pair	NA	C10H15N3O6S
C00010	C00136	NA	NA	NA	KEGG	known_pair	NA	C4H6O
C00010	C00630	NA	NA	NA	KEGG	known_pair	NA	C4H6O
C00010	C04348	NA	NA	NA	KEGG	known_pair	NA	C4H4O4
C00010	C00154	NA	NA	NA	KEGG	known_pair	NA	C16H30O
C00010	C02949	NA	NA	NA	KEGG	known_pair	NA	C7H4O2
C00010	C00566	NA	NA	NA	KEGG	known_pair	NA	C6H6O6
C00010	C00332	NA	NA	NA	KEGG	known_pair	NA	C4H4O2
C00010	C02249	NA	NA	NA	KEGG	known_pair	NA	C20H30O
C00010	C00223	NA	NA	NA	KEGG	known_pair	NA	C9H6O2
C00010	C00054	NA	NA	NA	KEGG	known_pair	NA	C11H21N2O6PS
C00010	C02939	NA	NA	NA	KEGG	known_pair	NA	C5H8O
C00010	C00527	NA	NA	NA	KEGG	known_pair	NA	C5H6O3
C00010	C00323	NA	NA	NA	KEGG	known_pair	NA	C9H6O3
C00010	C00356	NA	NA	NA	KEGG	known_pair	NA	C6H8O4
C00010	C00406	NA	NA	NA	KEGG	known_pair	NA	C10H8O3
C00010	C00411	NA	NA	NA	KEGG	known_pair	NA	C11H10O4
C00010	C00412	NA	NA	NA	KEGG	known_pair	NA	C18H34O
C00010	C00540	NA	NA	NA	KEGG	known_pair	NA	C9H6O
C00010	C00531	NA	NA	NA	KEGG	known_pair	NA	C5H4O3
C00010	C00582	NA	NA	NA	KEGG	known_pair	NA	C8H6O
C00010	C05338	NA	NA	NA	KEGG	known_pair	NA	C8H6O2
C00010	C01794	NA	NA	NA	KEGG	known_pair	NA	C24H38O4
C00010	C00845	NA	NA	NA	KEGG	known_pair	NA	C5H2O2
C00010	C00888	NA	NA	NA	KEGG	known_pair	NA	C5H8O
C00010	C05668	NA	NA	NA	KEGG	known_pair	NA	C3H4O2
C00010	C15980	NA	NA	NA	KEGG	known_pair	NA	C5H8O
C00010	C01063	NA	NA	NA	KEGG	known_pair	NA	C7H10O3
C00010	C04047	NA	NA	NA	KEGG	known_pair	NA	C4H6O2
C00010	C01213	NA	NA	NA	KEGG	known_pair	NA	C4H4O3
C00010	C02060	NA	NA	NA	KEGG	known_pair	NA	C20H38O
C00010	C06028	NA	NA	NA	KEGG	known_pair	NA	C5H4O3
C00010	C01832	NA	NA	NA	KEGG	known_pair	NA	C12H22O
C00010	C01944	NA	NA	NA	KEGG	known_pair	NA	C8H14O
C00010	C06387	NA	NA	NA	KEGG	known_pair	NA	C7ClH3O
C00010	C05337	NA	NA	NA	KEGG	known_pair	NA	C24H38O3
C00010	C02593	NA	NA	NA	KEGG	known_pair	NA	C14H26O
C00010	C02611	NA	NA	NA	KEGG	known_pair	NA	C12H8O3
C00010	C03160	NA	NA	NA	KEGG	known_pair	NA	C11H8O4
C00010	C03345	NA	NA	NA	KEGG	known_pair	NA	C5H6O
C00010	C03561	NA	NA	NA	KEGG	known_pair	NA	C4H6O2
C00010	C04644	NA	NA	NA	KEGG	known_pair	NA	C27H44O3
C00010	C04760	NA	NA	NA	KEGG	known_pair	NA	C27H44O4
C00010	C05195	NA	NA	NA	KEGG	known_pair	NA	C7H4O2
C00010	C05274	NA	NA	NA	KEGG	known_pair	NA	C10H18O
C00010	C05270	NA	NA	NA	KEGG	known_pair	NA	C6H10O
C00010	C06000	NA	NA	NA	KEGG	known_pair	NA	C4H6O2
C00010	C07296	NA	NA	NA	KEGG	known_pair	NA	C16H30O
C00010	C06671	NA	NA	NA	KEGG	known_pair	NA	C7Cl2H2O
C00010	C07118	NA	NA	NA	KEGG	known_pair	NA	C9H6O2
C00010	C05165	NA	NA	NA	KEGG	known_pair	NA	C7H7NO2
C00010	C09823	NA	NA	NA	KEGG	known_pair	NA	C7H10O
C00010	C11929	NA	NA	NA	KEGG	known_pair	NA	C10H12O
C00010	C11407	NA	NA	NA	KEGG	known_pair	NA	C10H14O2
C00010	C11946	NA	NA	NA	KEGG	known_pair	NA	C10H14O
C00010	C11945	NA	NA	NA	KEGG	known_pair	NA	C10H14O
C00010	C11949	NA	NA	NA	KEGG	known_pair	NA	C7H10O
C00010	C02557	NA	NA	NA	KEGG	known_pair	NA	C4H4O3
C00010	C18026	NA	NA	NA	KEGG	known_pair	NA	C5H6O3
C00010	C01033	NA	NA	NA	KEGG	known_pair	NA	C5H8O
C00010	C12203	NA	NA	NA	KEGG	known_pair	NA	C10H8O4
C00010	C12324	NA	NA	NA	KEGG	known_pair	NA	C8H6O3
C00010	C06625	NA	NA	NA	KEGG	known_pair	NA	C3H3NO2
C00010	C12450	NA	NA	NA	KEGG	known_pair	NA	C9H13NO2
C00010	C14120	NA	NA	NA	KEGG	known_pair	NA	C11H6O
C00010	C14143	NA	NA	NA	KEGG	known_pair	NA	C6H8O3
C00010	C15489	NA	NA	NA	KEGG	known_pair	NA	C10H7NO
C00010	C12092	NA	NA	NA	KEGG	known_pair	NA	C8H7NO
C00010	C15547	NA	NA	NA	KEGG	known_pair	NA	C11H6O3
C00010	C15524	NA	NA	NA	KEGG	known_pair	NA	C8H4O2
C00010	C16268	NA	NA	NA	KEGG	known_pair	NA	C4H4O
C00010	C16331	NA	NA	NA	KEGG	known_pair	NA	C16H24O2
C00010	C16335	NA	NA	NA	KEGG	known_pair	NA	C14H20O2
C00010	C16339	NA	NA	NA	KEGG	known_pair	NA	C12H16O2
C00010	C16169	NA	NA	NA	KEGG	known_pair	NA	C22H30O
C00010	C16173	NA	NA	NA	KEGG	known_pair	NA	C22H32O
C00010	C16464	NA	NA	NA	KEGG	known_pair	NA	C10H16O
C00010	C16470	NA	NA	NA	KEGG	known_pair	NA	C7H10O
C00010	C03069	NA	NA	NA	KEGG	known_pair	NA	C5H6O
C00010	C16465	NA	NA	NA	KEGG	known_pair	NA	C10H14O
C00010	C02802	NA	NA	NA	KEGG	known_pair	NA	C7FH3O
C00010	C16833	NA	NA	NA	KEGG	known_pair	NA	C9H9NO
C00010	C02041	NA	NA	NA	KEGG	known_pair	NA	C20H38O
C00010	C00510	NA	NA	NA	KEGG	known_pair	NA	C18H32O
C00010	C02050	NA	NA	NA	KEGG	known_pair	NA	C18H30O
C00010	C16162	NA	NA	NA	KEGG	known_pair	NA	C18H28O
C00010	C16165	NA	NA	NA	KEGG	known_pair	NA	C20H28O
C00010	C03035	NA	NA	NA	KEGG	known_pair	NA	C18H28O
C00010	C03595	NA	NA	NA	KEGG	known_pair	NA	C20H32O
C00010	C16528	NA	NA	NA	KEGG	known_pair	NA	C22H42O
C00010	C16529	NA	NA	NA	KEGG	known_pair	NA	C24H46O
C00010	C16530	NA	NA	NA	KEGG	known_pair	NA	C20H36O
C00010	C16531	NA	NA	NA	KEGG	known_pair	NA	C22H40O
C00010	C16532	NA	NA	NA	KEGG	known_pair	NA	C24H44O
C00010	C16166	NA	NA	NA	KEGG	known_pair	NA	C22H32O
C00010	C16180	NA	NA	NA	KEGG	known_pair	NA	C20H34O
C00010	C16170	NA	NA	NA	KEGG	known_pair	NA	C22H34O
C00010	C16179	NA	NA	NA	KEGG	known_pair	NA	C20H32O
C00010	C16645	NA	NA	NA	KEGG	known_pair	NA	C22H38O
C00010	C16257	NA	NA	NA	KEGG	known_pair	NA	C9H8O2
C00010	C15613	NA	NA	NA	KEGG	known_pair	NA	C27H44O4
C00010	C17345	NA	NA	NA	KEGG	known_pair	NA	C27H44O3
C00010	C17740	NA	NA	NA	KEGG	known_pair	NA	C11H8O3
C00010	C17741	NA	NA	NA	KEGG	known_pair	NA	C12H10O4
C00010	C11062	NA	NA	NA	KEGG	known_pair	NA	C4H6O2
C00010	C19685	NA	NA	NA	KEGG	known_pair	NA	C2H2O4S
C00010	C19775	NA	NA	NA	KEGG	known_pair	NA	C2FHO
C00010	C14144	NA	NA	NA	KEGG	known_pair	NA	C6H6O3
C00010	C07160	NA	NA	NA	KEGG	known_pair	NA	C10H12O2
C00010	C20394	NA	NA	NA	KEGG	known_pair	NA	C7H4O2
C00010	C20447	NA	NA	NA	KEGG	known_pair	NA	C5H4O4
C00010	C20413	NA	NA	NA	KEGG	known_pair	NA	C12H16O4
C00010	C01134	NA	NA	NA	KEGG	known_pair	NA	C10H13N5O9P2
C00010	C20838	NA	NA	NA	KEGG	known_pair	NA	C13H16O3
C00010	C20840	NA	NA	NA	KEGG	known_pair	NA	C27H40O2
C00010	C20842	NA	NA	NA	KEGG	known_pair	NA	C13H10O3
C00010	C20870	NA	NA	NA	KEGG	known_pair	NA	C4H6OS
C00010	C20955	NA	NA	NA	KEGG	known_pair	NA	C4H4OS
C00010	C05989	NA	NA	NA	KEGG	known_pair	NA	C3H2O2
C00010	C21072	NA	NA	NA	KEGG	known_pair	NA	C16H28O
C00010	C21312	NA	NA	NA	KEGG	known_pair	NA	C8H6O2
C00010	C21324	NA	NA	NA	KEGG	known_pair	NA	C16H16O5
C00051	C00127	NA	NA	NA	KEGG	known_pair	NA	C10H15N3O6S
C00051	C01419	NA	NA	NA	KEGG	known_pair	NA	C5H7NO3
C00051	C00669	NA	NA	NA	KEGG	known_pair	NA	C2H3NO
C00051	C03174	NA	NA	NA	KEGG	known_pair	NA	C4H4O3
C00051	C01031	NA	NA	NA	KEGG	known_pair	NA	CO
C00051	C05526	NA	NA	NA	KEGG	known_pair	NA	C3H5NO2S
C00051	C03451	NA	NA	NA	KEGG	known_pair	NA	C3H4O2
C00051	C05730	NA	NA	NA	KEGG	known_pair	NA	C7H17N3O-1
C00051	C02166	NA	NA	NA	KEGG	known_pair	NA	C20H30O3
C00051	C02090	NA	NA	NA	KEGG	known_pair	NA	C17H32N6O4S
C00051	C00920	NA	NA	NA	KEGG	known_pair	NA	C21H34N7O16P3S
C00051	C14180	NA	NA	NA	KEGG	known_pair	NA	CH2O
C00051	C14791	NA	NA	NA	KEGG	known_pair	NA	C10H8O
C00051	C14793	NA	NA	NA	KEGG	known_pair	NA	C10H8O
C00051	C14792	NA	NA	NA	KEGG	known_pair	NA	C10H8O
C00051	C14803	NA	NA	NA	KEGG	known_pair	NA	C10H7NO3
C00051	C14804	NA	NA	NA	KEGG	known_pair	NA	C10H7NO3
C00051	C14805	NA	NA	NA	KEGG	known_pair	NA	C10H7NO3
C00051	C14806	NA	NA	NA	KEGG	known_pair	NA	C10H7NO3
C00051	C14847	NA	NA	NA	KEGG	known_pair	NA	BrC6H5O
C00051	C14848	NA	NA	NA	KEGG	known_pair	NA	BrC6H5O
C00051	C14855	NA	NA	NA	KEGG	known_pair	NA	C20H12O
C00051	C14856	NA	NA	NA	KEGG	known_pair	NA	C20H12O
C00051	C14861	NA	NA	NA	KEGG	known_pair	NA	C2Cl2H2O
C00051	C14865	NA	NA	NA	KEGG	known_pair	NA	C2ClHO
C00051	C14864	NA	NA	NA	KEGG	known_pair	NA	C2ClHO
C00051	C14863	NA	NA	NA	KEGG	known_pair	NA	C12H17N3O7S
C00051	C14868	NA	NA	NA	KEGG	known_pair	NA	C2Cl2
C00051	C14874	NA	NA	NA	KEGG	known_pair	NA	C2H3
C00051	C14871	NA	NA	NA	KEGG	known_pair	NA	C2H2O
C00051	C11583	NA	NA	NA	KEGG	known_pair	NA	C7Cl2H13N2O2P
C00051	C16567	NA	NA	NA	KEGG	known_pair	NA	C18H34N6O4S
C00051	C16562	NA	NA	NA	KEGG	known_pair	NA	C10H24N4O-1
C00051	C16563	NA	NA	NA	KEGG	known_pair	NA	C20H39N7O4S
C00051	C16566	NA	NA	NA	KEGG	known_pair	NA	C8H19N3O-1
C00051	C17267	NA	NA	NA	KEGG	known_pair	NA	S
C00051	C11278	NA	NA	NA	KEGG	known_pair	NA	C17H12O7
C00037	C00051	NA	NA	NA	KEGG	known_pair	NA	C8H12N2O4S
C00004	C00005	NA	NA	NA	KEGG	known_pair	NA	HO3P
C00004	C04856	NA	NA	NA	KEGG	known_pair	NA	H2O
C00004	C00020	NA	NA	NA	KEGG	known_pair	NA	C11H15N2O7P
C00004	C21113	NA	NA	NA	KEGG	known_pair	NA	C10H12N5O6P
C00005	C00006	NA	NA	NA	KEGG	known_pair	NA	H
C00005	C04899	NA	NA	NA	KEGG	known_pair	NA	H2O
C00327	C05933	NA	NA	NA	KEGG	known_pair	NA	HN
C00327	C03406	NA	NA	NA	KEGG	known_pair	NA	C4H5NO3
C00327	C03626	NA	NA	NA	KEGG	known_pair	NA	C2H5NO-1
C00327	C15532	NA	NA	NA	KEGG	known_pair	NA	C2H2O
C00062	C00327	NA	NA	NA	KEGG	known_pair	NA	H-1N-1O
C00077	C00327	NA	NA	NA	KEGG	known_pair	NA	CHNO
C00006	C00153	NA	NA	NA	KEGG	known_pair	NA	C15H23N5O16P3
C00006	C20742	NA	NA	NA	KEGG	known_pair	NA	C6H7N2O
C00006	C20745	NA	NA	NA	KEGG	known_pair	NA	H
C00253	C13051	NA	NA	NA	KEGG	known_pair	NA	C15H23N5O16P3
C00253	C01004	NA	NA	NA	KEGG	known_pair	NA	CH2
C00253	C03003	NA	NA	NA	KEGG	known_pair	NA	C6H11O5
C00253	C05380	NA	NA	NA	KEGG	known_pair	NA	C2H3NO
C00253	C01185	NA	NA	NA	KEGG	known_pair	NA	C5H10O7P
C00253	C05841	NA	NA	NA	KEGG	known_pair	NA	C5H9O4
C00253	C00745	NA	NA	NA	KEGG	known_pair	NA	C4H9NO-2
C00253	C16671	NA	NA	NA	KEGG	known_pair	NA	H2
C00153	C00253	NA	NA	NA	KEGG	known_pair	NA	H-1N-1O
C00008	C00020	NA	NA	NA	KEGG	known_pair	NA	HO3P
C00008	C00104	NA	NA	NA	KEGG	known_pair	NA	H-1N-1O
C00008	C01260	NA	NA	NA	KEGG	known_pair	NA	C10H13N5O9P2
C00008	C06197	NA	NA	NA	KEGG	known_pair	NA	C10H12N5O6P
C00008	C00206	NA	NA	NA	KEGG	known_pair	NA	O
C00008	C00498	NA	NA	NA	KEGG	known_pair	NA	C6H10O5
C00008	C16426	NA	NA	NA	KEGG	known_pair	NA	C5H8
C00008	C04058	NA	NA	NA	KEGG	known_pair	NA	C10H14N5O12P3
C11038	C11039	NA	NA	NA	KEGG	known_pair	NA	HO3P
C03997	C11038	NA	NA	NA	KEGG	known_pair	NA	HO3P
C00239	C03997	NA	NA	NA	KEGG	known_pair	NA	CH2O
C00058	C01326	NA	NA	NA	KEGG	known_pair	NA	HN-1O2
C00058	C02405	NA	NA	NA	KEGG	known_pair	NA	HO3P
C00058	C00798	NA	NA	NA	KEGG	known_pair	NA	C21H34N7O15P3S
C00058	C00209	NA	NA	NA	KEGG	known_pair	NA	CO2
C00058	C00488	NA	NA	NA	KEGG	known_pair	NA	H-1N-1O
C00058	C01045	NA	NA	NA	KEGG	known_pair	NA	C5H7NO3
C00058	C01044	NA	NA	NA	KEGG	known_pair	NA	C4H5NO3
C00058	C01031	NA	NA	NA	KEGG	known_pair	NA	C10H15N3O5S
C00058	C00067	NA	NA	NA	KEGG	known_pair	NA	O
C00058	C03145	NA	NA	NA	KEGG	known_pair	NA	C5H9NOS
C00058	C00186	NA	NA	NA	KEGG	known_pair	NA	C2H4O
C00058	C00234	NA	NA	NA	KEGG	known_pair	NA	C19H21N7O5
C00058	C05653	NA	NA	NA	KEGG	known_pair	NA	C7H5NO
C00058	C13635	NA	NA	NA	KEGG	known_pair	NA	C7H6O
C00058	C02700	NA	NA	NA	KEGG	known_pair	NA	C10H10N2O2
C00058	C03204	NA	NA	NA	KEGG	known_pair	NA	C19H19N7O5
C00058	C03134	NA	NA	NA	KEGG	known_pair	NA	C2H5NO-1
C00058	C00682	NA	NA	NA	KEGG	known_pair	NA	C5H4O2
C00058	C01059	NA	NA	NA	KEGG	known_pair	NA	C4H3N
C00058	C03373	NA	NA	NA	KEGG	known_pair	NA	C7H12N3O5P
C00058	C01838	NA	NA	NA	KEGG	known_pair	NA	C17H34O-1
C00058	C02293	NA	NA	NA	KEGG	known_pair	NA	C14H22
C00058	C04484	NA	NA	NA	KEGG	known_pair	NA	C6H4O4
C00058	C05648	NA	NA	NA	KEGG	known_pair	NA	C10H10N2O3
C00058	C05922	NA	NA	NA	KEGG	known_pair	NA	C9H16N5O13P3
C00058	C06760	NA	NA	NA	KEGG	known_pair	NA	C6H6O2
C00058	C11519	NA	NA	NA	KEGG	known_pair	NA	C6H11NO-1
C00058	C04376	NA	NA	NA	KEGG	known_pair	NA	C7H13N2O7P
C00058	C04734	NA	NA	NA	KEGG	known_pair	NA	C9H13N4O7P
C00058	C00109	NA	NA	NA	KEGG	known_pair	NA	C3H4O
C00058	C00199	NA	NA	NA	KEGG	known_pair	NA	C4H9O6P
C00058	C15561	NA	NA	NA	KEGG	known_pair	NA	C7H7NO-1
C00058	C15606	NA	NA	NA	KEGG	known_pair	NA	C5H8OS
C00058	C16156	NA	NA	NA	KEGG	known_pair	NA	C60H98NO6P
C00058	C15523	NA	NA	NA	KEGG	known_pair	NA	C5H3NO2
C00058	C01001	NA	NA	NA	KEGG	known_pair	NA	C34H42N4O14
C00058	C16710	NA	NA	NA	KEGG	known_pair	NA	C21H23NO4
C00058	C06451	NA	NA	NA	KEGG	known_pair	NA	CH5O2P
C00058	C18232	NA	NA	NA	KEGG	known_pair	NA	C4H3NO2
C00058	C11148	NA	NA	NA	KEGG	known_pair	NA	CCl3H-1O-1
C00058	C06790	NA	NA	NA	KEGG	known_pair	NA	CCl3H-1O-2
C00058	C18272	NA	NA	NA	KEGG	known_pair	NA	C19H10O2
C00058	C15563	NA	NA	NA	KEGG	known_pair	NA	C9H14N5O7P
C00058	C00535	NA	NA	NA	KEGG	known_pair	NA	C18H26
C00058	C00280	NA	NA	NA	KEGG	known_pair	NA	C18H24
C00058	C04874	NA	NA	NA	KEGG	known_pair	NA	C8H11N5O2
C00015	C00105	NA	NA	NA	KEGG	known_pair	NA	HO3P
C00015	C00075	NA	NA	NA	KEGG	known_pair	NA	HO3P
C00015	C00029	NA	NA	NA	KEGG	known_pair	NA	C6H10O5
C00015	C00043	NA	NA	NA	KEGG	known_pair	NA	C8H13NO5
C00015	C00052	NA	NA	NA	KEGG	known_pair	NA	C6H10O5
C00015	C00167	NA	NA	NA	KEGG	known_pair	NA	C6H8O6
C00015	C00190	NA	NA	NA	KEGG	known_pair	NA	C5H8O4
C00015	C01346	NA	NA	NA	KEGG	known_pair	NA	O
C00015	C00203	NA	NA	NA	KEGG	known_pair	NA	C8H13NO5
C00015	C01170	NA	NA	NA	KEGG	known_pair	NA	C8H13NO5
C00015	C18094	NA	NA	NA	KEGG	known_pair	NA	C5H8O4
C00015	C00935	NA	NA	NA	KEGG	known_pair	NA	C5H8O4
C00015	C02199	NA	NA	NA	KEGG	known_pair	NA	C6H10O4
C00015	C00617	NA	NA	NA	KEGG	known_pair	NA	C6H8O6
C00015	C06240	NA	NA	NA	KEGG	known_pair	NA	C8H11NO6
C00015	C01623	NA	NA	NA	KEGG	known_pair	NA	C5H8O4
C00015	C04652	NA	NA	NA	KEGG	known_pair	NA	C34H63NO8
C00015	C11521	NA	NA	NA	KEGG	known_pair	NA	C6H10O7S
C00015	C16154	NA	NA	NA	KEGG	known_pair	NA	C6H9NO4
C00015	C19971	NA	NA	NA	KEGG	known_pair	NA	C10H16N2O4
C00015	C20357	NA	NA	NA	KEGG	known_pair	NA	C10H16N2O4
C00015	C12211	NA	NA	NA	KEGG	known_pair	NA	C6H11NO4
C00015	C19725	NA	NA	NA	KEGG	known_pair	NA	C10H14N2O6
C00016	C00020	NA	NA	NA	KEGG	known_pair	NA	C17H19N4O8P
C00016	C01352	NA	NA	NA	KEGG	known_pair	NA	H2
C00016	C16071	NA	NA	NA	KEGG	known_pair	NA	C10H14N5O7P
C00018	C00250	NA	NA	NA	KEGG	known_pair	NA	HO3P
C00018	C00647	NA	NA	NA	KEGG	known_pair	NA	H3NO-1
C00018	C00627	NA	NA	NA	KEGG	known_pair	NA	H2
C00018	C00118	NA	NA	NA	KEGG	known_pair	NA	C5H3N
C00018	C00199	NA	NA	NA	KEGG	known_pair	NA	C3H-1NO-2
C00018	C00117	NA	NA	NA	KEGG	known_pair	NA	C3H-1NO-2
C00020	C00130	NA	NA	NA	KEGG	known_pair	NA	H-1N-1O
C00020	C00147	NA	NA	NA	KEGG	known_pair	NA	C5H9O7P
C00020	C00117	NA	NA	NA	KEGG	known_pair	NA	C5H3N5O-1
C00020	C00212	NA	NA	NA	KEGG	known_pair	NA	HO3P
C00020	C01260	NA	NA	NA	KEGG	known_pair	NA	C10H14N5O12P3
C00020	C06197	NA	NA	NA	KEGG	known_pair	NA	C10H13N5O9P2
C00020	C00054	NA	NA	NA	KEGG	known_pair	NA	HO3P
C00020	C00575	NA	NA	NA	KEGG	known_pair	NA	H2O
C00020	C05993	NA	NA	NA	KEGG	known_pair	NA	C2H2O
C00020	C00224	NA	NA	NA	KEGG	known_pair	NA	O3S
C00020	C05983	NA	NA	NA	KEGG	known_pair	NA	C3H4O
C00020	C00498	NA	NA	NA	KEGG	known_pair	NA	C6H11O8P
C00020	C00301	NA	NA	NA	KEGG	known_pair	NA	C5H9O7P
C00020	C03794	NA	NA	NA	KEGG	known_pair	NA	C4H4O4
C00020	C06433	NA	NA	NA	KEGG	known_pair	NA	C7H4O
C00020	C06192	NA	NA	NA	KEGG	known_pair	NA	C6H11O8P
C00020	C00857	NA	NA	NA	KEGG	known_pair	NA	C11H13NO8P
C00020	C00882	NA	NA	NA	KEGG	known_pair	NA	C11H21N2O6PS
C00020	C05921	NA	NA	NA	KEGG	known_pair	NA	C10H14N2O2S
C00020	C04713	NA	NA	NA	KEGG	known_pair	NA	C5H8
C00020	C05560	NA	NA	NA	KEGG	known_pair	NA	C6H9NO3
C00020	C16238	NA	NA	NA	KEGG	known_pair	NA	C8H12OS2
C00020	C20190	NA	NA	NA	KEGG	known_pair	NA	C10H16N5O18P5
C00020	C04058	NA	NA	NA	KEGG	known_pair	NA	C10H15N5O15P4
C00020	C20684	NA	NA	NA	KEGG	known_pair	NA	CHNO
C00020	C20641	NA	NA	NA	KEGG	known_pair	NA	C5H7NO4
C00020	C20784	NA	NA	NA	KEGG	known_pair	NA	C7H8NO5PS
C00021	C00155	NA	NA	NA	KEGG	known_pair	NA	C10H11N5O3
C00021	C00212	NA	NA	NA	KEGG	known_pair	NA	C4H7NOS
C00021	C03431	NA	NA	NA	KEGG	known_pair	NA	H-1N-1O
C00021	C00147	NA	NA	NA	KEGG	known_pair	NA	C9H15NO5S
C00021	C03539	NA	NA	NA	KEGG	known_pair	NA	C5H3N5O-1
C00024	C00033	NA	NA	NA	KEGG	known_pair	NA	C21H34N7O15P3S
C00024	C00227	NA	NA	NA	KEGG	known_pair	NA	C21H33N7O12P2S
C00024	C00083	NA	NA	NA	KEGG	known_pair	NA	CO2
C00024	C05993	NA	NA	NA	KEGG	known_pair	NA	C11H22N2O9P2S
C00024	C01011	NA	NA	NA	KEGG	known_pair	NA	C3H4O3
C00024	C00332	NA	NA	NA	KEGG	known_pair	NA	C2H2O
C00024	C01251	NA	NA	NA	KEGG	known_pair	NA	C16H28N7O10P3S
C00024	C00566	NA	NA	NA	KEGG	known_pair	NA	C4H4O5
C00024	C00149	NA	NA	NA	KEGG	known_pair	NA	C19H32N7O12P3S
C00024	C04348	NA	NA	NA	KEGG	known_pair	NA	C2H2O3
C00024	C00222	NA	NA	NA	KEGG	known_pair	NA	C20H34N7O14P3S
C00024	C02232	NA	NA	NA	KEGG	known_pair	NA	C4H4O3
C00024	C02488	NA	NA	NA	KEGG	known_pair	NA	C17H28N7O12P3S
C00024	C05269	NA	NA	NA	KEGG	known_pair	NA	C4H6O
C00024	C02504	NA	NA	NA	KEGG	known_pair	NA	C16H26N7O12P3S
C00024	C00356	NA	NA	NA	KEGG	known_pair	NA	C4H6O3
C00024	C04316	NA	NA	NA	KEGG	known_pair	NA	C6H10O
C00024	C05265	NA	NA	NA	KEGG	known_pair	NA	C8H14O
C00024	C05261	NA	NA	NA	KEGG	known_pair	NA	C12H22O
C00024	C05259	NA	NA	NA	KEGG	known_pair	NA	C14H26O
C00024	C05263	NA	NA	NA	KEGG	known_pair	NA	C10H18O
C00024	C05267	NA	NA	NA	KEGG	known_pair	NA	C6H10O
C00024	C05994	NA	NA	NA	KEGG	known_pair	NA	C16H26N7O12P3S
C00024	C06548	NA	NA	NA	KEGG	known_pair	NA	C21H34N7O16P3S
C00024	C07118	NA	NA	NA	KEGG	known_pair	NA	C7H4O
C00024	C06715	NA	NA	NA	KEGG	known_pair	NA	C5H6O3
C00024	C07303	NA	NA	NA	KEGG	known_pair	NA	C8H8O3
C00024	C16330	NA	NA	NA	KEGG	known_pair	NA	C16H24O2
C00024	C16334	NA	NA	NA	KEGG	known_pair	NA	C14H20O2
C00024	C16338	NA	NA	NA	KEGG	known_pair	NA	C12H16O2
C00024	C16376	NA	NA	NA	KEGG	known_pair	NA	C22H30O
C00024	C16389	NA	NA	NA	KEGG	known_pair	NA	C22H32O
C00024	C16466	NA	NA	NA	KEGG	known_pair	NA	C7H10O
C00024	C16471	NA	NA	NA	KEGG	known_pair	NA	C5H6O
C00024	C00223	NA	NA	NA	KEGG	known_pair	NA	C7H4O
C00024	C04488	NA	NA	NA	KEGG	known_pair	NA	C-8H-9NOP2S
C00024	C19945	NA	NA	NA	KEGG	known_pair	NA	C6H6O3
C00024	C18799	NA	NA	NA	KEGG	known_pair	NA	C13H16O2P-2S-1
C00024	C00440	NA	NA	NA	KEGG	known_pair	NA	C3H13O11P3S
C00024	C20746	NA	NA	NA	KEGG	known_pair	NA	C3H4O3
C00026	C00433	NA	NA	NA	KEGG	known_pair	NA	O
C00026	C00091	NA	NA	NA	KEGG	known_pair	NA	C20H34N7O14P3S
C00026	C00311	NA	NA	NA	KEGG	known_pair	NA	CH2O2
C00026	C05379	NA	NA	NA	KEGG	known_pair	NA	CO2
C00026	C00940	NA	NA	NA	KEGG	known_pair	NA	H-1N-1O
C00026	C05572	NA	NA	NA	KEGG	known_pair	NA	H-1N-1O
C00026	C01251	NA	NA	NA	KEGG	known_pair	NA	C2H4O2
C00026	C00232	NA	NA	NA	KEGG	known_pair	NA	CO2
C00026	C00217	NA	NA	NA	KEGG	known_pair	NA	H3NO-1
C00026	C03196	NA	NA	NA	KEGG	known_pair	NA	H2
C00026	C01682	NA	NA	NA	KEGG	known_pair	NA	C6H14N4O
C00026	C05381	NA	NA	NA	KEGG	known_pair	NA	C11H19N4O5P2S
C00026	C00449	NA	NA	NA	KEGG	known_pair	NA	C6H14N2O
C00026	C00302	NA	NA	NA	KEGG	known_pair	NA	H3NO-1
C00026	C03623	NA	NA	NA	KEGG	known_pair	NA	CH3NO-1
C00026	C01087	NA	NA	NA	KEGG	known_pair	NA	H2
C00026	C02630	NA	NA	NA	KEGG	known_pair	NA	H2
C00026	C04529	NA	NA	NA	KEGG	known_pair	NA	C12H24O2
C00026	C16579	NA	NA	NA	KEGG	known_pair	NA	C2H2O
C00026	C16625	NA	NA	NA	KEGG	known_pair	NA	C6H5N3
C00026	C06547	NA	NA	NA	KEGG	known_pair	NA	C3H2O5
C00026	C20447	NA	NA	NA	KEGG	known_pair	NA	C21H34N7O15P3S
C00029	C00167	NA	NA	NA	KEGG	known_pair	NA	H-2O
C00029	C00103	NA	NA	NA	KEGG	known_pair	NA	C9H11N2O8P
C00029	C00105	NA	NA	NA	KEGG	known_pair	NA	C6H11O8P
C00029	C00052	NA	NA	NA	KEGG	known_pair	NA	isomer
C00029	C04089	NA	NA	NA	KEGG	known_pair	NA	H2O
C00029	C02591	NA	NA	NA	KEGG	known_pair	NA	C3HN2O3P
C00029	C00689	NA	NA	NA	KEGG	known_pair	NA	C3HN2O3P
C00029	C11521	NA	NA	NA	KEGG	known_pair	NA	O2S
C00029	C12210	NA	NA	NA	KEGG	known_pair	NA	H2
C00029	C01083	NA	NA	NA	KEGG	known_pair	NA	C3H2N2O6P2
C00033	C00227	NA	NA	NA	KEGG	known_pair	NA	HO3P
C00033	C05993	NA	NA	NA	KEGG	known_pair	NA	C10H12N5O6P
C00033	C05682	NA	NA	NA	KEGG	known_pair	NA	HO3P
C00033	C00186	NA	NA	NA	KEGG	known_pair	NA	CH2O
C00033	C06244	NA	NA	NA	KEGG	known_pair	NA	H-1N-1O
C00033	C02132	NA	NA	NA	KEGG	known_pair	NA	C3H2O2
C00033	C02614	NA	NA	NA	KEGG	known_pair	NA	C3H4O3
C00033	C02655	NA	NA	NA	KEGG	known_pair	NA	C6H10O5
C00033	C00036	NA	NA	NA	KEGG	known_pair	NA	C2O3
C00033	C00158	NA	NA	NA	KEGG	known_pair	NA	C4H4O5
C00033	C02727	NA	NA	NA	KEGG	known_pair	NA	C6H12N2O
C00033	C01042	NA	NA	NA	KEGG	known_pair	NA	C4H5NO3
C00033	C01077	NA	NA	NA	KEGG	known_pair	NA	C4H7NO2
C00033	C00437	NA	NA	NA	KEGG	known_pair	NA	C5H10N2O
C00033	C00979	NA	NA	NA	KEGG	known_pair	NA	C3H5NO2
C00033	C01073	NA	NA	NA	KEGG	known_pair	NA	C3H5NO
C00033	C01996	NA	NA	NA	KEGG	known_pair	NA	C5H12N
C00033	C02714	NA	NA	NA	KEGG	known_pair	NA	C4H10N2O-1
C00033	C00548	NA	NA	NA	KEGG	known_pair	NA	C6H4
C00033	C00811	NA	NA	NA	KEGG	known_pair	NA	C7H4O
C00033	C00423	NA	NA	NA	KEGG	known_pair	NA	C7H4
C00033	C01215	NA	NA	NA	KEGG	known_pair	NA	C5H5NO3
C00033	C02946	NA	NA	NA	KEGG	known_pair	NA	C4H7NO
C00033	C00357	NA	NA	NA	KEGG	known_pair	NA	C6H12NO7P
C00033	C03087	NA	NA	NA	KEGG	known_pair	NA	C5H9NO
C00033	C04390	NA	NA	NA	KEGG	known_pair	NA	C7H12N2O3
C00033	C01405	NA	NA	NA	KEGG	known_pair	NA	C7H4O2
C00033	C00916	NA	NA	NA	KEGG	known_pair	NA	C14H17N3O6S
C00033	C03357	NA	NA	NA	KEGG	known_pair	NA	C25H41N8O16P3S
C00033	C03837	NA	NA	NA	KEGG	known_pair	NA	C10H6O2
C00033	C05548	NA	NA	NA	KEGG	known_pair	NA	C6H9NO2
C00033	C04690	NA	NA	NA	KEGG	known_pair	NA	C6H7NO4
C00033	C04485	NA	NA	NA	KEGG	known_pair	NA	C12H8S2
C00033	C04606	NA	NA	NA	KEGG	known_pair	NA	C14H10O2S2
C00033	C04738	NA	NA	NA	KEGG	known_pair	NA	C29H49N3O17P2
C00033	C05322	NA	NA	NA	KEGG	known_pair	NA	C19H21NO3
C00033	C06210	NA	NA	NA	KEGG	known_pair	NA	C5H4O2
C00033	C06376	NA	NA	NA	KEGG	known_pair	NA	C6H12NO7P
C00033	C06416	NA	NA	NA	KEGG	known_pair	NA	C43H50N4O15
C00033	C07032	NA	NA	NA	KEGG	known_pair	NA	C22H27N7O4
C00033	C11809	NA	NA	NA	KEGG	known_pair	NA	C19H22N2O
C00033	C13636	NA	NA	NA	KEGG	known_pair	NA	C6H4O
C00033	C15499	NA	NA	NA	KEGG	known_pair	NA	C3H4
C00033	C01029	NA	NA	NA	KEGG	known_pair	NA	C7H17N3O-1
C00033	C06746	NA	NA	NA	KEGG	known_pair	NA	C8H9NO-1
C00033	C15583	NA	NA	NA	KEGG	known_pair	NA	C6H4
C00033	C15985	NA	NA	NA	KEGG	known_pair	NA	C20H24N2O
C00033	C04675	NA	NA	NA	KEGG	known_pair	NA	C30H48N7O18P3S
C00033	C01176	NA	NA	NA	KEGG	known_pair	NA	C19H26O
C00033	C05138	NA	NA	NA	KEGG	known_pair	NA	C19H28O
C00033	C17951	NA	NA	NA	KEGG	known_pair	NA	C11H20N3O5P
C00033	C17582	NA	NA	NA	KEGG	known_pair	NA	C12H23N3O6
C00033	C17587	NA	NA	NA	KEGG	known_pair	NA	C23H43N5O13
C00033	C15532	NA	NA	NA	KEGG	known_pair	NA	C6H11N3O2
C00033	C00383	NA	NA	NA	KEGG	known_pair	NA	CO2
C00033	C19784	NA	NA	NA	KEGG	known_pair	NA	C12H21NO9
C00033	C19929	NA	NA	NA	KEGG	known_pair	NA	C4H8N2O
C00033	C20225	NA	NA	NA	KEGG	known_pair	NA	C10H10O2
C00033	C20465	NA	NA	NA	KEGG	known_pair	NA	C9H8O
C00033	C20506	NA	NA	NA	KEGG	known_pair	NA	C18H14O7
C00033	C20505	NA	NA	NA	KEGG	known_pair	NA	C18H12O7
C00033	C17530	NA	NA	NA	KEGG	known_pair	NA	CH2
C00033	C21261	NA	NA	NA	KEGG	known_pair	NA	C23H42N4O14
C00035	C00144	NA	NA	NA	KEGG	known_pair	NA	HO3P
C00035	C01228	NA	NA	NA	KEGG	known_pair	NA	H2O6P2
C00035	C00394	NA	NA	NA	KEGG	known_pair	NA	C6H10O5
C00035	C00096	NA	NA	NA	KEGG	known_pair	NA	C6H10O5
C00035	C00361	NA	NA	NA	KEGG	known_pair	NA	O
C00035	C00976	NA	NA	NA	KEGG	known_pair	NA	C6H8O6
C00035	C00325	NA	NA	NA	KEGG	known_pair	NA	C6H10O4
C00036	C00209	NA	NA	NA	KEGG	known_pair	NA	C2H2O
C00036	C00898	NA	NA	NA	KEGG	known_pair	NA	H2O
C00036	C02107	NA	NA	NA	KEGG	known_pair	NA	H2O
C00036	C00074	NA	NA	NA	KEGG	known_pair	NA	C-1HOP
C00036	C00149	NA	NA	NA	KEGG	known_pair	NA	H2
C00036	C03961	NA	NA	NA	KEGG	known_pair	NA	H3N
C00036	C02362	NA	NA	NA	KEGG	known_pair	NA	H-1N-1O
C00036	C04115	NA	NA	NA	KEGG	known_pair	NA	C3H4O3
C00036	C00158	NA	NA	NA	KEGG	known_pair	NA	C2H4O2
C00036	C00566	NA	NA	NA	KEGG	known_pair	NA	C23H38N7O17P3S
C00036	C00049	NA	NA	NA	KEGG	known_pair	NA	H3NO-1
C00036	C00402	NA	NA	NA	KEGG	known_pair	NA	H3NO-1
C00036	C03981	NA	NA	NA	KEGG	known_pair	NA	isomer
C00036	C01990	NA	NA	NA	KEGG	known_pair	NA	C2H2O3
C00036	C02225	NA	NA	NA	KEGG	known_pair	NA	C3H6O2
C00036	C03716	NA	NA	NA	KEGG	known_pair	NA	CH2
C00036	C04655	NA	NA	NA	KEGG	known_pair	NA	C12H24O2
C00036	C11511	NA	NA	NA	KEGG	known_pair	NA	H3N
C00036	C19813	NA	NA	NA	KEGG	known_pair	NA	H3N
C00037	C00213	NA	NA	NA	KEGG	known_pair	NA	CH2
C00037	C03790	NA	NA	NA	KEGG	known_pair	NA	C3H4O2
C00037	C03508	NA	NA	NA	KEGG	known_pair	NA	C2H2O
C00037	C00177	NA	NA	NA	KEGG	known_pair	NA	CH5O2
C00037	C03961	NA	NA	NA	KEGG	known_pair	NA	C2H2O3
C00037	C00581	NA	NA	NA	KEGG	known_pair	NA	CH2N2
C00037	C00188	NA	NA	NA	KEGG	known_pair	NA	C2H4O
C00037	C01419	NA	NA	NA	KEGG	known_pair	NA	C3H5NOS
C00037	C00065	NA	NA	NA	KEGG	known_pair	NA	CH2O
C00037	C01586	NA	NA	NA	KEGG	known_pair	NA	C7H4O
C00037	C05380	NA	NA	NA	KEGG	known_pair	NA	C6H3NO
C00037	C03290	NA	NA	NA	KEGG	known_pair	NA	C7H6O
C00037	C03710	NA	NA	NA	KEGG	known_pair	NA	C8H6O2
C00037	C02718	NA	NA	NA	KEGG	known_pair	NA	CHN
C00037	C01259	NA	NA	NA	KEGG	known_pair	NA	C7H16NO
C00037	C02564	NA	NA	NA	KEGG	known_pair	NA	C10H8O3
C00037	C01921	NA	NA	NA	KEGG	known_pair	NA	C24H38O4
C00037	C05466	NA	NA	NA	KEGG	known_pair	NA	C24H38O3
C00037	C03838	NA	NA	NA	KEGG	known_pair	NA	C5H10NO6P
C00037	C05464	NA	NA	NA	KEGG	known_pair	NA	C24H38O3
C00037	C05596	NA	NA	NA	KEGG	known_pair	NA	C8H6O2
C00037	C05951	NA	NA	NA	KEGG	known_pair	NA	C23H35NO4S
C00037	C01326	NA	NA	NA	KEGG	known_pair	NA	CH4O2
C00037	C05598	NA	NA	NA	KEGG	known_pair	NA	C8H6O
C00037	C05519	NA	NA	NA	KEGG	known_pair	NA	C2H4O
C00037	C15809	NA	NA	NA	KEGG	known_pair	NA	H2
C00037	C00820	NA	NA	NA	KEGG	known_pair	NA	C2H4O
C00037	C12317	NA	NA	NA	KEGG	known_pair	NA	C2H4O
C00037	C16623	NA	NA	NA	KEGG	known_pair	NA	C6H3NO
C00037	C19813	NA	NA	NA	KEGG	known_pair	NA	C2H2O3
C00037	C19838	NA	NA	NA	KEGG	known_pair	NA	C2H2O3
C00037	C01026	NA	NA	NA	KEGG	known_pair	NA	C2H4
C00037	C00719	NA	NA	NA	KEGG	known_pair	NA	C3H6
C00037	C20784	NA	NA	NA	KEGG	known_pair	NA	C15H17N5O10P2S
C00037	C05678	NA	NA	NA	KEGG	known_pair	NA	H3O2P
C00037	C21016	NA	NA	NA	KEGG	known_pair	NA	C9H14N2O4
C00041	C00049	NA	NA	NA	KEGG	known_pair	NA	CO2
C00041	C03210	NA	NA	NA	KEGG	known_pair	NA	C3H4O2
C00041	C00133	NA	NA	NA	KEGG	known_pair	NA	isomer
C00041	C00606	NA	NA	NA	KEGG	known_pair	NA	O2S
C00041	C00328	NA	NA	NA	KEGG	known_pair	NA	C7H5NO
C00041	C03227	NA	NA	NA	KEGG	known_pair	NA	C7H5NO2
C00041	C01212	NA	NA	NA	KEGG	known_pair	NA	C20H29N3O18P2
C00041	C02700	NA	NA	NA	KEGG	known_pair	NA	C8H5NO2
C00041	C02999	NA	NA	NA	KEGG	known_pair	NA	C11H17NO7
C00041	C00097	NA	NA	NA	KEGG	known_pair	NA	S
C00041	C17950	NA	NA	NA	KEGG	known_pair	NA	C9H14N2O5P
C00041	C20942	NA	NA	NA	KEGG	known_pair	NA	C9H11NO3
C00133	C03341	NA	NA	NA	KEGG	known_pair	NA	C2H2O
C00133	C03738	NA	NA	NA	KEGG	known_pair	NA	C5H7NO3
C00133	C00993	NA	NA	NA	KEGG	known_pair	NA	C3H5NO
C00133	C02115	NA	NA	NA	KEGG	known_pair	NA	CH2O
C00133	C04702	NA	NA	NA	KEGG	known_pair	NA	C37H58N8O24P2
C00133	C04882	NA	NA	NA	KEGG	known_pair	NA	C38H58N8O26P2
C00133	C19694	NA	NA	NA	KEGG	known_pair	NA	C3H4O2
C00133	C19719	NA	NA	NA	KEGG	known_pair	NA	C3H5NO2
C00042	C00122	NA	NA	NA	KEGG	known_pair	NA	H2
C00042	C00091	NA	NA	NA	KEGG	known_pair	NA	C21H34N7O15P3S
C00042	C04593	NA	NA	NA	KEGG	known_pair	NA	C3H4O3
C00042	C05931	NA	NA	NA	KEGG	known_pair	NA	C5H7NO3
C00042	C00311	NA	NA	NA	KEGG	known_pair	NA	C2H2O3
C00042	C03174	NA	NA	NA	KEGG	known_pair	NA	C10H15N3O5S
C00042	C00232	NA	NA	NA	KEGG	known_pair	NA	O
C00042	C01118	NA	NA	NA	KEGG	known_pair	NA	C4H7NO2
C00042	C04479	NA	NA	NA	KEGG	known_pair	NA	C5H4O2
C00042	C04421	NA	NA	NA	KEGG	known_pair	NA	C7H12N2O3
C00042	C12836	NA	NA	NA	KEGG	known_pair	NA	C2ClHO
C00149	C04348	NA	NA	NA	KEGG	known_pair	NA	C21H34N7O15P3S
C00149	C02887	NA	NA	NA	KEGG	known_pair	NA	C11H10O4
C00149	C00186	NA	NA	NA	KEGG	known_pair	NA	CO2
C00122	C00149	NA	NA	NA	KEGG	known_pair	NA	H2O
C00164	C00332	NA	NA	NA	KEGG	known_pair	NA	C21H34N7O15P3S
C00164	C00356	NA	NA	NA	KEGG	known_pair	NA	C23H38N7O17P3S
C00164	C01061	NA	NA	NA	KEGG	known_pair	NA	C4H2O3
C00164	C00207	NA	NA	NA	KEGG	known_pair	NA	CO2
C00164	C06144	NA	NA	NA	KEGG	known_pair	NA	H2O
C00164	C03197	NA	NA	NA	KEGG	known_pair	NA	H2
C00164	C03656	NA	NA	NA	KEGG	known_pair	NA	C2H5N
C00043	C00645	NA	NA	NA	KEGG	known_pair	NA	C9H12N2O11P2
C00043	C04501	NA	NA	NA	KEGG	known_pair	NA	C9H11N2O8P
C00043	C00203	NA	NA	NA	KEGG	known_pair	NA	isomer
C00043	C01170	NA	NA	NA	KEGG	known_pair	NA	isomer
C00043	C04573	NA	NA	NA	KEGG	known_pair	NA	H-2O
C00043	C04739	NA	NA	NA	KEGG	known_pair	NA	C6H11O8P
C00043	C04631	NA	NA	NA	KEGG	known_pair	NA	C3H2O2
C00043	C00105	NA	NA	NA	KEGG	known_pair	NA	C8H14NO8P
C00043	C04738	NA	NA	NA	KEGG	known_pair	NA	C14H26O2
C00043	C19823	NA	NA	NA	KEGG	known_pair	NA	H2O
C00043	C20245	NA	NA	NA	KEGG	known_pair	NA	HO3P
C00043	C04613	NA	NA	NA	KEGG	known_pair	NA	H2O
C00043	C20849	NA	NA	NA	KEGG	known_pair	NA	H2
C00047	C04092	NA	NA	NA	KEGG	known_pair	NA	H5N
C00047	C04076	NA	NA	NA	KEGG	known_pair	NA	H3NO-1
C00047	C03239	NA	NA	NA	KEGG	known_pair	NA	H3NO-1
C00047	C01028	NA	NA	NA	KEGG	known_pair	NA	O
C00047	C00990	NA	NA	NA	KEGG	known_pair	NA	CH2O
C00047	C00680	NA	NA	NA	KEGG	known_pair	NA	CO2
C00047	C04020	NA	NA	NA	KEGG	known_pair	NA	C3H4O2
C00047	C02727	NA	NA	NA	KEGG	known_pair	NA	C2H2O
C00047	C00408	NA	NA	NA	KEGG	known_pair	NA	H3N
C00047	C00739	NA	NA	NA	KEGG	known_pair	NA	isomer
C00047	C01142	NA	NA	NA	KEGG	known_pair	NA	isomer
C00047	C01672	NA	NA	NA	KEGG	known_pair	NA	CO2
C00047	C02837	NA	NA	NA	KEGG	known_pair	NA	H2O
C00047	C02728	NA	NA	NA	KEGG	known_pair	NA	CH2
C00047	C00449	NA	NA	NA	KEGG	known_pair	NA	C5H6O4
C00047	C05341	NA	NA	NA	KEGG	known_pair	NA	C3H5NO
C00047	C05552	NA	NA	NA	KEGG	known_pair	NA	C10H14N2O2S
C00047	C02427	NA	NA	NA	KEGG	known_pair	NA	CHNO
C00047	C05892	NA	NA	NA	KEGG	known_pair	NA	C28H41N5O22P2
C00047	C04211	NA	NA	NA	KEGG	known_pair	NA	C10H7NO
C00047	C16489	NA	NA	NA	KEGG	known_pair	NA	C6H11O8P
C00047	C20277	NA	NA	NA	KEGG	known_pair	NA	isomer
C00047	C20278	NA	NA	NA	KEGG	known_pair	NA	C6H12N2O
C00047	C00450	NA	NA	NA	KEGG	known_pair	NA	H5N
C00047	C21160	NA	NA	NA	KEGG	known_pair	NA	C8H12N2O4
C00049	C03082	NA	NA	NA	KEGG	known_pair	NA	HO3P
C00049	C05840	NA	NA	NA	KEGG	known_pair	NA	H2
C00049	C00152	NA	NA	NA	KEGG	known_pair	NA	H-1N-1O
C00049	C00438	NA	NA	NA	KEGG	known_pair	NA	CHNO
C00049	C02512	NA	NA	NA	KEGG	known_pair	NA	HN-1O2
C00049	C01042	NA	NA	NA	KEGG	known_pair	NA	C2H2O
C00049	C00099	NA	NA	NA	KEGG	known_pair	NA	CO2
C00049	C00122	NA	NA	NA	KEGG	known_pair	NA	H3N
C00049	C00402	NA	NA	NA	KEGG	known_pair	NA	isomer
C00049	C01044	NA	NA	NA	KEGG	known_pair	NA	CO
C00049	C03139	NA	NA	NA	KEGG	known_pair	NA	CH2N2
C00049	C03794	NA	NA	NA	KEGG	known_pair	NA	C10H11N4O7P
C00049	C03406	NA	NA	NA	KEGG	known_pair	NA	C6H11N3O2
C00049	C04540	NA	NA	NA	KEGG	known_pair	NA	C8H14N2O4
C00049	C04823	NA	NA	NA	KEGG	known_pair	NA	C9H12N3O8P
C00049	C10733	NA	NA	NA	KEGG	known_pair	NA	C7H5NO-3
C00049	C00441	NA	NA	NA	KEGG	known_pair	NA	O
C00052	C00617	NA	NA	NA	KEGG	known_pair	NA	H-2O
C00052	C00446	NA	NA	NA	KEGG	known_pair	NA	C9H11N2O8P
C00052	C00243	NA	NA	NA	KEGG	known_pair	NA	C3H2N2O6P2
C00052	C00105	NA	NA	NA	KEGG	known_pair	NA	C6H11O8P
C00052	C03733	NA	NA	NA	KEGG	known_pair	NA	isomer
C00052	C01235	NA	NA	NA	KEGG	known_pair	NA	C3H2N2O6P2
C00053	C00054	NA	NA	NA	KEGG	known_pair	NA	O3S
C00053	C00224	NA	NA	NA	KEGG	known_pair	NA	HO3P
C00055	C00380	NA	NA	NA	KEGG	known_pair	NA	C5H9O7P
C00055	C00117	NA	NA	NA	KEGG	known_pair	NA	C4H3N3
C00055	C00475	NA	NA	NA	KEGG	known_pair	NA	HO3P
C00055	C00112	NA	NA	NA	KEGG	known_pair	NA	HO3P
C00055	C00063	NA	NA	NA	KEGG	known_pair	NA	H2O6P2
C00055	C00513	NA	NA	NA	KEGG	known_pair	NA	C3H7O5P
C00055	C00307	NA	NA	NA	KEGG	known_pair	NA	C5H12NO3P
C00055	C00570	NA	NA	NA	KEGG	known_pair	NA	C2H6NO3P
C00055	C00128	NA	NA	NA	KEGG	known_pair	NA	C11H17NO8
C00055	C04121	NA	NA	NA	KEGG	known_pair	NA	C8H12O7
C00055	C05673	NA	NA	NA	KEGG	known_pair	NA	C2H6NO2P
C00055	C05674	NA	NA	NA	KEGG	known_pair	NA	C5H13NO2P
C00055	C11436	NA	NA	NA	KEGG	known_pair	NA	C5H12O9P2
C00055	C17945	NA	NA	NA	KEGG	known_pair	NA	CHO4P
C00055	C19794	NA	NA	NA	KEGG	known_pair	NA	C6H11O8P
C00055	C18059	NA	NA	NA	KEGG	known_pair	NA	C43H71O5P
C00055	C20627	NA	NA	NA	KEGG	known_pair	NA	C43H87O5P
C00951	C08357	NA	NA	NA	KEGG	known_pair	NA	O3S
C00951	C03935	NA	NA	NA	KEGG	known_pair	NA	O
C00951	C05295	NA	NA	NA	KEGG	known_pair	NA	CH2O
C00951	C05301	NA	NA	NA	KEGG	known_pair	NA	O
C00951	C05141	NA	NA	NA	KEGG	known_pair	NA	O
C00951	C05503	NA	NA	NA	KEGG	known_pair	NA	C6H8O6
C00468	C00951	NA	NA	NA	KEGG	known_pair	NA	H2
C00535	C00951	NA	NA	NA	KEGG	known_pair	NA	CH4
C05299	C08358	NA	NA	NA	KEGG	known_pair	NA	O3S
C05299	C11132	NA	NA	NA	KEGG	known_pair	NA	C6H8O6
C05298	C05299	NA	NA	NA	KEGG	known_pair	NA	CH2
C05302	C08359	NA	NA	NA	KEGG	known_pair	NA	O3S
C05302	C11131	NA	NA	NA	KEGG	known_pair	NA	C6H8O6
C05301	C05302	NA	NA	NA	KEGG	known_pair	NA	CH2
C00062	C00077	NA	NA	NA	KEGG	known_pair	NA	CH2N2
C00062	C00086	NA	NA	NA	KEGG	known_pair	NA	C5H10N2O
C00062	C05945	NA	NA	NA	KEGG	known_pair	NA	HO3P
C00062	C05933	NA	NA	NA	KEGG	known_pair	NA	O
C00062	C03078	NA	NA	NA	KEGG	known_pair	NA	CH2O
C00062	C04137	NA	NA	NA	KEGG	known_pair	NA	C3H4O2
C00062	C01682	NA	NA	NA	KEGG	known_pair	NA	C5H6O4
C00062	C00581	NA	NA	NA	KEGG	known_pair	NA	C3H7N
C00062	C00179	NA	NA	NA	KEGG	known_pair	NA	CO2
C00062	C00792	NA	NA	NA	KEGG	known_pair	NA	isomer
C00062	C02993	NA	NA	NA	KEGG	known_pair	NA	C9H9NO2
C00062	C03296	NA	NA	NA	KEGG	known_pair	NA	C4H4O3
C00062	C05340	NA	NA	NA	KEGG	known_pair	NA	C3H5NO
C00062	C03406	NA	NA	NA	KEGG	known_pair	NA	C4H4O4
C00062	C01201	NA	NA	NA	KEGG	known_pair	NA	C15H21N5O13P2
C00062	C06655	NA	NA	NA	KEGG	known_pair	NA	C3H4O2
C00062	C03771	NA	NA	NA	KEGG	known_pair	NA	H3NO-1
C00062	C18473	NA	NA	NA	KEGG	known_pair	NA	O
C00062	C03912	NA	NA	NA	KEGG	known_pair	NA	CH7N3
C00062	C17349	NA	NA	NA	KEGG	known_pair	NA	C5H9NO2
C00062	C20330	NA	NA	NA	KEGG	known_pair	NA	O
C00062	C20910	NA	NA	NA	KEGG	known_pair	NA	C8H7NO2
C00063	C00075	NA	NA	NA	KEGG	known_pair	NA	H-1N-1O
C00063	C00112	NA	NA	NA	KEGG	known_pair	NA	HO3P
C00063	C00941	NA	NA	NA	KEGG	known_pair	NA	H4O7P2
C00063	C00458	NA	NA	NA	KEGG	known_pair	NA	O
C00064	C00169	NA	NA	NA	KEGG	known_pair	NA	C4H6NO-2P-1
C00064	C00940	NA	NA	NA	KEGG	known_pair	NA	H3NO-1
C00064	C00819	NA	NA	NA	KEGG	known_pair	NA	isomer
C00064	C00352	NA	NA	NA	KEGG	known_pair	NA	CH4N-1O5P
C00064	C03090	NA	NA	NA	KEGG	known_pair	NA	H2N-1O4P
C00064	C04148	NA	NA	NA	KEGG	known_pair	NA	C8H6O
C00064	C05939	NA	NA	NA	KEGG	known_pair	NA	C5H7NO2
C00065	C00168	NA	NA	NA	KEGG	known_pair	NA	H3NO-1
C00065	C01005	NA	NA	NA	KEGG	known_pair	NA	HO3P
C00065	C00979	NA	NA	NA	KEGG	known_pair	NA	C2H2O
C00065	C00740	NA	NA	NA	KEGG	known_pair	NA	isomer
C00065	C02218	NA	NA	NA	KEGG	known_pair	NA	H2O
C00065	C00078	NA	NA	NA	KEGG	known_pair	NA	C8H5NO-1
C00065	C00097	NA	NA	NA	KEGG	known_pair	NA	O-1S
C00065	C02934	NA	NA	NA	KEGG	known_pair	NA	C15H30O-1
C00065	C00542	NA	NA	NA	KEGG	known_pair	NA	C4H7NOS
C00065	C02291	NA	NA	NA	KEGG	known_pair	NA	C4H7NOS
C00065	C01162	NA	NA	NA	KEGG	known_pair	NA	C3H2N2O-1
C00065	C03872	NA	NA	NA	KEGG	known_pair	NA	C2H6NO3P
C00065	C04771	NA	NA	NA	KEGG	known_pair	NA	C5H3NO
C00065	C11822	NA	NA	NA	KEGG	known_pair	NA	H2
C00065	C05821	NA	NA	NA	KEGG	known_pair	NA	C27H20N2O12
C00065	C04377	NA	NA	NA	KEGG	known_pair	NA	C28H38N5O13P
C00065	C20466	NA	NA	NA	KEGG	known_pair	NA	C43H71O5P
C00065	C20628	NA	NA	NA	KEGG	known_pair	NA	C43H87O5P
C00065	C17355	NA	NA	NA	KEGG	known_pair	NA	C16H12N2O3
C00065	C06735	NA	NA	NA	KEGG	known_pair	NA	CH2O2
C00067	C00132	NA	NA	NA	KEGG	known_pair	NA	H2
C00067	C02271	NA	NA	NA	KEGG	known_pair	NA	Cl2O-1
C00067	C00218	NA	NA	NA	KEGG	known_pair	NA	H3NO-1
C00067	C01046	NA	NA	NA	KEGG	known_pair	NA	C5H9NO3
C00067	C00213	NA	NA	NA	KEGG	known_pair	NA	C2H5NO
C00067	C02728	NA	NA	NA	KEGG	known_pair	NA	C6H14N2O
C00067	C03394	NA	NA	NA	KEGG	known_pair	NA	C3H7O6P
C00067	C00966	NA	NA	NA	KEGG	known_pair	NA	C5H8O3
C00067	C02519	NA	NA	NA	KEGG	known_pair	NA	C7H6O2
C00067	C00184	NA	NA	NA	KEGG	known_pair	NA	C2H4O2
C00067	C01026	NA	NA	NA	KEGG	known_pair	NA	C3H7NO
C00067	C00543	NA	NA	NA	KEGG	known_pair	NA	CH5NO-1
C00067	C00409	NA	NA	NA	KEGG	known_pair	NA	H2O-1S
C00067	C00565	NA	NA	NA	KEGG	known_pair	NA	C2H7NO-1
C00067	C01104	NA	NA	NA	KEGG	known_pair	NA	C2H7N
C00067	C01183	NA	NA	NA	KEGG	known_pair	NA	C7H9N
C00067	C02661	NA	NA	NA	KEGG	known_pair	NA	BrClO-1
C00067	C06174	NA	NA	NA	KEGG	known_pair	NA	C17H19NO2
C00067	C06175	NA	NA	NA	KEGG	known_pair	NA	C17H17NO2
C00067	C06173	NA	NA	NA	KEGG	known_pair	NA	C18H19NO2
C00067	C06672	NA	NA	NA	KEGG	known_pair	NA	C7H6O3
C00067	C06718	NA	NA	NA	KEGG	known_pair	NA	C17H28N2O12S
C00067	C06019	NA	NA	NA	KEGG	known_pair	NA	C5H11O8P
C00067	C14180	NA	NA	NA	KEGG	known_pair	NA	C10H17N3O6S
C00067	C07481	NA	NA	NA	KEGG	known_pair	NA	C7H8N4O
C00067	C13747	NA	NA	NA	KEGG	known_pair	NA	C6H6N4O
C00067	C07480	NA	NA	NA	KEGG	known_pair	NA	C6H6N4O
C00067	C16353	NA	NA	NA	KEGG	known_pair	NA	C5H4N4O
C00067	C16357	NA	NA	NA	KEGG	known_pair	NA	C5H4N4O
C00067	C16358	NA	NA	NA	KEGG	known_pair	NA	C5H4N4O
C00067	C07130	NA	NA	NA	KEGG	known_pair	NA	C6H6N4O
C00067	C04377	NA	NA	NA	KEGG	known_pair	NA	C30H43N6O15P
C00067	C01516	NA	NA	NA	KEGG	known_pair	NA	C16H17NO2
C00067	C00143	NA	NA	NA	KEGG	known_pair	NA	C19H21N7O5
C00067	C18347	NA	NA	NA	KEGG	known_pair	NA	C15H12O7
C00067	C19563	NA	NA	NA	KEGG	known_pair	NA	C9H11N3O2
C00067	C19580	NA	NA	NA	KEGG	known_pair	NA	C9H13N3O2
C00067	C11145	NA	NA	NA	KEGG	known_pair	NA	H2O2S
C00067	C00580	NA	NA	NA	KEGG	known_pair	NA	CH4O-1S
C00067	C15987	NA	NA	NA	KEGG	known_pair	NA	C4H9NO
C00067	C11142	NA	NA	NA	KEGG	known_pair	NA	CH4OS
C00067	C18235	NA	NA	NA	KEGG	known_pair	NA	C17H30N2O12S
C00073	C01180	NA	NA	NA	KEGG	known_pair	NA	H3NO-1
C00073	C03172	NA	NA	NA	KEGG	known_pair	NA	CH3
C00073	C00155	NA	NA	NA	KEGG	known_pair	NA	CH2
C00073	C00409	NA	NA	NA	KEGG	known_pair	NA	C4H7NO2
C00073	C03145	NA	NA	NA	KEGG	known_pair	NA	CO
C00073	C00109	NA	NA	NA	KEGG	known_pair	NA	CH5NO-1S
C00073	C00855	NA	NA	NA	KEGG	known_pair	NA	isomer
C00073	C03354	NA	NA	NA	KEGG	known_pair	NA	CO2
C00073	C02989	NA	NA	NA	KEGG	known_pair	NA	O
C00073	C15999	NA	NA	NA	KEGG	known_pair	NA	O
C00073	C15998	NA	NA	NA	KEGG	known_pair	NA	O
C00073	C17234	NA	NA	NA	KEGG	known_pair	NA	CH4S
C00074	C00631	NA	NA	NA	KEGG	known_pair	NA	H2O
C00074	C02798	NA	NA	NA	KEGG	known_pair	NA	isomer
C00074	C11536	NA	NA	NA	KEGG	known_pair	NA	H2O3S
C00075	C00105	NA	NA	NA	KEGG	known_pair	NA	H2O6P2
C00075	C06198	NA	NA	NA	KEGG	known_pair	NA	C9H11N2O8P
C00075	C00460	NA	NA	NA	KEGG	known_pair	NA	O
C00077	C03712	NA	NA	NA	KEGG	known_pair	NA	C14H8O2
C00077	C04210	NA	NA	NA	KEGG	known_pair	NA	C3H4O2
C00077	C01165	NA	NA	NA	KEGG	known_pair	NA	H3NO-1
C00077	C04322	NA	NA	NA	KEGG	known_pair	NA	H5N
C00077	C00437	NA	NA	NA	KEGG	known_pair	NA	C2H2O
C00077	C00148	NA	NA	NA	KEGG	known_pair	NA	H3N
C00077	C00515	NA	NA	NA	KEGG	known_pair	NA	isomer
C00077	C05933	NA	NA	NA	KEGG	known_pair	NA	CH2N2O
C00077	C20850	NA	NA	NA	KEGG	known_pair	NA	O
C00078	C00463	NA	NA	NA	KEGG	known_pair	NA	C3H5NO2
C00078	C00331	NA	NA	NA	KEGG	known_pair	NA	H3NO-1
C00078	C02700	NA	NA	NA	KEGG	known_pair	NA	O2
C00078	C02693	NA	NA	NA	KEGG	known_pair	NA	CH2O
C00078	C03230	NA	NA	NA	KEGG	known_pair	NA	CH3N
C00078	C00977	NA	NA	NA	KEGG	known_pair	NA	H-1N-1O
C00078	C02983	NA	NA	NA	KEGG	known_pair	NA	CH2
C00078	C00398	NA	NA	NA	KEGG	known_pair	NA	CO2
C00078	C04290	NA	NA	NA	KEGG	known_pair	NA	C5H8
C00078	C00643	NA	NA	NA	KEGG	known_pair	NA	O
C00078	C03506	NA	NA	NA	KEGG	known_pair	NA	H2N-1O4P
C00078	C06732	NA	NA	NA	KEGG	known_pair	NA	H2
C00078	C02937	NA	NA	NA	KEGG	known_pair	NA	CH2O
C00078	C16831	NA	NA	NA	KEGG	known_pair	NA	CH2
C00078	C19687	NA	NA	NA	KEGG	known_pair	NA	ClH-1
C00078	C19716	NA	NA	NA	KEGG	known_pair	NA	O
C00078	C19767	NA	NA	NA	KEGG	known_pair	NA	C5H8
C00078	C20563	NA	NA	NA	KEGG	known_pair	NA	C5H5N
C00078	C21124	NA	NA	NA	KEGG	known_pair	NA	H2
C00078	C21283	NA	NA	NA	KEGG	known_pair	NA	H3N
C00079	C02265	NA	NA	NA	KEGG	known_pair	NA	isomer
C00079	C00166	NA	NA	NA	KEGG	known_pair	NA	H3NO-1
C00079	C02505	NA	NA	NA	KEGG	known_pair	NA	CH2O
C00079	C00826	NA	NA	NA	KEGG	known_pair	NA	CH2O3
C00079	C03519	NA	NA	NA	KEGG	known_pair	NA	C2H2O
C00079	C00423	NA	NA	NA	KEGG	known_pair	NA	H3N
C00079	C05332	NA	NA	NA	KEGG	known_pair	NA	CO2
C00079	C16700	NA	NA	NA	KEGG	known_pair	NA	C2H5NO-1
C00079	C16075	NA	NA	NA	KEGG	known_pair	NA	CH2O
C00079	C17235	NA	NA	NA	KEGG	known_pair	NA	CH2
C00079	C02135	NA	NA	NA	KEGG	known_pair	NA	C41H60N12O10
C00079	C19714	NA	NA	NA	KEGG	known_pair	NA	CH2O
C00079	C19712	NA	NA	NA	KEGG	known_pair	NA	O
C00079	C20487	NA	NA	NA	KEGG	known_pair	NA	isomer
C00079	C20488	NA	NA	NA	KEGG	known_pair	NA	isomer
C00079	C20579	NA	NA	NA	KEGG	known_pair	NA	C8H5N
C00079	C20807	NA	NA	NA	KEGG	known_pair	NA	O
C00448	C03428	NA	NA	NA	KEGG	known_pair	NA	C15H24
C00448	C03115	NA	NA	NA	KEGG	known_pair	NA	HO3P
C00448	C01841	NA	NA	NA	KEGG	known_pair	NA	H4O7P2
C00448	C01860	NA	NA	NA	KEGG	known_pair	NA	H4O7P2
C00448	C02004	NA	NA	NA	KEGG	known_pair	NA	H4O7P2
C00448	C06111	NA	NA	NA	KEGG	known_pair	NA	isomer
C00448	C06394	NA	NA	NA	KEGG	known_pair	NA	H4O7P2
C00448	C00751	NA	NA	NA	KEGG	known_pair	NA	C15H22O-7P-2
C00448	C04574	NA	NA	NA	KEGG	known_pair	NA	C40H64
C00448	C12142	NA	NA	NA	KEGG	known_pair	NA	H4O7P2
C00448	C16028	NA	NA	NA	KEGG	known_pair	NA	H4O7P2
C00448	C16143	NA	NA	NA	KEGG	known_pair	NA	H2O6P2
C00448	C16142	NA	NA	NA	KEGG	known_pair	NA	H4O7P2
C00448	C16141	NA	NA	NA	KEGG	known_pair	NA	H4O7P2
C00448	C16269	NA	NA	NA	KEGG	known_pair	NA	H4O7P2
C00448	C01126	NA	NA	NA	KEGG	known_pair	NA	H2O6P2
C00448	C19749	NA	NA	NA	KEGG	known_pair	NA	H4O7P2
C00448	C09684	NA	NA	NA	KEGG	known_pair	NA	H4O7P2
C00448	C09704	NA	NA	NA	KEGG	known_pair	NA	H2O6P2
C00448	C16829	NA	NA	NA	KEGG	known_pair	NA	H4O7P2
C00448	C09629	NA	NA	NA	KEGG	known_pair	NA	H4O7P2
C00448	C09699	NA	NA	NA	KEGG	known_pair	NA	H4O7P2
C00448	C16286	NA	NA	NA	KEGG	known_pair	NA	C3H6O6P2
C00448	C09672	NA	NA	NA	KEGG	known_pair	NA	H4O7P2
C00448	C09723	NA	NA	NA	KEGG	known_pair	NA	H4O7P2
C00448	C17277	NA	NA	NA	KEGG	known_pair	NA	H4O7P2
C00448	C09666	NA	NA	NA	KEGG	known_pair	NA	H4O7P2
C00448	C09665	NA	NA	NA	KEGG	known_pair	NA	H4O7P2
C00448	C16826	NA	NA	NA	KEGG	known_pair	NA	isomer
C00448	C18245	NA	NA	NA	KEGG	known_pair	NA	H2O6P2
C00448	C09750	NA	NA	NA	KEGG	known_pair	NA	H4O7P2
C00448	C09664	NA	NA	NA	KEGG	known_pair	NA	H2O6P2
C00448	C19619	NA	NA	NA	KEGG	known_pair	NA	H4O7P2
C00448	C19708	NA	NA	NA	KEGG	known_pair	NA	H4O7P2
C00448	C19734	NA	NA	NA	KEGG	known_pair	NA	H4O7P2
C00448	C19740	NA	NA	NA	KEGG	known_pair	NA	H4O7P2
C00448	C19741	NA	NA	NA	KEGG	known_pair	NA	H4O7P2
C00448	C19742	NA	NA	NA	KEGG	known_pair	NA	H4O7P2
C00448	C19744	NA	NA	NA	KEGG	known_pair	NA	H2O6P2
C00448	C19746	NA	NA	NA	KEGG	known_pair	NA	H2O6P2
C00448	C19748	NA	NA	NA	KEGG	known_pair	NA	H4O7P2
C00448	C16814	NA	NA	NA	KEGG	known_pair	NA	H4O7P2
C00448	C19751	NA	NA	NA	KEGG	known_pair	NA	H4O7P2
C00448	C19747	NA	NA	NA	KEGG	known_pair	NA	H4O7P2
C00448	C19753	NA	NA	NA	KEGG	known_pair	NA	H4O7P2
C00448	C19754	NA	NA	NA	KEGG	known_pair	NA	H4O7P2
C00448	C19743	NA	NA	NA	KEGG	known_pair	NA	H2O6P2
C00448	C19755	NA	NA	NA	KEGG	known_pair	NA	H2O6P2
C00448	C19756	NA	NA	NA	KEGG	known_pair	NA	H2O6P2
C00448	C09663	NA	NA	NA	KEGG	known_pair	NA	H2O6P2
C00448	C19893	NA	NA	NA	KEGG	known_pair	NA	H2O6P2
C00448	C20121	NA	NA	NA	KEGG	known_pair	NA	HO3P
C00448	C20159	NA	NA	NA	KEGG	known_pair	NA	H4O7P2
C00448	C20161	NA	NA	NA	KEGG	known_pair	NA	H4O7P2
C00448	C20162	NA	NA	NA	KEGG	known_pair	NA	H4O7P2
C00448	C19973	NA	NA	NA	KEGG	known_pair	NA	H4O7P2
C00448	C20163	NA	NA	NA	KEGG	known_pair	NA	H4O7P2
C00448	C20172	NA	NA	NA	KEGG	known_pair	NA	H2O6P2
C00448	C20173	NA	NA	NA	KEGG	known_pair	NA	H4O7P2
C00448	C20174	NA	NA	NA	KEGG	known_pair	NA	H4O7P2
C00448	C20179	NA	NA	NA	KEGG	known_pair	NA	H4O7P2
C00448	C20180	NA	NA	NA	KEGG	known_pair	NA	H4O7P2
C00448	C20181	NA	NA	NA	KEGG	known_pair	NA	H2O6P2
C00448	C20182	NA	NA	NA	KEGG	known_pair	NA	H4O7P2
C00448	C20184	NA	NA	NA	KEGG	known_pair	NA	H2O6P2
C00448	C20175	NA	NA	NA	KEGG	known_pair	NA	H4O7P2
C00448	C20177	NA	NA	NA	KEGG	known_pair	NA	H4O7P2
C00448	C20178	NA	NA	NA	KEGG	known_pair	NA	H4O7P2
C00448	C16776	NA	NA	NA	KEGG	known_pair	NA	H4O7P2
C00448	C20272	NA	NA	NA	KEGG	known_pair	NA	H4O7P2
C00448	C20273	NA	NA	NA	KEGG	known_pair	NA	H4O7P2
C00448	C20274	NA	NA	NA	KEGG	known_pair	NA	H4O7P2
C00448	C09648	NA	NA	NA	KEGG	known_pair	NA	H4O7P2
C00448	C20275	NA	NA	NA	KEGG	known_pair	NA	H4O7P2
C00448	C20476	NA	NA	NA	KEGG	known_pair	NA	H4O7P2
C00448	C20477	NA	NA	NA	KEGG	known_pair	NA	H4O7P2
C00448	C20478	NA	NA	NA	KEGG	known_pair	NA	H4O7P2
C00448	C20479	NA	NA	NA	KEGG	known_pair	NA	H2O6P2
C00448	C20480	NA	NA	NA	KEGG	known_pair	NA	H4O7P2
C00448	C20576	NA	NA	NA	KEGG	known_pair	NA	H2O6P2
C00448	C09639	NA	NA	NA	KEGG	known_pair	NA	H4O7P2
C00448	C19908	NA	NA	NA	KEGG	known_pair	NA	H4O7P2
C00448	C20724	NA	NA	NA	KEGG	known_pair	NA	H4O7P2
C00448	C20804	NA	NA	NA	KEGG	known_pair	NA	H4O7P2
C00448	C20811	NA	NA	NA	KEGG	known_pair	NA	H4O7P2
C00448	C19736	NA	NA	NA	KEGG	known_pair	NA	H4O7P2
C00448	C09718	NA	NA	NA	KEGG	known_pair	NA	H4O7P2
C00129	C00448	NA	NA	NA	KEGG	known_pair	NA	C10H16
C00207	C00448	NA	NA	NA	KEGG	known_pair	NA	C12H22O6P2
C00081	C00104	NA	NA	NA	KEGG	known_pair	NA	HO3P
C00081	C00130	NA	NA	NA	KEGG	known_pair	NA	H2O6P2
C00081	C03614	NA	NA	NA	KEGG	known_pair	NA	HO3P
C00083	C00222	NA	NA	NA	KEGG	known_pair	NA	C21H34N7O16P3S
C00083	C00383	NA	NA	NA	KEGG	known_pair	NA	C21H34N7O15P3S
C00083	C05989	NA	NA	NA	KEGG	known_pair	NA	O
C00083	C12000	NA	NA	NA	KEGG	known_pair	NA	CN7O14P3S
C00083	C11989	NA	NA	NA	KEGG	known_pair	NA	C4H2N7O13P3S
C00083	C11993	NA	NA	NA	KEGG	known_pair	NA	C7H10N7O15P3S
C00083	C11997	NA	NA	NA	KEGG	known_pair	NA	C4H6N7O14P3S
C00083	C11969	NA	NA	NA	KEGG	known_pair	NA	C-10H-12N7O11P3S
C00083	C11977	NA	NA	NA	KEGG	known_pair	NA	C-10H-10N7O12P3S
C00083	C11953	NA	NA	NA	KEGG	known_pair	NA	C-9H-10N7O11P3S
C00083	C11961	NA	NA	NA	KEGG	known_pair	NA	C-9H-8N7O12P3S
C00083	C12324	NA	NA	NA	KEGG	known_pair	NA	C5H4
C00083	C18202	NA	NA	NA	KEGG	known_pair	NA	C14H20N7O17P3S
C00083	C06625	NA	NA	NA	KEGG	known_pair	NA	H-1N-1O
C00085	C00354	NA	NA	NA	KEGG	known_pair	NA	HO3P
C00085	C00644	NA	NA	NA	KEGG	known_pair	NA	H2
C00085	C00095	NA	NA	NA	KEGG	known_pair	NA	HO3P
C00085	C00279	NA	NA	NA	KEGG	known_pair	NA	C2H4O2
C00085	C00665	NA	NA	NA	KEGG	known_pair	NA	HO3P
C00085	C00352	NA	NA	NA	KEGG	known_pair	NA	H-1N-1O
C00085	C02591	NA	NA	NA	KEGG	known_pair	NA	C6H10O5
C00085	C00092	NA	NA	NA	KEGG	known_pair	NA	isomer
C00085	C00275	NA	NA	NA	KEGG	known_pair	NA	isomer
C00085	C06019	NA	NA	NA	KEGG	known_pair	NA	isomer
C00085	C01096	NA	NA	NA	KEGG	known_pair	NA	H2
C00085	C00118	NA	NA	NA	KEGG	known_pair	NA	C3H6O3
C00085	C18050	NA	NA	NA	KEGG	known_pair	NA	C6H10O5
C00086	C01010	NA	NA	NA	KEGG	known_pair	NA	CO2
C00086	C00581	NA	NA	NA	KEGG	known_pair	NA	C2H3NO
C00086	C00603	NA	NA	NA	KEGG	known_pair	NA	C2H2O3
C00086	C03139	NA	NA	NA	KEGG	known_pair	NA	C4H5NO3
C00086	C01566	NA	NA	NA	KEGG	known_pair	NA	H2O
C00086	C03065	NA	NA	NA	KEGG	known_pair	NA	C3H5NO
C00086	C00179	NA	NA	NA	KEGG	known_pair	NA	C4H10N2O-1
C00086	C03047	NA	NA	NA	KEGG	known_pair	NA	C5H12N4O-1
C00086	C00300	NA	NA	NA	KEGG	known_pair	NA	C3H5NO
C00086	C02294	NA	NA	NA	KEGG	known_pair	NA	CH3NO-1
C00086	C01035	NA	NA	NA	KEGG	known_pair	NA	C4H7NO
C00086	C00499	NA	NA	NA	KEGG	known_pair	NA	C3H4N2O3
C00086	C00792	NA	NA	NA	KEGG	known_pair	NA	C5H10N2O
C00086	C03771	NA	NA	NA	KEGG	known_pair	NA	C5H7NO2
C00086	C05281	NA	NA	NA	KEGG	known_pair	NA	C4H2O2
C00086	C06657	NA	NA	NA	KEGG	known_pair	NA	C8H12N2O3
C00086	C15607	NA	NA	NA	KEGG	known_pair	NA	C3H2O3
C00086	C20560	NA	NA	NA	KEGG	known_pair	NA	C7H17N3O-1
C00086	C20846	NA	NA	NA	KEGG	known_pair	NA	C4H4O3
C00097	C00491	NA	NA	NA	KEGG	known_pair	NA	C3H5NO2S
C00097	C00606	NA	NA	NA	KEGG	known_pair	NA	O2
C00097	C00669	NA	NA	NA	KEGG	known_pair	NA	C5H7NO3
C00097	C00957	NA	NA	NA	KEGG	known_pair	NA	H3NO-1
C00097	C00979	NA	NA	NA	KEGG	known_pair	NA	C2H2O2S-1
C00097	C01419	NA	NA	NA	KEGG	known_pair	NA	C2H3NO
C00097	C05526	NA	NA	NA	KEGG	known_pair	NA	C10H15N3O6S
C00097	C00506	NA	NA	NA	KEGG	known_pair	NA	O3
C00097	C00793	NA	NA	NA	KEGG	known_pair	NA	isomer
C00097	C02291	NA	NA	NA	KEGG	known_pair	NA	C4H7NO2
C00097	C00542	NA	NA	NA	KEGG	known_pair	NA	C4H7NO2
C00097	C02512	NA	NA	NA	KEGG	known_pair	NA	C-1HN-1S
C00097	C04352	NA	NA	NA	KEGG	known_pair	NA	C9H16NO7P
C00097	C05556	NA	NA	NA	KEGG	known_pair	NA	C11H18N2O4
C00097	C01005	NA	NA	NA	KEGG	known_pair	NA	HO4PS-1
C00097	C16518	NA	NA	NA	KEGG	known_pair	NA	C10H8N2O
C00097	C17237	NA	NA	NA	KEGG	known_pair	NA	C8H7NO
C00097	C17238	NA	NA	NA	KEGG	known_pair	NA	C8H7NO2
C00097	C17242	NA	NA	NA	KEGG	known_pair	NA	C5H9NOS
C00097	C17935	NA	NA	NA	KEGG	known_pair	NA	C9H9NO4
C00097	C19691	NA	NA	NA	KEGG	known_pair	NA	C15H24
C00097	C19703	NA	NA	NA	KEGG	known_pair	NA	C12H21NO9
C00097	C05824	NA	NA	NA	KEGG	known_pair	NA	O3S
C00097	C20994	NA	NA	NA	KEGG	known_pair	NA	C9H14N3O3
C00097	C20993	NA	NA	NA	KEGG	known_pair	NA	C6H7N3O3
C00091	C01213	NA	NA	NA	KEGG	known_pair	NA	isomer
C00091	C09820	NA	NA	NA	KEGG	known_pair	NA	C7H4O
C00091	C14119	NA	NA	NA	KEGG	known_pair	NA	C11H6O
C00091	C00232	NA	NA	NA	KEGG	known_pair	NA	C21H34N7O16P3S
C00092	C01096	NA	NA	NA	KEGG	known_pair	NA	H2
C00092	C01236	NA	NA	NA	KEGG	known_pair	NA	H2
C00092	C00689	NA	NA	NA	KEGG	known_pair	NA	C6H10O5
C00092	C02995	NA	NA	NA	KEGG	known_pair	NA	C6H10O5
C00092	C04534	NA	NA	NA	KEGG	known_pair	NA	C6H10O5
C00092	C04006	NA	NA	NA	KEGG	known_pair	NA	isomer
C00092	C16489	NA	NA	NA	KEGG	known_pair	NA	C6H12N2O
C00092	C17209	NA	NA	NA	KEGG	known_pair	NA	H3O4P
C00092	C00103	NA	NA	NA	KEGG	known_pair	NA	isomer
C00092	C20668	NA	NA	NA	KEGG	known_pair	NA	H2
C00092	C00663	NA	NA	NA	KEGG	known_pair	NA	isomer
C00093	C00116	NA	NA	NA	KEGG	known_pair	NA	HO3P
C00093	C00111	NA	NA	NA	KEGG	known_pair	NA	H2
C00093	C00118	NA	NA	NA	KEGG	known_pair	NA	H2
C00093	C04641	NA	NA	NA	KEGG	known_pair	NA	C6H10O5
C00093	C04703	NA	NA	NA	KEGG	known_pair	NA	C6H10O5
C00093	C00513	NA	NA	NA	KEGG	known_pair	NA	C9H12N3O7P
C00093	C00670	NA	NA	NA	KEGG	known_pair	NA	C5H12N
C00093	C01225	NA	NA	NA	KEGG	known_pair	NA	C6H10O5
C00093	C01233	NA	NA	NA	KEGG	known_pair	NA	C2H5N
C00093	C10517	NA	NA	NA	KEGG	known_pair	NA	C6H10O5
C00606	C05527	NA	NA	NA	KEGG	known_pair	NA	H3NO-1
C00506	C00606	NA	NA	NA	KEGG	known_pair	NA	O
C00519	C00606	NA	NA	NA	KEGG	known_pair	NA	CO2
C00095	C00392	NA	NA	NA	KEGG	known_pair	NA	H2
C00095	C01094	NA	NA	NA	KEGG	known_pair	NA	HO3P
C00095	C05345	NA	NA	NA	KEGG	known_pair	NA	HO3P
C00095	C03267	NA	NA	NA	KEGG	known_pair	NA	HO3P
C00095	C00273	NA	NA	NA	KEGG	known_pair	NA	H2
C00095	C00794	NA	NA	NA	KEGG	known_pair	NA	H2
C00095	C00159	NA	NA	NA	KEGG	known_pair	NA	isomer
C00095	C00267	NA	NA	NA	KEGG	known_pair	NA	isomer
C00095	C01613	NA	NA	NA	KEGG	known_pair	NA	C18H30O15
C00095	C06468	NA	NA	NA	KEGG	known_pair	NA	isomer
C00273	C10906	NA	NA	NA	KEGG	known_pair	NA	H2
C00247	C00273	NA	NA	NA	KEGG	known_pair	NA	H2
C00096	C00976	NA	NA	NA	KEGG	known_pair	NA	H-2O
C00096	C00144	NA	NA	NA	KEGG	known_pair	NA	C6H11O8P
C00096	C00636	NA	NA	NA	KEGG	known_pair	NA	C10H12N5O7P
C00096	C01222	NA	NA	NA	KEGG	known_pair	NA	H2O
C00096	C02280	NA	NA	NA	KEGG	known_pair	NA	isomer
C00096	C11516	NA	NA	NA	KEGG	known_pair	NA	C7H8N5O4P
C00096	C15925	NA	NA	NA	KEGG	known_pair	NA	isomer
C00099	C05665	NA	NA	NA	KEGG	known_pair	NA	O
C00099	C02642	NA	NA	NA	KEGG	known_pair	NA	CHNO
C00099	C02207	NA	NA	NA	KEGG	known_pair	NA	C3H4O2
C00099	C00222	NA	NA	NA	KEGG	known_pair	NA	H3NO-1
C00099	C01073	NA	NA	NA	KEGG	known_pair	NA	C2H2O
C00099	C05341	NA	NA	NA	KEGG	known_pair	NA	C6H12N2O
C00099	C05340	NA	NA	NA	KEGG	known_pair	NA	C6H12N4O
C00099	C03065	NA	NA	NA	KEGG	known_pair	NA	CH2N2
C00099	C02335	NA	NA	NA	KEGG	known_pair	NA	C21H34N7O15P3S
C00099	C05669	NA	NA	NA	KEGG	known_pair	NA	H-2O2
C00099	C05670	NA	NA	NA	KEGG	known_pair	NA	HN-1O2
C00099	C00386	NA	NA	NA	KEGG	known_pair	NA	C6H7N3O
C00099	C00864	NA	NA	NA	KEGG	known_pair	NA	C6H10O3
C00099	C04544	NA	NA	NA	KEGG	known_pair	NA	C8H12N2O4S
C00099	C01262	NA	NA	NA	KEGG	known_pair	NA	C7H9N3O
C00099	C03492	NA	NA	NA	KEGG	known_pair	NA	C6H11O6P
C00099	C19779	NA	NA	NA	KEGG	known_pair	NA	H-1N-1O
C00100	C03240	NA	NA	NA	KEGG	known_pair	NA	C3H2N7O11P3S
C00100	C00894	NA	NA	NA	KEGG	known_pair	NA	H2
C00100	C00163	NA	NA	NA	KEGG	known_pair	NA	C21H34N7O15P3S
C00100	C02876	NA	NA	NA	KEGG	known_pair	NA	C21H33N7O12P2S
C00100	C00683	NA	NA	NA	KEGG	known_pair	NA	CO2
C00100	C05983	NA	NA	NA	KEGG	known_pair	NA	C11H22N2O9P2S
C00100	C03344	NA	NA	NA	KEGG	known_pair	NA	C2H2O
C00100	C02225	NA	NA	NA	KEGG	known_pair	NA	C17H30N7O10P3S
C00100	C06027	NA	NA	NA	KEGG	known_pair	NA	C2H2O3
C00100	C06002	NA	NA	NA	KEGG	known_pair	NA	C20H34N7O14P3S
C00100	C00109	NA	NA	NA	KEGG	known_pair	NA	C20H34N7O14P3S
C00100	C05467	NA	NA	NA	KEGG	known_pair	NA	C24H38O4
C00100	C04644	NA	NA	NA	KEGG	known_pair	NA	C24H40O2
C00100	C05449	NA	NA	NA	KEGG	known_pair	NA	C24H38O3
C00100	C07297	NA	NA	NA	KEGG	known_pair	NA	C16H30O
C00100	C02557	NA	NA	NA	KEGG	known_pair	NA	CO2
C00100	C11948	NA	NA	NA	KEGG	known_pair	NA	C7H10O
C00100	C20987	NA	NA	NA	KEGG	known_pair	NA	O2S
C00683	C03240	NA	NA	NA	KEGG	known_pair	NA	C4H2N7O13P3S
C00683	C02170	NA	NA	NA	KEGG	known_pair	NA	C21H34N7O15P3S
C00683	C01213	NA	NA	NA	KEGG	known_pair	NA	isomer
C00683	C11993	NA	NA	NA	KEGG	known_pair	NA	C8H12N7O15P3S
C00683	C11997	NA	NA	NA	KEGG	known_pair	NA	C5H8N7O14P3S
C00101	C00415	NA	NA	NA	KEGG	known_pair	NA	H2
C00101	C00504	NA	NA	NA	KEGG	known_pair	NA	H4
C00101	C00234	NA	NA	NA	KEGG	known_pair	NA	CO
C00101	C09332	NA	NA	NA	KEGG	known_pair	NA	C5H7NO3
C00101	C00143	NA	NA	NA	KEGG	known_pair	NA	C
C00101	C00440	NA	NA	NA	KEGG	known_pair	NA	CH2
C00101	C00664	NA	NA	NA	KEGG	known_pair	NA	CHN
C00101	C03479	NA	NA	NA	KEGG	known_pair	NA	CO
C00101	C00445	NA	NA	NA	KEGG	known_pair	NA	CH-1
C00103	C00267	NA	NA	NA	KEGG	known_pair	NA	HO3P
C00103	C00498	NA	NA	NA	KEGG	known_pair	NA	C10H12N5O6P
C00103	C01231	NA	NA	NA	KEGG	known_pair	NA	HO3P
C00103	C00394	NA	NA	NA	KEGG	known_pair	NA	C10H12N5O7P
C00103	C00501	NA	NA	NA	KEGG	known_pair	NA	C9H12N3O7P
C00103	C00208	NA	NA	NA	KEGG	known_pair	NA	C6H9O2P-1
C00103	C00668	NA	NA	NA	KEGG	known_pair	NA	isomer
C00103	C00842	NA	NA	NA	KEGG	known_pair	NA	C10H13N2O7P
C00104	C00130	NA	NA	NA	KEGG	known_pair	NA	HO3P
C00105	C00299	NA	NA	NA	KEGG	known_pair	NA	HO3P
C00105	C01103	NA	NA	NA	KEGG	known_pair	NA	CO2
C00105	C00106	NA	NA	NA	KEGG	known_pair	NA	C5H9O7P
C00105	C06198	NA	NA	NA	KEGG	known_pair	NA	C9H13N2O14P3
C00105	C04652	NA	NA	NA	KEGG	known_pair	NA	C34H64NO11P
C00105	C04702	NA	NA	NA	KEGG	known_pair	NA	C31H52N7O17P
C00105	C04882	NA	NA	NA	KEGG	known_pair	NA	C32H52N7O19P
C00105	C00190	NA	NA	NA	KEGG	known_pair	NA	C5H9O7P
C00105	C20357	NA	NA	NA	KEGG	known_pair	NA	C10H17N2O7P
C00105	C00203	NA	NA	NA	KEGG	known_pair	NA	C8H14NO8P
C00105	C21079	NA	NA	NA	KEGG	known_pair	NA	H3O3P
C00106	C03030	NA	NA	NA	KEGG	known_pair	NA	CO2
C00106	C00380	NA	NA	NA	KEGG	known_pair	NA	H-1N-1O
C00106	C00429	NA	NA	NA	KEGG	known_pair	NA	H2
C00106	C00813	NA	NA	NA	KEGG	known_pair	NA	O
C00106	C01168	NA	NA	NA	KEGG	known_pair	NA	C5H9O7P
C00106	C00299	NA	NA	NA	KEGG	known_pair	NA	C5H8O4
C00106	C00526	NA	NA	NA	KEGG	known_pair	NA	C5H8O3
C00106	C03584	NA	NA	NA	KEGG	known_pair	NA	C3H5NO2
C00106	C20231	NA	NA	NA	KEGG	known_pair	NA	H2O2
C00108	C00196	NA	NA	NA	KEGG	known_pair	NA	H-1N-1O2
C00108	C02247	NA	NA	NA	KEGG	known_pair	NA	C21H34N7O15P3S
C00108	C02775	NA	NA	NA	KEGG	known_pair	NA	C
C00108	C03005	NA	NA	NA	KEGG	known_pair	NA	CH2
C00108	C00251	NA	NA	NA	KEGG	known_pair	NA	C3H3N-1O4
C00108	C00328	NA	NA	NA	KEGG	known_pair	NA	C3H5NO
C00108	C05653	NA	NA	NA	KEGG	known_pair	NA	CO
C00108	C03147	NA	NA	NA	KEGG	known_pair	NA	C3H2O3
C00108	C00292	NA	NA	NA	KEGG	known_pair	NA	CO2
C00108	C05835	NA	NA	NA	KEGG	known_pair	NA	C3H2O2
C00108	C04302	NA	NA	NA	KEGG	known_pair	NA	C5H9O7P
C00108	C00632	NA	NA	NA	KEGG	known_pair	NA	O
C00108	C03141	NA	NA	NA	KEGG	known_pair	NA	C7H4O
C00108	C08062	NA	NA	NA	KEGG	known_pair	NA	C5H4O2
C00108	C16235	NA	NA	NA	KEGG	known_pair	NA	O
C00108	C16716	NA	NA	NA	KEGG	known_pair	NA	C2
C00108	C10733	NA	NA	NA	KEGG	known_pair	NA	C4H5NO-1
C00108	C20634	NA	NA	NA	KEGG	known_pair	NA	CH2
C00108	C20579	NA	NA	NA	KEGG	known_pair	NA	C10H9N
C00109	C02876	NA	NA	NA	KEGG	known_pair	NA	C-1HO2P
C00109	C06032	NA	NA	NA	KEGG	known_pair	NA	CH2O2
C00109	C06030	NA	NA	NA	KEGG	known_pair	NA	CO2
C00109	C00188	NA	NA	NA	KEGG	known_pair	NA	H3N
C00109	C01234	NA	NA	NA	KEGG	known_pair	NA	H-1N-1O
C00109	C02488	NA	NA	NA	KEGG	known_pair	NA	C2H4O2
C00109	C01118	NA	NA	NA	KEGG	known_pair	NA	C4H7NO3
C00109	C05984	NA	NA	NA	KEGG	known_pair	NA	H2
C00109	C02291	NA	NA	NA	KEGG	known_pair	NA	C3H8N2OS
C00109	C00155	NA	NA	NA	KEGG	known_pair	NA	H3NO-1S
C00109	C06006	NA	NA	NA	KEGG	known_pair	NA	C2H4O
C00109	C17234	NA	NA	NA	KEGG	known_pair	NA	H-1N-1O
C00109	C02356	NA	NA	NA	KEGG	known_pair	NA	H3NO-1
C00109	C21017	NA	NA	NA	KEGG	known_pair	NA	C11H19N4O5P2S
C00109	C20905	NA	NA	NA	KEGG	known_pair	NA	H-1N-1O
C00111	C00184	NA	NA	NA	KEGG	known_pair	NA	HO3P
C00111	C03394	NA	NA	NA	KEGG	known_pair	NA	CH2O
C00111	C00118	NA	NA	NA	KEGG	known_pair	NA	isomer
C00111	C00546	NA	NA	NA	KEGG	known_pair	NA	H3O4P
C00111	C00354	NA	NA	NA	KEGG	known_pair	NA	C3H7O6P
C00111	C03785	NA	NA	NA	KEGG	known_pair	NA	C3H7O6P
C00111	C05378	NA	NA	NA	KEGG	known_pair	NA	C3H7O6P
C00111	C06441	NA	NA	NA	KEGG	known_pair	NA	C2H4O2
C00111	C00447	NA	NA	NA	KEGG	known_pair	NA	C4H9O7P
C00111	C01099	NA	NA	NA	KEGG	known_pair	NA	C3H6O2
C00111	C01131	NA	NA	NA	KEGG	known_pair	NA	C3H6O2
C00111	C01094	NA	NA	NA	KEGG	known_pair	NA	C3H6O3
C00111	C06893	NA	NA	NA	KEGG	known_pair	NA	C3H4O3
C00111	C00623	NA	NA	NA	KEGG	known_pair	NA	H2
C00111	C20644	NA	NA	NA	KEGG	known_pair	NA	C4H7NO3
C00111	C20831	NA	NA	NA	KEGG	known_pair	NA	C3H6O5S
C00111	C20960	NA	NA	NA	KEGG	known_pair	NA	C2H2O
C00114	C00588	NA	NA	NA	KEGG	known_pair	NA	HO3P
C00114	C00576	NA	NA	NA	KEGG	known_pair	NA	H2
C00114	C01996	NA	NA	NA	KEGG	known_pair	NA	C2H2O
C00114	C00919	NA	NA	NA	KEGG	known_pair	NA	H-1O3S
C00114	C00670	NA	NA	NA	KEGG	known_pair	NA	C3H7O5P
C00114	C00933	NA	NA	NA	KEGG	known_pair	NA	C11H10O4
C00114	C07345	NA	NA	NA	KEGG	known_pair	NA	O
C00114	C00719	NA	NA	NA	KEGG	known_pair	NA	H-3O
C00114	C00565	NA	NA	NA	KEGG	known_pair	NA	C2H5O
C00116	C00184	NA	NA	NA	KEGG	known_pair	NA	H2
C00116	C00577	NA	NA	NA	KEGG	known_pair	NA	H2
C00116	C02979	NA	NA	NA	KEGG	known_pair	NA	HO3P
C00116	C00623	NA	NA	NA	KEGG	known_pair	NA	HO3P
C00116	C00969	NA	NA	NA	KEGG	known_pair	NA	H2O
C00116	C05401	NA	NA	NA	KEGG	known_pair	NA	C6H10O5
C00116	C00670	NA	NA	NA	KEGG	known_pair	NA	C5H13NO3P
C00116	C01225	NA	NA	NA	KEGG	known_pair	NA	C6H11O8P
C00116	C03189	NA	NA	NA	KEGG	known_pair	NA	HO3P
C00116	C02426	NA	NA	NA	KEGG	known_pair	NA	H2
C00117	C00119	NA	NA	NA	KEGG	known_pair	NA	H2O6P2
C00117	C01151	NA	NA	NA	KEGG	known_pair	NA	HO3P
C00117	C00121	NA	NA	NA	KEGG	known_pair	NA	HO3P
C00117	C00301	NA	NA	NA	KEGG	known_pair	NA	C10H12N5O6P
C00117	C03090	NA	NA	NA	KEGG	known_pair	NA	H-1N-1O
C00117	C01168	NA	NA	NA	KEGG	known_pair	NA	C4H2N2O
C00117	C00199	NA	NA	NA	KEGG	known_pair	NA	isomer
C00117	C00620	NA	NA	NA	KEGG	known_pair	NA	isomer
C00117	C00130	NA	NA	NA	KEGG	known_pair	NA	C5H2N4
C00117	C00455	NA	NA	NA	KEGG	known_pair	NA	C6H4N2
C00117	C05382	NA	NA	NA	KEGG	known_pair	NA	C2H4O2
C00117	C03536	NA	NA	NA	KEGG	known_pair	NA	C4H3N2O-1
C00117	C04359	NA	NA	NA	KEGG	known_pair	NA	C2H4O
C00117	C20986	NA	NA	NA	KEGG	known_pair	NA	HO3P
C00118	C00577	NA	NA	NA	KEGG	known_pair	NA	HO3P
C00118	C00236	NA	NA	NA	KEGG	known_pair	NA	HO4P
C00118	C01286	NA	NA	NA	KEGG	known_pair	NA	C3H4O3
C00118	C00673	NA	NA	NA	KEGG	known_pair	NA	C2H4O
C00118	C00231	NA	NA	NA	KEGG	known_pair	NA	C2H4O2
C00118	C00354	NA	NA	NA	KEGG	known_pair	NA	C3H7O6P
C00118	C03785	NA	NA	NA	KEGG	known_pair	NA	C3H7O6P
C00118	C05378	NA	NA	NA	KEGG	known_pair	NA	C3H7O6P
C00118	C05345	NA	NA	NA	KEGG	known_pair	NA	C3H6O3
C00118	C03506	NA	NA	NA	KEGG	known_pair	NA	C8H7N
C00118	C04442	NA	NA	NA	KEGG	known_pair	NA	C3H4O3
C00118	C11437	NA	NA	NA	KEGG	known_pair	NA	C2H4O
C00118	C20954	NA	NA	NA	KEGG	known_pair	NA	C3
C00119	C02739	NA	NA	NA	KEGG	known_pair	NA	C10H12N5O6P
C00119	C03090	NA	NA	NA	KEGG	known_pair	NA	HN-1O7P2
C00119	C01151	NA	NA	NA	KEGG	known_pair	NA	HO3P
C00120	C05921	NA	NA	NA	KEGG	known_pair	NA	C10H12N5O6P
C00120	C01894	NA	NA	NA	KEGG	known_pair	NA	C21H34N7O15P3S
C00120	C01893	NA	NA	NA	KEGG	known_pair	NA	H-1N-1O
C00120	C05552	NA	NA	NA	KEGG	known_pair	NA	C6H12N2O
C00120	C01909	NA	NA	NA	KEGG	known_pair	NA	H-2S
C00120	C20386	NA	NA	NA	KEGG	known_pair	NA	O
C00121	C01685	NA	NA	NA	KEGG	known_pair	NA	O
C00121	C00299	NA	NA	NA	KEGG	known_pair	NA	C4H2N2O
C00121	C00309	NA	NA	NA	KEGG	known_pair	NA	isomer
C00121	C00212	NA	NA	NA	KEGG	known_pair	NA	C5H3N5O-1
C00121	C03150	NA	NA	NA	KEGG	known_pair	NA	C6H5N2
C00121	C00387	NA	NA	NA	KEGG	known_pair	NA	C5H3N5
C00121	C00475	NA	NA	NA	KEGG	known_pair	NA	C4H3N3
C00121	C01762	NA	NA	NA	KEGG	known_pair	NA	C5H2N4O
C00121	C03169	NA	NA	NA	KEGG	known_pair	NA	C4H3N2O-1
C00121	C15586	NA	NA	NA	KEGG	known_pair	NA	C5H2N4O-1
C00121	C02494	NA	NA	NA	KEGG	known_pair	NA	C6H5N5O-1
C00121	C16352	NA	NA	NA	KEGG	known_pair	NA	C6H5N4O
C00121	C16427	NA	NA	NA	KEGG	known_pair	NA	C10H11N5O-1
C00121	C16431	NA	NA	NA	KEGG	known_pair	NA	C10H11N5
C00121	C16447	NA	NA	NA	KEGG	known_pair	NA	C10H13N5
C00121	C16449	NA	NA	NA	KEGG	known_pair	NA	C10H11N5
C00121	C05841	NA	NA	NA	KEGG	known_pair	NA	C6H4NO
C00122	C03794	NA	NA	NA	KEGG	known_pair	NA	C10H14N5O7P
C00122	C02514	NA	NA	NA	KEGG	known_pair	NA	C3H2O2
C00122	C03406	NA	NA	NA	KEGG	known_pair	NA	C6H14N4O2
C00122	C01384	NA	NA	NA	KEGG	known_pair	NA	isomer
C00122	C03600	NA	NA	NA	KEGG	known_pair	NA	C2H4O3
C00122	C01061	NA	NA	NA	KEGG	known_pair	NA	C4H4O2
C00122	C04823	NA	NA	NA	KEGG	known_pair	NA	C9H15N4O8P
C00122	C09816	NA	NA	NA	KEGG	known_pair	NA	C7H8
C00122	C12624	NA	NA	NA	KEGG	known_pair	NA	C5H4O2
C00122	C14115	NA	NA	NA	KEGG	known_pair	NA	C11H10
C00122	C20961	NA	NA	NA	KEGG	known_pair	NA	C3H6N2O
C00123	C00233	NA	NA	NA	KEGG	known_pair	NA	H3NO-1
C00123	C02710	NA	NA	NA	KEGG	known_pair	NA	C2H2O
C00123	C02486	NA	NA	NA	KEGG	known_pair	NA	isomer
C00123	C04335	NA	NA	NA	KEGG	known_pair	NA	C8H6O2
C00123	C08262	NA	NA	NA	KEGG	known_pair	NA	CH3N
C00123	C17255	NA	NA	NA	KEGG	known_pair	NA	CH2O
C00446	C00984	NA	NA	NA	KEGG	known_pair	NA	HO3P
C00446	C02097	NA	NA	NA	KEGG	known_pair	NA	C10H13N2O7P
C00124	C00446	NA	NA	NA	KEGG	known_pair	NA	HO3P
C00124	C01697	NA	NA	NA	KEGG	known_pair	NA	H2
C00124	C03383	NA	NA	NA	KEGG	known_pair	NA	H2
C00124	C02669	NA	NA	NA	KEGG	known_pair	NA	H2
C00124	C00880	NA	NA	NA	KEGG	known_pair	NA	O
C00124	C03269	NA	NA	NA	KEGG	known_pair	NA	H2
C00124	C00243	NA	NA	NA	KEGG	known_pair	NA	C6H10O5
C00124	C05402	NA	NA	NA	KEGG	known_pair	NA	C6H10O5
C00124	C05401	NA	NA	NA	KEGG	known_pair	NA	C3H6O2
C00124	C01235	NA	NA	NA	KEGG	known_pair	NA	C6H10O5
C00124	C05400	NA	NA	NA	KEGG	known_pair	NA	C6H10O5
C00124	C05399	NA	NA	NA	KEGG	known_pair	NA	C6H12O5
C00124	C01613	NA	NA	NA	KEGG	known_pair	NA	C18H30O15
C00124	C05404	NA	NA	NA	KEGG	known_pair	NA	C12H20O10
C00124	C00984	NA	NA	NA	KEGG	known_pair	NA	isomer
C00124	C01113	NA	NA	NA	KEGG	known_pair	NA	HO3P
C00736	C01420	NA	NA	NA	KEGG	known_pair	NA	C3H5NO2S
C00736	C02512	NA	NA	NA	KEGG	known_pair	NA	C-1HN-1S
C00128	C03691	NA	NA	NA	KEGG	known_pair	NA	O
C00128	C00270	NA	NA	NA	KEGG	known_pair	NA	C9H12N3O7P
C00129	C01143	NA	NA	NA	KEGG	known_pair	NA	CH2O3
C00129	C00235	NA	NA	NA	KEGG	known_pair	NA	isomer
C00129	C00341	NA	NA	NA	KEGG	known_pair	NA	C5H8
C00129	C02569	NA	NA	NA	KEGG	known_pair	NA	C5H8
C00129	C00353	NA	NA	NA	KEGG	known_pair	NA	C15H24
C00129	C11356	NA	NA	NA	KEGG	known_pair	NA	C15H24
C00129	C04146	NA	NA	NA	KEGG	known_pair	NA	C35H56
C00129	C04216	NA	NA	NA	KEGG	known_pair	NA	C30H48
C00129	C01230	NA	NA	NA	KEGG	known_pair	NA	C25H40
C00129	C11811	NA	NA	NA	KEGG	known_pair	NA	O
C00129	C04574	NA	NA	NA	KEGG	known_pair	NA	C50H80
C00129	C04145	NA	NA	NA	KEGG	known_pair	NA	C40H64
C00129	C04217	NA	NA	NA	KEGG	known_pair	NA	C20H32
C00129	C16826	NA	NA	NA	KEGG	known_pair	NA	C10H16
C00129	C17432	NA	NA	NA	KEGG	known_pair	NA	C45H72
C00129	C17435	NA	NA	NA	KEGG	known_pair	NA	C20H32
C00129	C17434	NA	NA	NA	KEGG	known_pair	NA	C25H40
C00129	C17436	NA	NA	NA	KEGG	known_pair	NA	C30H48
C00129	C17437	NA	NA	NA	KEGG	known_pair	NA	C35H56
C00129	C17438	NA	NA	NA	KEGG	known_pair	NA	C40H64
C00129	C04509	NA	NA	NA	KEGG	known_pair	NA	C45H72
C00129	C19760	NA	NA	NA	KEGG	known_pair	NA	C10H16
C00129	C19852	NA	NA	NA	KEGG	known_pair	NA	C50H80
C00129	C20345	NA	NA	NA	KEGG	known_pair	NA	HO3P
C00235	C16424	NA	NA	NA	KEGG	known_pair	NA	C10H12N5O6P
C00235	C16521	NA	NA	NA	KEGG	known_pair	NA	H4O7P2
C00235	C11811	NA	NA	NA	KEGG	known_pair	NA	O
C00235	C18051	NA	NA	NA	KEGG	known_pair	NA	C5H8
C00235	C18052	NA	NA	NA	KEGG	known_pair	NA	C5H8
C00130	C04734	NA	NA	NA	KEGG	known_pair	NA	H2O
C00130	C00262	NA	NA	NA	KEGG	known_pair	NA	C5H9O7P
C00130	C00655	NA	NA	NA	KEGG	known_pair	NA	O
C00130	C00144	NA	NA	NA	KEGG	known_pair	NA	HN
C00130	C03794	NA	NA	NA	KEGG	known_pair	NA	C4H5NO3
C00130	C06435	NA	NA	NA	KEGG	known_pair	NA	C4H6O
C00131	C00206	NA	NA	NA	KEGG	known_pair	NA	HO3P
C00131	C12347	NA	NA	NA	KEGG	known_pair	NA	C5H3N5O-1
C00132	C01438	NA	NA	NA	KEGG	known_pair	NA	O
C00132	C03716	NA	NA	NA	KEGG	known_pair	NA	C4H2O4
C00132	C02704	NA	NA	NA	KEGG	known_pair	NA	O3S
C00132	C05616	NA	NA	NA	KEGG	known_pair	NA	C7H4O4
C00132	C06358	NA	NA	NA	KEGG	known_pair	NA	C9H6O
C00132	C04867	NA	NA	NA	KEGG	known_pair	NA	C16H24O2
C00132	C11632	NA	NA	NA	KEGG	known_pair	NA	C20H18N2O2
C00132	C12426	NA	NA	NA	KEGG	known_pair	NA	C27H27NO10
C00132	C12448	NA	NA	NA	KEGG	known_pair	NA	C9H13NO2
C00132	C09694	NA	NA	NA	KEGG	known_pair	NA	C15H22O2
C00132	C16505	NA	NA	NA	KEGG	known_pair	NA	C15H24O3
C00132	C18021	NA	NA	NA	KEGG	known_pair	NA	C34H32N4O4
C00132	C03920	NA	NA	NA	KEGG	known_pair	NA	C2H4O2S2
C00132	C18345	NA	NA	NA	KEGG	known_pair	NA	C7H4O6
C00132	C18640	NA	NA	NA	KEGG	known_pair	NA	C29H31NO10
C00132	C03686	NA	NA	NA	KEGG	known_pair	NA	C18H10O5
C00132	C03944	NA	NA	NA	KEGG	known_pair	NA	C18H12O5
C00132	C18634	NA	NA	NA	KEGG	known_pair	NA	C29H31NO9
C00132	C20634	NA	NA	NA	KEGG	known_pair	NA	C7H5NO
C00132	C17530	NA	NA	NA	KEGG	known_pair	NA	C2H2O
C00132	C19613	NA	NA	NA	KEGG	known_pair	NA	C17H26O2
C00132	C21159	NA	NA	NA	KEGG	known_pair	NA	C6H2N2O4
C00135	C00860	NA	NA	NA	KEGG	known_pair	NA	H-2O
C00135	C01152	NA	NA	NA	KEGG	known_pair	NA	CH2
C00135	C02997	NA	NA	NA	KEGG	known_pair	NA	C2H2O
C00135	C03277	NA	NA	NA	KEGG	known_pair	NA	H3NO-1
C00135	C01929	NA	NA	NA	KEGG	known_pair	NA	O
C00135	C00386	NA	NA	NA	KEGG	known_pair	NA	C3H5NO
C00135	C00388	NA	NA	NA	KEGG	known_pair	NA	CO2
C00135	C00785	NA	NA	NA	KEGG	known_pair	NA	H3N
C00135	C05575	NA	NA	NA	KEGG	known_pair	NA	C3H7
C00135	C00884	NA	NA	NA	KEGG	known_pair	NA	C4H7NO
C00135	C07474	NA	NA	NA	KEGG	known_pair	NA	C5H7N-1
C00135	C03298	NA	NA	NA	KEGG	known_pair	NA	CH2
C00135	C20993	NA	NA	NA	KEGG	known_pair	NA	C3H5NO3S
C00136	C00877	NA	NA	NA	KEGG	known_pair	NA	H2
C00136	C01412	NA	NA	NA	KEGG	known_pair	NA	C21H34N7O16P3S
C00136	C02527	NA	NA	NA	KEGG	known_pair	NA	C21H33N7O12P2S
C00136	C00246	NA	NA	NA	KEGG	known_pair	NA	C21H34N7O15P3S
C00136	C00630	NA	NA	NA	KEGG	known_pair	NA	isomer
C00136	C18026	NA	NA	NA	KEGG	known_pair	NA	CO2
C00137	C00691	NA	NA	NA	KEGG	known_pair	NA	H2
C00137	C00191	NA	NA	NA	KEGG	known_pair	NA	H-2O
C00137	C01177	NA	NA	NA	KEGG	known_pair	NA	HO3P
C00137	C03546	NA	NA	NA	KEGG	known_pair	NA	HO3P
C00137	C04006	NA	NA	NA	KEGG	known_pair	NA	HO3P
C00137	C03659	NA	NA	NA	KEGG	known_pair	NA	CH2
C00137	C03660	NA	NA	NA	KEGG	known_pair	NA	CH2
C00137	C06352	NA	NA	NA	KEGG	known_pair	NA	CH2
C00137	C01235	NA	NA	NA	KEGG	known_pair	NA	C6H10O5
C00137	C01225	NA	NA	NA	KEGG	known_pair	NA	C3H7O5P
C00137	C03868	NA	NA	NA	KEGG	known_pair	NA	C10H7NO
C01133	C20328	NA	NA	NA	KEGG	known_pair	NA	O
C00141	C04039	NA	NA	NA	KEGG	known_pair	NA	H2O
C00141	C00630	NA	NA	NA	KEGG	known_pair	NA	C20H34N7O14P3S
C00141	C01088	NA	NA	NA	KEGG	known_pair	NA	CH2O2
C00141	C00183	NA	NA	NA	KEGG	known_pair	NA	H3NO-1
C00141	C02504	NA	NA	NA	KEGG	known_pair	NA	C2H4O2
C00141	C00966	NA	NA	NA	KEGG	known_pair	NA	CH2O
C00141	C04272	NA	NA	NA	KEGG	known_pair	NA	H2O
C00141	C15976	NA	NA	NA	KEGG	known_pair	NA	C11H19N4O5P2S
C00143	C00440	NA	NA	NA	KEGG	known_pair	NA	H2
C00143	C00445	NA	NA	NA	KEGG	known_pair	NA	H
C00143	C00415	NA	NA	NA	KEGG	known_pair	NA	CH2
C00144	C00387	NA	NA	NA	KEGG	known_pair	NA	HO3P
C00144	C00242	NA	NA	NA	KEGG	known_pair	NA	C5H9O7P
C00144	C00655	NA	NA	NA	KEGG	known_pair	NA	H-1N-1O
C00144	C01261	NA	NA	NA	KEGG	known_pair	NA	C10H14N5O13P3
C00144	C00394	NA	NA	NA	KEGG	known_pair	NA	C6H11O8P
C00144	C00942	NA	NA	NA	KEGG	known_pair	NA	H2O
C00144	C19155	NA	NA	NA	KEGG	known_pair	NA	C3H5O5P
C00146	C00156	NA	NA	NA	KEGG	known_pair	NA	CO2
C00146	C01403	NA	NA	NA	KEGG	known_pair	NA	CH2
C00146	C00548	NA	NA	NA	KEGG	known_pair	NA	C2H2O
C00146	C02734	NA	NA	NA	KEGG	known_pair	NA	HO3P
C00146	C00805	NA	NA	NA	KEGG	known_pair	NA	CO2
C00146	C01407	NA	NA	NA	KEGG	known_pair	NA	O
C00146	C20726	NA	NA	NA	KEGG	known_pair	NA	C5H9O7P
C03097	C15584	NA	NA	NA	KEGG	known_pair	NA	C6H10O5
C00850	C15584	NA	NA	NA	KEGG	known_pair	NA	O3S
C00147	C00262	NA	NA	NA	KEGG	known_pair	NA	H-1N-1O
C00147	C00212	NA	NA	NA	KEGG	known_pair	NA	C5H8O4
C00147	C00170	NA	NA	NA	KEGG	known_pair	NA	C6H10O3S
C00147	C00559	NA	NA	NA	KEGG	known_pair	NA	C5H8O3
C00147	C04083	NA	NA	NA	KEGG	known_pair	NA	C5H8
C00147	C20773	NA	NA	NA	KEGG	known_pair	NA	C14H14O6
C00148	C03564	NA	NA	NA	KEGG	known_pair	NA	H2
C00148	C03912	NA	NA	NA	KEGG	known_pair	NA	H2
C00148	C01157	NA	NA	NA	KEGG	known_pair	NA	O
C00148	C00763	NA	NA	NA	KEGG	known_pair	NA	isomer
C00148	C19706	NA	NA	NA	KEGG	known_pair	NA	O
C00148	C19781	NA	NA	NA	KEGG	known_pair	NA	H-1N-1O
C00148	C20563	NA	NA	NA	KEGG	known_pair	NA	C11H8N2
C00152	C04540	NA	NA	NA	KEGG	known_pair	NA	C8H13NO5
C00152	C02512	NA	NA	NA	KEGG	known_pair	NA	H2O
C00152	C02362	NA	NA	NA	KEGG	known_pair	NA	H3NO-1
C00152	C20631	NA	NA	NA	KEGG	known_pair	NA	O
C00153	C02918	NA	NA	NA	KEGG	known_pair	NA	CH3
C00153	C00455	NA	NA	NA	KEGG	known_pair	NA	C5H9O7P
C00153	C03150	NA	NA	NA	KEGG	known_pair	NA	C5H9O4
C00154	C00249	NA	NA	NA	KEGG	known_pair	NA	C21H34N7O15P3S
C00154	C00517	NA	NA	NA	KEGG	known_pair	NA	C21H34N7O16P3S
C00154	C05272	NA	NA	NA	KEGG	known_pair	NA	H2
C00154	C02934	NA	NA	NA	KEGG	known_pair	NA	C19H29N6O15P3S
C00154	C02990	NA	NA	NA	KEGG	known_pair	NA	C14H21N6O13P3S
C00154	C16216	NA	NA	NA	KEGG	known_pair	NA	C2H2O
C00154	C20996	NA	NA	NA	KEGG	known_pair	NA	H2
C00154	C20997	NA	NA	NA	KEGG	known_pair	NA	H2
C00155	C02291	NA	NA	NA	KEGG	known_pair	NA	C3H5NO2
C00155	C01077	NA	NA	NA	KEGG	known_pair	NA	C2H2O2S-1
C00155	C01118	NA	NA	NA	KEGG	known_pair	NA	C4H4O4S-1
C00155	C00542	NA	NA	NA	KEGG	known_pair	NA	C3H5NO2
C00155	C03539	NA	NA	NA	KEGG	known_pair	NA	C5H8O4
C00155	C01817	NA	NA	NA	KEGG	known_pair	NA	C4H7NO2S
C00155	C17234	NA	NA	NA	KEGG	known_pair	NA	H2S
C03539	C11838	NA	NA	NA	KEGG	known_pair	NA	C4H9NO2S
C00156	C00633	NA	NA	NA	KEGG	known_pair	NA	O
C00156	C00180	NA	NA	NA	KEGG	known_pair	NA	O
C00156	C00230	NA	NA	NA	KEGG	known_pair	NA	O
C00156	C00530	NA	NA	NA	KEGG	known_pair	NA	CO
C00156	C02949	NA	NA	NA	KEGG	known_pair	NA	C21H34N7O15P3S
C00156	C00251	NA	NA	NA	KEGG	known_pair	NA	C3H4O3
C00156	C03993	NA	NA	NA	KEGG	known_pair	NA	C6H10O5
C00156	C13635	NA	NA	NA	KEGG	known_pair	NA	CH2
C00156	C02519	NA	NA	NA	KEGG	known_pair	NA	CH2
C00156	C02370	NA	NA	NA	KEGG	known_pair	NA	ClH-1O-1
C00156	C00811	NA	NA	NA	KEGG	known_pair	NA	C2H2
C00156	C02734	NA	NA	NA	KEGG	known_pair	NA	C-1HOP
C00156	C05809	NA	NA	NA	KEGG	known_pair	NA	C40H64
C00156	C13425	NA	NA	NA	KEGG	known_pair	NA	C30H48
C00156	C13634	NA	NA	NA	KEGG	known_pair	NA	C8H10O
C00156	C03885	NA	NA	NA	KEGG	known_pair	NA	C45H72
C00156	C18131	NA	NA	NA	KEGG	known_pair	NA	C10H16
C00156	C18216	NA	NA	NA	KEGG	known_pair	NA	C6H4O
C00158	C00566	NA	NA	NA	KEGG	known_pair	NA	C21H34N7O15P3S
C00158	C00311	NA	NA	NA	KEGG	known_pair	NA	isomer
C00158	C00417	NA	NA	NA	KEGG	known_pair	NA	H2O
C00158	C20333	NA	NA	NA	KEGG	known_pair	NA	C8H14N2O3
C00158	C20775	NA	NA	NA	KEGG	known_pair	NA	C5H7NO3
C00159	C00275	NA	NA	NA	KEGG	known_pair	NA	HO3P
C00159	C05400	NA	NA	NA	KEGG	known_pair	NA	C6H10O5
C00159	C00392	NA	NA	NA	KEGG	known_pair	NA	H2
C00159	C01728	NA	NA	NA	KEGG	known_pair	NA	C6H10O5
C00159	C21336	NA	NA	NA	KEGG	known_pair	NA	C6H10O5
C00160	C00266	NA	NA	NA	KEGG	known_pair	NA	O
C00160	C00988	NA	NA	NA	KEGG	known_pair	NA	HO3P
C00160	C05406	NA	NA	NA	KEGG	known_pair	NA	C3H2O2
C00160	C03600	NA	NA	NA	KEGG	known_pair	NA	C4H4O4
C00160	C06108	NA	NA	NA	KEGG	known_pair	NA	FH-1O-1
C00160	C06755	NA	NA	NA	KEGG	known_pair	NA	ClH-1O-1
C00163	C02876	NA	NA	NA	KEGG	known_pair	NA	HO3P
C00163	C05983	NA	NA	NA	KEGG	known_pair	NA	C10H12N5O6P
C00163	C03652	NA	NA	NA	KEGG	known_pair	NA	C3H4O3
C00163	C07123	NA	NA	NA	KEGG	known_pair	NA	C5H4O2
C00166	C05607	NA	NA	NA	KEGG	known_pair	NA	H2
[truncated: 6,130 more rows]
