# Supplementary material for: Metabolite annotation from knowns to unknowns through knowledge-guided multi-layer metabolic networking
Source: Nat Commun. 2022 Nov 4;13:6656. doi: 10.1038/s41467-022-34537-6 (PMC9636193; doi:10.1038/s41467-022-34537-6)
Supplement: Supplementary file 11 — Supplementary Data 8 [file 41467_2022_34537_MOESM11_ESM.zip › KMRN_known/node_table.tsv]

name	cpd_name	formula	monoisotopic_mass	smiles	inchi	inchikey	inchikey1	source	type	id_kegg_synonyms	name_synonyms	kingdom	superclass	class	subclass	min_reaction_step	id_pubchem	id_hmdb	id_kegg	id_zhulab
C00002	ATP	C10H16N5O13P3	506.99574546199995	O[C@@H]1[C@@H](COP(=O)(OP(=O)(OP(=O)(O)O)O)O)O[C@H]([C@@H]1O)n1cnc2c1ncnc2N	InChI=1S/C10H16N5O13P3/c11-8-5-9(13-2-12-8)15(3-14-5)10-7(17)6(16)4(26-10)1-25-30(21,22)28-31(23,24)27-29(18,19)20/h2-4,6-7,10,16-17H,1H2,(H,21,22)(H,23,24)(H2,11,12,13)(H2,18,19,20)/t4-,6-,7-,10-/m1/s1	ZKHQWZAMYRWXGA-KQYNXXCUSA-N	ZKHQWZAMYRWXGA	KEGG_MRN	known_known	C00002	ATP	Organic compounds	Nucleosides, nucleotides, and analogues	Purine nucleotides	Purine ribonucleotides	0	5957	HMDB0000538	C00002	L0067
C00003	NAD+	C21H28N7O14P2	664.116946836	O[C@@H]1[C@H](O)[C@H](O[C@H]1[n+]1cccc(c1)C(=O)N)COP(=O)(OP(=O)(OC[C@H]1O[C@H]([C@@H]([C@@H]1O)O)n1cnc2c1ncnc2N)O)O	InChI=1S/C21H27N7O14P2/c22-17-12-19(25-7-24-17)28(8-26-12)21-16(32)14(30)11(41-21)6-39-44(36,37)42-43(34,35)38-5-10-13(29)15(31)20(40-10)27-3-1-2-9(4-27)18(23)33/h1-4,7-8,10-11,13-16,20-21,29-32H,5-6H2,(H5-,22,23,24,25,33,34,35,36,37)/p+1/t10-,11-,13-,14-,15-,16-,20-,21-/m1/s1	BAWFJGJZGIEFAR-NNYOXOHSSA-O	BAWFJGJZGIEFAR	KEGG_MRN	known_known	C00003	NAD+	Organic compounds	Nucleosides, nucleotides, and analogues	(5'->5')-dinucleotides	NA	0	5893	HMDB0000902	C00003	NA
C00004	NADH	C21H29N7O14P2	665.124771868	O[C@@H]1[C@H](O)[C@H](O[C@H]1N1C=CCC(=C1)C(=O)N)COP(=O)(OP(=O)(OC[C@H]1O[C@H]([C@@H]([C@@H]1O)O)n1cnc2c1ncnc2N)O)O	InChI=1S/C21H29N7O14P2/c22-17-12-19(25-7-24-17)28(8-26-12)21-16(32)14(30)11(41-21)6-39-44(36,37)42-43(34,35)38-5-10-13(29)15(31)20(40-10)27-3-1-2-9(4-27)18(23)33/h1,3-4,7-8,10-11,13-16,20-21,29-32H,2,5-6H2,(H2,23,33)(H,34,35)(H,36,37)(H2,22,24,25)/t10-,11-,13-,14-,15-,16-,20-,21-/m1/s1	BOPGDPNILDQYTO-NNYOXOHSSA-N	BOPGDPNILDQYTO	KEGG_MRN	known_known	C00004;C20744	NADH;alpha-NADH	Organic compounds	Nucleosides, nucleotides, and analogues	(5'->5')-dinucleotides	NA	0	928	HMDB0001487	C00004	L0085
C00005	NADPH	C21H30N7O17P3	745.09110239	O[C@@H]1[C@H](O)[C@H](O[C@H]1N1C=CCC(=C1)C(=O)N)COP(=O)(OP(=O)(OC[C@H]1O[C@H]([C@@H]([C@@H]1O)OP(=O)(O)O)n1cnc2c1ncnc2N)O)O	InChI=1S/C21H30N7O17P3/c22-17-12-19(25-7-24-17)28(8-26-12)21-16(44-46(33,34)35)14(30)11(43-21)6-41-48(38,39)45-47(36,37)40-5-10-13(29)15(31)20(42-10)27-3-1-2-9(4-27)18(23)32/h1,3-4,7-8,10-11,13-16,20-21,29-31H,2,5-6H2,(H2,23,32)(H,36,37)(H,38,39)(H2,22,24,25)(H2,33,34,35)/t10-,11-,13-,14-,15-,16-,20-,21-/m1/s1	ACFIXJIJDZMPPO-NNYOXOHSSA-N	ACFIXJIJDZMPPO	KEGG_MRN	known_known	C00005;C20745	NADPH;alpha-NADPH	Organic compounds	Nucleosides, nucleotides, and analogues	(5'->5')-dinucleotides	NA	0	5884	NA	C00005	NA
C00006	NADP+	C21H29N7O17P3	744.083277358	O[C@@H]1[C@H](O)[C@H](O[C@H]1[n+]1cccc(c1)C(=O)N)COP(=O)(OP(=O)(OC[C@H]1O[C@H]([C@@H]([C@@H]1O)OP(=O)(O)O)n1cnc2c1ncnc2N)O)O	InChI=1S/C21H28N7O17P3/c22-17-12-19(25-7-24-17)28(8-26-12)21-16(44-46(33,34)35)14(30)11(43-21)6-41-48(38,39)45-47(36,37)40-5-10-13(29)15(31)20(42-10)27-3-1-2-9(4-27)18(23)32/h1-4,7-8,10-11,13-16,20-21,29-31H,5-6H2,(H7-,22,23,24,25,32,33,34,35,36,37,38,39)/p+1/t10-,11-,13-,14-,15-,16-,20-,21-/m1/s1	XJLXINKUBYWONI-NNYOXOHSSA-O	XJLXINKUBYWONI	KEGG_MRN	known_known	C00006	NADP+	Organic compounds	Nucleosides, nucleotides, and analogues	(5'->5')-dinucleotides	NA	0	5886	HMDB0000217	C00006	NA
C00008	ADP	C10H15N5O10P2	427.02941494	O[C@@H]1[C@@H](COP(=O)(OP(=O)(O)O)O)O[C@H]([C@@H]1O)n1cnc2c1ncnc2N	InChI=1S/C10H15N5O10P2/c11-8-5-9(13-2-12-8)15(3-14-5)10-7(17)6(16)4(24-10)1-23-27(21,22)25-26(18,19)20/h2-4,6-7,10,16-17H,1H2,(H,21,22)(H2,11,12,13)(H2,18,19,20)/t4-,6-,7-,10-/m1/s1	XTWYTFMLZFPYCI-KQYNXXCUSA-N	XTWYTFMLZFPYCI	KEGG_MRN	known_known	C00008	ADP	Organic compounds	Nucleosides, nucleotides, and analogues	Purine nucleotides	Purine ribonucleotides	0	6022	HMDB0001341	C00008	L0053
C00010	CoA	C21H36N7O16P3S	767.115208962	SCCNC(=O)CCNC(=O)[C@@H](C(COP(=O)(OP(=O)(OC[C@H]1O[C@H]([C@@H]([C@@H]1OP(=O)(O)O)O)n1cnc2c1ncnc2N)O)O)(C)C)O	InChI=1S/C21H36N7O16P3S/c1-21(2,16(31)19(32)24-4-3-12(29)23-5-6-48)8-41-47(38,39)44-46(36,37)40-7-11-15(43-45(33,34)35)14(30)20(42-11)28-10-27-13-17(22)25-9-26-18(13)28/h9-11,14-16,20,30-31,48H,3-8H2,1-2H3,(H,23,29)(H,24,32)(H,36,37)(H,38,39)(H2,22,25,26)(H2,33,34,35)/t11-,14-,15-,16+,20-/m1/s1	RGJOEKWQDUBAIZ-IBOSZNHHSA-N	RGJOEKWQDUBAIZ	KEGG_MRN	known_known	C00010	CoA	Organic compounds	Nucleosides, nucleotides, and analogues	Purine nucleotides	Purine ribonucleotides	0	6816	HMDB0001423	C00010	L0066
C00015	UDP	C9H14N2O12P2	404.002197148	O[C@@H]1[C@@H](COP(=O)(OP(=O)(O)O)O)O[C@H]([C@@H]1O)n1ccc(=O)[nH]c1=O	InChI=1S/C9H14N2O12P2/c12-5-1-2-11(9(15)10-5)8-7(14)6(13)4(22-8)3-21-25(19,20)23-24(16,17)18/h1-2,4,6-8,13-14H,3H2,(H,19,20)(H,10,12,15)(H2,16,17,18)/t4-,6-,7-,8-/m1/s1	XCCTYIAWTASOJW-XVFCMESISA-N	XCCTYIAWTASOJW	KEGG_MRN	known_known	C00015	UDP	Organic compounds	Nucleosides, nucleotides, and analogues	Pyrimidine nucleotides	Pyrimidine ribonucleotides	0	6031	HMDB0000295	C00015	L0055
C00016	FAD	C27H33N9O15P2	785.1571346159999	O=c1[nH]c(=O)c2c(n1)n(C[C@@H]([C@@H]([C@@H](COP(=O)(OP(=O)(OC[C@H]1O[C@H]([C@@H]([C@@H]1O)O)n1cnc3c1ncnc3N)O)O)O)O)O)c1c(n2)cc(c(c1)C)C	InChI=1S/C27H33N9O15P2/c1-10-3-12-13(4-11(10)2)35(24-18(32-12)25(42)34-27(43)33-24)5-14(37)19(39)15(38)6-48-52(44,45)51-53(46,47)49-7-16-20(40)21(41)26(50-16)36-9-31-17-22(28)29-8-30-23(17)36/h3-4,8-9,14-16,19-21,26,37-41H,5-7H2,1-2H3,(H,44,45)(H,46,47)(H2,28,29,30)(H,34,42,43)/t14-,15+,16+,19-,20+,21+,26+/m0/s1	VWWQXMAJTJZDQX-UYBVJOGSSA-N	VWWQXMAJTJZDQX	KEGG_MRN	known_known	C00016	FAD	Organic compounds	Nucleosides, nucleotides, and analogues	Flavin nucleotides	NA	0	643975	HMDB0001248	C00016	L0043
C00018	Pyridoxal phosphate	C8H10NO6P	247.02457366999997	O=Cc1c(COP(=O)(O)O)cnc(c1O)C	InChI=1S/C8H10NO6P/c1-5-8(11)7(3-10)6(2-9-5)4-15-16(12,13)14/h2-3,11H,4H2,1H3,(H2,12,13,14)	NGVDGCNFYWLIFO-UHFFFAOYSA-N	NGVDGCNFYWLIFO	KEGG_MRN	known_known	C00018	Pyridoxal phosphate	Organic compounds	Organoheterocyclic compounds	Pyridines and derivatives	Pyridine carboxaldehydes	0	1051	HMDB0001491	C00018	L0176
C00019	S-Adenosyl-L-methionine	C15H22N6O5S	398.137238804	C[S+](C[C@H]1O[C@H]([C@@H]([C@@H]1O)O)n1cnc2c1ncnc2N)CC[C@@H](C(=O)[O-])N	InChI=1S/C15H22N6O5S/c1-27(3-2-7(16)15(24)25)4-8-10(22)11(23)14(26-8)21-6-20-9-12(17)18-5-19-13(9)21/h5-8,10-11,14,22-23H,2-4,16H2,1H3,(H2-,17,18,19,24,25)/t7-,8+,10+,11+,14+,27?/m0/s1	MEFKEPWMEQBLKI-AIRLBKTGSA-N	MEFKEPWMEQBLKI	KEGG_MRN	known_known	C00019	S-Adenosyl-L-methionine	Organic compounds	Nucleosides, nucleotides, and analogues	5'-deoxyribonucleosides	5'-deoxy-5'-thionucleosides	0	34755	NA	C00019	S0161
C00020	AMP	C10H14N5O7P	347.063084418	O[C@@H]1[C@H](O)[C@H](O[C@H]1n1cnc2c1ncnc2N)COP(=O)(O)O	InChI=1S/C10H14N5O7P/c11-8-5-9(13-2-12-8)15(3-14-5)10-7(17)6(16)4(22-10)1-21-23(18,19)20/h2-4,6-7,10,16-17H,1H2,(H2,11,12,13)(H2,18,19,20)/t4-,6-,7-,10-/m1/s1	UDMBCSSLTHHNCD-KQYNXXCUSA-N	UDMBCSSLTHHNCD	KEGG_MRN	known_known	C00020	AMP	Organic compounds	Nucleosides, nucleotides, and analogues	Purine nucleotides	Purine ribonucleotides	0	6083	HMDB0000045	C00020	L0018
C00021	S-Adenosyl-L-homocysteine	C14H20N6O5S	384.12158874000005	OC(=O)[C@H](CCSC[C@H]1O[C@H]([C@@H]([C@@H]1O)O)n1cnc2c1ncnc2N)N	InChI=1S/C14H20N6O5S/c15-6(14(23)24)1-2-26-3-7-9(21)10(22)13(25-7)20-5-19-8-11(16)17-4-18-12(8)20/h4-7,9-10,13,21-22H,1-3,15H2,(H,23,24)(H2,16,17,18)/t6-,7+,9+,10+,13+/m0/s1	ZJUKTBDSGOFHSH-WFMPWKQPSA-N	ZJUKTBDSGOFHSH	KEGG_MRN	known_known	C00021	S-Adenosyl-L-homocysteine	Organic compounds	Nucleosides, nucleotides, and analogues	5'-deoxyribonucleosides	5'-deoxy-5'-thionucleosides	0	439155	HMDB0000939	C00021	L0040
C00022	Pyruvate	C3H4O3	88.01604398799999	OC(=O)C(=O)C	InChI=1S/C3H4O3/c1-2(4)3(5)6/h1H3,(H,5,6)	LCTONWCANYUPML-UHFFFAOYSA-N	LCTONWCANYUPML	KEGG_MRN	known_known	C00022	Pyruvate	Organic compounds	Organic acids and derivatives	Keto acids and derivatives	Alpha-keto acids and derivatives	0	1060	HMDB0000243	C00022	L0002
C00024	Acetyl-CoA	C23H38N7O17P3S	809.125773646	O=C(NCCSC(=O)C)CCNC(=O)[C@@H](C(COP(=O)(OP(=O)(OC[C@H]1O[C@H]([C@@H]([C@@H]1OP(=O)(O)O)O)n1cnc2c1ncnc2N)O)O)(C)C)O	InChI=1S/C23H38N7O17P3S/c1-12(31)51-7-6-25-14(32)4-5-26-21(35)18(34)23(2,3)9-44-50(41,42)47-49(39,40)43-8-13-17(46-48(36,37)38)16(33)22(45-13)30-11-29-15-19(24)27-10-28-20(15)30/h10-11,13,16-18,22,33-34H,4-9H2,1-3H3,(H,25,32)(H,26,35)(H,39,40)(H,41,42)(H2,24,27,28)(H2,36,37,38)/t13-,16-,17-,18+,22-/m1/s1	ZSLZBFCDCINBPY-ZSJPKINUSA-N	ZSLZBFCDCINBPY	KEGG_MRN	known_known	C00024	Acetyl-CoA	Organic compounds	Lipids and lipid-like molecules	Fatty Acyls	Fatty acyl thioesters	0	444493	HMDB0001206	C00024	L0058
C00025	L-Glutamate	C5H9NO4	147.05315776799998	OC(=O)CC[C@@H](C(=O)O)N	InChI=1S/C5H9NO4/c6-3(5(9)10)1-2-4(7)8/h3H,1-2,6H2,(H,7,8)(H,9,10)/t3-/m0/s1	WHUUTDBJXJRKMK-VKHMYHEASA-N	WHUUTDBJXJRKMK	KEGG_MRN	known_known	C00025;C00217;C00302	L-Glutamate;D-Glutamate;Glutamate	Organic compounds	Organic acids and derivatives	Carboxylic acids and derivatives	Amino acids, peptides, and analogues	0	33032	HMDB0000148	C00025	S0056
C00026	2-Oxoglutarate	C5H6O5	146.02152329199998	OC(=O)CCC(=O)C(=O)O	InChI=1S/C5H6O5/c6-3(5(9)10)1-2-4(7)8/h1-2H2,(H,7,8)(H,9,10)	KPGXRSRHYNQIFN-UHFFFAOYSA-N	KPGXRSRHYNQIFN	KEGG_MRN	known_known	C00026	2-Oxoglutarate	Organic compounds	Organic acids and derivatives	Keto acids and derivatives	Gamma-keto acids and derivatives	0	51	HMDB0000208	C00026	L0003
C00029	UDP-glucose	C15H24N2O17P2	566.055020568	OC[C@H]1O[C@H](OP(=O)(OP(=O)(OC[C@H]2O[C@H]([C@@H]([C@@H]2O)O)n2ccc(=O)[nH]c2=O)O)O)[C@@H]([C@H]([C@@H]1O)O)O	InChI=1S/C15H24N2O17P2/c18-3-5-8(20)10(22)12(24)14(32-5)33-36(28,29)34-35(26,27)30-4-6-9(21)11(23)13(31-6)17-2-1-7(19)16-15(17)25/h1-2,5-6,8-14,18,20-24H,3-4H2,(H,26,27)(H,28,29)(H,16,19,25)/t5-,6-,8-,9-,10+,11-,12-,13-,14-/m1/s1	HSCJRCZFDFQWRP-JZMIEXBBSA-N	HSCJRCZFDFQWRP	KEGG_MRN	known_known	C00029;C00052	UDP-glucose;UDP-alpha-D-galactose	Organic compounds	Nucleosides, nucleotides, and analogues	Pyrimidine nucleotides	Pyrimidine nucleotide sugars	0	439156	HMDB0060079	C00029	L0031
C00031	D-Glucose	C6H12O6	180.06338810399998	OC[C@H]1OC(O)[C@@H]([C@H]([C@@H]1O)O)O	InChI=1S/C6H12O6/c7-1-2-3(8)4(9)5(10)6(11)12-2/h2-11H,1H2/t2-,3-,4+,5-,6?/m1/s1	WQZGKKKJIJFFOK-GASJEMHNSA-N	WQZGKKKJIJFFOK	KEGG_MRN	known_known	C00031;C00124;C00159;C00221;C00267;C00737;C00738;C00936;C00962;C00984;C01487;C01825;C02209;C06464;C06465;C06466;C06467;C15923;C21032;C21050	D-Glucose;D-Galactose;D-Mannose;beta-D-Glucose;alpha-D-Glucose;D-Aldose;D-Hexose;alpha-D-Mannose;beta-D-Galactose;alpha-D-Galactose;D-Allose;L-Galactose;beta-D-Mannose;D-Altrose;D-Gulose;D-Idose;D-Talose;L-Gulose;L-Altrose;L-Idose	Organic compounds	Organic oxygen compounds	Organooxygen compounds	Carbohydrates and carbohydrate conjugates	0	5793	HMDB0000122	C00031	NA
C00033	Acetate	C2H4O2	60.021129368	CC(=O)O	InChI=1S/C2H4O2/c1-2(3)4/h1H3,(H,3,4)	QTBSBXVTEAMEQO-UHFFFAOYSA-N	QTBSBXVTEAMEQO	KEGG_MRN	known_known	C00033	Acetate	Organic compounds	Organic acids and derivatives	Carboxylic acids and derivatives	Carboxylic acids	0	176	HMDB0000042	C00033	NA
C00035	GDP	C10H15N5O11P2	443.02432956	O[C@@H]1[C@@H](COP(=O)(OP(=O)(O)O)O)O[C@H]([C@@H]1O)n1cnc2c1[nH]c(N)nc2=O	InChI=1S/C10H15N5O11P2/c11-10-13-7-4(8(18)14-10)12-2-15(7)9-6(17)5(16)3(25-9)1-24-28(22,23)26-27(19,20)21/h2-3,5-6,9,16-17H,1H2,(H,22,23)(H2,19,20,21)(H3,11,13,14,18)/t3-,5-,6-,9-/m1/s1	QGWNDRXFNXRZMB-UUOKFMHZSA-N	QGWNDRXFNXRZMB	KEGG_MRN	known_known	C00035	GDP	Organic compounds	Nucleosides, nucleotides, and analogues	Purine nucleotides	Purine ribonucleotides	0	8977	HMDB0001201	C00035	L0062
C00036	Oxaloacetate	C4H4O5	132.00587322799998	OC(=O)CC(=O)C(=O)O	InChI=1S/C4H4O5/c5-2(4(8)9)1-3(6)7/h1H2,(H,6,7)(H,8,9)	KHPXUQMNIQBQEV-UHFFFAOYSA-N	KHPXUQMNIQBQEV	KEGG_MRN	known_known	C00036	Oxaloacetate	Organic compounds	Organic acids and derivatives	Keto acids and derivatives	Short-chain keto acids and derivatives	0	970	HMDB0000223	C00036	L0023
C00037	Glycine	C2H5NO2	75.0320284	NCC(=O)O	InChI=1S/C2H5NO2/c3-1-2(4)5/h1,3H2,(H,4,5)	DHMQDGOQFOQNFH-UHFFFAOYSA-N	DHMQDGOQFOQNFH	KEGG_MRN	known_known	C00037	Glycine	Organic compounds	Organic acids and derivatives	Carboxylic acids and derivatives	Amino acids, peptides, and analogues	0	750	HMDB0000123	C00037	S0038
C00041	L-Alanine	C3H7NO2	89.047678464	C[C@@H](C(=O)O)N	InChI=1S/C3H7NO2/c1-2(4)3(5)6/h2H,4H2,1H3,(H,5,6)/t2-/m0/s1	QNAYBMKLOCPYGJ-REOHCLBHSA-N	QNAYBMKLOCPYGJ	KEGG_MRN	known_known	C00041;C00133;C01401	L-Alanine;D-Alanine;Alanine	Organic compounds	Organic acids and derivatives	Carboxylic acids and derivatives	Amino acids, peptides, and analogues	0	5950	HMDB0000161	C00041	S0087
C00042	Succinate	C4H6O4	118.026608672	OC(=O)CCC(=O)O	InChI=1S/C4H6O4/c5-3(6)1-2-4(7)8/h1-2H2,(H,5,6)(H,7,8)	KDYFGRWQOYBRFD-UHFFFAOYSA-N	KDYFGRWQOYBRFD	KEGG_MRN	known_known	C00042	Succinate	Organic compounds	Organic acids and derivatives	Carboxylic acids and derivatives	Dicarboxylic acids and derivatives	0	1110	HMDB0000254	C00042	S0006
C00043	UDP-N-acetyl-alpha-D-glucosamine	C17H27N3O17P2	607.081569664	OC[C@H]1O[C@H](OP(=O)(OP(=O)(OC[C@H]2O[C@H]([C@@H]([C@@H]2O)O)n2ccc(=O)[nH]c2=O)O)O)[C@@H]([C@H]([C@@H]1O)O)NC(=O)C	InChI=1S/C17H27N3O17P2/c1-6(22)18-10-13(26)11(24)7(4-21)35-16(10)36-39(31,32)37-38(29,30)33-5-8-12(25)14(27)15(34-8)20-3-2-9(23)19-17(20)28/h2-3,7-8,10-16,21,24-27H,4-5H2,1H3,(H,18,22)(H,29,30)(H,31,32)(H,19,23,28)/t7-,8-,10-,11-,12-,13-,14-,15-,16-/m1/s1	LFTYTUAZOPRMMI-CFRASDGPSA-N	LFTYTUAZOPRMMI	KEGG_MRN	known_known	C00043;C00203;C01170	UDP-N-acetyl-alpha-D-glucosamine;UDP-N-acetyl-D-galactosamine;UDP-N-acetyl-D-mannosamine	Organic compounds	Nucleosides, nucleotides, and analogues	Pyrimidine nucleotides	Pyrimidine nucleotide sugars	0	445675	HMDB0000290	C00043	L0303
C00044	GTP	C10H16N5O14P3	522.990660082	O[C@@H]1[C@@H](COP(=O)(OP(=O)(OP(=O)(O)O)O)O)O[C@H]([C@@H]1O)n1cnc2c1[nH]c(N)nc2=O	InChI=1S/C10H16N5O14P3/c11-10-13-7-4(8(18)14-10)12-2-15(7)9-6(17)5(16)3(27-9)1-26-31(22,23)29-32(24,25)28-30(19,20)21/h2-3,5-6,9,16-17H,1H2,(H,22,23)(H,24,25)(H2,19,20,21)(H3,11,13,14,18)/t3-,5-,6-,9-/m1/s1	XKMLYUALXHKNFT-UUOKFMHZSA-N	XKMLYUALXHKNFT	KEGG_MRN	known_known	C00044	GTP	Organic compounds	Nucleosides, nucleotides, and analogues	Purine nucleotides	Purine ribonucleotides	0	6830	HMDB0001273	C00044	L0065
C00047	L-Lysine	C6H14N2O2	146.105527688	NCCCC[C@@H](C(=O)O)N	InChI=1S/C6H14N2O2/c7-4-2-1-3-5(8)6(9)10/h5H,1-4,7-8H2,(H,9,10)/t5-/m0/s1	KDXKERNSBIXSRK-YFKPBYRVSA-N	KDXKERNSBIXSRK	KEGG_MRN	known_known	C00047;C00739;C16440	L-Lysine;D-Lysine;Lysine	Organic compounds	Organic acids and derivatives	Carboxylic acids and derivatives	Amino acids, peptides, and analogues	0	5962	HMDB0000182	C00047	S0105
C00048	Glyoxylate	C2H2O3	74.000393924	O=CC(=O)O	InChI=1S/C2H2O3/c3-1-2(4)5/h1H,(H,4,5)	HHLFWLYXYJOTON-UHFFFAOYSA-N	HHLFWLYXYJOTON	KEGG_MRN	known_known	C00048	Glyoxylate	Organic compounds	Organic acids and derivatives	Carboxylic acids and derivatives	Carboxylic acids	0	760	HMDB0000119	C00048	S0001
C00049	L-Aspartate	C4H7NO4	133.037507704	OC(=O)C[C@@H](C(=O)O)N	InChI=1S/C4H7NO4/c5-2(4(8)9)1-3(6)7/h2H,1,5H2,(H,6,7)(H,8,9)/t2-/m0/s1	CKLJMWTZIZZHCS-REOHCLBHSA-N	CKLJMWTZIZZHCS	KEGG_MRN	known_known	C00049;C00402;C16433	L-Aspartate;D-Aspartate;Aspartate	Organic compounds	Organic acids and derivatives	Carboxylic acids and derivatives	Amino acids, peptides, and analogues	0	5960	HMDB0000191	C00049	S0053
C00051	Glutathione	C10H17N3O6S	307.08380626400003	SC[C@@H](C(=O)NCC(=O)O)NC(=O)CC[C@@H](C(=O)O)N	InChI=1S/C10H17N3O6S/c11-5(10(18)19)1-2-7(14)13-6(4-20)9(17)12-3-8(15)16/h5-6,20H,1-4,11H2,(H,12,17)(H,13,14)(H,15,16)(H,18,19)/t5-,6-/m0/s1	RWSXRVCMGQZWBV-WDSKDSINSA-N	RWSXRVCMGQZWBV	KEGG_MRN	known_known	C00051	Glutathione	Organic compounds	Organic acids and derivatives	Carboxylic acids and derivatives	Amino acids, peptides, and analogues	0	124886	HMDB0000125	C00051	L0006
C00052	UDP-alpha-D-galactose	C15H24N2O17P2	566.055020568	OC[C@H]1O[C@H](OP(=O)(OP(=O)(OC[C@H]2OC([C@@H]([C@@H]2O)O)n2ccc(=O)[nH]c2=O)O)O)[C@@H]([C@H]([C@H]1O)O)O	InChI=1S/C15H24N2O17P2/c18-3-5-8(20)10(22)12(24)14(32-5)33-36(28,29)34-35(26,27)30-4-6-9(21)11(23)13(31-6)17-2-1-7(19)16-15(17)25/h1-2,5-6,8-14,18,20-24H,3-4H2,(H,26,27)(H,28,29)(H,16,19,25)/t5-,6-,8+,9-,10+,11-,12-,13?,14-/m1/s1	HSCJRCZFDFQWRP-WBRQRZOHSA-N	HSCJRCZFDFQWRP	KEGG_MRN	known_known	C00029;C00052	UDP-glucose;UDP-alpha-D-galactose	Organic compounds	Nucleosides, nucleotides, and analogues	Pyrimidine nucleotides	Pyrimidine nucleotide sugars	0	NA	NA	C00052	NA
C00053	3'-Phosphoadenylyl sulfate	C10H15N5O13P2S	506.9862298	O[C@@H]1[C@H](OP(=O)(O)O)[C@H](O[C@H]1n1cnc2c1ncnc2N)COP(=O)(OS(=O)(=O)O)O	InChI=1S/C10H15N5O13P2S/c11-8-5-9(13-2-12-8)15(3-14-5)10-6(16)7(27-29(17,18)19)4(26-10)1-25-30(20,21)28-31(22,23)24/h2-4,6-7,10,16H,1H2,(H,20,21)(H2,11,12,13)(H2,17,18,19)(H,22,23,24)/t4-,6-,7-,10-/m1/s1	GACDQMDRPRGCTN-KQYNXXCUSA-N	GACDQMDRPRGCTN	KEGG_MRN	known_known	C00053	3'-Phosphoadenylyl sulfate	Organic compounds	Nucleosides, nucleotides, and analogues	Purine nucleotides	Purine ribonucleotides	0	10214	HMDB0001134	C00053	L0428
C00054	Adenosine 3',5'-bisphosphate	C10H15N5O10P2	427.02941494	O[C@@H]1[C@H](OP(=O)(O)O)[C@H](O[C@H]1n1cnc2c1ncnc2N)COP(=O)(O)O	InChI=1S/C10H15N5O10P2/c11-8-5-9(13-2-12-8)15(3-14-5)10-6(16)7(25-27(20,21)22)4(24-10)1-23-26(17,18)19/h2-4,6-7,10,16H,1H2,(H2,11,12,13)(H2,17,18,19)(H2,20,21,22)/t4-,6-,7-,10-/m1/s1	WHTCPDAXWFLDIH-KQYNXXCUSA-N	WHTCPDAXWFLDIH	KEGG_MRN	known_known	C00054	Adenosine 3',5'-bisphosphate	Organic compounds	Nucleosides, nucleotides, and analogues	Purine nucleotides	Purine ribonucleotides	0	159296	HMDB0000061	C00054	L0285
C00055	CMP	C9H14N3O8P	323.051851038	O[C@@H]1[C@H](O)[C@H](O[C@H]1n1ccc(nc1=O)N)COP(=O)(O)O	InChI=1S/C9H14N3O8P/c10-5-1-2-12(9(15)11-5)8-7(14)6(13)4(20-8)3-19-21(16,17)18/h1-2,4,6-8,13-14H,3H2,(H2,10,11,15)(H2,16,17,18)/t4-,6-,7-,8-/m1/s1	IERHLVCPSMICTF-XVFCMESISA-N	IERHLVCPSMICTF	KEGG_MRN	known_known	C00055	CMP	Organic compounds	Nucleosides, nucleotides, and analogues	Pyrimidine nucleotides	Pyrimidine ribonucleotides	0	6131	HMDB0000095	C00055	NA
C00058	Formate	CH2O2	46.005479304	OC=O	InChI=1S/CH2O2/c2-1-3/h1H,(H,2,3)	BDAGIHXWWSANSR-UHFFFAOYSA-N	BDAGIHXWWSANSR	KEGG_MRN	known_known	C00058	Formate	Organic compounds	Organic acids and derivatives	Carboxylic acids and derivatives	Carboxylic acids	0	284	HMDB0000142	C00058	NA
C00061	FMN	C17H21N4O9P	456.10461488199996	O=c1[nH]c(=O)c2c(n1)n(C[C@@H]([C@@H]([C@@H](COP(=O)(O)O)O)O)O)c1c(n2)cc(c(c1)C)C	InChI=1S/C17H21N4O9P/c1-7-3-9-10(4-8(7)2)21(15-13(18-9)16(25)20-17(26)19-15)5-11(22)14(24)12(23)6-30-31(27,28)29/h3-4,11-12,14,22-24H,5-6H2,1-2H3,(H,20,25,26)(H2,27,28,29)/t11-,12+,14-/m0/s1	FVTCRASFADXXNN-SCRDCRAPSA-N	FVTCRASFADXXNN	KEGG_MRN	known_known	C00061	FMN	Organic compounds	Nucleosides, nucleotides, and analogues	Flavin nucleotides	NA	0	643976	HMDB0001520	C00061	L0070
C00062	L-Arginine	C6H14N4O2	174.111675688	OC(=O)[C@H](CCCN=C(N)N)N	InChI=1S/C6H14N4O2/c7-4(5(11)12)2-1-3-10-6(8)9/h4H,1-3,7H2,(H,11,12)(H4,8,9,10)/t4-/m0/s1	ODKSFYDXXFIFQN-BYPYZUCNSA-N	ODKSFYDXXFIFQN	KEGG_MRN	known_known	C00062;C00792;C02385	L-Arginine;D-Arginine;Amino acid(Arg-)	Organic compounds	Organic acids and derivatives	Carboxylic acids and derivatives	Amino acids, peptides, and analogues	0	6322	HMDB0000517	C00062	n00578
C00063	CTP	C9H16N3O14P3	482.984512082	O[C@@H]1[C@@H](COP(=O)(OP(=O)(OP(=O)(O)O)O)O)O[C@H]([C@@H]1O)n1ccc(nc1=O)N	InChI=1S/C9H16N3O14P3/c10-5-1-2-12(9(15)11-5)8-7(14)6(13)4(24-8)3-23-28(19,20)26-29(21,22)25-27(16,17)18/h1-2,4,6-8,13-14H,3H2,(H,19,20)(H,21,22)(H2,10,11,15)(H2,16,17,18)/t4-,6-,7-,8-/m1/s1	PCDQPRRSZKQHHS-XVFCMESISA-N	PCDQPRRSZKQHHS	KEGG_MRN	known_known	C00063	CTP	Organic compounds	Organic oxygen compounds	Organooxygen compounds	Carbohydrates and carbohydrate conjugates	0	6176	HMDB0000082	C00063	L0076
C00064	L-Glutamine	C5H10N2O3	146.06914218	NC(=O)CC[C@@H](C(=O)O)N	InChI=1S/C5H10N2O3/c6-3(5(9)10)1-2-4(7)8/h3H,1-2,6H2,(H2,7,8)(H,9,10)/t3-/m0/s1	ZDXPYRJPNDTMRX-VKHMYHEASA-N	ZDXPYRJPNDTMRX	KEGG_MRN	known_known	C00064;C00303;C00819	L-Glutamine;Glutamine;D-Glutamine	Organic compounds	Organic acids and derivatives	Carboxylic acids and derivatives	Amino acids, peptides, and analogues	0	5961	HMDB0000641	C00064	S0055
C00065	L-Serine	C3H7NO3	105.04259308399999	OC[C@@H](C(=O)O)N	InChI=1S/C3H7NO3/c4-2(1-5)3(6)7/h2,5H,1,4H2,(H,6,7)/t2-/m0/s1	MTCFGRXMJLQNBG-REOHCLBHSA-N	MTCFGRXMJLQNBG	KEGG_MRN	known_known	C00065;C00716;C00740	L-Serine;Serine;D-Serine	Organic compounds	Organic acids and derivatives	Carboxylic acids and derivatives	Amino acids, peptides, and analogues	0	5951	HMDB0000187	C00065	NA
C00067	Formaldehyde	CH2O	30.010564684	C=O	InChI=1S/CH2O/c1-2/h1H2	WSFSSNUMVMOOMR-UHFFFAOYSA-N	WSFSSNUMVMOOMR	KEGG_MRN	known_known	C00067	Formaldehyde	Organic compounds	Organic oxygen compounds	Organooxygen compounds	Carbonyl compounds	0	712	HMDB0001426	C00067	NA
C00068	Thiamin diphosphate	C12H19N4O7P2S	425.044968208	Cc1ncc(c(n1)N)C[n+]1csc(c1C)CCOP(=O)(OP(=O)(O)O)O	InChI=1S/C12H18N4O7P2S/c1-8-11(3-4-22-25(20,21)23-24(17,18)19)26-7-16(8)6-10-5-14-9(2)15-12(10)13/h5,7H,3-4,6H2,1-2H3,(H4-,13,14,15,17,18,19,20,21)/p+1	AYEKOFBPNLCAJY-UHFFFAOYSA-O	AYEKOFBPNLCAJY	KEGG_MRN	known_known	C00068	Thiamin diphosphate	Organic compounds	Organoheterocyclic compounds	Diazines	Pyrimidines and pyrimidine derivatives	0	1132	HMDB0001372	C00068	L0029
C00072	Ascorbate	C6H8O6	176.03208797599999	OC[C@@H]([C@H]1OC(=O)C(=C1O)O)O	InChI=1S/C6H8O6/c7-1-2(8)5-3(9)4(10)6(11)12-5/h2,5,7-10H,1H2/t2-,5+/m0/s1	CIWBSHSKHKDKBQ-JLAZNSOCSA-N	CIWBSHSKHKDKBQ	KEGG_MRN	known_known	C00072;C20364	Ascorbate;Erythorbic acid	Organic compounds	Organoheterocyclic compounds	Dihydrofurans	Furanones	0	54670067	HMDB0000044	C00072	S0022
C00073	L-Methionine	C5H11NO2S	149.051049592	CSCC[C@@H](C(=O)O)N	InChI=1S/C5H11NO2S/c1-9-3-2-4(6)5(7)8/h4H,2-3,6H2,1H3,(H,7,8)/t4-/m0/s1	FFEARJCKVFRZRR-BYPYZUCNSA-N	FFEARJCKVFRZRR	KEGG_MRN	known_known	C00073;C00855;C01733	L-Methionine;D-Methionine;Methionine	Organic compounds	Organic acids and derivatives	Carboxylic acids and derivatives	Amino acids, peptides, and analogues	0	6137	HMDB0000696	C00073	NA
C00074	Phosphoenolpyruvate	C3H5O6P	167.98237451	OC(=O)C(=C)OP(=O)(O)O	InChI=1S/C3H5O6P/c1-2(3(4)5)9-10(6,7)8/h1H2,(H,4,5)(H2,6,7,8)	DTBNBXWJWCWCIK-UHFFFAOYSA-N	DTBNBXWJWCWCIK	KEGG_MRN	known_known	C00074	Phosphoenolpyruvate	Organic compounds	Organic acids and derivatives	Organic phosphoric acids and derivatives	Phosphate esters	0	1005	HMDB0000263	C00074	L0098
C00075	UTP	C9H15N2O15P3	483.96852766999996	O[C@@H]1[C@@H](COP(=O)(OP(=O)(OP(=O)(O)O)O)O)O[C@H]([C@@H]1O)n1ccc(=O)[nH]c1=O	InChI=1S/C9H15N2O15P3/c12-5-1-2-11(9(15)10-5)8-7(14)6(13)4(24-8)3-23-28(19,20)26-29(21,22)25-27(16,17)18/h1-2,4,6-8,13-14H,3H2,(H,19,20)(H,21,22)(H,10,12,15)(H2,16,17,18)/t4-,6-,7-,8-/m1/s1	PGAVKCOVUIYSFO-XVFCMESISA-N	PGAVKCOVUIYSFO	KEGG_MRN	known_known	C00075	UTP	Organic compounds	Nucleosides, nucleotides, and analogues	Pyrimidine nucleotides	Pyrimidine ribonucleotides	0	6133	HMDB0000285	C00075	L0054
C00077	L-Ornithine	C5H12N2O2	132.089877624	N[C@H](C(=O)O)CCCN	InChI=1S/C5H12N2O2/c6-3-1-2-4(7)5(8)9/h4H,1-3,6-7H2,(H,8,9)/t4-/m0/s1	AHLPHDHHMVZTML-BYPYZUCNSA-N	AHLPHDHHMVZTML	KEGG_MRN	known_known	C00077;C00515;C01602	L-Ornithine;D-Ornithine;Ornithine	Organic compounds	Organic acids and derivatives	Carboxylic acids and derivatives	Amino acids, peptides, and analogues	0	6262	HMDB0000214	C00077	S0208
C00078	L-Tryptophan	C11H12N2O2	204.089877624	OC(=O)[C@H](Cc1c[nH]c2c1cccc2)N	InChI=1S/C11H12N2O2/c12-9(11(14)15)5-7-6-13-10-4-2-1-3-8(7)10/h1-4,6,9,13H,5,12H2,(H,14,15)/t9-/m0/s1	QIVBCDIJIAJPQS-VIFPVBQESA-N	QIVBCDIJIAJPQS	KEGG_MRN	known_known	C00078;C00525;C00806	L-Tryptophan;D-Tryptophan;Tryptophan	Organic compounds	Organoheterocyclic compounds	Indoles and derivatives	Indolyl carboxylic acids and derivatives	0	6305	HMDB0000929	C00078	NA
C00079	L-Phenylalanine	C9H11NO2	165.078978592	N[C@H](C(=O)O)Cc1ccccc1	InChI=1S/C9H11NO2/c10-8(9(11)12)6-7-4-2-1-3-5-7/h1-5,8H,6,10H2,(H,11,12)/t8-/m0/s1	COLNVLDHVKWLRT-QMMMGPOBSA-N	COLNVLDHVKWLRT	KEGG_MRN	known_known	C00079;C02057;C02265	L-Phenylalanine;Phenylalanine;D-Phenylalanine	Organic compounds	Organic acids and derivatives	Carboxylic acids and derivatives	Amino acids, peptides, and analogues	0	6140	HMDB0000159	C00079	NA
C00081	ITP	C10H15N4O14P3	507.9797610499999	O[C@@H]1[C@@H](COP(=O)(OP(=O)(OP(=O)(O)O)O)O)O[C@H]([C@@H]1O)n1cnc2c1[nH]cnc2=O	InChI=1S/C10H15N4O14P3/c15-6-4(1-25-30(21,22)28-31(23,24)27-29(18,19)20)26-10(7(6)16)14-3-13-5-8(14)11-2-12-9(5)17/h2-4,6-7,10,15-16H,1H2,(H,21,22)(H,23,24)(H,11,12,17)(H2,18,19,20)/t4-,6-,7-,10-/m1/s1	HAEJPQIATWHALX-KQYNXXCUSA-N	HAEJPQIATWHALX	KEGG_MRN	known_known	C00081	ITP	Organic compounds	Nucleosides, nucleotides, and analogues	Purine nucleotides	Purine ribonucleotides	0	8583	HMDB0000189	C00081	L0337
C00082	L-Tyrosine	C9H11NO3	181.073893212	OC(=O)[C@H](Cc1ccc(cc1)O)N	InChI=1S/C9H11NO3/c10-8(9(12)13)5-6-1-3-7(11)4-2-6/h1-4,8,11H,5,10H2,(H,12,13)/t8-/m0/s1	OUYCCCASQSFEME-QMMMGPOBSA-N	OUYCCCASQSFEME	KEGG_MRN	known_known	C00082;C01536;C06420	L-Tyrosine;Tyrosine;D-Tyrosine	Organic compounds	Organic acids and derivatives	Carboxylic acids and derivatives	Amino acids, peptides, and analogues	0	6057	HMDB0000158	C00082	S0064
C00083	Malonyl-CoA	C24H38N7O19P3S	853.115602886	O=C(NCCSC(=O)CC(=O)O)CCNC(=O)[C@@H](C(COP(=O)(OP(=O)(OC[C@H]1O[C@H]([C@@H]([C@@H]1OP(=O)(O)O)O)n1cnc2c1ncnc2N)O)O)(C)C)O	InChI=1S/C24H38N7O19P3S/c1-24(2,19(37)22(38)27-4-3-13(32)26-5-6-54-15(35)7-14(33)34)9-47-53(44,45)50-52(42,43)46-8-12-18(49-51(39,40)41)17(36)23(48-12)31-11-30-16-20(25)28-10-29-21(16)31/h10-12,17-19,23,36-37H,3-9H2,1-2H3,(H,26,32)(H,27,38)(H,33,34)(H,42,43)(H,44,45)(H2,25,28,29)(H2,39,40,41)/t12-,17-,18-,19+,23-/m1/s1	LTYOQGRJFJAKNA-DVVLENMVSA-N	LTYOQGRJFJAKNA	KEGG_MRN	known_known	C00083	Malonyl-CoA	Organic compounds	Lipids and lipid-like molecules	Fatty Acyls	Fatty acyl thioesters	0	644066	NA	C00083	NA
C00084	Acetaldehyde	C2H4O	44.026214748	CC=O	InChI=1S/C2H4O/c1-2-3/h2H,1H3	IKHGUXGNUITLKF-UHFFFAOYSA-N	IKHGUXGNUITLKF	KEGG_MRN	known_known	C00084	Acetaldehyde	Organic compounds	Organic oxygen compounds	Organooxygen compounds	Carbonyl compounds	0	177	HMDB0000990	C00084	L0431
C00085	D-Fructose 6-phosphate	C6H13O9P	260.029718626	OCC1(O)O[C@@H]([C@H]([C@@H]1O)O)COP(=O)(O)O	InChI=1S/C6H13O9P/c7-2-6(10)5(9)4(8)3(15-6)1-14-16(11,12)13/h3-5,7-10H,1-2H2,(H2,11,12,13)/t3-,4-,5+,6?/m1/s1	BGWGXPAPYGQALX-VRPWFDPXSA-N	BGWGXPAPYGQALX	KEGG_MRN	known_known	C00085;C01097;C05345;C06312;C18096	D-Fructose 6-phosphate;D-Tagatose 6-phosphate;beta-D-Fructose 6-phosphate;L-Tagatose 6-phosphate;D-Allulose 6-phosphate	Organic compounds	Organic oxygen compounds	Organooxygen compounds	Carbohydrates and carbohydrate conjugates	0	NA	NA	C00085	NA
C00086	Urea	CH4N2O	60.032362748	NC(=O)N	InChI=1S/CH4N2O/c2-1(3)4/h(H4,2,3,4)	XSQUKJJJFZCRTK-UHFFFAOYSA-N	XSQUKJJJFZCRTK	KEGG_MRN	known_known	C00086	Urea	Organic compounds	Organic acids and derivatives	Organic carbonic acids and derivatives	Ureas	0	1176	HMDB0000294	C00086	S0035
C00089	Sucrose	C12H22O11	342.116211524	OC[C@H]1O[C@@]([C@H]([C@@H]1O)O)(CO)O[C@H]1O[C@H](CO)[C@H]([C@@H]([C@H]1O)O)O	InChI=1S/C12H22O11/c13-1-4-6(16)8(18)9(19)11(21-4)23-12(3-15)10(20)7(17)5(2-14)22-12/h4-11,13-20H,1-3H2/t4-,5-,6-,7-,8+,9-,10+,11-,12+/m1/s1	CZMRCDWAGMRECN-UGDNZRGBSA-N	CZMRCDWAGMRECN	KEGG_MRN	known_known	C00089;C04219;C18068	Sucrose;alpha-D-Aldosyl beta-D-fructoside;beta-D-Fructofuranosyl-alpha-D-mannopyranoside	Organic compounds	Organic oxygen compounds	Organooxygen compounds	Carbohydrates and carbohydrate conjugates	0	5988	HMDB0000258	C00089	NA
C00090	Catechol	C6H6O2	110.036779432	Oc1ccccc1O	InChI=1S/C6H6O2/c7-5-3-1-2-4-6(5)8/h1-4,7-8H	YCIMNLLNPGFGHC-UHFFFAOYSA-N	YCIMNLLNPGFGHC	KEGG_MRN	known_known	C00090;C01785;C15571	Catechol;Benzenediol;Catechol	Organic compounds	Benzenoids	Phenols	Benzenediols	0	289	HMDB0000957	C00090	S0325
C00091	Succinyl-CoA	C25H40N7O19P3S	867.1312529500001	O=C(NCCSC(=O)CCC(=O)O)CCNC(=O)[C@@H](C(COP(=O)(OP(=O)(OC[C@H]1O[C@H]([C@@H]([C@@H]1OP(=O)(O)O)O)n1cnc2c1ncnc2N)O)O)(C)C)O	InChI=1S/C25H40N7O19P3S/c1-25(2,20(38)23(39)28-6-5-14(33)27-7-8-55-16(36)4-3-15(34)35)10-48-54(45,46)51-53(43,44)47-9-13-19(50-52(40,41)42)18(37)24(49-13)32-12-31-17-21(26)29-11-30-22(17)32/h11-13,18-20,24,37-38H,3-10H2,1-2H3,(H,27,33)(H,28,39)(H,34,35)(H,43,44)(H,45,46)(H2,26,29,30)(H2,40,41,42)/t13-,18-,19-,20+,24-/m1/s1	VNOYUJKHFWYWIR-ITIYDSSPSA-N	VNOYUJKHFWYWIR	KEGG_MRN	known_known	C00091	Succinyl-CoA	Organic compounds	Lipids and lipid-like molecules	Fatty Acyls	Fatty acyl thioesters	0	92133	NA	C00091	NA
C00092	D-Glucose 6-phosphate	C6H13O9P	260.029718626	OC1O[C@H](COP(=O)(O)O)[C@H]([C@@H]([C@H]1O)O)O	InChI=1S/C6H13O9P/c7-3-2(1-14-16(11,12)13)15-6(10)5(9)4(3)8/h2-10H,1H2,(H2,11,12,13)/t2-,3-,4+,5-,6?/m1/s1	NBSCHQHZLSJFNQ-GASJEMHNSA-N	NBSCHQHZLSJFNQ	KEGG_MRN	known_known	C00092;C00275;C00668;C01113;C01172;C02962;C02965;C03735	D-Glucose 6-phosphate;D-Mannose 6-phosphate;alpha-D-Glucose 6-phosphate;D-Galactose 6-phosphate;beta-D-Glucose 6-phosphate;D-Allose 6-phosphate;D-Hexose 6-phosphate;alpha-D-Hexose 6-phosphate	Organic compounds	Organic oxygen compounds	Organooxygen compounds	Carbohydrates and carbohydrate conjugates	0	5958	HMDB0001401	C00092	L0272
C00093	sn-Glycerol 3-phosphate	C3H9O6P	172.013674638	OC[C@H](COP(=O)(O)O)O	InChI=1S/C3H9O6P/c4-1-3(5)2-9-10(6,7)8/h3-5H,1-2H2,(H2,6,7,8)/t3-/m1/s1	AWUCVROLDVIAJX-GSVOUGTGSA-N	AWUCVROLDVIAJX	KEGG_MRN	known_known	C00093;C00623;C03189	sn-Glycerol 3-phosphate;sn-Glycerol 1-phosphate;DL-Glycerol 1-phosphate	Organic compounds	Lipids and lipid-like molecules	Glycerophospholipids	Glycerophosphates	0	439162	HMDB0000126	C00093	L0137
C00095	D-Fructose	C6H12O6	180.06338810399998	OC[C@H]1OC([C@H]([C@@H]1O)O)(O)CO	InChI=1S/C6H12O6/c7-1-3-4(9)5(10)6(11,2-8)12-3/h3-5,7-11H,1-2H2/t3-,4-,5+,6?/m1/s1	RFSUNEUAIZKAJO-VRPWFDPXSA-N	RFSUNEUAIZKAJO	KEGG_MRN	known_known	C00095;C01719;C02336	D-Fructose;L-Fructose;beta-D-Fructose	Organic compounds	Organic oxygen compounds	Organooxygen compounds	Carbohydrates and carbohydrate conjugates	0	NA	NA	C00095	NA
C00096	GDP-mannose	C16H25N5O16P2	605.0771529799999	OC[C@H]1O[C@H](OP(=O)(OP(=O)(OC[C@H]2O[C@H]([C@@H]([C@@H]2O)O)n2cnc3c2[nH]c(N)nc3=O)O)O)[C@H]([C@H]([C@@H]1O)O)O	InChI=1S/C16H25N5O16P2/c17-16-19-12-6(13(28)20-16)18-3-21(12)14-10(26)8(24)5(34-14)2-33-38(29,30)37-39(31,32)36-15-11(27)9(25)7(23)4(1-22)35-15/h3-5,7-11,14-15,22-27H,1-2H2,(H,29,30)(H,31,32)(H3,17,19,20,28)/t4-,5-,7-,8-,9+,10-,11+,14-,15-/m1/s1	MVMSCBBUIHUTGJ-GDJBGNAASA-N	MVMSCBBUIHUTGJ	KEGG_MRN	known_known	C00096;C00394;C01581;C02280;C15925	GDP-mannose;GDP-glucose;GDPhexose;GDP-L-galactose;GDP-L-gulose	Organic compounds	Nucleosides, nucleotides, and analogues	Purine nucleotides	Purine nucleotide sugars	0	18396	HMDB0001163	C00096	L0292
C00097	L-Cysteine	C3H7NO2S	121.019749464	N[C@H](C(=O)O)CS	InChI=1S/C3H7NO2S/c4-2(1-7)3(5)6/h2,7H,1,4H2,(H,5,6)/t2-/m0/s1	XUJNEKJLAYXESH-REOHCLBHSA-N	XUJNEKJLAYXESH	KEGG_MRN	known_known	C00097;C00736;C00793	L-Cysteine;Cysteine;D-Cysteine	Organic compounds	Organic acids and derivatives	Carboxylic acids and derivatives	Amino acids, peptides, and analogues	0	5862	HMDB0000574	C00097	S0046
C00099	beta-Alanine	C3H7NO2	89.047678464	NCCC(=O)O	InChI=1S/C3H7NO2/c4-2-1-3(5)6/h1-2,4H2,(H,5,6)	UCMIRNVEIXFBKS-UHFFFAOYSA-N	UCMIRNVEIXFBKS	KEGG_MRN	known_known	C00099	beta-Alanine	Organic compounds	Organic acids and derivatives	Carboxylic acids and derivatives	Amino acids, peptides, and analogues	0	239	HMDB0000056	C00099	L0320
C00100	Propanoyl-CoA	C24H40N7O17P3S	823.14142371	CCC(=O)SCCNC(=O)CCNC(=O)[C@@H](C(COP(=O)(OP(=O)(OC[C@H]1O[C@H]([C@@H]([C@@H]1OP(=O)(O)O)O)n1cnc2c1ncnc2N)O)O)(C)C)O	InChI=1S/C24H40N7O17P3S/c1-4-15(33)52-8-7-26-14(32)5-6-27-22(36)19(35)24(2,3)10-45-51(42,43)48-50(40,41)44-9-13-18(47-49(37,38)39)17(34)23(46-13)31-12-30-16-20(25)28-11-29-21(16)31/h11-13,17-19,23,34-35H,4-10H2,1-3H3,(H,26,32)(H,27,36)(H,40,41)(H,42,43)(H2,25,28,29)(H2,37,38,39)/t13-,17-,18-,19+,23-/m1/s1	QAQREVBBADEHPA-IEXPHMLFSA-N	QAQREVBBADEHPA	KEGG_MRN	known_known	C00100	Propanoyl-CoA	Organic compounds	Lipids and lipid-like molecules	Fatty Acyls	Fatty acyl thioesters	0	92753	NA	C00100	NA
C00101	Tetrahydrofolate	C19H23N7O6	445.170981456	OC(=O)CC[C@@H](C(=O)O)NC(=O)c1ccc(cc1)NC[C@H]1CNc2c(N1)c(=O)nc([nH]2)N	InChI=1S/C19H23N7O6/c20-19-25-15-14(17(30)26-19)23-11(8-22-15)7-21-10-3-1-9(2-4-10)16(29)24-12(18(31)32)5-6-13(27)28/h1-4,11-12,21,23H,5-8H2,(H,24,29)(H,27,28)(H,31,32)(H4,20,22,25,26,30)/t11-,12-/m0/s1	MSTNYGQPCMXVAQ-RYUDHWBXSA-N	MSTNYGQPCMXVAQ	KEGG_MRN	known_known	C00101	Tetrahydrofolate	Organic compounds	Organoheterocyclic compounds	Pteridines and derivatives	Pterins and derivatives	0	5460413	NA	C00101	NA
C00103	D-Glucose 1-phosphate	C6H13O9P	260.029718626	OC[C@H]1O[C@H](OP(=O)(O)O)[C@@H]([C@H]([C@@H]1O)O)O	InChI=1S/C6H13O9P/c7-1-2-3(8)4(9)5(10)6(14-2)15-16(11,12)13/h2-10H,1H2,(H2,11,12,13)/t2-,3-,4+,5-,6-/m1/s1	HXXFSFRBOHSIMQ-VFUOTHLCSA-N	HXXFSFRBOHSIMQ	KEGG_MRN	known_known	C00103;C00446;C00636;C00663;C01002;C01171;C03384;C15924;C15926	D-Glucose 1-phosphate;alpha-D-Galactose 1-phosphate;D-Mannose 1-phosphate;beta-D-Glucose 1-phosphate;Hexose 1-phosphate;alpha-D-Hexose 1-phosphate;D-Galactose 1-phosphate;L-Gulose 1-phosphate;beta-L-Galactose 1-phosphate	Organic compounds	Organic oxygen compounds	Organooxygen compounds	Carbohydrates and carbohydrate conjugates	0	65533	NA	C00103	NA
C00104	IDP	C10H14N4O11P2	428.01343052799996	O[C@@H]1[C@@H](COP(=O)(OP(=O)(O)O)O)O[C@H]([C@@H]1O)n1cnc2c1[nH]cnc2=O	InChI=1S/C10H14N4O11P2/c15-6-4(1-23-27(21,22)25-26(18,19)20)24-10(7(6)16)14-3-13-5-8(14)11-2-12-9(5)17/h2-4,6-7,10,15-16H,1H2,(H,21,22)(H,11,12,17)(H2,18,19,20)/t4-,6-,7-,10-/m1/s1	JPXZQMKKFWMMGK-KQYNXXCUSA-N	JPXZQMKKFWMMGK	KEGG_MRN	known_known	C00104	IDP	Organic compounds	Nucleosides, nucleotides, and analogues	Purine nucleotides	Purine ribonucleotides	0	NA	NA	C00104	NA
C00105	UMP	C9H13N2O9P	324.035866626	O[C@@H]1[C@H](O)[C@H](O[C@H]1n1ccc(=O)[nH]c1=O)COP(=O)(O)O	InChI=1S/C9H13N2O9P/c12-5-1-2-11(9(15)10-5)8-7(14)6(13)4(20-8)3-19-21(16,17)18/h1-2,4,6-8,13-14H,3H2,(H,10,12,15)(H2,16,17,18)/t4-,6-,7-,8-/m1/s1	DJJCXFVJDGTHFX-XVFCMESISA-N	DJJCXFVJDGTHFX	KEGG_MRN	known_known	C00105	UMP	Organic compounds	Nucleosides, nucleotides, and analogues	Pyrimidine nucleotides	Pyrimidine ribonucleotides	0	6030	HMDB0000288	C00105	L0038
C00106	Uracil	C4H4N2O2	112.027277368	O=c1cc[nH]c(=O)[nH]1	InChI=1S/C4H4N2O2/c7-3-1-2-5-4(8)6-3/h1-2H,(H2,5,6,7,8)	ISAKRJDGNUQOIC-UHFFFAOYSA-N	ISAKRJDGNUQOIC	KEGG_MRN	known_known	C00106	Uracil	Organic compounds	Organoheterocyclic compounds	Diazines	Pyrimidines and pyrimidine derivatives	0	1174	HMDB0000300	C00106	S0002
C00108	Anthranilate	C7H7NO2	137.047678464	OC(=O)c1ccccc1N	InChI=1S/C7H7NO2/c8-6-4-2-1-3-5(6)7(9)10/h1-4H,8H2,(H,9,10)	RWZYAGGXGHYGMB-UHFFFAOYSA-N	RWZYAGGXGHYGMB	KEGG_MRN	known_known	C00108	Anthranilate	Organic compounds	Benzenoids	Benzene and substituted derivatives	Benzoic acids and derivatives	0	227	HMDB0001123	C00108	S0363
C00109	2-Oxobutanoate	C4H6O3	102.03169405199999	CCC(=O)C(=O)O	InChI=1S/C4H6O3/c1-2-3(5)4(6)7/h2H2,1H3,(H,6,7)	TYEYBOSBBBHJIV-UHFFFAOYSA-N	TYEYBOSBBBHJIV	KEGG_MRN	known_known	C00109	2-Oxobutanoate	Organic compounds	Organic acids and derivatives	Keto acids and derivatives	Short-chain keto acids and derivatives	0	58	HMDB0000005	C00109	L0022
C00111	Glycerone phosphate	C3H7O6P	169.998024574	OCC(=O)COP(=O)(O)O	InChI=1S/C3H7O6P/c4-1-3(5)2-9-10(6,7)8/h4H,1-2H2,(H2,6,7,8)	GNGACRATGGDKBX-UHFFFAOYSA-N	GNGACRATGGDKBX	KEGG_MRN	known_known	C00111	Glycerone phosphate	Organic compounds	Organic oxygen compounds	Organooxygen compounds	Carbohydrates and carbohydrate conjugates	0	668	HMDB0001473	C00111	L0026
C00112	CDP	C9H15N3O11P2	403.01818156	O[C@@H]1[C@@H](COP(=O)(OP(=O)(O)O)O)O[C@H]([C@@H]1O)n1ccc(nc1=O)N	InChI=1S/C9H15N3O11P2/c10-5-1-2-12(9(15)11-5)8-7(14)6(13)4(22-8)3-21-25(19,20)23-24(16,17)18/h1-2,4,6-8,13-14H,3H2,(H,19,20)(H2,10,11,15)(H2,16,17,18)/t4-,6-,7-,8-/m1/s1	ZWIADYZPOWUWEW-XVFCMESISA-N	ZWIADYZPOWUWEW	KEGG_MRN	known_known	C00112	CDP	Organic compounds	Nucleosides, nucleotides, and analogues	Pyrimidine nucleotides	Pyrimidine ribonucleotides	0	6132	HMDB0001546	C00112	NA
C00113	PQQ	C14H6N2O8	330.01241515199996	OC(=O)c1cc(nc2c1c1[nH]c(cc1C(=O)C2=O)C(=O)O)C(=O)O	InChI=1S/C14H6N2O8/c17-10-4-2-6(14(23)24)15-8(4)7-3(12(19)20)1-5(13(21)22)16-9(7)11(10)18/h1-2,15H,(H,19,20)(H,21,22)(H,23,24)	MMXZSJMASHPLLR-UHFFFAOYSA-N	MMXZSJMASHPLLR	KEGG_MRN	known_known	C00113	PQQ	Organic compounds	Organoheterocyclic compounds	Quinolines and derivatives	Pyrroloquinolines	0	1024	HMDB0013636	C00113	NA
C00114	Choline	C5H14NO	104.107539068	OCC[N+](C)(C)C	InChI=1S/C5H14NO/c1-6(2,3)4-5-7/h7H,4-5H2,1-3H3/q+1	OEYIOHPDSNJKLS-UHFFFAOYSA-N	OEYIOHPDSNJKLS	KEGG_MRN	known_known	C00114	Choline	Organic compounds	Organic nitrogen compounds	Organonitrogen compounds	Quaternary ammonium salts	0	305	HMDB0000097	C00114	S0110
C00116	Glycerol	C3H8O3	92.04734411599999	OCC(CO)O	InChI=1S/C3H8O3/c4-1-3(6)2-5/h3-6H,1-2H2	PEDCQBHIVMGVHV-UHFFFAOYSA-N	PEDCQBHIVMGVHV	KEGG_MRN	known_known	C00116	Glycerol	Organic compounds	Organic oxygen compounds	Organooxygen compounds	Carbohydrates and carbohydrate conjugates	0	753	HMDB0000131	C00116	S0302
C00117	D-Ribose 5-phosphate	C5H11O8P	230.019153942	O[C@H]1C(O)O[C@@H]([C@H]1O)COP(=O)(O)O	InChI=1S/C5H11O8P/c6-3-2(1-12-14(9,10)11)13-5(8)4(3)7/h2-8H,1H2,(H2,9,10,11)/t2-,3-,4-,5?/m1/s1	KTVPXOYAKDPRHY-SOOFDHNKSA-N	KTVPXOYAKDPRHY	KEGG_MRN	known_known	C00117;C03736	D-Ribose 5-phosphate;alpha-D-Ribose 5-phosphate	Organic compounds	Organic oxygen compounds	Organooxygen compounds	Carbohydrates and carbohydrate conjugates	0	439167	HMDB0001548	C00117	NA
C00118	D-Glyceraldehyde 3-phosphate	C3H7O6P	169.998024574	O=C[C@@H](COP(=O)(O)O)O	InChI=1S/C3H7O6P/c4-1-3(5)2-9-10(6,7)8/h1,3,5H,2H2,(H2,6,7,8)/t3-/m0/s1	LXJXRIRHZLFYRP-VKHMYHEASA-N	LXJXRIRHZLFYRP	KEGG_MRN	known_known	C00118;C00661	D-Glyceraldehyde 3-phosphate;Glyceraldehyde 3-phosphate	Organic compounds	Organic oxygen compounds	Organooxygen compounds	Carbohydrates and carbohydrate conjugates	0	439168	NA	C00118	L0102
C00119	5-Phospho-alpha-D-ribose 1-diphosphate	C5H13O14P3	389.951814986	O[C@H]1[C@H](O[C@@H]([C@H]1O)COP(=O)(O)O)OP(=O)(OP(=O)(O)O)O	InChI=1S/C5H13O14P3/c6-3-2(1-16-20(8,9)10)17-5(4(3)7)18-22(14,15)19-21(11,12)13/h2-7H,1H2,(H,14,15)(H2,8,9,10)(H2,11,12,13)/t2-,3-,4-,5-/m1/s1	PQGCEDQWHSBAJP-TXICZTDVSA-N	PQGCEDQWHSBAJP	KEGG_MRN	known_known	C00119	5-Phospho-alpha-D-ribose 1-diphosphate	Organic compounds	Organic oxygen compounds	Organooxygen compounds	Carbohydrates and carbohydrate conjugates	0	7339	HMDB0000280	C00119	L0274
C00120	Biotin	C10H16N2O3S	244.088163372	OC(=O)CCCC[C@@H]1SC[C@H]2[C@@H]1NC(=O)N2	InChI=1S/C10H16N2O3S/c13-8(14)4-2-1-3-7-9-6(5-16-7)11-10(15)12-9/h6-7,9H,1-5H2,(H,13,14)(H2,11,12,15)/t6-,7-,9-/m0/s1	YBJHBAHKTGYVGT-ZKWXMUAHSA-N	YBJHBAHKTGYVGT	KEGG_MRN	known_known	C00120	Biotin	Organic compounds	Organoheterocyclic compounds	Biotin and derivatives	NA	0	171548	HMDB0000030	C00120	L0014
C00121	D-Ribose	C5H10O5	150.05282341999998	OC[C@H]1OC([C@@H]([C@@H]1O)O)O	InChI=1S/C5H10O5/c6-1-2-3(7)4(8)5(9)10-2/h2-9H,1H2/t2-,3-,4-,5?/m1/s1	HMFHBZSHGGEWLO-SOOFDHNKSA-N	HMFHBZSHGGEWLO	KEGG_MRN	known_known	C00121;C01510;C06115;C16639;C20569;C21067	D-Ribose;L-Xylose;L-Arabinofuranose;beta-D-Ribofuranose;beta-L-Arabinofuranose;D-Arabinofuranose	Organic compounds	Organic oxygen compounds	Organooxygen compounds	Carbohydrates and carbohydrate conjugates	0	5779	HMDB0000283	C00121	NA
C00122	Fumarate	C4H4O4	116.010958608	OC(=O)/C=C/C(=O)O	InChI=1S/C4H4O4/c5-3(6)1-2-4(7)8/h1-2H,(H,5,6)(H,7,8)/b2-1+	VZCYOOQTPOCHFL-OWOJBTEDSA-N	VZCYOOQTPOCHFL	KEGG_MRN	known_known	C00122;C01384	Fumarate;Maleic acid	Organic compounds	Organic acids and derivatives	Carboxylic acids and derivatives	Dicarboxylic acids and derivatives	0	444972	HMDB0000134	C00122	S0003
C00123	L-Leucine	C6H13NO2	131.094628656	N[C@H](C(=O)O)CC(C)C	InChI=1S/C6H13NO2/c1-4(2)3-5(7)6(8)9/h4-5H,3,7H2,1-2H3,(H,8,9)/t5-/m0/s1	ROHFNLRQFUQHCH-YFKPBYRVSA-N	ROHFNLRQFUQHCH	KEGG_MRN	known_known	C00123;C01570;C16439	L-Leucine;D-Leucine;Leucine	Organic compounds	Organic acids and derivatives	Carboxylic acids and derivatives	Amino acids, peptides, and analogues	0	6106	HMDB0000687	C00123	NA
C00124	D-Galactose	C6H12O6	180.06338810399998	OC[C@H]1OC(O)[C@@H]([C@H]([C@H]1O)O)O	InChI=1S/C6H12O6/c7-1-2-3(8)4(9)5(10)6(11)12-2/h2-11H,1H2/t2-,3+,4+,5-,6?/m1/s1	WQZGKKKJIJFFOK-SVZMEOIVSA-N	WQZGKKKJIJFFOK	KEGG_MRN	known_known	C00031;C00124;C00159;C00221;C00267;C00737;C00738;C00936;C00962;C00984;C01487;C01825;C02209;C06464;C06465;C06466;C06467;C15923;C21032;C21050	D-Glucose;D-Galactose;D-Mannose;beta-D-Glucose;alpha-D-Glucose;D-Aldose;D-Hexose;alpha-D-Mannose;beta-D-Galactose;alpha-D-Galactose;D-Allose;L-Galactose;beta-D-Mannose;D-Altrose;D-Gulose;D-Idose;D-Talose;L-Gulose;L-Altrose;L-Idose	Organic compounds	Organic oxygen compounds	Organooxygen compounds	Carbohydrates and carbohydrate conjugates	0	12003287	HMDB0033704	C00124	NA
C00127	Glutathione disulfide	C20H32N6O12S2	612.151962464	O=C(N[C@H](C(=O)NCC(=O)O)CSSC[C@@H](C(=O)NCC(=O)O)NC(=O)CC[C@@H](C(=O)O)N)CC[C@@H](C(=O)O)N	InChI=1S/C20H32N6O12S2/c21-9(19(35)36)1-3-13(27)25-11(17(33)23-5-15(29)30)7-39-40-8-12(18(34)24-6-16(31)32)26-14(28)4-2-10(22)20(37)38/h9-12H,1-8,21-22H2,(H,23,33)(H,24,34)(H,25,27)(H,26,28)(H,29,30)(H,31,32)(H,35,36)(H,37,38)/t9-,10-,11-,12-/m0/s1	YPZRWBKMTBYPTK-BJDJZHNGSA-N	YPZRWBKMTBYPTK	KEGG_MRN	known_known	C00127	Glutathione disulfide	Organic compounds	Organic acids and derivatives	Carboxylic acids and derivatives	Amino acids, peptides, and analogues	0	65359	NA	C00127	L0008
C00128	CMP-N-acetylneuraminate	C20H31N4O16P	614.147267542	OC[C@H]([C@H]([C@@H]1O[C@](C[C@@H]([C@H]1NC(=O)C)O)(OP(=O)(OC[C@H]1O[C@H]([C@@H]([C@@H]1O)O)n1ccc(nc1=O)N)O)C(=O)O)O)O	InChI=1S/C20H31N4O16P/c1-7(26)22-12-8(27)4-20(18(32)33,39-16(12)13(29)9(28)5-25)40-41(35,36)37-6-10-14(30)15(31)17(38-10)24-3-2-11(21)23-19(24)34/h2-3,8-10,12-17,25,27-31H,4-6H2,1H3,(H,22,26)(H,32,33)(H,35,36)(H2,21,23,34)/t8-,9+,10+,12+,13+,14+,15+,16+,17+,20+/m0/s1	TXCIAUNLDRJGJZ-BILDWYJOSA-N	TXCIAUNLDRJGJZ	KEGG_MRN	known_known	C00128	CMP-N-acetylneuraminate	Organic compounds	Nucleosides, nucleotides, and analogues	Pyrimidine nucleotides	Pyrimidine nucleotide sugars	0	448209	HMDB0001176	C00128	L0294
C00129	Isopentenyl diphosphate	C5H12O7P2	246.00582598399998	CC(=C)CCOP(=O)(OP(=O)(O)O)O	InChI=1S/C5H12O7P2/c1-5(2)3-4-11-14(9,10)12-13(6,7)8/h1,3-4H2,2H3,(H,9,10)(H2,6,7,8)	NUHSROFQTUXZQQ-UHFFFAOYSA-N	NUHSROFQTUXZQQ	KEGG_MRN	known_known	C00129	Isopentenyl diphosphate	Organic compounds	Lipids and lipid-like molecules	Prenol lipids	Isoprenoid phosphates	0	1195	HMDB0001347	C00129	S0239
C00130	IMP	C10H13N4O8P	348.047100006	O[C@@H]1[C@H](O)[C@H](O[C@H]1n1cnc2c1[nH]cnc2=O)COP(=O)(O)O	InChI=1S/C10H13N4O8P/c15-6-4(1-21-23(18,19)20)22-10(7(6)16)14-3-13-5-8(14)11-2-12-9(5)17/h2-4,6-7,10,15-16H,1H2,(H,11,12,17)(H2,18,19,20)/t4-,6-,7-,10-/m1/s1	GRSZFWQUAKGDAV-KQYNXXCUSA-N	GRSZFWQUAKGDAV	KEGG_MRN	known_known	C00130	IMP	Organic compounds	Nucleosides, nucleotides, and analogues	Purine nucleotides	Purine ribonucleotides	0	8582	HMDB0000175	C00130	L0019
C00131	dATP	C10H16N5O12P3	491.00083084199997	O[C@H]1C[C@@H](O[C@@H]1COP(=O)(OP(=O)(OP(=O)(O)O)O)O)n1cnc2c1ncnc2N	InChI=1S/C10H16N5O12P3/c11-9-8-10(13-3-12-9)15(4-14-8)7-1-5(16)6(25-7)2-24-29(20,21)27-30(22,23)26-28(17,18)19/h3-7,16H,1-2H2,(H,20,21)(H,22,23)(H2,11,12,13)(H2,17,18,19)/t5-,6+,7+/m0/s1	SUYVUBYJARFZHO-RRKCRQDMSA-N	SUYVUBYJARFZHO	KEGG_MRN	known_known	C00131	dATP	Organic compounds	Nucleosides, nucleotides, and analogues	Purine nucleotides	Purine deoxyribonucleotides	0	15993	HMDB0001532	C00131	L0050
C00132	Methanol	CH4O	32.026214748	CO	InChI=1S/CH4O/c1-2/h2H,1H3	OKKJLVBELUTLKV-UHFFFAOYSA-N	OKKJLVBELUTLKV	KEGG_MRN	known_known	C00132	Methanol	Organic compounds	Organic oxygen compounds	Organooxygen compounds	Alcohols and polyols	0	887	HMDB0001875	C00132	NA
C00133	D-Alanine	C3H7NO2	89.047678464	C[C@H](C(=O)O)N	InChI=1S/C3H7NO2/c1-2(4)3(5)6/h2H,4H2,1H3,(H,5,6)/t2-/m1/s1	QNAYBMKLOCPYGJ-UWTATZPHSA-N	QNAYBMKLOCPYGJ	KEGG_MRN	known_known	C00041;C00133;C01401	L-Alanine;D-Alanine;Alanine	Organic compounds	Organic acids and derivatives	Carboxylic acids and derivatives	Amino acids, peptides, and analogues	0	71080	HMDB0001310	C00133	NA
C00134	Putrescine	C4H12N2	88.100048384	NCCCCN	InChI=1S/C4H12N2/c5-3-1-2-4-6/h1-6H2	KIDHWZJUCRJVML-UHFFFAOYSA-N	KIDHWZJUCRJVML	KEGG_MRN	known_known	C00134	Putrescine	Organic compounds	Organic nitrogen compounds	Organonitrogen compounds	Amines	0	1045	HMDB0001414	C00134	S0073
C00135	L-Histidine	C6H9N3O2	155.069476528	N[C@H](C(=O)O)Cc1cnc[nH]1	InChI=1S/C6H9N3O2/c7-5(6(10)11)1-4-2-8-3-9-4/h2-3,5H,1,7H2,(H,8,9)(H,10,11)/t5-/m0/s1	HNDVDQJCIGZPNO-YFKPBYRVSA-N	HNDVDQJCIGZPNO	KEGG_MRN	known_known	C00135;C00768;C06419	L-Histidine;Histidine;D-Histidine	Organic compounds	Organic acids and derivatives	Carboxylic acids and derivatives	Amino acids, peptides, and analogues	0	6274	HMDB0000177	C00135	S0059
C00136	Butanoyl-CoA	C25H42N7O17P3S	837.1570737740001	CCCC(=O)SCCNC(=O)CCNC(=O)[C@@H](C(COP(=O)(OP(=O)(OC[C@H]1O[C@H]([C@@H]([C@@H]1OP(=O)(O)O)O)n1cnc2c1ncnc2N)O)O)(C)C)O	InChI=1S/C25H42N7O17P3S/c1-4-5-16(34)53-9-8-27-15(33)6-7-28-23(37)20(36)25(2,3)11-46-52(43,44)49-51(41,42)45-10-14-19(48-50(38,39)40)18(35)24(47-14)32-13-31-17-21(26)29-12-30-22(17)32/h12-14,18-20,24,35-36H,4-11H2,1-3H3,(H,27,33)(H,28,37)(H,41,42)(H,43,44)(H2,26,29,30)(H2,38,39,40)/t14-,18-,19-,20+,24-/m1/s1	CRFNGMNYKDXRTN-CITAKDKDSA-N	CRFNGMNYKDXRTN	KEGG_MRN	known_known	C00136	Butanoyl-CoA	Organic compounds	Lipids and lipid-like molecules	Fatty Acyls	Fatty acyl thioesters	0	122283	NA	C00136	L0082
C00137	myo-Inositol	C6H12O6	180.06338810399998	OC1C(O)C(O)C(C(C1O)O)O	InChI=1S/C6H12O6/c7-1-2(8)4(10)6(12)5(11)3(1)9/h1-12H	CDAISMWEOUEBRE-UHFFFAOYSA-N	CDAISMWEOUEBRE	KEGG_MRN	known_known	C00137;C06151;C06152;C06153;C19891	myo-Inositol;1L-chiro-Inositol;muco-Inositol;scyllo-Inositol;1D-chiro-Inositol	Organic compounds	Organic oxygen compounds	Organooxygen compounds	Alcohols and polyols	0	NA	NA	C00137	NA
C00140	N-Acetyl-D-glucosamine	C8H15NO6	221.08993719999998	OC[C@H]1OC(O)[C@@H]([C@H]([C@@H]1O)O)NC(=O)C	InChI=1S/C8H15NO6/c1-3(11)9-5-7(13)6(12)4(2-10)15-8(5)14/h4-8,10,12-14H,2H2,1H3,(H,9,11)/t4-,5-,6-,7-,8?/m1/s1	OVRNDRQMDRJTHS-RTRLPJTCSA-N	OVRNDRQMDRJTHS	KEGG_MRN	known_known	C00140;C00645;C01132;C02711;C03136;C03878;C05021;C20328;C21036;C21039;C21049;C21052;C21061	N-Acetyl-D-glucosamine;N-Acetyl-D-mannosamine;N-Acetyl-D-galactosamine;N-Acetylhexosamine;N-Acetyl-D-hexosamine;N-Acetyl-beta-D-glucosamine;N-Acetyl-beta-D-galactosamine;N-Acetyl-alpha-D-glucosamine;N-Acetyl-L-altrosamine;N-Acetyl-D-allosamine;N-Acetyl-D-gulosamine;N-Acetyl-L-idosamine;N-Acetyl-D-talosamine	Organic compounds	Organic oxygen compounds	Organooxygen compounds	Carbohydrates and carbohydrate conjugates	0	439174	HMDB0000215	C00140	NA
C00141	3-Methyl-2-oxobutanoic acid	C5H8O3	116.04734411599999	CC(C(=O)C(=O)O)C	InChI=1S/C5H8O3/c1-3(2)4(6)5(7)8/h3H,1-2H3,(H,7,8)	QHKABHOOEWYVLI-UHFFFAOYSA-N	QHKABHOOEWYVLI	KEGG_MRN	known_known	C00141	3-Methyl-2-oxobutanoic acid	Organic compounds	Organic acids and derivatives	Keto acids and derivatives	Short-chain keto acids and derivatives	0	49	HMDB0000019	C00141	S0223
C00143	5,10-Methylenetetrahydrofolate	C20H23N7O6	457.170981456	OC(=O)CCC(C(=O)O)NC(=O)c1ccc(cc1)N1C[C@@H]2N(C1)c1c(NC2)[nH]c(nc1=O)N	InChI=1S/C20H23N7O6/c21-20-24-16-15(18(31)25-20)27-9-26(8-12(27)7-22-16)11-3-1-10(2-4-11)17(30)23-13(19(32)33)5-6-14(28)29/h1-4,12-13H,5-9H2,(H,23,30)(H,28,29)(H,32,33)(H4,21,22,24,25,31)/t12-,13?/m1/s1	QYNUQALWYRSVHF-PZORYLMUSA-N	QYNUQALWYRSVHF	KEGG_MRN	known_known	C00143	5,10-Methylenetetrahydrofolate	Organic compounds	Organoheterocyclic compounds	Pteridines and derivatives	Pterins and derivatives	0	439175	HMDB0001533	C00143	L0305
C00144	GMP	C10H14N5O8P	363.057999038	O[C@@H]1[C@H](O)[C@H](O[C@H]1n1cnc2c1[nH]c(N)nc2=O)COP(=O)(O)O	InChI=1S/C10H14N5O8P/c11-10-13-7-4(8(18)14-10)12-2-15(7)9-6(17)5(16)3(23-9)1-22-24(19,20)21/h2-3,5-6,9,16-17H,1H2,(H2,19,20,21)(H3,11,13,14,18)/t3-,5-,6-,9-/m1/s1	RQFCJASXJCIDSX-UUOKFMHZSA-N	RQFCJASXJCIDSX	KEGG_MRN	known_known	C00144	GMP	Organic compounds	Nucleosides, nucleotides, and analogues	Purine nucleotides	Purine ribonucleotides	0	6804	HMDB0001397	C00144	L0278
C00146	Phenol	C6H6O	94.041864812	Oc1ccccc1	InChI=1S/C6H6O/c7-6-4-2-1-3-5-6/h1-5,7H	ISWSIDIOOBJBQZ-UHFFFAOYSA-N	ISWSIDIOOBJBQZ	KEGG_MRN	known_known	C00146;C15584	Phenol;Phenol	Organic compounds	Benzenoids	Phenols	1-hydroxy-4-unsubstituted benzenoids	0	996	HMDB0000228	C00146	S0142
C00147	Adenine	C5H5N5	135.05449516	Nc1ncnc2c1[nH]cn2	InChI=1S/C5H5N5/c6-4-3-5(9-1-7-3)10-2-8-4/h1-2H,(H3,6,7,8,9,10)	GFFGJBXGBJISGV-UHFFFAOYSA-N	GFFGJBXGBJISGV	KEGG_MRN	known_known	C00147	Adenine	Organic compounds	Organoheterocyclic compounds	Imidazopyrimidines	Purines and purine derivatives	0	190	HMDB0000034	C00147	S0054
C00148	L-Proline	C5H9NO2	115.063328528	OC(=O)[C@@H]1CCCN1	InChI=1S/C5H9NO2/c7-5(8)4-2-1-3-6-4/h4,6H,1-3H2,(H,7,8)/t4-/m0/s1	ONIBWKKTOPOVIA-BYPYZUCNSA-N	ONIBWKKTOPOVIA	KEGG_MRN	known_known	C00148;C00763;C16435	L-Proline;D-Proline;Proline	Organic compounds	Organic acids and derivatives	Carboxylic acids and derivatives	Amino acids, peptides, and analogues	0	145742	HMDB0000162	C00148	S0088
C00149	(S)-Malate	C4H6O5	134.02152329199998	OC(=O)C[C@@H](C(=O)O)O	InChI=1S/C4H6O5/c5-2(4(8)9)1-3(6)7/h2,5H,1H2,(H,6,7)(H,8,9)/t2-/m0/s1	BJEPYKJPYRNKOW-REOHCLBHSA-N	BJEPYKJPYRNKOW	KEGG_MRN	known_known	C00149;C00497;C00711	(S)-Malate;(R)-Malate;Malate	Organic compounds	Organic acids and derivatives	Hydroxy acids and derivatives	Beta hydroxy acids and derivatives	0	222656	HMDB0000156	C00149	NA
C00152	L-Asparagine	C4H8N2O3	132.053492116	NC(=O)C[C@@H](C(=O)O)N	InChI=1S/C4H8N2O3/c5-2(4(8)9)1-3(6)7/h2H,1,5H2,(H2,6,7)(H,8,9)/t2-/m0/s1	DCXYFEDJOCDNAF-REOHCLBHSA-N	DCXYFEDJOCDNAF	KEGG_MRN	known_known	C00152;C01905;C16438	L-Asparagine;D-Asparagine;Asparagine	Organic compounds	Organic acids and derivatives	Carboxylic acids and derivatives	Amino acids, peptides, and analogues	0	6267	HMDB0000168	C00152	S0104
C00153	Nicotinamide	C6H6N2O	122.048012812	NC(=O)c1cccnc1	InChI=1S/C6H6N2O/c7-6(9)5-2-1-3-8-4-5/h1-4H,(H2,7,9)	DFPAKSUCGFBDDF-UHFFFAOYSA-N	DFPAKSUCGFBDDF	KEGG_MRN	known_known	C00153	Nicotinamide	Organic compounds	Organoheterocyclic compounds	Pyridines and derivatives	Pyridinecarboxylic acids and derivatives	0	936	HMDB0001406	C00153	S0048
C00154	Palmitoyl-CoA	C37H66N7O17P3S	1005.3448745420001	CCCCCCCCCCCCCCCC(=O)SCCNC(=O)CCNC(=O)[C@@H](C(COP(=O)(OP(=O)(OC[C@H]1O[C@H]([C@@H]([C@@H]1OP(=O)(O)O)O)n1cnc2c1ncnc2N)O)O)(C)C)O	InChI=1S/C37H66N7O17P3S/c1-4-5-6-7-8-9-10-11-12-13-14-15-16-17-28(46)65-21-20-39-27(45)18-19-40-35(49)32(48)37(2,3)23-58-64(55,56)61-63(53,54)57-22-26-31(60-62(50,51)52)30(47)36(59-26)44-25-43-29-33(38)41-24-42-34(29)44/h24-26,30-32,36,47-48H,4-23H2,1-3H3,(H,39,45)(H,40,49)(H,53,54)(H,55,56)(H2,38,41,42)(H2,50,51,52)/t26-,30-,31-,32+,36-/m1/s1	MNBKLUUYKPBKDU-BBECNAHFSA-N	MNBKLUUYKPBKDU	KEGG_MRN	known_known	C00154	Palmitoyl-CoA	Organic compounds	Lipids and lipid-like molecules	Fatty Acyls	Fatty acyl thioesters	0	644109	HMDB0059623	C00154	NA
C00155	L-Homocysteine	C4H9NO2S	135.035399528	N[C@H](C(=O)O)CCS	InChI=1S/C4H9NO2S/c5-3(1-2-8)4(6)7/h3,8H,1-2,5H2,(H,6,7)/t3-/m0/s1	FFFHZYDWPBMWHY-VKHMYHEASA-N	FFFHZYDWPBMWHY	KEGG_MRN	known_known	C00155;C05330	L-Homocysteine;Homocysteine	Organic compounds	Organic acids and derivatives	Carboxylic acids and derivatives	Amino acids, peptides, and analogues	0	91552	NA	C00155	NA
C00156	4-Hydroxybenzoate	C7H6O3	138.03169405199998	Oc1ccc(cc1)C(=O)O	InChI=1S/C7H6O3/c8-6-3-1-5(2-4-6)7(9)10/h1-4,8H,(H,9,10)	FJKROLUGYXJWQN-UHFFFAOYSA-N	FJKROLUGYXJWQN	KEGG_MRN	known_known	C00156	4-Hydroxybenzoate	Organic compounds	Benzenoids	Benzene and substituted derivatives	Benzoic acids and derivatives	0	135	HMDB0000500	C00156	S0014
C00158	Citrate	C6H8O7	192.027002596	OC(=O)C(CC(=O)O)(CC(=O)O)O	InChI=1S/C6H8O7/c7-3(8)1-6(13,5(11)12)2-4(9)10/h13H,1-2H2,(H,7,8)(H,9,10)(H,11,12)	KRKNYBCHXYNGOX-UHFFFAOYSA-N	KRKNYBCHXYNGOX	KEGG_MRN	known_known	C00158	Citrate	Organic compounds	Organic acids and derivatives	Carboxylic acids and derivatives	Tricarboxylic acids and derivatives	0	311	HMDB0000094	C00158	S0027
C00159	D-Mannose	C6H12O6	180.06338810399998	OC[C@H]1OC(O)[C@H]([C@H]([C@@H]1O)O)O	InChI=1S/C6H12O6/c7-1-2-3(8)4(9)5(10)6(11)12-2/h2-11H,1H2/t2-,3-,4+,5+,6?/m1/s1	WQZGKKKJIJFFOK-QTVWNMPRSA-N	WQZGKKKJIJFFOK	KEGG_MRN	known_known	C00031;C00124;C00159;C00221;C00267;C00737;C00738;C00936;C00962;C00984;C01487;C01825;C02209;C06464;C06465;C06466;C06467;C15923;C21032;C21050	D-Glucose;D-Galactose;D-Mannose;beta-D-Glucose;alpha-D-Glucose;D-Aldose;D-Hexose;alpha-D-Mannose;beta-D-Galactose;alpha-D-Galactose;D-Allose;L-Galactose;beta-D-Mannose;D-Altrose;D-Gulose;D-Idose;D-Talose;L-Gulose;L-Altrose;L-Idose	Organic compounds	Organic oxygen compounds	Organooxygen compounds	Carbohydrates and carbohydrate conjugates	0	18950	HMDB0000169	C00159	NA
C00160	Glycolate	C2H4O3	76.01604398799999	OCC(=O)O	InChI=1S/C2H4O3/c3-1-2(4)5/h3H,1H2,(H,4,5)	AEMRFAOFKBGASW-UHFFFAOYSA-N	AEMRFAOFKBGASW	KEGG_MRN	known_known	C00160	Glycolate	Organic compounds	Organic acids and derivatives	Hydroxy acids and derivatives	Alpha hydroxy acids and derivatives	0	757	HMDB0000115	C00160	L0001
C00163	Propanoate	C3H6O2	74.036779432	CCC(=O)O	InChI=1S/C3H6O2/c1-2-3(4)5/h2H2,1H3,(H,4,5)	XBDQKXXYIPTUBI-UHFFFAOYSA-N	XBDQKXXYIPTUBI	KEGG_MRN	known_known	C00163	Propanoate	Organic compounds	Organic acids and derivatives	Carboxylic acids and derivatives	Carboxylic acids	0	1032	HMDB0000237	C00163	S0315
C00164	Acetoacetate	C4H6O3	102.03169405199999	CC(=O)CC(=O)O	InChI=1S/C4H6O3/c1-3(5)2-4(6)7/h2H2,1H3,(H,6,7)	WDJHALXBUFZDSR-UHFFFAOYSA-N	WDJHALXBUFZDSR	KEGG_MRN	known_known	C00164	Acetoacetate	Organic compounds	Organic acids and derivatives	Keto acids and derivatives	Short-chain keto acids and derivatives	0	96	HMDB0000060	C00164	L0406
C00166	Phenylpyruvate	C9H8O3	164.04734411599998	O=C(C(=O)O)Cc1ccccc1	InChI=1S/C9H8O3/c10-8(9(11)12)6-7-4-2-1-3-5-7/h1-5H,6H2,(H,11,12)	BTNMPGBKDVTSJY-UHFFFAOYSA-N	BTNMPGBKDVTSJY	KEGG_MRN	known_known	C00166	Phenylpyruvate	Organic compounds	Benzenoids	Benzene and substituted derivatives	Phenylpyruvic acid derivatives	0	997	HMDB0000205	C00166	L0025
C00167	UDP-glucuronate	C15H22N2O18P2	580.034285124	O[C@@H]1[C@@H](COP(=O)(OP(=O)(O[C@H]2O[C@H](C(=O)O)[C@H]([C@@H]([C@H]2O)O)O)O)O)O[C@H]([C@@H]1O)n1ccc(=O)[nH]c1=O	InChI=1S/C15H22N2O18P2/c18-5-1-2-17(15(26)16-5)12-9(22)6(19)4(32-12)3-31-36(27,28)35-37(29,30)34-14-10(23)7(20)8(21)11(33-14)13(24)25/h1-2,4,6-12,14,19-23H,3H2,(H,24,25)(H,27,28)(H,29,30)(H,16,18,26)/t4-,6-,7+,8+,9-,10-,11+,12-,14-/m1/s1	HDYANYHVCAPMJV-LXQIFKJMSA-N	HDYANYHVCAPMJV	KEGG_MRN	known_known	C00167;C00617;C02330	UDP-glucuronate;UDP-D-galacturonate;UDP-L-iduronate	Organic compounds	Nucleosides, nucleotides, and analogues	Pyrimidine nucleotides	Pyrimidine nucleotide sugars	0	17473	HMDB0000935	C00167	L0081
C00168	Hydroxypyruvate	C3H4O4	104.010958608	OCC(=O)C(=O)O	InChI=1S/C3H4O4/c4-1-2(5)3(6)7/h4H,1H2,(H,6,7)	HHDDCCUIIUWNGJ-UHFFFAOYSA-N	HHDDCCUIIUWNGJ	KEGG_MRN	known_known	C00168	Hydroxypyruvate	Organic compounds	Organic acids and derivatives	Hydroxy acids and derivatives	Beta hydroxy acids and derivatives	0	964	HMDB0001352	C00168	L0288
C00169	Carbamoyl phosphate	CH4NO5P	140.982708858	NC(=O)OP(=O)(O)O	InChI=1S/CH4NO5P/c2-1(3)7-8(4,5)6/h(H2,2,3)(H2,4,5,6)	FFQKYPRQEYGKAF-UHFFFAOYSA-N	FFQKYPRQEYGKAF	KEGG_MRN	known_known	C00169	Carbamoyl phosphate	Organic compounds	Organic acids and derivatives	Organic phosphoric acids and derivatives	NA	0	278	HMDB0001096	C00169	NA
C00170	5'-Methylthioadenosine	C11H15N5O3S	297.08956034	CSC[C@H]1O[C@H]([C@@H]([C@@H]1O)O)n1cnc2c1ncnc2N	InChI=1S/C11H15N5O3S/c1-20-2-5-7(17)8(18)11(19-5)16-4-15-6-9(12)13-3-14-10(6)16/h3-5,7-8,11,17-18H,2H2,1H3,(H2,12,13,14)/t5-,7-,8-,11-/m1/s1	WUUGFSXJNOTRMR-IOSLPCCCSA-N	WUUGFSXJNOTRMR	KEGG_MRN	known_known	C00170	5'-Methylthioadenosine	Organic compounds	Nucleosides, nucleotides, and analogues	5'-deoxyribonucleosides	5'-deoxy-5'-thionucleosides	0	439176	HMDB0001173	C00170	L0036
C00177	Cyanide ion	CN	26.003073999999998	[C-]#N	InChI=1S/CN/c1-2/q-1	XFXPMWWXUTWYJX-UHFFFAOYSA-N	XFXPMWWXUTWYJX	KEGG_MRN	known_known	C00177	Cyanide ion	Inorganic compounds	Homogeneous non-metal compounds	Other non-metal organides	Other non-metal nitrides	0	NA	NA	C00177	NA
C00178	Thymine	C5H6N2O2	126.042927432	Cc1c[nH]c(=O)[nH]c1=O	InChI=1S/C5H6N2O2/c1-3-2-6-5(9)7-4(3)8/h2H,1H3,(H2,6,7,8,9)	RWQNBRDOKXIBIV-UHFFFAOYSA-N	RWQNBRDOKXIBIV	KEGG_MRN	known_known	C00178	Thymine	Organic compounds	Organoheterocyclic compounds	Diazines	Pyrimidines and pyrimidine derivatives	0	1135	HMDB0000262	C00178	S0049
C00179	Agmatine	C5H14N4	130.12184644799999	NCCCCN=C(N)N	InChI=1S/C5H14N4/c6-3-1-2-4-9-5(7)8/h1-4,6H2,(H4,7,8,9)	QYPPJABKJHAVHS-UHFFFAOYSA-N	QYPPJABKJHAVHS	KEGG_MRN	known_known	C00179	Agmatine	Organic compounds	Organic nitrogen compounds	Organonitrogen compounds	Guanidines	0	199	HMDB0001432	C00179	S0191
C00180	Benzoate	C7H6O2	122.036779432	OC(=O)c1ccccc1	InChI=1S/C7H6O2/c8-7(9)6-4-2-1-3-5-6/h1-5H,(H,8,9)	WPYMKLBDIGXBTP-UHFFFAOYSA-N	WPYMKLBDIGXBTP	KEGG_MRN	known_known	C00180;C00539	Benzoate;Aromatic acid	Organic compounds	Benzenoids	Benzene and substituted derivatives	Benzoic acids and derivatives	0	243	HMDB0001870	C00180	S0321
C00181	D-Xylose	C5H10O5	150.05282341999998	O[C@@H]1COC([C@@H]([C@H]1O)O)O	InChI=1S/C5H10O5/c6-2-1-10-5(9)4(8)3(2)7/h2-9H,1H2/t2-,3+,4-,5?/m1/s1	SRBFZHDQGSBBOR-IOVATXLUSA-N	SRBFZHDQGSBBOR	KEGG_MRN	known_known	C00181;C00216;C00259;C00476;C01394;C01508;C02096;C02204;C02205;C02479;C02604;C08353;C21057	D-Xylose;D-Arabinose;L-Arabinose;D-Lyxose;Xylose;L-Lyxose;beta-D-Xylose;alpha-D-Lyxose;alpha-D-Xylose;beta-L-Arabinose;alpha-L-Arabinose;beta-D-Ribopyranose;D-Ribose	Organic compounds	Organic oxygen compounds	Organooxygen compounds	Carbohydrates and carbohydrate conjugates	0	135191	HMDB0000098	C00181	NA
C00183	L-Valine	C5H11NO2	117.078978592	N[C@H](C(=O)O)C(C)C	InChI=1S/C5H11NO2/c1-3(2)4(6)5(7)8/h3-4H,6H2,1-2H3,(H,7,8)/t4-/m0/s1	KZSNJWFQEVHDMF-BYPYZUCNSA-N	KZSNJWFQEVHDMF	KEGG_MRN	known_known	C00183;C06417;C16436	L-Valine;D-Valine;Valine	Organic compounds	Organic acids and derivatives	Carboxylic acids and derivatives	Amino acids, peptides, and analogues	0	6287	HMDB0000883	C00183	S0091
C00184	Glycerone	C3H6O3	90.03169405199999	OCC(=O)CO	InChI=1S/C3H6O3/c4-1-3(6)2-5/h4-5H,1-2H2	RXKJFZQQPQGTFL-UHFFFAOYSA-N	RXKJFZQQPQGTFL	KEGG_MRN	known_known	C00184	Glycerone	Organic compounds	Organic oxygen compounds	Organooxygen compounds	Carbohydrates and carbohydrate conjugates	0	670	HMDB0001882	C00184	L0351
C00185	Cellobiose	C12H22O11	342.116211524	OC[C@H]1OC(O)[C@@H]([C@H]([C@@H]1O[C@@H]1O[C@H](CO)[C@H]([C@@H]([C@H]1O)O)O)O)O	InChI=1S/C12H22O11/c13-1-3-5(15)6(16)9(19)12(22-3)23-10-4(2-14)21-11(20)8(18)7(10)17/h3-20H,1-2H2/t3-,4-,5-,6+,7-,8-,9-,10-,11?,12+/m1/s1	GUBGYTABKSRVRQ-CUHNMECISA-N	GUBGYTABKSRVRQ	KEGG_MRN	known_known	C00185;C00208;C00243;C00897;C01970;C01971;C02964;C06421;C06422;C20236;C20861	Cellobiose;Maltose;Lactose;alpha-Maltose;beta-Lactose;beta-Maltose;4-O-beta-D-Glucopyranosyl-D-mannose;alpha-Cellobiose;beta-Cellobiose;4-O-beta-D-Mannopyranosyl-D-glucopyranose;Mannobiose	Organic compounds	Organic oxygen compounds	Organooxygen compounds	Carbohydrates and carbohydrate conjugates	0	439178	NA	C00185	NA
C00186	(S)-Lactate	C3H6O3	90.03169405199999	OC(=O)[C@@H](O)C	InChI=1S/C3H6O3/c1-2(4)3(5)6/h2,4H,1H3,(H,5,6)/t2-/m0/s1	JVTAAEKCZFNVCJ-REOHCLBHSA-N	JVTAAEKCZFNVCJ	KEGG_MRN	known_known	C00186;C00256;C01432	(S)-Lactate;(R)-Lactate;Lactate	Organic compounds	Organic acids and derivatives	Hydroxy acids and derivatives	Alpha hydroxy acids and derivatives	0	107689	HMDB0000190	C00186	NA
C00187	Cholesterol	C27H46O	386.354866092	CC(CCC[C@H]([C@H]1CC[C@@H]2[C@]1(C)CC[C@H]1[C@H]2CC=C2[C@]1(C)CC[C@@H](C2)O)C)C	InChI=1S/C27H46O/c1-18(2)7-6-8-19(3)23-11-12-24-22-10-9-20-17-21(28)13-15-26(20,4)25(22)14-16-27(23,24)5/h9,18-19,21-25,28H,6-8,10-17H2,1-5H3/t19-,21+,22+,23-,24+,25+,26+,27-/m1/s1	HVYWMOMLDIMFJA-DPAQBDIFSA-N	HVYWMOMLDIMFJA	KEGG_MRN	known_known	C00187	Cholesterol	Organic compounds	Lipids and lipid-like molecules	Steroids and steroid derivatives	Cholestane steroids	0	11025495	HMDB0000067	C00187	L0091
C00188	L-Threonine	C4H9NO3	119.05824314799999	C[C@H]([C@@H](C(=O)O)N)O	InChI=1S/C4H9NO3/c1-2(6)3(5)4(7)8/h2-3,6H,5H2,1H3,(H,7,8)/t2-,3+/m1/s1	AYFVYJQAPQTCCC-GBXIJSLDSA-N	AYFVYJQAPQTCCC	KEGG_MRN	known_known	C00188;C00820;C05519;C12317	L-Threonine;D-Threonine;L-Allothreonine;D-Allothreonine	Organic compounds	Organic acids and derivatives	Carboxylic acids and derivatives	Amino acids, peptides, and analogues	0	6288	HMDB0000167	C00188	S0045
C00189	Ethanolamine	C2H7NO	61.052763844	NCCO	InChI=1S/C2H7NO/c3-1-2-4/h4H,1-3H2	HZAXFHJVJLSVMW-UHFFFAOYSA-N	HZAXFHJVJLSVMW	KEGG_MRN	known_known	C00189	Ethanolamine	Organic compounds	Organic nitrogen compounds	Organonitrogen compounds	Amines	0	700	HMDB0000149	C00189	S0036
C00190	UDP-D-xylose	C14H22N2O16P2	536.0444558840001	O[C@@H]1[C@@H](COP(=O)(OP(=O)(O[C@H]2OC[C@H]([C@@H]([C@H]2O)O)O)O)O)OC([C@@H]1O)n1ccc(=O)[nH]c1=O	InChI=1S/C14H22N2O16P2/c17-5-3-28-13(11(22)8(5)19)31-34(26,27)32-33(24,25)29-4-6-9(20)10(21)12(30-6)16-2-1-7(18)15-14(16)23/h1-2,5-6,8-13,17,19-22H,3-4H2,(H,24,25)(H,26,27)(H,15,18,23)/t5-,6-,8+,9-,10-,11-,12?,13-/m1/s1	DQQDLYVHOTZLOR-WJCCNOJNSA-N	DQQDLYVHOTZLOR	KEGG_MRN	known_known	C00190;C00935	UDP-D-xylose;UDP-L-arabinose	Organic compounds	Nucleosides, nucleotides, and analogues	Pyrimidine nucleotides	Pyrimidine ribonucleotides	0	NA	NA	C00190	NA
C00191	D-Glucuronate	C6H10O7	194.04265266	OC1O[C@H](C(=O)O)[C@H]([C@@H]([C@H]1O)O)O	InChI=1S/C6H10O7/c7-1-2(8)4(5(10)11)13-6(12)3(1)9/h1-4,6-9,12H,(H,10,11)/t1-,2-,3+,4-,6?/m0/s1	AEMOLEFTQBMNLQ-AQKNRBDQSA-N	AEMOLEFTQBMNLQ	KEGG_MRN	known_known	C00191;C00333;C02024;C06472;C06477;C08348;C08350;C21034;C21037;C21047;C21059	D-Glucuronate;D-Galacturonate;D-Mannuronate;L-Iduronic acid;L-Guluronic acid;Galacturonic acid;beta-D-Glucopyranuronic acid;L-Altruronic acid;D-Alluronic acid;D-Guluronic acid;D-Taluronic acid	Organic compounds	Organic oxygen compounds	Organooxygen compounds	Carbohydrates and carbohydrate conjugates	0	NA	NA	C00191	NA
C00193	Aromatic aldehyde	C7H6O	106.041864812	O=Cc1ccccc1	InChI=1S/C7H6O/c8-6-7-4-2-1-3-5-7/h1-6H	HUMNYLRZRPPJDN-UHFFFAOYSA-N	HUMNYLRZRPPJDN	KEGG_MRN	known_known	C00193;C00261	Aromatic aldehyde;Benzaldehyde	Organic compounds	Benzenoids	Benzene and substituted derivatives	Benzoyl derivatives	0	240	HMDB0006115	C00193	NA
C00196	2,3-Dihydroxybenzoate	C7H6O4	154.026608672	OC(=O)c1cccc(c1O)O	InChI=1S/C7H6O4/c8-5-3-1-2-4(6(5)9)7(10)11/h1-3,8-9H,(H,10,11)	GLDQAMYCGOIJDV-UHFFFAOYSA-N	GLDQAMYCGOIJDV	KEGG_MRN	known_known	C00196	2,3-Dihydroxybenzoate	Organic compounds	Benzenoids	Benzene and substituted derivatives	Benzoic acids and derivatives	0	19	HMDB0000397	C00196	S0016
C00197	3-Phospho-D-glycerate	C3H7O7P	185.99293919399997	OC(=O)[C@@H](COP(=O)(O)O)O	InChI=1S/C3H7O7P/c4-2(3(5)6)1-10-11(7,8)9/h2,4H,1H2,(H,5,6)(H2,7,8,9)/t2-/m1/s1	OSJPPGNTCRNQQC-UWTATZPHSA-N	OSJPPGNTCRNQQC	KEGG_MRN	known_known	C00197;C00597	3-Phospho-D-glycerate;Glycerate 3-phosphate	Organic compounds	Organic oxygen compounds	Organooxygen compounds	Carbohydrates and carbohydrate conjugates	0	439183	HMDB0060180	C00197	NA
C00198	D-Glucono-1,5-lactone	C6H10O6	178.04773803999998	OC[C@H]1OC(=O)[C@@H]([C@H]([C@@H]1O)O)O	InChI=1S/C6H10O6/c7-1-2-3(8)4(9)5(10)6(11)12-2/h2-5,7-10H,1H2/t2-,3-,4+,5-/m1/s1	PHOQVHQSTUBQQK-SQOUGZDYSA-N	PHOQVHQSTUBQQK	KEGG_MRN	known_known	C00198;C02669;C02692	D-Glucono-1,5-lactone;D-Galactono-1,5-lactone;Hexose-1,5-lactone	Organic compounds	Organic oxygen compounds	Organooxygen compounds	Carbohydrates and carbohydrate conjugates	0	7027	HMDB0000150	C00198	S0023
C00199	D-Ribulose 5-phosphate	C5H11O8P	230.019153942	OCC(=O)[C@@H]([C@@H](COP(=O)(O)O)O)O	InChI=1S/C5H11O8P/c6-1-3(7)5(9)4(8)2-13-14(10,11)12/h4-6,8-9H,1-2H2,(H2,10,11,12)/t4-,5+/m1/s1	FNZLKVNUWIIPSJ-UHNVWZDZSA-N	FNZLKVNUWIIPSJ	KEGG_MRN	known_known	C00199;C00231;C01101;C03291	D-Ribulose 5-phosphate;D-Xylulose 5-phosphate;L-Ribulose 5-phosphate;L-Xylulose 5-phosphate	Organic compounds	Organic oxygen compounds	Organooxygen compounds	Carbohydrates and carbohydrate conjugates	0	439184	HMDB0000618	C00199	L0289
C00202	Isoflurophate	C6H14FO3P	184.066459158	CC(OP(=O)(OC(C)C)F)C	InChI=1S/C6H14FO3P/c1-5(2)9-11(7,8)10-6(3)4/h5-6H,1-4H3	MUCZHBLJLSDCSD-UHFFFAOYSA-N	MUCZHBLJLSDCSD	KEGG_MRN	known_known	C00202	Isoflurophate	Organic compounds	Organic acids and derivatives	Organic phosphoric acids and derivatives	Phosphate esters	0	5936	HMDB0014815	C00202	NA
C00203	UDP-N-acetyl-D-galactosamine	C17H27N3O17P2	607.081569664	OC[C@H]1O[C@H](OP(=O)(OP(=O)(OC[C@H]2OC([C@@H]([C@@H]2O)O)n2ccc(=O)[nH]c2=O)O)O)[C@@H]([C@H]([C@H]1O)O)NC(=O)C	InChI=1S/C17H27N3O17P2/c1-6(22)18-10-13(26)11(24)7(4-21)35-16(10)36-39(31,32)37-38(29,30)33-5-8-12(25)14(27)15(34-8)20-3-2-9(23)19-17(20)28/h2-3,7-8,10-16,21,24-27H,4-5H2,1H3,(H,18,22)(H,29,30)(H,31,32)(H,19,23,28)/t7-,8-,10-,11+,12-,13-,14-,15?,16-/m1/s1	LFTYTUAZOPRMMI-FTFHWYEPSA-N	LFTYTUAZOPRMMI	KEGG_MRN	known_known	C00043;C00203;C01170	UDP-N-acetyl-alpha-D-glucosamine;UDP-N-acetyl-D-galactosamine;UDP-N-acetyl-D-mannosamine	Organic compounds	Nucleosides, nucleotides, and analogues	Pyrimidine nucleotides	Pyrimidine nucleotide sugars	0	NA	NA	C00203	NA
C00204	2-Dehydro-3-deoxy-D-gluconate	C6H10O6	178.04773803999998	OC[C@H]([C@H](CC(=O)C(=O)O)O)O	InChI=1S/C6H10O6/c7-2-5(10)3(8)1-4(9)6(11)12/h3,5,7-8,10H,1-2H2,(H,11,12)/t3-,5+/m0/s1	WPAMZTWLKIDIOP-WVZVXSGGSA-N	WPAMZTWLKIDIOP	KEGG_MRN	known_known	C00204;C01216;C20680	2-Dehydro-3-deoxy-D-gluconate;2-Dehydro-3-deoxy-D-galactonate;2-Dehydro-3-deoxy-L-galactonate	Organic compounds	Organic acids and derivatives	Keto acids and derivatives	Medium-chain keto acids and derivatives	0	161227	NA	C00204	L0427
C00206	dADP	C10H15N5O9P2	411.03450032000006	O[C@H]1C[C@@H](O[C@@H]1COP(=O)(OP(=O)(O)O)O)n1cnc2c1ncnc2N	InChI=1S/C10H15N5O9P2/c11-9-8-10(13-3-12-9)15(4-14-8)7-1-5(16)6(23-7)2-22-26(20,21)24-25(17,18)19/h3-7,16H,1-2H2,(H,20,21)(H2,11,12,13)(H2,17,18,19)/t5-,6+,7+/m0/s1	DAEAPNUQQAICNR-RRKCRQDMSA-N	DAEAPNUQQAICNR	KEGG_MRN	known_known	C00206	dADP	Organic compounds	Nucleosides, nucleotides, and analogues	Purine nucleotides	Purine deoxyribonucleotides	0	NA	NA	C00206	NA
C00207	Acetone	C3H6O	58.041864812	CC(=O)C	InChI=1S/C3H6O/c1-3(2)4/h1-2H3	CSCPPACGZOOCGX-UHFFFAOYSA-N	CSCPPACGZOOCGX	KEGG_MRN	known_known	C00207	Acetone	Organic compounds	Organic oxygen compounds	Organooxygen compounds	Carbonyl compounds	0	180	HMDB0001659	C00207	NA
C00208	Maltose	C12H22O11	342.116211524	OC[C@H]1OC(O)[C@@H]([C@H]([C@@H]1O[C@H]1O[C@H](CO)[C@H]([C@@H]([C@H]1O)O)O)O)O	InChI=1S/C12H22O11/c13-1-3-5(15)6(16)9(19)12(22-3)23-10-4(2-14)21-11(20)8(18)7(10)17/h3-20H,1-2H2/t3-,4-,5-,6+,7-,8-,9-,10-,11?,12-/m1/s1	GUBGYTABKSRVRQ-PICCSMPSSA-N	GUBGYTABKSRVRQ	KEGG_MRN	known_known	C00185;C00208;C00243;C00897;C01970;C01971;C02964;C06421;C06422;C20236;C20861	Cellobiose;Maltose;Lactose;alpha-Maltose;beta-Lactose;beta-Maltose;4-O-beta-D-Glucopyranosyl-D-mannose;alpha-Cellobiose;beta-Cellobiose;4-O-beta-D-Mannopyranosyl-D-glucopyranose;Mannobiose	Organic compounds	Organic oxygen compounds	Organooxygen compounds	Carbohydrates and carbohydrate conjugates	0	439186	NA	C00208	NA
C00209	Oxalate	C2H2O4	89.995308544	OC(=O)C(=O)O	InChI=1S/C2H2O4/c3-1(4)2(5)6/h(H,3,4)(H,5,6)	MUBZPKHOEPUJKR-UHFFFAOYSA-N	MUBZPKHOEPUJKR	KEGG_MRN	known_known	C00209	Oxalate	Organic compounds	Organic acids and derivatives	Carboxylic acids and derivatives	Dicarboxylic acids and derivatives	0	971	HMDB0002329	C00209	S0383
C00212	Adenosine	C10H13N5O4	267.096753896	OC[C@H]1O[C@H]([C@@H]([C@@H]1O)O)n1cnc2c1ncnc2N	InChI=1S/C10H13N5O4/c11-8-5-9(13-2-12-8)15(3-14-5)10-7(18)6(17)4(1-16)19-10/h2-4,6-7,10,16-18H,1H2,(H2,11,12,13)/t4-,6-,7-,10-/m1/s1	OIRDTQYFTABQOQ-KQYNXXCUSA-N	OIRDTQYFTABQOQ	KEGG_MRN	known_known	C00212	Adenosine	Organic compounds	Nucleosides, nucleotides, and analogues	Purine nucleosides	NA	0	60961	HMDB0000050	C00212	NA
C00213	Sarcosine	C3H7NO2	89.047678464	CNCC(=O)O	InChI=1S/C3H7NO2/c1-4-2-3(5)6/h4H,2H2,1H3,(H,5,6)	FSYKKLYZXJSNPZ-UHFFFAOYSA-N	FSYKKLYZXJSNPZ	KEGG_MRN	known_known	C00213	Sarcosine	Organic compounds	Organic acids and derivatives	Carboxylic acids and derivatives	Amino acids, peptides, and analogues	0	1088	HMDB0000271	C00213	S0074
C00214	Thymidine	C10H14N2O5	242.090271548	OC[C@H]1O[C@H](C[C@@H]1O)n1cc(C)c(=O)[nH]c1=O	InChI=1S/C10H14N2O5/c1-5-3-12(10(16)11-9(5)15)8-2-6(14)7(4-13)17-8/h3,6-8,13-14H,2,4H2,1H3,(H,11,15,16)/t6-,7+,8+/m0/s1	IQFYYKKMVGJFEH-XLPZGREQSA-N	IQFYYKKMVGJFEH	KEGG_MRN	known_known	C00214	Thymidine	Organic compounds	Nucleosides, nucleotides, and analogues	Pyrimidine nucleosides	Pyrimidine 2'-deoxyribonucleosides	0	5789	HMDB0000273	C00214	S0030
C00216	D-Arabinose	C5H10O5	150.05282341999998	O[C@@H]1COC([C@H]([C@@H]1O)O)O	InChI=1S/C5H10O5/c6-2-1-10-5(9)4(8)3(2)7/h2-9H,1H2/t2-,3-,4+,5?/m1/s1	SRBFZHDQGSBBOR-ZRMNMSDTSA-N	SRBFZHDQGSBBOR	KEGG_MRN	known_known	C00181;C00216;C00259;C00476;C01394;C01508;C02096;C02204;C02205;C02479;C02604;C08353;C21057	D-Xylose;D-Arabinose;L-Arabinose;D-Lyxose;Xylose;L-Lyxose;beta-D-Xylose;alpha-D-Lyxose;alpha-D-Xylose;beta-L-Arabinose;alpha-L-Arabinose;beta-D-Ribopyranose;D-Ribose	Organic compounds	Organic oxygen compounds	Organooxygen compounds	Carbohydrates and carbohydrate conjugates	0	NA	NA	C00216	NA
C00217	D-Glutamate	C5H9NO4	147.05315776799998	OC(=O)CC[C@H](C(=O)O)N	InChI=1S/C5H9NO4/c6-3(5(9)10)1-2-4(7)8/h3H,1-2,6H2,(H,7,8)(H,9,10)/t3-/m1/s1	WHUUTDBJXJRKMK-GSVOUGTGSA-N	WHUUTDBJXJRKMK	KEGG_MRN	known_known	C00025;C00217;C00302	L-Glutamate;D-Glutamate;Glutamate	Organic compounds	Organic acids and derivatives	Carboxylic acids and derivatives	Amino acids, peptides, and analogues	0	23327	HMDB0003339	C00217	NA
C00218	Methylamine	CH5N	31.042199159999996	CN	InChI=1S/CH5N/c1-2/h2H2,1H3	BAVYZALUXZFZLV-UHFFFAOYSA-N	BAVYZALUXZFZLV	KEGG_MRN	known_known	C00218	Methylamine	Organic compounds	Organic nitrogen compounds	Organonitrogen compounds	Amines	0	6329	HMDB0000164	C00218	NA
C00219	Arachidonate	C20H32O2	304.240230264	CCCCC/C=C\C/C=C\C/C=C\C/C=C\CCCC(=O)O	InChI=1S/C20H32O2/c1-2-3-4-5-6-7-8-9-10-11-12-13-14-15-16-17-18-19-20(21)22/h6-7,9-10,12-13,15-16H,2-5,8,11,14,17-19H2,1H3,(H,21,22)/b7-6-,10-9-,13-12-,16-15-	YZXBAPSDXZZRGB-DOFZRALJSA-N	YZXBAPSDXZZRGB	KEGG_MRN	known_known	C00219	Arachidonate	Organic compounds	Lipids and lipid-like molecules	Fatty Acyls	Fatty acids and conjugates	0	444899	HMDB0001043	C00219	L0145
C00221	beta-D-Glucose	C6H12O6	180.06338810399998	OC[C@H]1O[C@@H](O)[C@@H]([C@H]([C@@H]1O)O)O	InChI=1S/C6H12O6/c7-1-2-3(8)4(9)5(10)6(11)12-2/h2-11H,1H2/t2-,3-,4+,5-,6-/m1/s1	WQZGKKKJIJFFOK-VFUOTHLCSA-N	WQZGKKKJIJFFOK	KEGG_MRN	known_known	C00031;C00124;C00159;C00221;C00267;C00737;C00738;C00936;C00962;C00984;C01487;C01825;C02209;C06464;C06465;C06466;C06467;C15923;C21032;C21050	D-Glucose;D-Galactose;D-Mannose;beta-D-Glucose;alpha-D-Glucose;D-Aldose;D-Hexose;alpha-D-Mannose;beta-D-Galactose;alpha-D-Galactose;D-Allose;L-Galactose;beta-D-Mannose;D-Altrose;D-Gulose;D-Idose;D-Talose;L-Gulose;L-Altrose;L-Idose	Organic compounds	Organic oxygen compounds	Organooxygen compounds	Carbohydrates and carbohydrate conjugates	0	64689	HMDB0000516	C00221	NA
C00222	3-Oxopropanoate	C3H4O3	88.01604398799999	O=CCC(=O)O	InChI=1S/C3H4O3/c4-2-1-3(5)6/h2H,1H2,(H,5,6)	OAKURXIZZOAYBC-UHFFFAOYSA-N	OAKURXIZZOAYBC	KEGG_MRN	known_known	C00222	3-Oxopropanoate	Organic compounds	Organic oxygen compounds	Organooxygen compounds	Carbonyl compounds	0	868	HMDB0011111	C00222	NA
C00223	p-Coumaroyl-CoA	C30H42N7O18P3S	913.151988394	O=C(NCCSC(=O)/C=C/c1ccc(cc1)O)CCNC(=O)[C@@H](C(COP(=O)(OP(=O)(OC[C@H]1O[C@H]([C@@H]([C@@H]1OP(=O)(O)O)O)n1cnc2c1ncnc2N)O)O)(C)C)O	InChI=1S/C30H42N7O18P3S/c1-30(2,25(42)28(43)33-10-9-20(39)32-11-12-59-21(40)8-5-17-3-6-18(38)7-4-17)14-52-58(49,50)55-57(47,48)51-13-19-24(54-56(44,45)46)23(41)29(53-19)37-16-36-22-26(31)34-15-35-27(22)37/h3-8,15-16,19,23-25,29,38,41-42H,9-14H2,1-2H3,(H,32,39)(H,33,43)(H,47,48)(H,49,50)(H2,31,34,35)(H2,44,45,46)/b8-5+/t19-,23-,24-,25+,29-/m1/s1	DMZOKBALNZWDKI-MATMFAIHSA-N	DMZOKBALNZWDKI	KEGG_MRN	known_known	C00223	p-Coumaroyl-CoA	Organic compounds	Lipids and lipid-like molecules	Fatty Acyls	Fatty acyl thioesters	0	NA	NA	C00223	NA
C00224	Adenylyl sulfate	C10H14N5O10PS	427.0198992780001	O[C@@H]1[C@@H](COP(=O)(OS(=O)(=O)O)O)O[C@H]([C@@H]1O)n1cnc2c1ncnc2N	InChI=1S/C10H14N5O10PS/c11-8-5-9(13-2-12-8)15(3-14-5)10-7(17)6(16)4(24-10)1-23-26(18,19)25-27(20,21)22/h2-4,6-7,10,16-17H,1H2,(H,18,19)(H2,11,12,13)(H,20,21,22)/t4-,6-,7-,10-/m1/s1	IRLPACMLTUPBCL-KQYNXXCUSA-N	IRLPACMLTUPBCL	KEGG_MRN	known_known	C00224	Adenylyl sulfate	Organic compounds	Nucleosides, nucleotides, and analogues	Purine nucleotides	Purine ribonucleotides	0	10238	HMDB0001003	C00224	L0069
C00227	Acetyl phosphate	C2H5O5P	139.98745989	CC(=O)OP(=O)(O)O	InChI=1S/C2H5O5P/c1-2(3)7-8(4,5)6/h1H3,(H2,4,5,6)	LIPOUNRJVLNBCD-UHFFFAOYSA-N	LIPOUNRJVLNBCD	KEGG_MRN	known_known	C00227	Acetyl phosphate	Organic compounds	Organic acids and derivatives	Organic phosphoric acids and derivatives	Phosphate esters	0	186	HMDB0001494	C00227	L0078
C00230	3,4-Dihydroxybenzoate	C7H6O4	154.026608672	OC(=O)c1ccc(c(c1)O)O	InChI=1S/C7H6O4/c8-5-2-1-4(7(10)11)3-6(5)9/h1-3,8-9H,(H,10,11)	YQUVCSBJEUQKSH-UHFFFAOYSA-N	YQUVCSBJEUQKSH	KEGG_MRN	known_known	C00230	3,4-Dihydroxybenzoate	Organic compounds	Benzenoids	Benzene and substituted derivatives	Benzoic acids and derivatives	0	72	HMDB0001856	C00230	L0432
C00231	D-Xylulose 5-phosphate	C5H11O8P	230.019153942	OCC(=O)[C@H]([C@@H](COP(=O)(O)O)O)O	InChI=1S/C5H11O8P/c6-1-3(7)5(9)4(8)2-13-14(10,11)12/h4-6,8-9H,1-2H2,(H2,10,11,12)/t4-,5-/m1/s1	FNZLKVNUWIIPSJ-RFZPGFLSSA-N	FNZLKVNUWIIPSJ	KEGG_MRN	known_known	C00199;C00231;C01101;C03291	D-Ribulose 5-phosphate;D-Xylulose 5-phosphate;L-Ribulose 5-phosphate;L-Xylulose 5-phosphate	Organic compounds	Organic oxygen compounds	Organooxygen compounds	Carbohydrates and carbohydrate conjugates	0	439190	HMDB0000868	C00231	n00971
C00232	Succinate semialdehyde	C4H6O3	102.03169405199999	O=CCCC(=O)O	InChI=1S/C4H6O3/c5-3-1-2-4(6)7/h3H,1-2H2,(H,6,7)	UIUJIQZEACWQSV-UHFFFAOYSA-N	UIUJIQZEACWQSV	KEGG_MRN	known_known	C00232	Succinate semialdehyde	Organic compounds	Lipids and lipid-like molecules	Fatty Acyls	Fatty acids and conjugates	0	1112	HMDB0001259	C00232	n00081
C00233	4-Methyl-2-oxopentanoate	C6H10O3	130.06299417999998	CC(CC(=O)C(=O)O)C	InChI=1S/C6H10O3/c1-4(2)3-5(7)6(8)9/h4H,3H2,1-2H3,(H,8,9)	BKAJNAXTPSGJCU-UHFFFAOYSA-N	BKAJNAXTPSGJCU	KEGG_MRN	known_known	C00233	4-Methyl-2-oxopentanoate	Organic compounds	Organic acids and derivatives	Keto acids and derivatives	Short-chain keto acids and derivatives	0	70	HMDB0000695	C00233	L0161
C00234	10-Formyltetrahydrofolate	C20H23N7O7	473.16589607599997	O=CN(c1ccc(cc1)C(=O)N[C@H](C(=O)O)CCC(=O)O)C[C@H]1CNc2c(N1)c(=O)nc([nH]2)N	InChI=1S/C20H23N7O7/c21-20-25-16-15(18(32)26-20)23-11(7-22-16)8-27(9-28)12-3-1-10(2-4-12)17(31)24-13(19(33)34)5-6-14(29)30/h1-4,9,11,13,23H,5-8H2,(H,24,31)(H,29,30)(H,33,34)(H4,21,22,25,26,32)/t11-,13+/m1/s1	AUFGTPPARQZWDO-YPMHNXCESA-N	AUFGTPPARQZWDO	KEGG_MRN	known_known	C00234	10-Formyltetrahydrofolate	Organic compounds	Organoheterocyclic compounds	Pteridines and derivatives	Pterins and derivatives	0	NA	NA	C00234	NA
C00235	Dimethylallyl diphosphate	C5H12O7P2	246.00582598399998	CC(=CCOP(=O)(OP(=O)(O)O)O)C	InChI=1S/C5H12O7P2/c1-5(2)3-4-11-14(9,10)12-13(6,7)8/h3H,4H2,1-2H3,(H,9,10)(H2,6,7,8)	CBIDRCWHNCKSTO-UHFFFAOYSA-N	CBIDRCWHNCKSTO	KEGG_MRN	known_known	C00235	Dimethylallyl diphosphate	Organic compounds	Lipids and lipid-like molecules	Prenol lipids	Isoprenoid phosphates	0	647	HMDB0001120	C00235	S0238
C00236	3-Phospho-D-glyceroyl phosphate	C3H8O10P2	265.959269716	O=C([C@@H](COP(=O)(O)O)O)OP(=O)(O)O	InChI=1S/C3H8O10P2/c4-2(1-12-14(6,7)8)3(5)13-15(9,10)11/h2,4H,1H2,(H2,6,7,8)(H2,9,10,11)/t2-/m1/s1	LJQLQCAXBUHEAZ-UWTATZPHSA-N	LJQLQCAXBUHEAZ	KEGG_MRN	known_known	C00236	3-Phospho-D-glyceroyl phosphate	Organic compounds	Organic acids and derivatives	Organic phosphoric acids and derivatives	Phosphate esters	0	NA	NA	C00236	NA
C00239	dCMP	C9H14N3O7P	307.056936418	O[C@H]1C[C@@H](O[C@@H]1COP(=O)(O)O)n1ccc(nc1=O)N	InChI=1S/C9H14N3O7P/c10-7-1-2-12(9(14)11-7)8-3-5(13)6(19-8)4-18-20(15,16)17/h1-2,5-6,8,13H,3-4H2,(H2,10,11,14)(H2,15,16,17)/t5-,6+,8+/m0/s1	NCMVOABPESMRCP-SHYZEUOFSA-N	NCMVOABPESMRCP	KEGG_MRN	known_known	C00239	dCMP	Organic compounds	Nucleosides, nucleotides, and analogues	Pyrimidine nucleotides	Pyrimidine deoxyribonucleotides	0	13945	HMDB0001202	C00239	NA
C00242	Guanine	C5H5N5O	151.04940978000002	Nc1nc(=O)c2c([nH]1)nc[nH]2	InChI=1S/C5H5N5O/c6-5-9-3-2(4(11)10-5)7-1-8-3/h1H,(H4,6,7,8,9,10,11)	UYTPUPDQBNUYGX-UHFFFAOYSA-N	UYTPUPDQBNUYGX	KEGG_MRN	known_known	C00242	Guanine	Organic compounds	Organoheterocyclic compounds	Imidazopyrimidines	Purines and purine derivatives	0	764	HMDB0000132	C00242	NA
C00243	Lactose	C12H22O11	342.116211524	OC[C@H]1OC(O)[C@@H]([C@H]([C@@H]1O[C@@H]1O[C@H](CO)[C@@H]([C@@H]([C@H]1O)O)O)O)O	InChI=1S/C12H22O11/c13-1-3-5(15)6(16)9(19)12(22-3)23-10-4(2-14)21-11(20)8(18)7(10)17/h3-20H,1-2H2/t3-,4-,5+,6+,7-,8-,9-,10-,11?,12+/m1/s1	GUBGYTABKSRVRQ-QKKXKWKRSA-N	GUBGYTABKSRVRQ	KEGG_MRN	known_known	C00185;C00208;C00243;C00897;C01970;C01971;C02964;C06421;C06422;C20236;C20861	Cellobiose;Maltose;Lactose;alpha-Maltose;beta-Lactose;beta-Maltose;4-O-beta-D-Glucopyranosyl-D-mannose;alpha-Cellobiose;beta-Cellobiose;4-O-beta-D-Mannopyranosyl-D-glucopyranose;Mannobiose	Organic compounds	Organic oxygen compounds	Organooxygen compounds	Carbohydrates and carbohydrate conjugates	0	440995	NA	C00243	NA
C00245	Taurine	C2H7NO3S	125.01466408399999	NCCS(=O)(=O)O	InChI=1S/C2H7NO3S/c3-1-2-7(4,5)6/h1-3H2,(H,4,5,6)	XOAAWQZATWQOTB-UHFFFAOYSA-N	XOAAWQZATWQOTB	KEGG_MRN	known_known	C00245	Taurine	Organic compounds	Organic acids and derivatives	Organic sulfonic acids and derivatives	Organosulfonic acids and derivatives	0	1123	HMDB0000251	C00245	S0009
C00246	Butanoic acid	C4H8O2	88.052429496	CCCC(=O)O	InChI=1S/C4H8O2/c1-2-3-4(5)6/h2-3H2,1H3,(H,5,6)	FERIUCNNQQJTOY-UHFFFAOYSA-N	FERIUCNNQQJTOY	KEGG_MRN	known_known	C00246	Butanoic acid	Organic compounds	Lipids and lipid-like molecules	Fatty Acyls	Fatty acids and conjugates	0	264	HMDB0000039	C00246	S0375
C00247	L-Sorbose	C6H12O6	180.06338810399998	OCC1(O)OC[C@@H]([C@H]([C@@H]1O)O)O	InChI=1S/C6H12O6/c7-2-6(11)5(10)4(9)3(8)1-12-6/h3-5,7-11H,1-2H2/t3-,4+,5-,6?/m0/s1	LKDRXBCSQODPBY-AMVSKUEXSA-N	LKDRXBCSQODPBY	KEGG_MRN	known_known	C00247;C00764;C00795;C05003;C06468;C08356	L-Sorbose;D-Sorbose;D-Tagatose;D-Fructose;D-Psicose;alpha-L-Sorbopyranose	Organic compounds	Organic oxygen compounds	Organooxygen compounds	Carbohydrates and carbohydrate conjugates	0	NA	NA	C00247	NA
C00248	Lipoamide	C8H15NOS2	205.0595061	NC(=O)CCCCC1SSCC1	InChI=1S/C8H15NOS2/c9-8(10)4-2-1-3-7-5-6-11-12-7/h7H,1-6H2,(H2,9,10)	FCCDDURTIIUXBY-UHFFFAOYSA-N	FCCDDURTIIUXBY	KEGG_MRN	known_known	C00248	Lipoamide	Organic compounds	Organoheterocyclic compounds	Dithiolanes	Lipoamides	0	863	HMDB0000962	C00248	L0221
C00249	Hexadecanoic acid	C16H32O2	256.240230264	CCCCCCCCCCCCCCCC(=O)O	InChI=1S/C16H32O2/c1-2-3-4-5-6-7-8-9-10-11-12-13-14-15-16(17)18/h2-15H2,1H3,(H,17,18)	IPCSVZSSVZVIGE-UHFFFAOYSA-N	IPCSVZSSVZVIGE	KEGG_MRN	known_known	C00249	Hexadecanoic acid	Organic compounds	Lipids and lipid-like molecules	Fatty Acyls	Fatty acids and conjugates	0	985	HMDB0000220	C00249	S0135
C00250	Pyridoxal	C8H9NO3	167.058243148	O=Cc1c(CO)cnc(c1O)C	InChI=1S/C8H9NO3/c1-5-8(12)7(4-11)6(3-10)2-9-5/h2,4,10,12H,3H2,1H3	RADKZDMFGJYCBB-UHFFFAOYSA-N	RADKZDMFGJYCBB	KEGG_MRN	known_known	C00250	Pyridoxal	Organic compounds	Organoheterocyclic compounds	Pyridines and derivatives	Pyridine carboxaldehydes	0	1050	HMDB0001545	C00250	L0194
C00251	Chorismate	C10H10O6	226.04773803999998	O[C@@H]1C=CC(=C[C@H]1OC(=C)C(=O)O)C(=O)O	InChI=1S/C10H10O6/c1-5(9(12)13)16-8-4-6(10(14)15)2-3-7(8)11/h2-4,7-8,11H,1H2,(H,12,13)(H,14,15)/t7-,8-/m1/s1	WTFXTQVDAKGDEY-HTQZYQBOSA-N	WTFXTQVDAKGDEY	KEGG_MRN	known_known	C00251	Chorismate	Organic compounds	Organic acids and derivatives	Carboxylic acids and derivatives	Dicarboxylic acids and derivatives	0	12039	HMDB0012199	C00251	L0298
C00252	Isomaltose	C12H22O11	342.116211524	OC[C@H]1O[C@H](OC[C@H]2OC(O)[C@@H]([C@H]([C@@H]2O)O)O)[C@@H]([C@H]([C@@H]1O)O)O	InChI=1S/C12H22O11/c13-1-3-5(14)8(17)10(19)12(23-3)21-2-4-6(15)7(16)9(18)11(20)22-4/h3-20H,1-2H2/t3-,4-,5-,6-,7+,8+,9-,10-,11?,12+/m1/s1	DLRVVLDZNNYCBX-RTPHMHGBSA-N	DLRVVLDZNNYCBX	KEGG_MRN	known_known	C00252;C01728;C05400;C05402;C08240	Isomaltose;Mannobiose;Epimelibiose;Melibiose;Gentiobiose	Organic compounds	Organic oxygen compounds	Organooxygen compounds	Carbohydrates and carbohydrate conjugates	0	439193	HMDB0002923	C00252	S0341
C00253	Nicotinate	C6H5NO2	123.0320284	OC(=O)c1cccnc1	InChI=1S/C6H5NO2/c8-6(9)5-2-1-3-7-4-5/h1-4H,(H,8,9)	PVNIIMVLHYAWGP-UHFFFAOYSA-N	PVNIIMVLHYAWGP	KEGG_MRN	known_known	C00253	Nicotinate	Organic compounds	Organoheterocyclic compounds	Pyridines and derivatives	Pyridinecarboxylic acids and derivatives	0	938	HMDB0001488	C00253	S0008
C00254	Prephenate	C10H10O6	226.04773803999998	OC1C=CC(C=C1)(CC(=O)C(=O)O)C(=O)O	InChI=1S/C10H10O6/c11-6-1-3-10(4-2-6,9(15)16)5-7(12)8(13)14/h1-4,6,11H,5H2,(H,13,14)(H,15,16)	FPWMCUPFBRFMLH-UHFFFAOYSA-N	FPWMCUPFBRFMLH	KEGG_MRN	known_known	C00254	Prephenate	Organic compounds	Organic acids and derivatives	Keto acids and derivatives	Gamma-keto acids and derivatives	0	1028	HMDB0012283	C00254	L0118
C00255	Riboflavin	C17H20N4O6	376.13828435999994	OC[C@H]([C@H]([C@H](Cn1c2cc(C)c(cc2nc2c1nc(=O)[nH]c2=O)C)O)O)O	InChI=1S/C17H20N4O6/c1-7-3-9-10(4-8(7)2)21(5-11(23)14(25)12(24)6-22)15-13(18-9)16(26)20-17(27)19-15/h3-4,11-12,14,22-25H,5-6H2,1-2H3,(H,20,26,27)/t11-,12+,14-/m0/s1	AUNGANRZJHBGPY-SCRDCRAPSA-N	AUNGANRZJHBGPY	KEGG_MRN	known_known	C00255	Riboflavin	Organic compounds	Organoheterocyclic compounds	Pteridines and derivatives	Alloxazines and isoalloxazines	0	493570	HMDB0000244	C00255	n01905
C00256	(R)-Lactate	C3H6O3	90.03169405199999	OC(=O)[C@H](O)C	InChI=1S/C3H6O3/c1-2(4)3(5)6/h2,4H,1H3,(H,5,6)/t2-/m1/s1	JVTAAEKCZFNVCJ-UWTATZPHSA-N	JVTAAEKCZFNVCJ	KEGG_MRN	known_known	C00186;C00256;C01432	(S)-Lactate;(R)-Lactate;Lactate	Organic compounds	Organic acids and derivatives	Hydroxy acids and derivatives	Alpha hydroxy acids and derivatives	0	61503	HMDB0001311	C00256	NA
C00257	D-Gluconic acid	C6H12O7	196.058302724	OC[C@H]([C@H]([C@@H]([C@H](C(=O)O)O)O)O)O	InChI=1S/C6H12O7/c7-1-2(8)3(9)4(10)5(11)6(12)13/h2-5,7-11H,1H2,(H,12,13)/t2-,3-,4+,5-/m1/s1	RGHNJXZEOKUKBD-SQOUGZDYSA-N	RGHNJXZEOKUKBD	KEGG_MRN	known_known	C00257;C00514;C00770;C00800;C00817;C00880;C15930	D-Gluconic acid;D-Mannonate;L-Idonate;L-Gulonate;D-Altronate;D-Galactonate;L-Galactonate	Organic compounds	Organic oxygen compounds	Organooxygen compounds	Carbohydrates and carbohydrate conjugates	0	10690	HMDB0000625	C00257	S0117
C00258	D-Glycerate	C3H6O4	106.026608672	OC[C@H](C(=O)O)O	InChI=1S/C3H6O4/c4-1-2(5)3(6)7/h2,4-5H,1H2,(H,6,7)/t2-/m1/s1	RBNPOMFGQQGHHO-UWTATZPHSA-N	RBNPOMFGQQGHHO	KEGG_MRN	known_known	C00258	D-Glycerate	Organic compounds	Organic oxygen compounds	Organooxygen compounds	Carbohydrates and carbohydrate conjugates	0	439194	HMDB0000139	C00258	NA
C00259	L-Arabinose	C5H10O5	150.05282341999998	O[C@H]1COC([C@@H]([C@H]1O)O)O	InChI=1S/C5H10O5/c6-2-1-10-5(9)4(8)3(2)7/h2-9H,1H2/t2-,3-,4+,5?/m0/s1	SRBFZHDQGSBBOR-HWQSCIPKSA-N	SRBFZHDQGSBBOR	KEGG_MRN	known_known	C00181;C00216;C00259;C00476;C01394;C01508;C02096;C02204;C02205;C02479;C02604;C08353;C21057	D-Xylose;D-Arabinose;L-Arabinose;D-Lyxose;Xylose;L-Lyxose;beta-D-Xylose;alpha-D-Lyxose;alpha-D-Xylose;beta-L-Arabinose;alpha-L-Arabinose;beta-D-Ribopyranose;D-Ribose	Organic compounds	Organic oxygen compounds	Organooxygen compounds	Carbohydrates and carbohydrate conjugates	0	439195	HMDB0000646	C00259	NA
C00261	Benzaldehyde	C7H6O	106.041864812	O=Cc1ccccc1	InChI=1S/C7H6O/c8-6-7-4-2-1-3-5-7/h1-6H	HUMNYLRZRPPJDN-UHFFFAOYSA-N	HUMNYLRZRPPJDN	KEGG_MRN	known_known	C00193;C00261	Aromatic aldehyde;Benzaldehyde	Organic compounds	Benzenoids	Benzene and substituted derivatives	Benzoyl derivatives	0	NA	NA	NA	NA
C00262	Hypoxanthine	C5H4N4O	136.038510748	O=c1nc[nH]c2c1[nH]cn2	InChI=1S/C5H4N4O/c10-5-3-4(7-1-6-3)8-2-9-5/h1-2H,(H2,6,7,8,9,10)	FDGQSTZJBFJUBT-UHFFFAOYSA-N	FDGQSTZJBFJUBT	KEGG_MRN	known_known	C00262	Hypoxanthine	Organic compounds	Organoheterocyclic compounds	Imidazopyrimidines	Purines and purine derivatives	0	790	HMDB0000157	C00262	S0012
C00263	L-Homoserine	C4H9NO3	119.05824314799999	OCC[C@@H](C(=O)O)N	InChI=1S/C4H9NO3/c5-3(1-2-6)4(7)8/h3,6H,1-2,5H2,(H,7,8)/t3-/m0/s1	UKAUYVFTDYCKQA-VKHMYHEASA-N	UKAUYVFTDYCKQA	KEGG_MRN	known_known	C00263	L-Homoserine	Organic compounds	Organic acids and derivatives	Carboxylic acids and derivatives	Amino acids, peptides, and analogues	0	12647	HMDB0000719	C00263	S0107
C00266	Glycolaldehyde	C2H4O2	60.021129368	OCC=O	InChI=1S/C2H4O2/c3-1-2-4/h1,4H,2H2	WGCNASOHLSPBMP-UHFFFAOYSA-N	WGCNASOHLSPBMP	KEGG_MRN	known_known	C00266	Glycolaldehyde	Organic compounds	Organic oxygen compounds	Organooxygen compounds	Carbonyl compounds	0	756	HMDB0003344	C00266	NA
C00267	alpha-D-Glucose	C6H12O6	180.06338810399998	OC[C@H]1O[C@H](O)[C@@H]([C@H]([C@@H]1O)O)O	InChI=1S/C6H12O6/c7-1-2-3(8)4(9)5(10)6(11)12-2/h2-11H,1H2/t2-,3-,4+,5-,6+/m1/s1	WQZGKKKJIJFFOK-DVKNGEFBSA-N	WQZGKKKJIJFFOK	KEGG_MRN	known_known	C00031;C00124;C00159;C00221;C00267;C00737;C00738;C00936;C00962;C00984;C01487;C01825;C02209;C06464;C06465;C06466;C06467;C15923;C21032;C21050	D-Glucose;D-Galactose;D-Mannose;beta-D-Glucose;alpha-D-Glucose;D-Aldose;D-Hexose;alpha-D-Mannose;beta-D-Galactose;alpha-D-Galactose;D-Allose;L-Galactose;beta-D-Mannose;D-Altrose;D-Gulose;D-Idose;D-Talose;L-Gulose;L-Altrose;L-Idose	Organic compounds	Organic oxygen compounds	Organooxygen compounds	Carbohydrates and carbohydrate conjugates	0	79025	HMDB0003345	C00267	S0099
C00268	Dihydrobiopterin	C9H13N5O3	239.10183927600002	C[C@@H]([C@@H]([C@H]1CN=c2c(=N1)c(=O)nc([nH]2)N)O)O	InChI=1S/C9H13N5O3/c1-3(15)6(16)4-2-11-7-5(12-4)8(17)14-9(10)13-7/h3-4,6,15-16H,2H2,1H3,(H3,10,11,13,14,17)/t3-,4+,6-/m0/s1	ZHQJVZLJDXWFFX-RPDRRWSUSA-N	ZHQJVZLJDXWFFX	KEGG_MRN	known_known	C00268	Dihydrobiopterin	Organic compounds	Organoheterocyclic compounds	Pteridines and derivatives	Pterins and derivatives	0	133246	HMDB0002215	C00268	NA
C00270	N-Acetylneuraminate	C11H19NO9	309.10598118800004	OC[C@H]([C@H]([C@@H]1OC(O)(C[C@@H]([C@H]1NC(=O)C)O)C(=O)O)O)O	InChI=1S/C11H19NO9/c1-4(14)12-7-5(15)2-11(20,10(18)19)21-9(7)8(17)6(16)3-13/h5-9,13,15-17,20H,2-3H2,1H3,(H,12,14)(H,18,19)/t5-,6+,7+,8+,9+,11?/m0/s1	SQVRNKJHWKZAKO-LUWBGTNYSA-N	SQVRNKJHWKZAKO	KEGG_MRN	known_known	C00270;C19909;C19910	N-Acetylneuraminate;N-Acetyl-alpha-neuraminate;N-Acetyl-beta-neuraminate	Organic compounds	Organic oxygen compounds	Organooxygen compounds	Carbohydrates and carbohydrate conjugates	0	NA	NA	C00270	NA
C00272	Tetrahydrobiopterin	C9H15N5O3	241.11748934000002	C[C@@H]([C@@H]([C@H]1CNc2c(N1)c(=O)nc([nH]2)N)O)O	InChI=1S/C9H15N5O3/c1-3(15)6(16)4-2-11-7-5(12-4)8(17)14-9(10)13-7/h3-4,6,12,15-16H,2H2,1H3,(H4,10,11,13,14,17)/t3-,4+,6-/m0/s1	FNKQXYHWGSIFBK-RPDRRWSUSA-N	FNKQXYHWGSIFBK	KEGG_MRN	known_known	C00272;C20264	Tetrahydrobiopterin;L-threo-Tetrahydrobiopterin	Organic compounds	Organoheterocyclic compounds	Pteridines and derivatives	Pterins and derivatives	0	44257	HMDB0059658	C00272	n01019
C00273	5-Dehydro-D-fructose	C6H10O6	178.04773803999998	OCC(=O)[C@H]([C@@H](C(=O)CO)O)O	InChI=1S/C6H10O6/c7-1-3(9)5(11)6(12)4(10)2-8/h5-8,11-12H,1-2H2/t5-,6-/m1/s1	AWQIYVPBMVSGCL-PHDIDXHHSA-N	AWQIYVPBMVSGCL	KEGG_MRN	known_known	C00273	5-Dehydro-D-fructose	Organic compounds	Organic oxygen compounds	Organooxygen compounds	Carbohydrates and carbohydrate conjugates	0	NA	NA	C00273	NA
C00275	D-Mannose 6-phosphate	C6H13O9P	260.029718626	OC1O[C@H](COP(=O)(O)O)[C@H]([C@@H]([C@@H]1O)O)O	InChI=1S/C6H13O9P/c7-3-2(1-14-16(11,12)13)15-6(10)5(9)4(3)8/h2-10H,1H2,(H2,11,12,13)/t2-,3-,4+,5+,6?/m1/s1	NBSCHQHZLSJFNQ-QTVWNMPRSA-N	NBSCHQHZLSJFNQ	KEGG_MRN	known_known	C00092;C00275;C00668;C01113;C01172;C02962;C02965;C03735	D-Glucose 6-phosphate;D-Mannose 6-phosphate;alpha-D-Glucose 6-phosphate;D-Galactose 6-phosphate;beta-D-Glucose 6-phosphate;D-Allose 6-phosphate;D-Hexose 6-phosphate;alpha-D-Hexose 6-phosphate	Organic compounds	Organic oxygen compounds	Organooxygen compounds	Carbohydrates and carbohydrate conjugates	0	NA	NA	C00275	NA
C00279	D-Erythrose 4-phosphate	C4H9O7P	200.00858925799997	O=C[C@@H]([C@@H](COP(=O)(O)O)O)O	InChI=1S/C4H9O7P/c5-1-3(6)4(7)2-11-12(8,9)10/h1,3-4,6-7H,2H2,(H2,8,9,10)/t3-,4+/m0/s1	NGHMDNPXVRFFGS-IUYQGCFVSA-N	NGHMDNPXVRFFGS	KEGG_MRN	known_known	C00279;C03109	D-Erythrose 4-phosphate;D-Threose 4-phosphate	Organic compounds	Organic oxygen compounds	Organooxygen compounds	Carbohydrates and carbohydrate conjugates	0	122357	HMDB0001321	C00279	L0290
C00280	Androstenedione	C19H26O2	286.193280072	O=C1CC[C@]2(C(=C1)CC[C@@H]1[C@@H]2CC[C@]2([C@H]1CCC2=O)C)C	InChI=1S/C19H26O2/c1-18-9-7-13(20)11-12(18)3-4-14-15-5-6-17(21)19(15,2)10-8-16(14)18/h11,14-16H,3-10H2,1-2H3/t14-,15-,16-,18-,19-/m0/s1	AEMFNILZOJDQLW-QAGGRKNESA-N	AEMFNILZOJDQLW	KEGG_MRN	known_known	C00280	Androstenedione	Organic compounds	Lipids and lipid-like molecules	Steroids and steroid derivatives	Androstane steroids	0	6128	HMDB0000053	C00280	L0279
C00284	EDTA	C10H16N2O8	292.090665472	OC(=O)CN(CC(=O)O)CCN(CC(=O)O)CC(=O)O	InChI=1S/C10H16N2O8/c13-7(14)3-11(4-8(15)16)1-2-12(5-9(17)18)6-10(19)20/h1-6H2,(H,13,14)(H,15,16)(H,17,18)(H,19,20)	KCXVZYZYPLLWCC-UHFFFAOYSA-N	KCXVZYZYPLLWCC	KEGG_MRN	known_known	C00284	EDTA	Organic compounds	Organic acids and derivatives	Carboxylic acids and derivatives	Tetracarboxylic acids and derivatives	0	6049	HMDB0015109	C00284	S0347
C00286	dGTP	C10H16N5O13P3	506.99574546199995	O[C@H]1C[C@@H](O[C@@H]1COP(=O)(OP(=O)(OP(=O)(O)O)O)O)n1cnc2c1[nH]c(N)nc2=O	InChI=1S/C10H16N5O13P3/c11-10-13-8-7(9(17)14-10)12-3-15(8)6-1-4(16)5(26-6)2-25-30(21,22)28-31(23,24)27-29(18,19)20/h3-6,16H,1-2H2,(H,21,22)(H,23,24)(H2,18,19,20)(H3,11,13,14,17)/t4-,5+,6+/m0/s1	HAAZLUGHYHWQIW-KVQBGUIXSA-N	HAAZLUGHYHWQIW	KEGG_MRN	known_known	C00286	dGTP	Organic compounds	Nucleosides, nucleotides, and analogues	Purine nucleotides	Purine deoxyribonucleotides	0	65103	HMDB0001440	C00286	L0077
C00292	Aniline	C6H7N	93.057849224	Nc1ccccc1	InChI=1S/C6H7N/c7-6-4-2-1-3-5-6/h1-5H,7H2	PAYRUJLWNCNPSJ-UHFFFAOYSA-N	PAYRUJLWNCNPSJ	KEGG_MRN	known_known	C00292	Aniline	Organic compounds	Benzenoids	Benzene and substituted derivatives	Aniline and substituted anilines	0	6115	HMDB0003012	C00292	NA
C00294	Inosine	C10H12N4O5	268.080769484	OC[C@H]1O[C@H]([C@@H]([C@@H]1O)O)n1cnc2c1[nH]cnc2=O	InChI=1S/C10H12N4O5/c15-1-4-6(16)7(17)10(19-4)14-3-13-5-8(14)11-2-12-9(5)18/h2-4,6-7,10,15-17H,1H2,(H,11,12,18)/t4-,6-,7-,10-/m1/s1	UGQMRVRMYYASKQ-KQYNXXCUSA-N	UGQMRVRMYYASKQ	KEGG_MRN	known_known	C00294	Inosine	Organic compounds	Nucleosides, nucleotides, and analogues	Purine nucleosides	NA	0	6021	HMDB0000195	C00294	S0032
C00295	Orotate	C5H4N2O4	156.017106608	O=c1[nH]c(=O)[nH]c(c1)C(=O)O	InChI=1S/C5H4N2O4/c8-3-1-2(4(9)10)6-5(11)7-3/h1H,(H,9,10)(H2,6,7,8,11)	PXQPEWDEAKTCGB-UHFFFAOYSA-N	PXQPEWDEAKTCGB	KEGG_MRN	known_known	C00295	Orotate	Organic compounds	Organoheterocyclic compounds	Diazines	Pyrimidines and pyrimidine derivatives	0	967	HMDB0000226	C00295	NA
C00296	Quinate	C7H12O6	192.06338810399998	OC1[C@H](O)CC(C[C@H]1O)(O)C(=O)O	InChI=1S/C7H12O6/c8-3-1-7(13,6(11)12)2-4(9)5(3)10/h3-5,8-10,13H,1-2H2,(H,11,12)/t3-,4-,5?,7?/m1/s1	AAWZDTNXLSGCEK-LNVDRNJUSA-N	AAWZDTNXLSGCEK	KEGG_MRN	known_known	C00296	Quinate	Organic compounds	Organic oxygen compounds	Organooxygen compounds	Alcohols and polyols	0	NA	NA	C00296	NA
C00299	Uridine	C9H12N2O6	244.06953610399998	OC[C@H]1O[C@H]([C@@H]([C@@H]1O)O)n1ccc(=O)[nH]c1=O	InChI=1S/C9H12N2O6/c12-3-4-6(14)7(15)8(17-4)11-2-1-5(13)10-9(11)16/h1-2,4,6-8,12,14-15H,3H2,(H,10,13,16)/t4-,6-,7-,8-/m1/s1	DRTQHJPVMGBUCF-XVFCMESISA-N	DRTQHJPVMGBUCF	KEGG_MRN	known_known	C00299;C16745	Uridine;Spongouridine	Organic compounds	Nucleosides, nucleotides, and analogues	Pyrimidine nucleosides	NA	0	6029	HMDB0000296	C00299	NA
C00300	Creatine	C4H9N3O2	131.069476528	OC(=O)CN(C(=N)N)C	InChI=1S/C4H9N3O2/c1-7(4(5)6)2-3(8)9/h2H2,1H3,(H3,5,6)(H,8,9)	CVSVTCORWBXHQV-UHFFFAOYSA-N	CVSVTCORWBXHQV	KEGG_MRN	known_known	C00300	Creatine	Organic compounds	Organic acids and derivatives	Carboxylic acids and derivatives	Amino acids, peptides, and analogues	0	586	HMDB0000064	C00300	S0047
C00301	ADP-ribose	C15H23N5O14P2	559.0716736759999	O[C@@H]1[C@@H](COP(=O)(OP(=O)(OC[C@H]2O[C@H]([C@@H]([C@@H]2O)O)O)O)O)O[C@H]([C@@H]1O)n1cnc2c1ncnc2N	InChI=1S/C15H23N5O14P2/c16-12-7-13(18-3-17-12)20(4-19-7)14-10(23)8(21)5(32-14)1-30-35(26,27)34-36(28,29)31-2-6-9(22)11(24)15(25)33-6/h3-6,8-11,14-15,21-25H,1-2H2,(H,26,27)(H,28,29)(H2,16,17,18)/t5-,6-,8-,9-,10-,11-,14-,15-/m1/s1	SRNWOUGRCWSEMX-KEOHHSTQSA-N	SRNWOUGRCWSEMX	KEGG_MRN	known_known	C00301	ADP-ribose	Organic compounds	Nucleosides, nucleotides, and analogues	Purine nucleotides	Purine nucleotide sugars	0	NA	NA	C00301	NA
C00302	Glutamate	C5H9NO4	147.05315776799998	OC(=O)CCC(C(=O)O)N	InChI=1S/C5H9NO4/c6-3(5(9)10)1-2-4(7)8/h3H,1-2,6H2,(H,7,8)(H,9,10)	WHUUTDBJXJRKMK-UHFFFAOYSA-N	WHUUTDBJXJRKMK	KEGG_MRN	known_known	C00025;C00217;C00302	L-Glutamate;D-Glutamate;Glutamate	Organic compounds	Organic acids and derivatives	Carboxylic acids and derivatives	Amino acids, peptides, and analogues	0	0	HMDB0060475	C00302	NA
C00307	CDP-choline	C14H26N4O11P2	488.10733091199995	O[C@@H]1[C@@H](COP(=O)(OP(=O)(OCC[N+](C)(C)C)[O-])O)O[C@H]([C@@H]1O)n1ccc(nc1=O)N	InChI=1S/C14H26N4O11P2/c1-18(2,3)6-7-26-30(22,23)29-31(24,25)27-8-9-11(19)12(20)13(28-9)17-5-4-10(15)16-14(17)21/h4-5,9,11-13,19-20H,6-8H2,1-3H3,(H3-,15,16,21,22,23,24,25)/t9-,11-,12-,13-/m1/s1	RZZPDXZPRHQOCG-OJAKKHQRSA-N	RZZPDXZPRHQOCG	KEGG_MRN	known_known	C00307	CDP-choline	Organic compounds	Nucleosides, nucleotides, and analogues	Pyrimidine nucleotides	Pyrimidine ribonucleotides	0	13804	HMDB0001413	C00307	S0241
C00309	D-Ribulose	C5H10O5	150.05282341999998	OCC1(O)OC[C@H]([C@H]1O)O	InChI=1S/C5H10O5/c6-2-5(9)4(8)3(7)1-10-5/h3-4,6-9H,1-2H2/t3-,4-,5?/m1/s1	LQXVFWRQNMEDEE-ZZKAVYKESA-N	LQXVFWRQNMEDEE	KEGG_MRN	known_known	C00309;C00310;C00312;C00508;C08354	D-Ribulose;D-Xylulose;L-Xylulose;L-Ribulose;alpha-D-Ribulose	Organic compounds	Organic oxygen compounds	Organooxygen compounds	Carbohydrates and carbohydrate conjugates	0	NA	NA	C00309	NA
C00310	D-Xylulose	C5H10O5	150.05282341999998	OCC1(O)OC[C@H]([C@@H]1O)O	InChI=1S/C5H10O5/c6-2-5(9)4(8)3(7)1-10-5/h3-4,6-9H,1-2H2/t3-,4+,5?/m1/s1	LQXVFWRQNMEDEE-OVEKKEMJSA-N	LQXVFWRQNMEDEE	KEGG_MRN	known_known	C00309;C00310;C00312;C00508;C08354	D-Ribulose;D-Xylulose;L-Xylulose;L-Ribulose;alpha-D-Ribulose	Organic compounds	Organic oxygen compounds	Organooxygen compounds	Carbohydrates and carbohydrate conjugates	0	439204	HMDB0003371	C00310	NA
C00311	Isocitrate	C6H8O7	192.027002596	OC(=O)CC(C(C(=O)O)O)C(=O)O	InChI=1S/C6H8O7/c7-3(8)1-2(5(10)11)4(9)6(12)13/h2,4,9H,1H2,(H,7,8)(H,10,11)(H,12,13)	ODBLHEXUDAPZAU-UHFFFAOYSA-N	ODBLHEXUDAPZAU	KEGG_MRN	known_known	C00311;C00451;C04617	Isocitrate;(1R,2S)-1-Hydroxypropane-1,2,3-tricarboxylate;(1S,2S)-1-Hydroxypropane-1,2,3-tricarboxylate	Organic compounds	Organic acids and derivatives	Carboxylic acids and derivatives	Tricarboxylic acids and derivatives	0	1198	HMDB0000193	C00311	S0115
C00312	L-Xylulose	C5H10O5	150.05282341999998	OCC1(O)OC[C@@H]([C@H]1O)O	InChI=1S/C5H10O5/c6-2-5(9)4(8)3(7)1-10-5/h3-4,6-9H,1-2H2/t3-,4+,5?/m0/s1	LQXVFWRQNMEDEE-PYHARJCCSA-N	LQXVFWRQNMEDEE	KEGG_MRN	known_known	C00309;C00310;C00312;C00508;C08354	D-Ribulose;D-Xylulose;L-Xylulose;L-Ribulose;alpha-D-Ribulose	Organic compounds	Organic oxygen compounds	Organooxygen compounds	Carbohydrates and carbohydrate conjugates	0	NA	NA	C00312	NA
C00313	Oxalyl-CoA	C23H36N7O19P3S	839.099952822	O=C(NCCSC(=O)C(=O)O)CCNC(=O)[C@@H](C(COP(=O)(OP(=O)(OC[C@H]1O[C@H]([C@@H]([C@@H]1OP(=O)(O)O)O)n1cnc2c1ncnc2N)O)O)(C)C)O	InChI=1S/C23H36N7O19P3S/c1-23(2,16(33)19(34)26-4-3-12(31)25-5-6-53-22(37)21(35)36)8-46-52(43,44)49-51(41,42)45-7-11-15(48-50(38,39)40)14(32)20(47-11)30-10-29-13-17(24)27-9-28-18(13)30/h9-11,14-16,20,32-33H,3-8H2,1-2H3,(H,25,31)(H,26,34)(H,35,36)(H,41,42)(H,43,44)(H2,24,27,28)(H2,38,39,40)/t11-,14-,15-,16+,20-/m1/s1	QVXMZFTWJVBUHP-IBOSZNHHSA-N	QVXMZFTWJVBUHP	KEGG_MRN	known_known	C00313	Oxalyl-CoA	Organic compounds	Lipids and lipid-like molecules	Fatty Acyls	Fatty acyl thioesters	0	11966123	NA	C00313	NA
C00314	Pyridoxine	C8H11NO3	169.073893212	OCc1c(CO)cnc(c1O)C	InChI=1S/C8H11NO3/c1-5-8(12)7(4-11)6(3-10)2-9-5/h2,10-12H,3-4H2,1H3	LXNHXLLTXMVWPM-UHFFFAOYSA-N	LXNHXLLTXMVWPM	KEGG_MRN	known_known	C00314	Pyridoxine	Organic compounds	Organoheterocyclic compounds	Pyridines and derivatives	Pyridoxines	0	1054	HMDB0000239	C00314	S0080
C00315	Spermidine	C7H19N3	145.15789760799998	NCCCNCCCCN	InChI=1S/C7H19N3/c8-4-1-2-6-10-7-3-5-9/h10H,1-9H2	ATHGHQPFGPMSJY-UHFFFAOYSA-N	ATHGHQPFGPMSJY	KEGG_MRN	known_known	C00315	Spermidine	Organic compounds	Organic nitrogen compounds	Organonitrogen compounds	Amines	0	1102	HMDB0001257	C00315	L0153
C00318	L-Carnitine	C7H15NO3	161.10519334	O[C@@H](C[N+](C)(C)C)CC(=O)[O-]	InChI=1S/C7H15NO3/c1-8(2,3)5-6(9)4-7(10)11/h6,9H,4-5H2,1-3H3/t6-/m1/s1	PHIQHXFUZVPYII-ZCFIWIBFSA-N	PHIQHXFUZVPYII	KEGG_MRN	known_known	C00318;C00487;C15025	L-Carnitine;Carnitine;(S)-Carnitine	Organic compounds	Organic nitrogen compounds	Organonitrogen compounds	Quaternary ammonium salts	0	2724480	HMDB0000062	C00318	S0060
C00319	Sphingosine	C18H37NO2	299.282429424	CCCCCCCCCCCCC/C=C/[C@H]([C@H](CO)N)O	InChI=1S/C18H37NO2/c1-2-3-4-5-6-7-8-9-10-11-12-13-14-15-18(21)17(19)16-20/h14-15,17-18,20-21H,2-13,16,19H2,1H3/b15-14+/t17-,18+/m0/s1	WWUZIQQURGPMPG-KRWOKUGFSA-N	WWUZIQQURGPMPG	KEGG_MRN	known_known	C00319	Sphingosine	Organic compounds	Organic nitrogen compounds	Organonitrogen compounds	Amines	0	5280335	NA	C00319	L0160
C00322	2-Oxoadipate	C6H8O5	160.03717335599998	OC(=O)CCCC(=O)C(=O)O	InChI=1S/C6H8O5/c7-4(6(10)11)2-1-3-5(8)9/h1-3H2,(H,8,9)(H,10,11)	FGSBNBBHOZHUBO-UHFFFAOYSA-N	FGSBNBBHOZHUBO	KEGG_MRN	known_known	C00322	2-Oxoadipate	Organic compounds	Organic acids and derivatives	Keto acids and derivatives	Medium-chain keto acids and derivatives	0	71	HMDB0000225	C00322	L0329
C00323	Caffeoyl-CoA	C30H42N7O19P3S	929.146903014	O=C(NCCSC(=O)/C=C/c1ccc(c(c1)O)O)CCNC(=O)[C@@H](C(COP(=O)(OP(=O)(OC[C@H]1O[C@H]([C@@H]([C@@H]1OP(=O)(O)O)O)n1cnc2c1ncnc2N)O)O)(C)C)O	InChI=1S/C30H42N7O19P3S/c1-30(2,25(43)28(44)33-8-7-20(40)32-9-10-60-21(41)6-4-16-3-5-17(38)18(39)11-16)13-53-59(50,51)56-58(48,49)52-12-19-24(55-57(45,46)47)23(42)29(54-19)37-15-36-22-26(31)34-14-35-27(22)37/h3-6,11,14-15,19,23-25,29,38-39,42-43H,7-10,12-13H2,1-2H3,(H,32,40)(H,33,44)(H,48,49)(H,50,51)(H2,31,34,35)(H2,45,46,47)/b6-4+/t19-,23-,24-,25+,29-/m1/s1	QHRGJMIMHCLHRG-ZSELIEHESA-N	QHRGJMIMHCLHRG	KEGG_MRN	known_known	C00323	Caffeoyl-CoA	Organic compounds	Lipids and lipid-like molecules	Fatty Acyls	Fatty acyl thioesters	0	NA	NA	C00323	NA
C00325	GDP-L-fucose	C16H25N5O15P2	589.0822383599999	O[C@@H]1[C@@H](COP(=O)(OP(=O)(O[C@H]2O[C@@H](C)[C@H]([C@H]([C@@H]2O)O)O)O)O)O[C@H]([C@@H]1O)n1cnc2c1[nH]c(N)nc2=O	InChI=1S/C16H25N5O15P2/c1-4-7(22)9(24)11(26)15(33-4)35-38(30,31)36-37(28,29)32-2-5-8(23)10(25)14(34-5)21-3-18-6-12(21)19-16(17)20-13(6)27/h3-5,7-11,14-15,22-26H,2H2,1H3,(H,28,29)(H,30,31)(H3,17,19,20,27)/t4-,5+,7+,8+,9+,10+,11-,14+,15+/m0/s1	LQEBEXMHBLQMDB-JGQUBWHWSA-N	LQEBEXMHBLQMDB	KEGG_MRN	known_known	C00325;C02977;C03117;C05386	GDP-L-fucose;GDP-6-deoxy-D-talose;GDP-6-deoxy-D-mannose;GDP-6-deoxy-L-mannose	Organic compounds	Nucleosides, nucleotides, and analogues	Purine nucleotides	Purine nucleotide sugars	0	10918995	HMDB0062554	C00325	NA
C00327	L-Citrulline	C6H13N3O3	175.095691276	NC(=O)NCCC[C@@H](C(=O)O)N	InChI=1S/C6H13N3O3/c7-4(5(10)11)2-1-3-9-6(8)12/h4H,1-3,7H2,(H,10,11)(H3,8,9,12)/t4-/m0/s1	RHGKLRLOHDJJDR-BYPYZUCNSA-N	RHGKLRLOHDJJDR	KEGG_MRN	known_known	C00327	L-Citrulline	Organic compounds	Organic acids and derivatives	Carboxylic acids and derivatives	Amino acids, peptides, and analogues	0	9750	HMDB0000904	C00327	S0063
C00328	L-Kynurenine	C10H12N2O3	208.084792244	OC(=O)[C@H](CC(=O)c1ccccc1N)N	InChI=1S/C10H12N2O3/c11-7-4-2-1-3-6(7)9(13)5-8(12)10(14)15/h1-4,8H,5,11-12H2,(H,14,15)/t8-/m0/s1	YGPSJZOEDVAXAB-QMMMGPOBSA-N	YGPSJZOEDVAXAB	KEGG_MRN	known_known	C00328;C01718	L-Kynurenine;Kynurenine	Organic compounds	Organic oxygen compounds	Organooxygen compounds	Carbonyl compounds	0	161166	HMDB0000684	C00328	S0083
C00329	D-Glucosamine	C6H13NO5	179.079372516	OC[C@H]1OC(O)[C@@H]([C@H]([C@@H]1O)O)N	InChI=1S/C6H13NO5/c7-3-5(10)4(9)2(1-8)12-6(3)11/h2-6,8-11H,1,7H2/t2-,3-,4-,5-,6?/m1/s1	MSWZFWKMSRAUBD-IVMDWMLBSA-N	MSWZFWKMSRAUBD	KEGG_MRN	known_known	C00329;C02262;C03570;C08349;C21035;C21038;C21048;C21051;C21060	D-Glucosamine;D-Galactosamine;D-Mannosamine;beta-D-Glucosamine;L-Altrosamine;D-Allosamine;D-Gulosamine;L-Idosamine;D-Talosamine	Organic compounds	Organic oxygen compounds	Organooxygen compounds	Carbohydrates and carbohydrate conjugates	0	439213	HMDB0001514	C00329	S0082
C00330	Deoxyguanosine	C10H13N5O4	267.096753896	OC[C@H]1O[C@H](C[C@@H]1O)n1cnc2c1[nH]c(N)nc2=O	InChI=1S/C10H13N5O4/c11-10-13-8-7(9(18)14-10)12-3-15(8)6-1-4(17)5(2-16)19-6/h3-6,16-17H,1-2H2,(H3,11,13,14,18)/t4-,5+,6+/m0/s1	YKBGVTZYEHREMT-KVQBGUIXSA-N	YKBGVTZYEHREMT	KEGG_MRN	known_known	C00330	Deoxyguanosine	Organic compounds	Nucleosides, nucleotides, and analogues	Purine nucleosides	Purine 2'-deoxyribonucleosides	0	187790	HMDB0000085	C00330	S0070
C00331	Indolepyruvate	C11H9NO3	203.058243148	OC(=O)C(=O)Cc1c[nH]c2c1cccc2	InChI=1S/C11H9NO3/c13-10(11(14)15)5-7-6-12-9-4-2-1-3-8(7)9/h1-4,6,12H,5H2,(H,14,15)	RSTKLPZEZYGQPY-UHFFFAOYSA-N	RSTKLPZEZYGQPY	KEGG_MRN	known_known	C00331	Indolepyruvate	Organic compounds	Organoheterocyclic compounds	Indoles and derivatives	Indolyl carboxylic acids and derivatives	0	803	HMDB0060484	C00331	S0357
C00332	Acetoacetyl-CoA	C25H40N7O18P3S	851.1363383300001	O=C(NCCSC(=O)CC(=O)C)CCNC(=O)[C@@H](C(COP(=O)(OP(=O)(OC[C@H]1O[C@H]([C@@H]([C@@H]1OP(=O)(O)O)O)n1cnc2c1ncnc2N)O)O)(C)C)O	InChI=1S/C25H40N7O18P3S/c1-13(33)8-16(35)54-7-6-27-15(34)4-5-28-23(38)20(37)25(2,3)10-47-53(44,45)50-52(42,43)46-9-14-19(49-51(39,40)41)18(36)24(48-14)32-12-31-17-21(26)29-11-30-22(17)32/h11-12,14,18-20,24,36-37H,4-10H2,1-3H3,(H,27,34)(H,28,38)(H,42,43)(H,44,45)(H2,26,29,30)(H2,39,40,41)/t14-,18-,19-,20+,24-/m1/s1	OJFDKHTZOUZBOS-CITAKDKDSA-N	OJFDKHTZOUZBOS	KEGG_MRN	known_known	C00332	Acetoacetyl-CoA	Organic compounds	Lipids and lipid-like molecules	Fatty Acyls	Fatty acyl thioesters	0	92153	NA	C00332	NA
C00333	D-Galacturonate	C6H10O7	194.04265266	OC1O[C@H](C(=O)O)[C@@H]([C@@H]([C@H]1O)O)O	InChI=1S/C6H10O7/c7-1-2(8)4(5(10)11)13-6(12)3(1)9/h1-4,6-9,12H,(H,10,11)/t1-,2+,3+,4-,6?/m0/s1	AEMOLEFTQBMNLQ-YMDCURPLSA-N	AEMOLEFTQBMNLQ	KEGG_MRN	known_known	C00191;C00333;C02024;C06472;C06477;C08348;C08350;C21034;C21037;C21047;C21059	D-Glucuronate;D-Galacturonate;D-Mannuronate;L-Iduronic acid;L-Guluronic acid;Galacturonic acid;beta-D-Glucopyranuronic acid;L-Altruronic acid;D-Alluronic acid;D-Guluronic acid;D-Taluronic acid	Organic compounds	Organic oxygen compounds	Organooxygen compounds	Carbohydrates and carbohydrate conjugates	0	NA	NA	C00333	NA
C00334	4-Aminobutanoate	C4H9NO2	103.063328528	NCCCC(=O)O	InChI=1S/C4H9NO2/c5-3-1-2-4(6)7/h1-3,5H2,(H,6,7)	BTCSSZJGUNDROE-UHFFFAOYSA-N	BTCSSZJGUNDROE	KEGG_MRN	known_known	C00334	4-Aminobutanoate	Organic compounds	Organic acids and derivatives	Carboxylic acids and derivatives	Amino acids, peptides, and analogues	0	119	HMDB0000112	C00334	S0298
C00337	(S)-Dihydroorotate	C5H6N2O4	158.032756672	O=C1NC(=O)N[C@@H](C1)C(=O)O	InChI=1S/C5H6N2O4/c8-3-1-2(4(9)10)6-5(11)7-3/h2H,1H2,(H,9,10)(H2,6,7,8,11)/t2-/m0/s1	UFIVEPVSAGBUSI-REOHCLBHSA-N	UFIVEPVSAGBUSI	KEGG_MRN	known_known	C00337	(S)-Dihydroorotate	Organic compounds	Organic acids and derivatives	Carboxylic acids and derivatives	Amino acids, peptides, and analogues	0	439216	HMDB0003349	C00337	S0101
C00341	Geranyl diphosphate	C10H20O7P2	314.06842624	C/C(=C\COP(=O)(OP(=O)(O)O)O)/CCC=C(C)C	InChI=1S/C10H20O7P2/c1-9(2)5-4-6-10(3)7-8-16-19(14,15)17-18(11,12)13/h5,7H,4,6,8H2,1-3H3,(H,14,15)(H2,11,12,13)/b10-7+	GVVPGTZRZFNKDS-JXMROGBWSA-N	GVVPGTZRZFNKDS	KEGG_MRN	known_known	C00341;C02569	Geranyl diphosphate;Neryl diphosphate	Organic compounds	Lipids and lipid-like molecules	Prenol lipids	Isoprenoid phosphates	0	445995	HMDB0001285	C00341	L0284
C00345	6-Phospho-D-gluconate	C6H13O10P	276.024633246	O[C@@H]([C@H]([C@@H]([C@H](C(=O)O)O)O)O)COP(=O)(O)O	InChI=1S/C6H13O10P/c7-2(1-16-17(13,14)15)3(8)4(9)5(10)6(11)12/h2-5,7-10H,1H2,(H,11,12)(H2,13,14,15)/t2-,3-,4+,5-/m1/s1	BIRSGZKFKXLSJQ-SQOUGZDYSA-N	BIRSGZKFKXLSJQ	KEGG_MRN	known_known	C00345	6-Phospho-D-gluconate	Organic compounds	Organic oxygen compounds	Organooxygen compounds	Carbohydrates and carbohydrate conjugates	0	91493	HMDB0001316	C00345	NA
C00346	Ethanolamine phosphate	C2H8NO4P	141.019094366	NCCOP(=O)(O)O	InChI=1S/C2H8NO4P/c3-1-2-7-8(4,5)6/h1-3H2,(H2,4,5,6)	SUHOOTKUPISOBE-UHFFFAOYSA-N	SUHOOTKUPISOBE	KEGG_MRN	known_known	C00346	Ethanolamine phosphate	Organic compounds	Organic acids and derivatives	Organic phosphoric acids and derivatives	Phosphate esters	0	1015	HMDB0000224	C00346	L0107
C00349	2-Methyl-3-oxopropanoate	C4H6O3	102.03169405199999	O=CC(C(=O)O)C	InChI=1S/C4H6O3/c1-3(2-5)4(6)7/h2-3H,1H3,(H,6,7)	VOKUMXABRRXHAR-UHFFFAOYSA-N	VOKUMXABRRXHAR	KEGG_MRN	known_known	C00349;C06002;C21030	2-Methyl-3-oxopropanoate;(S)-Methylmalonate semialdehyde;(R)-Methylmalonate semialdehyde	Organic compounds	Organic oxygen compounds	Organooxygen compounds	Carbonyl compounds	0	296	HMDB0001172	C00349	NA
C00352	D-Glucosamine 6-phosphate	C6H14NO8P	259.045703038	OC1O[C@H](COP(=O)(O)O)[C@H]([C@@H]([C@H]1N)O)O	InChI=1S/C6H14NO8P/c7-3-5(9)4(8)2(15-6(3)10)1-14-16(11,12)13/h2-6,8-10H,1,7H2,(H2,11,12,13)/t2-,3-,4-,5-,6?/m1/s1	XHMJOUIAFHJHBW-IVMDWMLBSA-N	XHMJOUIAFHJHBW	KEGG_MRN	known_known	C00352;C06377	D-Glucosamine 6-phosphate;D-Galactosamine 6-phosphate	Organic compounds	Organic oxygen compounds	Organooxygen compounds	Carbohydrates and carbohydrate conjugates	0	440997	NA	C00352	L0034
C00353	Geranylgeranyl diphosphate	C20H36O7P2	450.193626752	C/C(=C\CC/C(=C/COP(=O)(OP(=O)(O)O)O)/C)/CC/C=C(/CCC=C(C)C)\C	InChI=1S/C20H36O7P2/c1-17(2)9-6-10-18(3)11-7-12-19(4)13-8-14-20(5)15-16-26-29(24,25)27-28(21,22)23/h9,11,13,15H,6-8,10,12,14,16H2,1-5H3,(H,24,25)(H2,21,22,23)/b18-11+,19-13+,20-15+	OINNEUNVOZHBOX-QIRCYJPOSA-N	OINNEUNVOZHBOX	KEGG_MRN	known_known	C00353;C11356;C21784	Geranylgeranyl diphosphate;trans,trans,cis-Geranylgeranyl diphosphate;Nerylneryl diphosphate	Organic compounds	Lipids and lipid-like molecules	Prenol lipids	Diterpenoids	0	447277	HMDB0004486	C00353	L0028
C00354	D-Fructose 1,6-bisphosphate	C6H14O12P2	339.996049148	O[C@@H]1[C@@H](COP(=O)(O)O)OC([C@H]1O)(O)COP(=O)(O)O	InChI=1S/C6H14O12P2/c7-4-3(1-16-19(10,11)12)18-6(9,5(4)8)2-17-20(13,14)15/h3-5,7-9H,1-2H2,(H2,10,11,12)(H2,13,14,15)/t3-,4-,5+,6?/m1/s1	RNBGYGVWRKECFJ-VRPWFDPXSA-N	RNBGYGVWRKECFJ	KEGG_MRN	known_known	C00354;C03785;C05378	D-Fructose 1,6-bisphosphate;D-Tagatose 1,6-bisphosphate;beta-D-Fructose 1,6-bisphosphate	Organic compounds	Organic oxygen compounds	Organooxygen compounds	Carbohydrates and carbohydrate conjugates	0	NA	NA	C00354	NA
C00355	3,4-Dihydroxy-L-phenylalanine	C9H11NO4	197.06880783199998	OC(=O)[C@H](Cc1ccc(c(c1)O)O)N	InChI=1S/C9H11NO4/c10-6(9(13)14)3-5-1-2-7(11)8(12)4-5/h1-2,4,6,11-12H,3,10H2,(H,13,14)/t6-/m0/s1	WTDRDQBEARUVNC-LURJTMIESA-N	WTDRDQBEARUVNC	KEGG_MRN	known_known	C00355	3,4-Dihydroxy-L-phenylalanine	Organic compounds	Organic acids and derivatives	Carboxylic acids and derivatives	Amino acids, peptides, and analogues	0	6047	HMDB0000181	C00355	S0122
C00356	(S)-3-Hydroxy-3-methylglutaryl-CoA	C27H44N7O20P3S	911.1574676980001	O=C(NCCSC(=O)C[C@](CC(=O)O)(O)C)CCNC(=O)[C@@H](C(COP(=O)(OP(=O)(OC[C@H]1O[C@H]([C@@H]([C@@H]1OP(=O)(O)O)O)n1cnc2c1ncnc2N)O)O)(C)C)O	InChI=1S/C27H44N7O20P3S/c1-26(2,21(40)24(41)30-5-4-15(35)29-6-7-58-17(38)9-27(3,42)8-16(36)37)11-51-57(48,49)54-56(46,47)50-10-14-20(53-55(43,44)45)19(39)25(52-14)34-13-33-18-22(28)31-12-32-23(18)34/h12-14,19-21,25,39-40,42H,4-11H2,1-3H3,(H,29,35)(H,30,41)(H,36,37)(H,46,47)(H,48,49)(H2,28,31,32)(H2,43,44,45)/t14-,19-,20-,21+,25-,27+/m1/s1	CABVTRNMFUVUDM-VRHQGPGLSA-N	CABVTRNMFUVUDM	KEGG_MRN	known_known	C00356	(S)-3-Hydroxy-3-methylglutaryl-CoA	Organic compounds	Lipids and lipid-like molecules	Fatty Acyls	Fatty acyl thioesters	0	445127	NA	C00356	NA
C00357	N-Acetyl-D-glucosamine 6-phosphate	C8H16NO9P	301.05626772200003	CC(=O)N[C@H]1C(O)O[C@@H]([C@H]([C@@H]1O)O)COP(=O)(O)O	InChI=1S/C8H16NO9P/c1-3(10)9-5-7(12)6(11)4(18-8(5)13)2-17-19(14,15)16/h4-8,11-13H,2H2,1H3,(H,9,10)(H2,14,15,16)/t4-,5-,6-,7-,8?/m1/s1	BRGMHAYQAZFZDJ-RTRLPJTCSA-N	BRGMHAYQAZFZDJ	KEGG_MRN	known_known	C00357;C04257;C06376	N-Acetyl-D-glucosamine 6-phosphate;N-Acetyl-D-mannosamine 6-phosphate;N-Acetyl-D-galactosamine 6-phosphate	Organic compounds	Organic oxygen compounds	Organooxygen compounds	Carbohydrates and carbohydrate conjugates	0	440996	HMDB0001062	C00357	L0310
C00360	dAMP	C10H14N5O6P	331.068169798	O[C@H]1C[C@@H](O[C@@H]1COP(=O)(O)O)n1cnc2c1ncnc2N	InChI=1S/C10H14N5O6P/c11-9-8-10(13-3-12-9)15(4-14-8)7-1-5(16)6(21-7)2-20-22(17,18)19/h3-7,16H,1-2H2,(H2,11,12,13)(H2,17,18,19)/t5-,6+,7+/m0/s1	KHWCHTKSEGGWEX-RRKCRQDMSA-N	KHWCHTKSEGGWEX	KEGG_MRN	known_known	C00360	dAMP	Organic compounds	Nucleosides, nucleotides, and analogues	Purine nucleotides	Purine deoxyribonucleotides	0	12599	HMDB0000905	C00360	L0140
C00361	dGDP	C10H15N5O10P2	427.02941494	O[C@H]1C[C@@H](O[C@@H]1COP(=O)(OP(=O)(O)O)O)n1cnc2c1[nH]c(N)nc2=O	InChI=1S/C10H15N5O10P2/c11-10-13-8-7(9(17)14-10)12-3-15(8)6-1-4(16)5(24-6)2-23-27(21,22)25-26(18,19)20/h3-6,16H,1-2H2,(H,21,22)(H2,18,19,20)(H3,11,13,14,17)/t4-,5+,6+/m0/s1	CIKGWCTVFSRMJU-KVQBGUIXSA-N	CIKGWCTVFSRMJU	KEGG_MRN	known_known	C00361	dGDP	Organic compounds	Nucleosides, nucleotides, and analogues	Purine nucleotides	Purine deoxyribonucleotides	0	439220	HMDB0000960	C00361	L0129
C00362	dGMP	C10H14N5O7P	347.063084418	O[C@H]1C[C@@H](O[C@@H]1COP(=O)(O)O)n1cnc2c1[nH]c(N)nc2=O	InChI=1S/C10H14N5O7P/c11-10-13-8-7(9(17)14-10)12-3-15(8)6-1-4(16)5(22-6)2-21-23(18,19)20/h3-6,16H,1-2H2,(H2,18,19,20)(H3,11,13,14,17)/t4-,5+,6+/m0/s1	LTFMZDNNPPEQNG-KVQBGUIXSA-N	LTFMZDNNPPEQNG	KEGG_MRN	known_known	C00362	dGMP	Organic compounds	Nucleosides, nucleotides, and analogues	Purine nucleotides	Purine deoxyribonucleotides	0	65059	HMDB0001044	C00362	S0294
C00363	dTDP	C10H16N2O11P2	402.022932592	O[C@H]1C[C@@H](O[C@@H]1COP(=O)(OP(=O)(O)O)O)n1cc(C)c(=O)[nH]c1=O	InChI=1S/C10H16N2O11P2/c1-5-3-12(10(15)11-9(5)14)8-2-6(13)7(22-8)4-21-25(19,20)23-24(16,17)18/h3,6-8,13H,2,4H2,1H3,(H,19,20)(H,11,14,15)(H2,16,17,18)/t6-,7+,8+/m0/s1	UJLXYODCHAELLY-XLPZGREQSA-N	UJLXYODCHAELLY	KEGG_MRN	known_known	C00363	dTDP	Organic compounds	Nucleosides, nucleotides, and analogues	Pyrimidine nucleotides	Pyrimidine deoxyribonucleotides	0	164628	HMDB0001274	C00363	L0117
C00364	dTMP	C10H15N2O8P	322.05660207	O[C@H]1C[C@@H](O[C@@H]1COP(=O)(O)O)n1cc(C)c(=O)[nH]c1=O	InChI=1S/C10H15N2O8P/c1-5-3-12(10(15)11-9(5)14)8-2-6(13)7(20-8)4-19-21(16,17)18/h3,6-8,13H,2,4H2,1H3,(H,11,14,15)(H2,16,17,18)/t6-,7+,8+/m0/s1	GYOZYWVXFNDGLU-XLPZGREQSA-N	GYOZYWVXFNDGLU	KEGG_MRN	known_known	C00364	dTMP	Organic compounds	Nucleosides, nucleotides, and analogues	Pyrimidine nucleotides	Pyrimidine deoxyribonucleotides	0	9700	HMDB0001227	C00364	L0056
C00365	dUMP	C9H13N2O8P	308.040952006	O[C@H]1C[C@@H](O[C@@H]1COP(=O)(O)O)n1ccc(=O)[nH]c1=O	InChI=1S/C9H13N2O8P/c12-5-3-8(11-2-1-7(13)10-9(11)14)19-6(5)4-18-20(15,16)17/h1-2,5-6,8,12H,3-4H2,(H,10,13,14)(H2,15,16,17)/t5-,6+,8+/m0/s1	JSRLJPSBLDHEIO-SHYZEUOFSA-N	JSRLJPSBLDHEIO	KEGG_MRN	known_known	C00365	dUMP	Organic compounds	Nucleosides, nucleotides, and analogues	Pyrimidine nucleotides	Pyrimidine deoxyribonucleotides	0	65063	HMDB0001409	C00365	L0114
C00366	Urate	C5H4N4O3	168.028339988	O=c1[nH]c2c([nH]1)[nH]c(=O)[nH]c2=O	InChI=1S/C5H4N4O3/c10-3-1-2(7-4(11)6-1)8-5(12)9-3/h(H4,6,7,8,9,10,11,12)	LEHOTFFKMJEONL-UHFFFAOYSA-N	LEHOTFFKMJEONL	KEGG_MRN	known_known	C00366	Urate	Organic compounds	Organoheterocyclic compounds	Imidazopyrimidines	Purines and purine derivatives	0	1175	HMDB0000289	C00366	S0020
C00370	Sterol	C17H28O	248.21401551600002	OC1CCC2C(C1)CCC1C2CCC2C1CCC2	InChI=1S/C17H28O/c18-13-6-9-15-12(10-13)5-8-16-14-3-1-2-11(14)4-7-17(15)16/h11-18H,1-10H2	FPXSXMFOYWRHDX-UHFFFAOYSA-N	FPXSXMFOYWRHDX	KEGG_MRN	known_known	C00370	Sterol	Organic compounds	Lipids and lipid-like molecules	Steroids and steroid derivatives	Hydroxysteroids	0	0	HMDB0060512	C00370	NA
C00371	Zeatin	C10H13N5O	219.11201003600002	OC/C(=C/CNc1ncnc2c1[nH]cn2)/C	InChI=1S/C10H13N5O/c1-7(4-16)2-3-11-9-8-10(13-5-12-8)15-6-14-9/h2,5-6,16H,3-4H2,1H3,(H2,11,12,13,14,15)/b7-2+	UZKQTCBAMSWPJD-FARCUNLSSA-N	UZKQTCBAMSWPJD	KEGG_MRN	known_known	C00371;C15545	Zeatin;cis-Zeatin	Organic compounds	Organoheterocyclic compounds	Imidazopyrimidines	Purines and purine derivatives	0	449093	HMDB0012204	C00371	n00895
C00376	Retinal	C20H28O	284.214015516	O=C/C=C(/C=C/C=C(/C=C/C1=C(C)CCCC1(C)C)\C)\C	InChI=1S/C20H28O/c1-16(8-6-9-17(2)13-15-21)11-12-19-18(3)10-7-14-20(19,4)5/h6,8-9,11-13,15H,7,10,14H2,1-5H3/b9-6+,12-11+,16-8+,17-13+	NCYCYZXNIZJOKI-OVSJKPMPSA-N	NCYCYZXNIZJOKI	KEGG_MRN	known_known	C00376;C02110;C16681	Retinal;11-cis-Retinal;9-cis-Retinal	Organic compounds	Lipids and lipid-like molecules	Prenol lipids	Retinoids	0	638015	HMDB0001358	C00376	L0360
C00378	Thiamine	C12H17N4OS	265.112307164	OCCc1sc[n+](c1C)Cc1cnc(nc1N)C	InChI=1S/C12H17N4OS/c1-8-11(3-4-17)18-7-16(8)6-10-5-14-9(2)15-12(10)13/h5,7,17H,3-4,6H2,1-2H3,(H2,13,14,15)/q+1	JZRWCGZRTZMZEH-UHFFFAOYSA-N	JZRWCGZRTZMZEH	KEGG_MRN	known_known	C00378	Thiamine	Organic compounds	Organoheterocyclic compounds	Diazines	Pyrimidines and pyrimidine derivatives	0	1130	HMDB0000235	C00378	S0085
C00379	Xylitol	C5H12O5	152.06847348399998	OC[C@H](C([C@H](CO)O)O)O	InChI=1S/C5H12O5/c6-1-3(8)5(10)4(9)2-7/h3-10H,1-2H2/t3-,4+,5?	HEBKCHPVOIAQTA-NGQZWQHPSA-N	HEBKCHPVOIAQTA	KEGG_MRN	known_known	C00379;C00474;C00532;C01904	Xylitol;Ribitol;L-Arabitol;D-Arabitol	Organic compounds	Organic oxygen compounds	Organooxygen compounds	Carbohydrates and carbohydrate conjugates	0	6912	HMDB0002917	C00379	NA
C00380	Cytosine	C4H5N3O	111.04326178	Nc1ccnc(=O)[nH]1	InChI=1S/C4H5N3O/c5-3-1-2-6-4(8)7-3/h1-2H,(H3,5,6,7,8)	OPTASPLRGRRNAP-UHFFFAOYSA-N	OPTASPLRGRRNAP	KEGG_MRN	known_known	C00380	Cytosine	Organic compounds	Organoheterocyclic compounds	Diazines	Pyrimidines and pyrimidine derivatives	0	597	HMDB0000630	C00380	S0041
C00383	Malonate	C3H4O4	104.010958608	OC(=O)CC(=O)O	InChI=1S/C3H4O4/c4-2(5)1-3(6)7/h1H2,(H,4,5)(H,6,7)	OFOBLEOULBTSOW-UHFFFAOYSA-N	OFOBLEOULBTSOW	KEGG_MRN	known_known	C00383	Malonate	Organic compounds	Organic acids and derivatives	Carboxylic acids and derivatives	Dicarboxylic acids and derivatives	0	867	HMDB0000691	C00383	S0204
C00385	Xanthine	C5H4N4O2	152.033425368	O=c1[nH]c(=O)c2c([nH]1)nc[nH]2	InChI=1S/C5H4N4O2/c10-4-2-3(7-1-6-2)8-5(11)9-4/h1H,(H3,6,7,8,9,10,11)	LRFVTYWOQMYALW-UHFFFAOYSA-N	LRFVTYWOQMYALW	KEGG_MRN	known_known	C00385	Xanthine	Organic compounds	Organoheterocyclic compounds	Imidazopyrimidines	Purines and purine derivatives	0	1188	HMDB0000292	C00385	S0078
C00386	Carnosine	C9H14N4O3	226.106590308	NCCC(=O)N[C@H](C(=O)O)Cc1[nH]cnc1	InChI=1S/C9H14N4O3/c10-2-1-8(14)13-7(9(15)16)3-6-4-11-5-12-6/h4-5,7H,1-3,10H2,(H,11,12)(H,13,14)(H,15,16)/t7-/m0/s1	CQOVPNPJLQNMDC-ZETCQYMHSA-N	CQOVPNPJLQNMDC	KEGG_MRN	known_known	C00386	Carnosine	Organic compounds	Organic acids and derivatives	Peptidomimetics	Hybrid peptides	0	439224	HMDB0000033	C00386	S0154
C00387	Guanosine	C10H13N5O5	283.091668516	OC[C@H]1O[C@H]([C@@H]([C@@H]1O)O)n1cnc2c1[nH]c(N)nc2=O	InChI=1S/C10H13N5O5/c11-10-13-7-4(8(19)14-10)12-2-15(7)9-6(18)5(17)3(1-16)20-9/h2-3,5-6,9,16-18H,1H2,(H3,11,13,14,19)/t3-,5-,6-,9-/m1/s1	NYHBQMYGNKIUIF-UUOKFMHZSA-N	NYHBQMYGNKIUIF	KEGG_MRN	known_known	C00387	Guanosine	Organic compounds	Nucleosides, nucleotides, and analogues	Purine nucleosides	NA	0	6802	HMDB0000133	C00387	S0071
C00388	Histamine	C5H9N3	111.07964728799999	NCCc1cnc[nH]1	InChI=1S/C5H9N3/c6-2-1-5-3-7-4-8-5/h3-4H,1-2,6H2,(H,7,8)	NTYJJOPFIAHURM-UHFFFAOYSA-N	NTYJJOPFIAHURM	KEGG_MRN	known_known	C00388	Histamine	Organic compounds	Organic nitrogen compounds	Organonitrogen compounds	Amines	0	774	HMDB0000870	C00388	S0217
C00389	Quercetin	C15H10O7	302.04265266	Oc1cc(O)c2c(c1)oc(c(c2=O)O)c1ccc(c(c1)O)O	InChI=1S/C15H10O7/c16-7-4-10(19)12-11(5-7)22-15(14(21)13(12)20)6-1-2-8(17)9(18)3-6/h1-5,16-19,21H	REFJWTPEDVJJIY-UHFFFAOYSA-N	REFJWTPEDVJJIY	KEGG_MRN	known_known	C00389	Quercetin	Organic compounds	Phenylpropanoids and polyketides	Flavonoids	Flavones	0	5280343	HMDB0005794	C00389	S0377
C00392	Mannitol	C6H14O6	182.07903816799998	OC[C@H]([C@H]([C@@H]([C@@H](CO)O)O)O)O	InChI=1S/C6H14O6/c7-1-3(9)5(11)6(12)4(10)2-8/h3-12H,1-2H2/t3-,4-,5-,6-/m1/s1	FBPFZTCFMRRESA-KVTDHHQDSA-N	FBPFZTCFMRRESA	KEGG_MRN	known_known	C00392;C00794;C01489;C01507;C01697;C01722;C21524	Mannitol;D-Sorbitol;D-Iditol;L-Iditol;Galactitol;L-Glucitol;D-Altritol	Organic compounds	Organic oxygen compounds	Organooxygen compounds	Carbohydrates and carbohydrate conjugates	0	6251	HMDB0000765	C00392	S0205
C00394	GDP-glucose	C16H25N5O16P2	605.0771529799999	OC[C@H]1O[C@H](OP(=O)(OP(=O)(OC[C@H]2OC([C@@H]([C@@H]2O)O)n2cnc3c2[nH]c(N)nc3=O)O)O)[C@@H]([C@H]([C@@H]1O)O)O	InChI=1S/C16H25N5O16P2/c17-16-19-12-6(13(28)20-16)18-3-21(12)14-10(26)8(24)5(34-14)2-33-38(29,30)37-39(31,32)36-15-11(27)9(25)7(23)4(1-22)35-15/h3-5,7-11,14-15,22-27H,1-2H2,(H,29,30)(H,31,32)(H3,17,19,20,28)/t4-,5-,7-,8-,9+,10-,11-,14?,15-/m1/s1	MVMSCBBUIHUTGJ-IKVBDKFJSA-N	MVMSCBBUIHUTGJ	KEGG_MRN	known_known	C00096;C00394;C01581;C02280;C15925	GDP-mannose;GDP-glucose;GDPhexose;GDP-L-galactose;GDP-L-gulose	Organic compounds	Nucleosides, nucleotides, and analogues	Purine nucleotides	Purine nucleotide sugars	0	NA	NA	C00394	NA
C00396	Pyrimidine	C4H4N2	80.037448128	c1ccncn1	InChI=1S/C4H4N2/c1-2-5-4-6-3-1/h1-4H	CZPWVGJYEJSRLH-UHFFFAOYSA-N	CZPWVGJYEJSRLH	KEGG_MRN	known_known	C00396	Pyrimidine	Organic compounds	Organoheterocyclic compounds	Diazines	Pyrimidines and pyrimidine derivatives	0	9260	HMDB0003361	C00396	NA
C00397	Tobramycin	C18H37N5O9	467.259127764	NC[C@H]1O[C@H](O[C@@H]2[C@@H](N)C[C@H]([C@@H]([C@H]2O)O[C@H]2O[C@H](CO)[C@H]([C@@H]([C@H]2O)N)O)N)[C@@H](C[C@@H]1O)N	InChI=1S/C18H37N5O9/c19-3-9-8(25)2-7(22)17(29-9)31-15-5(20)1-6(21)16(14(15)28)32-18-13(27)11(23)12(26)10(4-24)30-18/h5-18,24-28H,1-4,19-23H2/t5-,6+,7+,8-,9+,10+,11-,12+,13+,14-,15+,16-,17+,18+/m0/s1	NLVFBUXFDBBNBW-PBSUHMDJSA-N	NLVFBUXFDBBNBW	KEGG_MRN	known_known	C00397	Tobramycin	Organic compounds	Organic oxygen compounds	Organooxygen compounds	Carbohydrates and carbohydrate conjugates	0	36294	HMDB0014822	C00397	NA
C00398	Tryptamine	C10H12N2	160.100048384	NCCc1c[nH]c2c1cccc2	InChI=1S/C10H12N2/c11-6-5-8-7-12-10-4-2-1-3-9(8)10/h1-4,7,12H,5-6,11H2	APJYDQYYACXCRM-UHFFFAOYSA-N	APJYDQYYACXCRM	KEGG_MRN	known_known	C00398	Tryptamine	Organic compounds	Organoheterocyclic compounds	Indoles and derivatives	Tryptamines and derivatives	0	1150	HMDB0000303	C00398	L0087
C00400	(-)-Menthol	C10H20O	156.15141526	C[C@@H]1CC[C@H]([C@@H](C1)O)C(C)C	InChI=1S/C10H20O/c1-7(2)9-5-4-8(3)6-10(9)11/h7-11H,4-6H2,1-3H3/t8-,9+,10-/m1/s1	NOOLISFMXDJSKH-KXUCPTDWSA-N	NOOLISFMXDJSKH	KEGG_MRN	known_known	C00400;C00553	(-)-Menthol;(+)-Neomenthol	Organic compounds	Lipids and lipid-like molecules	Prenol lipids	Monoterpenoids	0	16666	HMDB0003352	C00400	L0434
C00402	D-Aspartate	C4H7NO4	133.037507704	OC(=O)C[C@H](C(=O)O)N	InChI=1S/C4H7NO4/c5-2(4(8)9)1-3(6)7/h2H,1,5H2,(H,6,7)(H,8,9)/t2-/m1/s1	CKLJMWTZIZZHCS-UWTATZPHSA-N	CKLJMWTZIZZHCS	KEGG_MRN	known_known	C00049;C00402;C16433	L-Aspartate;D-Aspartate;Aspartate	Organic compounds	Organic acids and derivatives	Carboxylic acids and derivatives	Amino acids, peptides, and analogues	0	83887	HMDB0006483	C00402	NA
C00406	Feruloyl-CoA	C31H44N7O19P3S	943.162553078	COc1cc(/C=C/C(=O)SCCNC(=O)CCNC(=O)[C@@H](C(COP(=O)(OP(=O)(OC[C@H]2O[C@H]([C@@H]([C@@H]2OP(=O)(O)O)O)n2cnc3c2ncnc3N)O)O)(C)C)O)ccc1O	InChI=1S/C31H44N7O19P3S/c1-31(2,26(43)29(44)34-9-8-21(40)33-10-11-61-22(41)7-5-17-4-6-18(39)19(12-17)52-3)14-54-60(50,51)57-59(48,49)53-13-20-25(56-58(45,46)47)24(42)30(55-20)38-16-37-23-27(32)35-15-36-28(23)38/h4-7,12,15-16,20,24-26,30,39,42-43H,8-11,13-14H2,1-3H3,(H,33,40)(H,34,44)(H,48,49)(H,50,51)(H2,32,35,36)(H2,45,46,47)/b7-5+/t20-,24-,25-,26+,30-/m1/s1	GBXZVJQQDAJGSO-NBXNMEGSSA-N	GBXZVJQQDAJGSO	KEGG_MRN	known_known	C00406	Feruloyl-CoA	Organic compounds	Lipids and lipid-like molecules	Fatty Acyls	Fatty acyl thioesters	0	11966129	NA	C00406	NA
C00407	L-Isoleucine	C6H13NO2	131.094628656	CC[C@@H]([C@@H](C(=O)O)N)C	InChI=1S/C6H13NO2/c1-3-4(2)5(7)6(8)9/h4-5H,3,7H2,1-2H3,(H,8,9)/t4-,5-/m0/s1	AGPKZVBTJJNPAG-WHFBIAKZSA-N	AGPKZVBTJJNPAG	KEGG_MRN	known_known	C00407;C06418;C16434;C21092;C21096	L-Isoleucine;D-Isoleucine;Isoleucine;D-allo-Isoleucine;L-allo-Isoleucine	Organic compounds	Organic acids and derivatives	Carboxylic acids and derivatives	Amino acids, peptides, and analogues	0	6306	HMDB0000172	C00407	S0089
C00408	L-Pipecolate	C6H11NO2	129.078978592	OC(=O)[C@@H]1CCCCN1	InChI=1S/C6H11NO2/c8-6(9)5-3-1-2-4-7-5/h5,7H,1-4H2,(H,8,9)/t5-/m0/s1	HXEACLLIILLPRG-YFKPBYRVSA-N	HXEACLLIILLPRG	KEGG_MRN	known_known	C00408	L-Pipecolate	Organic compounds	Organic acids and derivatives	Carboxylic acids and derivatives	Amino acids, peptides, and analogues	0	439227	HMDB0000716	C00408	NA
C00409	Methanethiol	CH4S	48.003371128	CS	InChI=1S/CH4S/c1-2/h2H,1H3	LSDPWZHWYPCBBB-UHFFFAOYSA-N	LSDPWZHWYPCBBB	KEGG_MRN	known_known	C00409	Methanethiol	Organic compounds	Organosulfur compounds	Thiols	Alkylthiols	0	878	HMDB0003227	C00409	NA
C00410	Progesterone	C21H30O2	314.2245802	O=C1CC[C@]2(C(=C1)CC[C@@H]1[C@@H]2CC[C@]2([C@H]1CC[C@@H]2C(=O)C)C)C	InChI=1S/C21H30O2/c1-13(22)17-6-7-18-16-5-4-14-12-15(23)8-10-20(14,2)19(16)9-11-21(17,18)3/h12,16-19H,4-11H2,1-3H3/t16-,17+,18-,19-,20-,21+/m0/s1	RJKFOVLPORLFTN-LEKSSAKUSA-N	RJKFOVLPORLFTN	KEGG_MRN	known_known	C00410	Progesterone	Organic compounds	Lipids and lipid-like molecules	Steroids and steroid derivatives	Pregnane steroids	0	5994	HMDB0001830	C00410	S0285
C00411	Sinapoyl-CoA	C32H46N7O20P3S	973.1731177620001	COc1cc(/C=C/C(=O)SCCNC(=O)CCNC(=O)[C@@H](C(COP(=O)(OP(=O)(OC[C@H]2O[C@H]([C@@H]([C@@H]2OP(=O)(O)O)O)n2cnc3c2ncnc3N)O)O)(C)C)O)cc(c1O)OC	InChI=1S/C32H46N7O20P3S/c1-32(2,27(44)30(45)35-8-7-21(40)34-9-10-63-22(41)6-5-17-11-18(53-3)24(42)19(12-17)54-4)14-56-62(51,52)59-61(49,50)55-13-20-26(58-60(46,47)48)25(43)31(57-20)39-16-38-23-28(33)36-15-37-29(23)39/h5-6,11-12,15-16,20,25-27,31,42-44H,7-10,13-14H2,1-4H3,(H,34,40)(H,35,45)(H,49,50)(H,51,52)(H2,33,36,37)(H2,46,47,48)/b6-5+/t20-,25-,26-,27+,31-/m1/s1	RBFUWESMWRUGFY-GSNIOFLCSA-N	RBFUWESMWRUGFY	KEGG_MRN	known_known	C00411	Sinapoyl-CoA	Organic compounds	Lipids and lipid-like molecules	Fatty Acyls	Fatty acyl thioesters	0	11966120	NA	C00411	NA
C00412	Stearoyl-CoA	C39H70N7O17P3S	1033.37617467	CCCCCCCCCCCCCCCCCC(=O)SCCNC(=O)CCNC(=O)[C@@H](C(COP(=O)(OP(=O)(OC[C@H]1O[C@H]([C@@H]([C@@H]1OP(=O)(O)O)O)n1cnc2c1ncnc2N)O)O)(C)C)O	InChI=1S/C39H70N7O17P3S/c1-4-5-6-7-8-9-10-11-12-13-14-15-16-17-18-19-30(48)67-23-22-41-29(47)20-21-42-37(51)34(50)39(2,3)25-60-66(57,58)63-65(55,56)59-24-28-33(62-64(52,53)54)32(49)38(61-28)46-27-45-31-35(40)43-26-44-36(31)46/h26-28,32-34,38,49-50H,4-25H2,1-3H3,(H,41,47)(H,42,51)(H,55,56)(H,57,58)(H2,40,43,44)(H2,52,53,54)/t28-,32-,33-,34+,38-/m1/s1	SIARJEKBADXQJG-LFZQUHGESA-N	SIARJEKBADXQJG	KEGG_MRN	known_known	C00412	Stearoyl-CoA	Organic compounds	Lipids and lipid-like molecules	Fatty Acyls	Fatty acyl thioesters	0	94140	NA	C00412	NA
C00413	Streptomycin	C21H39N7O12	581.265669688	OC[C@@H]1O[C@@H](O[C@H]2[C@H](O[C@H]3[C@H](O)[C@@H](O)[C@@H]([C@H]([C@@H]3N=C(N)N)O)N=C(N)N)O[C@H]([C@]2(O)C=O)C)[C@H]([C@@H]([C@H]1O)O)NC	InChI=1S/C21H39N7O12/c1-5-21(36,4-30)16(40-17-9(26-2)13(34)10(31)6(3-29)38-17)18(37-5)39-15-8(28-20(24)25)11(32)7(27-19(22)23)12(33)14(15)35/h4-18,26,29,31-36H,3H2,1-2H3,(H4,22,23,27)(H4,24,25,28)/t5-,6-,7+,8-,9-,10-,11+,12-,13-,14+,15+,16-,17-,18-,21+/m0/s1	UCSJYZPVAKXKNQ-HZYVHMACSA-N	UCSJYZPVAKXKNQ	KEGG_MRN	known_known	C00413	Streptomycin	Organic compounds	Organic oxygen compounds	Organooxygen compounds	Carbohydrates and carbohydrate conjugates	0	19649	HMDB0015214	C00413	NA
C00414	Cyclohexanone	C6H10O	98.07316494	O=C1CCCCC1	InChI=1S/C6H10O/c7-6-4-2-1-3-5-6/h1-5H2	JHIVVAPYMSGYDF-UHFFFAOYSA-N	JHIVVAPYMSGYDF	KEGG_MRN	known_known	C00414	Cyclohexanone	Organic compounds	Organic oxygen compounds	Organooxygen compounds	Carbonyl compounds	0	7967	HMDB0003315	C00414	NA
C00415	Dihydrofolate	C19H21N7O6	443.155331392	OC(=O)CC[C@@H](C(=O)O)NC(=O)c1ccc(cc1)NCC1=Nc2c(NC1)[nH]c(nc2=O)N	InChI=1S/C19H21N7O6/c20-19-25-15-14(17(30)26-19)23-11(8-22-15)7-21-10-3-1-9(2-4-10)16(29)24-12(18(31)32)5-6-13(27)28/h1-4,12,21H,5-8H2,(H,24,29)(H,27,28)(H,31,32)(H4,20,22,25,26,30)/t12-/m0/s1	OZRNSSUDZOLUSN-LBPRGKRZSA-N	OZRNSSUDZOLUSN	KEGG_MRN	known_known	C00415	Dihydrofolate	Organic compounds	Organic acids and derivatives	Carboxylic acids and derivatives	Amino acids, peptides, and analogues	0	98792	HMDB0001056	C00415	NA
C00417	cis-Aconitate	C6H6O6	174.016437912	OC(=O)C/C(=C/C(=O)O)/C(=O)O	InChI=1S/C6H6O6/c7-4(8)1-3(6(11)12)2-5(9)10/h1H,2H2,(H,7,8)(H,9,10)(H,11,12)/b3-1-	GTZCVFVGUGFEME-IWQZZHSRSA-N	GTZCVFVGUGFEME	KEGG_MRN	known_known	C00417;C02341	cis-Aconitate;trans-Aconitate	Organic compounds	Organic acids and derivatives	Carboxylic acids and derivatives	Tricarboxylic acids and derivatives	0	643757	HMDB0000072	C00417	NA
C00418	(R)-Mevalonate	C6H12O4	148.073558864	OCC[C@](CC(=O)O)(O)C	InChI=1S/C6H12O4/c1-6(10,2-3-7)4-5(8)9/h7,10H,2-4H2,1H3,(H,8,9)/t6-/m1/s1	KJTLQQUUPVSXIM-ZCFIWIBFSA-N	KJTLQQUUPVSXIM	KEGG_MRN	known_known	C00418;C02104	(R)-Mevalonate;(S)-Mevalonate	Organic compounds	Lipids and lipid-like molecules	Fatty Acyls	Fatty acids and conjugates	0	439230	HMDB0059629	C00418	NA
C00423	trans-Cinnamate	C9H8O2	148.052429496	OC(=O)/C=C/c1ccccc1	InChI=1S/C9H8O2/c10-9(11)7-6-8-4-2-1-3-5-8/h1-7H,(H,10,11)/b7-6+	WBYWAXJHAXSJNI-VOTSOKGWSA-N	WBYWAXJHAXSJNI	KEGG_MRN	known_known	C00423;C10438	trans-Cinnamate;Cinnamic acid	Organic compounds	Phenylpropanoids and polyketides	Cinnamic acids and derivatives	Cinnamic acids	0	444539	HMDB0000930	C00423	S0215
C00424	(S)-Lactaldehyde	C3H6O2	74.036779432	C[C@@H](C=O)O	InChI=1S/C3H6O2/c1-3(5)2-4/h2-3,5H,1H3/t3-/m0/s1	BSABBBMNWQWLLU-VKHMYHEASA-N	BSABBBMNWQWLLU	KEGG_MRN	known_known	C00424;C00937;C05999	(S)-Lactaldehyde;(R)-Lactaldehyde;Lactaldehyde	Organic compounds	Organic oxygen compounds	Organooxygen compounds	Carbonyl compounds	0	439231	HMDB0003052	C00424	L0458
C00427	Prostaglandin H2	C20H32O5	352.224974124	CCCCC[C@@H](/C=C/[C@H]1[C@@H]2OO[C@H]([C@@H]1C/C=C\CCCC(=O)O)C2)O	InChI=1S/C20H32O5/c1-2-3-6-9-15(21)12-13-17-16(18-14-19(17)25-24-18)10-7-4-5-8-11-20(22)23/h4,7,12-13,15-19,21H,2-3,5-6,8-11,14H2,1H3,(H,22,23)/b7-4-,13-12+/t15-,16+,17+,18-,19+/m0/s1	YIBNHAJFJUQSRA-YNNPMVKQSA-N	YIBNHAJFJUQSRA	KEGG_MRN	known_known	C00427	Prostaglandin H2	Organic compounds	Lipids and lipid-like molecules	Fatty Acyls	Eicosanoids	0	445049	HMDB0001381	C00427	NA
C00429	5,6-Dihydrouracil	C4H6N2O2	114.042927432	O=C1CCNC(=O)N1	InChI=1S/C4H6N2O2/c7-3-1-2-5-4(8)6-3/h1-2H2,(H2,5,6,7,8)	OIVLITBTBDPEFK-UHFFFAOYSA-N	OIVLITBTBDPEFK	KEGG_MRN	known_known	C00429	5,6-Dihydrouracil	Organic compounds	Organoheterocyclic compounds	Diazines	Pyrimidines and pyrimidine derivatives	0	649	HMDB0000076	C00429	L0299
C00430	5-Aminolevulinate	C5H9NO3	131.058243148	NCC(=O)CCC(=O)O	InChI=1S/C5H9NO3/c6-3-4(7)1-2-5(8)9/h1-3,6H2,(H,8,9)	ZGXJTSGNIOSYLO-UHFFFAOYSA-N	ZGXJTSGNIOSYLO	KEGG_MRN	known_known	C00430	5-Aminolevulinate	Organic compounds	Organic acids and derivatives	Carboxylic acids and derivatives	Amino acids, peptides, and analogues	0	137	HMDB0001149	C00430	L0316
C00431	5-Aminopentanoate	C5H11NO2	117.078978592	NCCCCC(=O)O	InChI=1S/C5H11NO2/c6-4-2-1-3-5(7)8/h1-4,6H2,(H,7,8)	JJMDCOVWQOJGCB-UHFFFAOYSA-N	JJMDCOVWQOJGCB	KEGG_MRN	known_known	C00431	5-Aminopentanoate	Organic compounds	Organic acids and derivatives	Carboxylic acids and derivatives	Amino acids, peptides, and analogues	0	138	HMDB0003355	C00431	S0248
C00433	2,5-Dioxopentanoate	C5H6O4	130.026608672	O=CCCC(=O)C(=O)O	InChI=1S/C5H6O4/c6-3-1-2-4(7)5(8)9/h3H,1-2H2,(H,8,9)	VHKNBDIQDAXGBL-UHFFFAOYSA-N	VHKNBDIQDAXGBL	KEGG_MRN	known_known	C00433	2,5-Dioxopentanoate	Organic compounds	Organic acids and derivatives	Keto acids and derivatives	Short-chain keto acids and derivatives	0	0	HMDB0060365	C00433	NA
C00436	N-Carbamoylputrescine	C5H13N3O	131.105862036	NCCCCNC(=O)N	InChI=1S/C5H13N3O/c6-3-1-2-4-8-5(7)9/h1-4,6H2,(H3,7,8,9)	YANFYYGANIYHGI-UHFFFAOYSA-N	YANFYYGANIYHGI	KEGG_MRN	known_known	C00436	N-Carbamoylputrescine	Organic compounds	Organic acids and derivatives	Carboximidic acids and derivatives	Carboximidic acids	0	502	HMDB0033458	C00436	NA
C00437	N-Acetylornithine	C7H14N2O3	174.100442308	CC(=O)N[C@H](C(=O)O)CCCN	InChI=1S/C7H14N2O3/c1-5(10)9-6(7(11)12)3-2-4-8/h6H,2-4,8H2,1H3,(H,9,10)(H,11,12)/t6-/m0/s1	JRLGPAXAGHMNOL-LURJTMIESA-N	JRLGPAXAGHMNOL	KEGG_MRN	known_known	C00437	N-Acetylornithine	Organic compounds	Organic acids and derivatives	Carboxylic acids and derivatives	Amino acids, peptides, and analogues	0	439232	HMDB0003357	C00437	L0134
C00438	N-Carbamoyl-L-aspartate	C5H8N2O5	176.04332135599998	OC(=O)C[C@@H](C(=O)O)NC(=O)N	InChI=1S/C5H8N2O5/c6-5(12)7-2(4(10)11)1-3(8)9/h2H,1H2,(H,8,9)(H,10,11)(H3,6,7,12)/t2-/m0/s1	HLKXYZVTANABHZ-REOHCLBHSA-N	HLKXYZVTANABHZ	KEGG_MRN	known_known	C00438	N-Carbamoyl-L-aspartate	Organic compounds	Organic acids and derivatives	Carboxylic acids and derivatives	Amino acids, peptides, and analogues	0	93072	HMDB0000828	C00438	L0084
C00439	N-Formimino-L-glutamate	C6H10N2O4	174.0640568	NC=N[C@H](C(=O)O)CCC(=O)O	InChI=1S/C6H10N2O4/c7-3-8-4(6(11)12)1-2-5(9)10/h3-4H,1-2H2,(H2,7,8)(H,9,10)(H,11,12)/t4-/m0/s1	NRXIKWMTVXPVEF-BYPYZUCNSA-N	NRXIKWMTVXPVEF	KEGG_MRN	known_known	C00439	N-Formimino-L-glutamate	Organic compounds	Organic acids and derivatives	Carboxylic acids and derivatives	Amino acids, peptides, and analogues	0	439233	HMDB0000854	C00439	NA
C00440	5-Methyltetrahydrofolate	C20H25N7O6	459.18663152	OC(=O)CC[C@@H](C(=O)O)NC(=O)c1ccc(cc1)NC[C@H]1CNc2c(N1C)c(=O)nc([nH]2)N	InChI=1S/C20H25N7O6/c1-27-12(9-23-16-15(27)18(31)26-20(21)25-16)8-22-11-4-2-10(3-5-11)17(30)24-13(19(32)33)6-7-14(28)29/h2-5,12-13,22H,6-9H2,1H3,(H,24,30)(H,28,29)(H,32,33)(H4,21,23,25,26,31)/t12-,13-/m0/s1	ZNOVTXRBGFNYRX-STQMWFEESA-N	ZNOVTXRBGFNYRX	KEGG_MRN	known_known	C00440	5-Methyltetrahydrofolate	Organic compounds	Organoheterocyclic compounds	Pteridines and derivatives	Pterins and derivatives	0	444412	NA	C00440	NA
C00441	L-Aspartate 4-semialdehyde	C4H7NO3	117.04259308399999	O=CC[C@@H](C(=O)O)N	InChI=1S/C4H7NO3/c5-3(1-2-6)4(7)8/h2-3H,1,5H2,(H,7,8)/t3-/m0/s1	HOSWPDPVFBCLSY-VKHMYHEASA-N	HOSWPDPVFBCLSY	KEGG_MRN	known_known	C00441	L-Aspartate 4-semialdehyde	Organic compounds	Organic acids and derivatives	Carboxylic acids and derivatives	Amino acids, peptides, and analogues	0	439235	HMDB0012249	C00441	NA
C00445	5,10-Methenyltetrahydrofolate	C20H22N7O6	456.163156424	OC(=O)CC[C@@H](C(=O)O)NC(=O)c1ccc(cc1)N1C=[N+]2C(C1)CNc1c2c(=O)nc([nH]1)N	InChI=1S/C20H21N7O6/c21-20-24-16-15(18(31)25-20)27-9-26(8-12(27)7-22-16)11-3-1-10(2-4-11)17(30)23-13(19(32)33)5-6-14(28)29/h1-4,9,12-13H,5-8H2,(H6-,21,22,23,24,25,28,29,30,31,32,33)/p+1/t12?,13-/m0/s1	MEANFMOQMXYMCT-ABLWVSNPSA-O	MEANFMOQMXYMCT	KEGG_MRN	known_known	C00445	5,10-Methenyltetrahydrofolate	Organic compounds	Organoheterocyclic compounds	Pteridines and derivatives	Pterins and derivatives	0	NA	NA	C00445	NA
C00446	alpha-D-Galactose 1-phosphate	C6H13O9P	260.029718626	OC[C@H]1O[C@H](OP(=O)(O)O)[C@@H]([C@H]([C@H]1O)O)O	InChI=1S/C6H13O9P/c7-1-2-3(8)4(9)5(10)6(14-2)15-16(11,12)13/h2-10H,1H2,(H2,11,12,13)/t2-,3+,4+,5-,6-/m1/s1	HXXFSFRBOHSIMQ-FPRJBGLDSA-N	HXXFSFRBOHSIMQ	KEGG_MRN	known_known	C00103;C00446;C00636;C00663;C01002;C01171;C03384;C15924;C15926	D-Glucose 1-phosphate;alpha-D-Galactose 1-phosphate;D-Mannose 1-phosphate;beta-D-Glucose 1-phosphate;Hexose 1-phosphate;alpha-D-Hexose 1-phosphate;D-Galactose 1-phosphate;L-Gulose 1-phosphate;beta-L-Galactose 1-phosphate	Organic compounds	Organic oxygen compounds	Organooxygen compounds	Carbohydrates and carbohydrate conjugates	0	123912	HMDB0000645	C00446	L0327
C00447	Sedoheptulose 1,7-bisphosphate	C7H16O13P2	370.00661383199997	O[C@@H]([C@H]([C@@H](C(=O)COP(=O)(O)O)O)O)[C@@H](COP(=O)(O)O)O	InChI=1S/C7H16O13P2/c8-3(1-19-21(13,14)15)5(10)7(12)6(11)4(9)2-20-22(16,17)18/h3,5-8,10-12H,1-2H2,(H2,13,14,15)(H2,16,17,18)/t3-,5-,6-,7-/m1/s1	OKHXOUGRECCASI-SHUUEZRQSA-N	OKHXOUGRECCASI	KEGG_MRN	known_known	C00447	Sedoheptulose 1,7-bisphosphate	Organic compounds	Organic oxygen compounds	Organooxygen compounds	Carbohydrates and carbohydrate conjugates	0	164735	HMDB0060274	C00447	NA
C00448	trans,trans-Farnesyl diphosphate	C15H28O7P2	382.131026496	C/C(=C\COP(=O)(OP(=O)(O)O)O)/CC/C=C(/CCC=C(C)C)\C	InChI=1S/C15H28O7P2/c1-13(2)7-5-8-14(3)9-6-10-15(4)11-12-21-24(19,20)22-23(16,17)18/h7,9,11H,5-6,8,10,12H2,1-4H3,(H,19,20)(H2,16,17,18)/b14-9+,15-11+	VWFJDQUYCIWHTN-YFVJMOTDSA-N	VWFJDQUYCIWHTN	KEGG_MRN	known_known	C00448;C16826;C19760	trans,trans-Farnesyl diphosphate;2-cis,6-trans-Farnesyl diphosphate;(2Z,6Z)-Farnesyl diphosphate	Organic compounds	Lipids and lipid-like molecules	Prenol lipids	Sesquiterpenoids	0	445713	HMDB0000961	C00448	L0096
C00449	N6-(L-1,3-Dicarboxypropyl)-L-lysine	C11H20N2O6	276.13213636	OC(=O)CC[C@@H](C(=O)O)NCCCC[C@@H](C(=O)O)N	InChI=1S/C11H20N2O6/c12-7(10(16)17)3-1-2-6-13-8(11(18)19)4-5-9(14)15/h7-8,13H,1-6,12H2,(H,14,15)(H,16,17)(H,18,19)/t7-,8-/m0/s1	ZDGJAHTZVHVLOT-YUMQZZPRSA-N	ZDGJAHTZVHVLOT	KEGG_MRN	known_known	C00449	N6-(L-1,3-Dicarboxypropyl)-L-lysine	Organic compounds	Organic acids and derivatives	Carboxylic acids and derivatives	Amino acids, peptides, and analogues	0	160556	HMDB0000279	C00449	L0155
C00450	(S)-2,3,4,5-Tetrahydropyridine-2-carboxylate	C6H9NO2	127.063328528	OC(=O)[C@@H]1CCCC=N1	InChI=1S/C6H9NO2/c8-6(9)5-3-1-2-4-7-5/h4-5H,1-3H2,(H,8,9)/t5-/m0/s1	CSDPVAKVEWETFG-YFKPBYRVSA-N	CSDPVAKVEWETFG	KEGG_MRN	known_known	C00450	(S)-2,3,4,5-Tetrahydropyridine-2-carboxylate	Organic compounds	Organic acids and derivatives	Carboxylic acids and derivatives	Amino acids, peptides, and analogues	0	24771808	HMDB0059657	C00450	NA
C00451	(1R,2S)-1-Hydroxypropane-1,2,3-tricarboxylate	C6H8O7	192.027002596	OC(=O)C[C@@H]([C@H](C(=O)O)O)C(=O)O	InChI=1S/C6H8O7/c7-3(8)1-2(5(10)11)4(9)6(12)13/h2,4,9H,1H2,(H,7,8)(H,10,11)(H,12,13)/t2-,4+/m0/s1	ODBLHEXUDAPZAU-ZAFYKAAXSA-N	ODBLHEXUDAPZAU	KEGG_MRN	known_known	C00311;C00451;C04617	Isocitrate;(1R,2S)-1-Hydroxypropane-1,2,3-tricarboxylate;(1S,2S)-1-Hydroxypropane-1,2,3-tricarboxylate	Organic compounds	Organic acids and derivatives	Carboxylic acids and derivatives	Tricarboxylic acids and derivatives	0	5318532	HMDB0001874	C00451	NA
C00455	Nicotinamide D-ribonucleotide	C11H15N2O8P	334.05660207	O[C@@H]1[C@H](O)[C@H](O[C@H]1[n+]1cccc(c1)C(=O)N)COP(=O)(O)[O-]	InChI=1S/C11H15N2O8P/c12-10(16)6-2-1-3-13(4-6)11-9(15)8(14)7(21-11)5-20-22(17,18)19/h1-4,7-9,11,14-15H,5H2,(H3-,12,16,17,18,19)/t7-,8-,9-,11-/m1/s1	DAYLJWODMCOQEW-TURQNECASA-N	DAYLJWODMCOQEW	KEGG_MRN	known_known	C00455	Nicotinamide D-ribonucleotide	Organic compounds	Nucleosides, nucleotides, and analogues	Pyridine nucleotides	Nicotinamide nucleotides	0	14180	HMDB0000229	C00455	NA
C00458	dCTP	C9H16N3O13P3	466.98959746199995	O[C@H]1C[C@@H](O[C@@H]1COP(=O)(OP(=O)(OP(=O)(O)O)O)O)n1ccc(nc1=O)N	InChI=1S/C9H16N3O13P3/c10-7-1-2-12(9(14)11-7)8-3-5(13)6(23-8)4-22-27(18,19)25-28(20,21)24-26(15,16)17/h1-2,5-6,8,13H,3-4H2,(H,18,19)(H,20,21)(H2,10,11,14)(H2,15,16,17)/t5-,6+,8+/m0/s1	RGWHQCVHVJXOKC-SHYZEUOFSA-N	RGWHQCVHVJXOKC	KEGG_MRN	known_known	C00458	dCTP	Organic compounds	Nucleosides, nucleotides, and analogues	Pyrimidine nucleotides	Pyrimidine deoxyribonucleotides	0	65091	HMDB0000998	C00458	L0059
C00459	dTTP	C10H17N2O14P3	481.989263114	O[C@H]1C[C@@H](O[C@@H]1COP(=O)(OP(=O)(OP(=O)(O)O)O)O)n1cc(C)c(=O)[nH]c1=O	InChI=1S/C10H17N2O14P3/c1-5-3-12(10(15)11-9(5)14)8-2-6(13)7(24-8)4-23-28(19,20)26-29(21,22)25-27(16,17)18/h3,6-8,13H,2,4H2,1H3,(H,19,20)(H,21,22)(H,11,14,15)(H2,16,17,18)/t6-,7+,8+/m0/s1	NHVNXKFIZYSCEB-XLPZGREQSA-N	NHVNXKFIZYSCEB	KEGG_MRN	known_known	C00459	dTTP	Organic compounds	Nucleosides, nucleotides, and analogues	Pyrimidine nucleotides	Pyrimidine deoxyribonucleotides	0	64968	HMDB0001342	C00459	L0030
C00460	dUTP	C9H15N2O14P3	467.9736130499999	O[C@H]1C[C@@H](O[C@@H]1COP(=O)(OP(=O)(OP(=O)(O)O)O)O)n1ccc(=O)[nH]c1=O	InChI=1S/C9H15N2O14P3/c12-5-3-8(11-2-1-7(13)10-9(11)14)23-6(5)4-22-27(18,19)25-28(20,21)24-26(15,16)17/h1-2,5-6,8,12H,3-4H2,(H,18,19)(H,20,21)(H,10,13,14)(H2,15,16,17)/t5-,6+,8+/m0/s1	AHCYMLUZIRLXAA-SHYZEUOFSA-N	AHCYMLUZIRLXAA	KEGG_MRN	known_known	C00460	dUTP	Organic compounds	Nucleosides, nucleotides, and analogues	Pyrimidine nucleotides	Pyrimidine deoxyribonucleotides	0	65070	HMDB0001191	C00460	L0060
C00463	Indole	C8H7N	117.057849224	c1ccc2c(c1)[nH]cc2	InChI=1S/C8H7N/c1-2-4-8-7(3-1)5-6-9-8/h1-6,9H	SIKJAQJRHWYJAI-UHFFFAOYSA-N	SIKJAQJRHWYJAI	KEGG_MRN	known_known	C00463	Indole	Organic compounds	Organoheterocyclic compounds	Indoles and derivatives	Indoles	0	798	HMDB0000738	C00463	S0044
C00466	Acetoin	C4H8O2	88.052429496	CC(=O)C(O)C	InChI=1S/C4H8O2/c1-3(5)4(2)6/h3,5H,1-2H3	ROWKJAVDOGWPAT-UHFFFAOYSA-N	ROWKJAVDOGWPAT	KEGG_MRN	known_known	C00466;C00810;C01769	Acetoin;(R)-Acetoin;(S)-Acetoin	Organic compounds	Organic oxygen compounds	Organooxygen compounds	Carbonyl compounds	0	179	HMDB0003243	C00466	L0449
C00468	Estrone	C18H22O2	270.161979944	Oc1ccc2c(c1)CC[C@@H]1[C@@H]2CC[C@]2([C@H]1CCC2=O)C	InChI=1S/C18H22O2/c1-18-9-8-14-13-5-3-12(19)10-11(13)2-4-15(14)16(18)6-7-17(18)20/h3,5,10,14-16,19H,2,4,6-9H2,1H3/t14-,15-,16+,18+/m1/s1	DNXHEGUUPJUMQT-CBZIJGRNSA-N	DNXHEGUUPJUMQT	KEGG_MRN	known_known	C00468	Estrone	Organic compounds	Lipids and lipid-like molecules	Steroids and steroid derivatives	Estrane steroids	0	5870	HMDB0000145	C00468	S0343
C00469	Ethanol	C2H6O	46.041864812	CCO	InChI=1S/C2H6O/c1-2-3/h3H,2H2,1H3	LFQSCWFLJHTTHZ-UHFFFAOYSA-N	LFQSCWFLJHTTHZ	KEGG_MRN	known_known	C00469	Ethanol	Organic compounds	Organic oxygen compounds	Organooxygen compounds	Alcohols and polyols	0	702	HMDB0000108	C00469	NA
C00472	p-Benzoquinone	C6H4O2	108.021129368	O=C1C=CC(=O)C=C1	InChI=1S/C6H4O2/c7-5-1-2-6(8)4-3-5/h1-4H	AZQWKYJCGOJGHM-UHFFFAOYSA-N	AZQWKYJCGOJGHM	KEGG_MRN	known_known	C00472	p-Benzoquinone	Organic compounds	Organic oxygen compounds	Organooxygen compounds	Carbonyl compounds	0	4650	HMDB0003364	C00472	S0316
C00473	Retinol	C20H30O	286.22966558	OC/C=C(/C=C/C=C(/C=C/C1=C(C)CCCC1(C)C)\C)\C	InChI=1S/C20H30O/c1-16(8-6-9-17(2)13-15-21)11-12-19-18(3)10-7-14-20(19,4)5/h6,8-9,11-13,21H,7,10,14-15H2,1-5H3/b9-6+,12-11+,16-8+,17-13+	FPIPGXGPPPQFEQ-OVSJKPMPSA-N	FPIPGXGPPPQFEQ	KEGG_MRN	known_known	C00473;C00899;C16682;C17276;C19962	Retinol;11-cis-Retinol;9-cis-Retinol;Retinol-(cellular-retinol-binding-protein);13-cis-Retinol	Organic compounds	Lipids and lipid-like molecules	Prenol lipids	Retinoids	0	445354	HMDB0000305	C00473	L0175
C00474	Ribitol	C5H12O5	152.06847348399998	OC[C@H](C([C@H](CO)O)O)O	InChI=1S/C5H12O5/c6-1-3(8)5(10)4(9)2-7/h3-10H,1-2H2/t3-,4+,5?	HEBKCHPVOIAQTA-NGQZWQHPSA-N	HEBKCHPVOIAQTA	KEGG_MRN	known_known	C00379;C00474;C00532;C01904	Xylitol;Ribitol;L-Arabitol;D-Arabitol	Organic compounds	Organic oxygen compounds	Organooxygen compounds	Carbohydrates and carbohydrate conjugates	0	NA	NA	NA	NA
C00475	Cytidine	C9H13N3O5	243.085520516	OC[C@H]1O[C@H]([C@@H]([C@@H]1O)O)n1ccc(nc1=O)N	InChI=1S/C9H13N3O5/c10-5-1-2-12(9(16)11-5)8-7(15)6(14)4(3-13)17-8/h1-2,4,6-8,13-15H,3H2,(H2,10,11,16)/t4-,6-,7-,8-/m1/s1	UHDGCWIWMRVCDJ-XVFCMESISA-N	UHDGCWIWMRVCDJ	KEGG_MRN	known_known	C00475;C02961	Cytidine;Cytarabine	Organic compounds	Nucleosides, nucleotides, and analogues	Pyrimidine nucleosides	NA	0	6175	HMDB0000089	C00475	L0013
C00476	D-Lyxose	C5H10O5	150.05282341999998	O[C@@H]1COC([C@H]([C@H]1O)O)O	InChI=1S/C5H10O5/c6-2-1-10-5(9)4(8)3(2)7/h2-9H,1H2/t2-,3+,4+,5?/m1/s1	SRBFZHDQGSBBOR-AGQMPKSLSA-N	SRBFZHDQGSBBOR	KEGG_MRN	known_known	C00181;C00216;C00259;C00476;C01394;C01508;C02096;C02204;C02205;C02479;C02604;C08353;C21057	D-Xylose;D-Arabinose;L-Arabinose;D-Lyxose;Xylose;L-Lyxose;beta-D-Xylose;alpha-D-Lyxose;alpha-D-Xylose;beta-L-Arabinose;alpha-L-Arabinose;beta-D-Ribopyranose;D-Ribose	Organic compounds	Organic oxygen compounds	Organooxygen compounds	Carbohydrates and carbohydrate conjugates	0	NA	NA	C00476	NA
C00477	Ecdysone	C27H44O6	464.313789128	O[C@@H]([C@H]([C@H]1CC[C@@]2([C@]1(C)CC[C@H]1C2=CC(=O)[C@H]2[C@]1(C)C[C@H](O)[C@@H](C2)O)O)C)CCC(O)(C)C	InChI=1S/C27H44O6/c1-15(20(28)8-9-24(2,3)32)16-7-11-27(33)18-12-21(29)19-13-22(30)23(31)14-25(19,4)17(18)6-10-26(16,27)5/h12,15-17,19-20,22-23,28,30-33H,6-11,13-14H2,1-5H3/t15-,16+,17-,19-,20+,22+,23-,25+,26+,27+/m0/s1	UPEZCKBFRMILAV-JMZLNJERSA-N	UPEZCKBFRMILAV	KEGG_MRN	known_known	C00477;C16496	Ecdysone;3-Epiecdysone	Organic compounds	Lipids and lipid-like molecules	Steroids and steroid derivatives	Bile acids, alcohols and derivatives	0	19212	NA	C00477	NA
C00479	Propanal	C3H6O	58.041864812	CCC=O	InChI=1S/C3H6O/c1-2-3-4/h3H,2H2,1H3	NBBJYMSMWIIQGU-UHFFFAOYSA-N	NBBJYMSMWIIQGU	KEGG_MRN	known_known	C00479	Propanal	Organic compounds	Organic oxygen compounds	Organooxygen compounds	Carbonyl compounds	0	527	HMDB0003366	C00479	NA
C00481	Pyrazole	C3H4N2	68.037448128	c1ccn[nH]1	InChI=1S/C3H4N2/c1-2-4-5-3-1/h1-3H,(H,4,5)	WTKZEGDFNFYCGP-UHFFFAOYSA-N	WTKZEGDFNFYCGP	KEGG_MRN	known_known	C00481	Pyrazole	Organic compounds	Organoheterocyclic compounds	Azoles	Pyrazoles	0	1048	NA	C00481	NA
C00482	Sinapate	C11H12O5	224.06847348399998	COc1cc(/C=C/C(=O)O)cc(c1O)OC	InChI=1S/C11H12O5/c1-15-8-5-7(3-4-10(12)13)6-9(16-2)11(8)14/h3-6,14H,1-2H3,(H,12,13)/b4-3+	PCMORTLOPMLEFB-ONEGZZNKSA-N	PCMORTLOPMLEFB	KEGG_MRN	known_known	C00482	Sinapate	Organic compounds	Phenylpropanoids and polyketides	Cinnamic acids and derivatives	Hydroxycinnamic acids and derivatives	0	637775	HMDB0032616	C00482	n00926
C00483	Tyramine	C8H11NO	137.084063972	NCCc1ccc(cc1)O	InChI=1S/C8H11NO/c9-6-5-7-1-3-8(10)4-2-7/h1-4,10H,5-6,9H2	DZGWFCGJZKJUFP-UHFFFAOYSA-N	DZGWFCGJZKJUFP	KEGG_MRN	known_known	C00483	Tyramine	Organic compounds	Benzenoids	Benzene and substituted derivatives	Phenethylamines	0	5610	HMDB0000306	C00483	S0124
C00486	Bilirubin	C33H36N4O6	584.263484872	C=CC1=C(C)/C(=C/c2[nH]c(c(c2C)CCC(=O)O)Cc2[nH]c(c(c2CCC(=O)O)C)/C=C/2\NC(=O)C(=C2C=C)C)/NC1=O	InChI=1S/C33H36N4O6/c1-7-20-19(6)32(42)37-27(20)14-25-18(5)23(10-12-31(40)41)29(35-25)15-28-22(9-11-30(38)39)17(4)24(34-28)13-26-16(3)21(8-2)33(43)36-26/h7-8,13-14,34-35H,1-2,9-12,15H2,3-6H3,(H,36,43)(H,37,42)(H,38,39)(H,40,41)/b26-13-,27-14-	BPYKTIZUTYGOLE-IFADSCNNSA-N	BPYKTIZUTYGOLE	KEGG_MRN	known_known	C00486	Bilirubin	Organic compounds	Organoheterocyclic compounds	Tetrapyrroles and derivatives	Bilirubins	0	5280352	HMDB0000054	C00486	L0348
C00487	Carnitine	C7H16NO3	162.113018372	OC(C[N+](C)(C)C)CC(=O)O	InChI=1S/C7H15NO3/c1-8(2,3)5-6(9)4-7(10)11/h6,9H,4-5H2,1-3H3/p+1	PHIQHXFUZVPYII-UHFFFAOYSA-O	PHIQHXFUZVPYII	KEGG_MRN	known_known	C00318;C00487;C15025	L-Carnitine;Carnitine;(S)-Carnitine	Organic compounds	Organic nitrogen compounds	Organonitrogen compounds	Quaternary ammonium salts	0	160906	NA	C00487	NA
C00488	Formamide	CH3NO	45.021463716	NC=O	InChI=1S/CH3NO/c2-1-3/h1H,(H2,2,3)	ZHNUHDYFZUAESO-UHFFFAOYSA-N	ZHNUHDYFZUAESO	KEGG_MRN	known_known	C00488	Formamide	Organic compounds	Organic acids and derivatives	Carboximidic acids and derivatives	Carboximidic acids	0	713	HMDB0001536	C00488	NA
C00489	Glutarate	C5H8O4	132.042258736	OC(=O)CCCC(=O)O	InChI=1S/C5H8O4/c6-4(7)2-1-3-5(8)9/h1-3H2,(H,6,7)(H,8,9)	JFCQEDHGNNZCLN-UHFFFAOYSA-N	JFCQEDHGNNZCLN	KEGG_MRN	known_known	C00489	Glutarate	Organic compounds	Organic acids and derivatives	Carboxylic acids and derivatives	Dicarboxylic acids and derivatives	0	743	HMDB0000661	C00489	S0163
C00490	Itaconate	C5H6O4	130.026608672	OC(=O)CC(=C)C(=O)O	InChI=1S/C5H6O4/c1-3(5(8)9)2-4(6)7/h1-2H2,(H,6,7)(H,8,9)	LVHBHZANLOWSRM-UHFFFAOYSA-N	LVHBHZANLOWSRM	KEGG_MRN	known_known	C00490	Itaconate	Organic compounds	Lipids and lipid-like molecules	Fatty Acyls	Fatty acids and conjugates	0	811	HMDB0002092	C00490	n00234
C00491	L-Cystine	C6H12N2O4S2	240.023848864	N[C@H](C(=O)O)CSSC[C@@H](C(=O)O)N	InChI=1S/C6H12N2O4S2/c7-3(5(9)10)1-13-14-2-4(8)6(11)12/h3-4H,1-2,7-8H2,(H,9,10)(H,11,12)/t3-,4-/m0/s1	LEVWYRKDKASIDU-IMJSIDKUSA-N	LEVWYRKDKASIDU	KEGG_MRN	known_known	C00491;C01420	L-Cystine;Cystine	Organic compounds	Organic acids and derivatives	Carboxylic acids and derivatives	Amino acids, peptides, and analogues	0	67678	HMDB0000192	C00491	NA
C00492	Raffinose	C18H32O16	504.169034944	OC[C@H]1O[C@@]([C@H]([C@@H]1O)O)(CO)O[C@H]1O[C@H](CO[C@H]2O[C@H](CO)[C@@H]([C@@H]([C@H]2O)O)O)[C@H]([C@@H]([C@H]1O)O)O	InChI=1S/C18H32O16/c19-1-5-8(22)11(25)13(27)16(31-5)30-3-7-9(23)12(26)14(28)17(32-7)34-18(4-21)15(29)10(24)6(2-20)33-18/h5-17,19-29H,1-4H2/t5-,6-,7-,8+,9-,10-,11+,12+,13-,14-,15+,16+,17-,18+/m1/s1	MUPFEKGTMRGPLJ-ZQSKZDJDSA-N	MUPFEKGTMRGPLJ	KEGG_MRN	known_known	C00492;C08239	Raffinose;Gentianose	Organic compounds	Organic oxygen compounds	Organooxygen compounds	Carbohydrates and carbohydrate conjugates	0	439242	NA	C00492	S0306
C00493	Shikimate	C7H10O5	174.05282341999998	O[C@@H]1CC(=C[C@H]([C@H]1O)O)C(=O)O	InChI=1S/C7H10O5/c8-4-1-3(7(11)12)2-5(9)6(4)10/h1,4-6,8-10H,2H2,(H,11,12)/t4-,5-,6-/m1/s1	JXOHGGNKMLTUBP-HSUXUTPPSA-N	JXOHGGNKMLTUBP	KEGG_MRN	known_known	C00493	Shikimate	Organic compounds	Organic oxygen compounds	Organooxygen compounds	Alcohols and polyols	0	8742	HMDB0003070	C00493	S0021
C00495	Sulochrin	C17H16O7	332.089602852	COc1cc(O)cc(c1C(=O)c1c(O)cc(cc1O)C)C(=O)OC	InChI=1S/C17H16O7/c1-8-4-11(19)15(12(20)5-8)16(21)14-10(17(22)24-3)6-9(18)7-13(14)23-2/h4-7,18-20H,1-3H3	YJRLSCDUYLRBIZ-UHFFFAOYSA-N	YJRLSCDUYLRBIZ	KEGG_MRN	known_known	C00495	Sulochrin	Organic compounds	Benzenoids	Benzene and substituted derivatives	Benzophenones	0	160505	NA	C00495	NA
C00497	(R)-Malate	C4H6O5	134.02152329199998	OC(=O)C[C@H](C(=O)O)O	InChI=1S/C4H6O5/c5-2(4(8)9)1-3(6)7/h2,5H,1H2,(H,6,7)(H,8,9)/t2-/m1/s1	BJEPYKJPYRNKOW-UWTATZPHSA-N	BJEPYKJPYRNKOW	KEGG_MRN	known_known	C00149;C00497;C00711	(S)-Malate;(R)-Malate;Malate	Organic compounds	Organic acids and derivatives	Hydroxy acids and derivatives	Beta hydroxy acids and derivatives	0	92824	HMDB0031518	C00497	NA
C00498	ADP-glucose	C16H25N5O15P2	589.0822383599999	OC[C@H]1O[C@H](OP(=O)(OP(=O)(OC[C@H]2O[C@H]([C@@H]([C@@H]2O)O)n2cnc3c2ncnc3N)O)O)[C@@H]([C@H]([C@@H]1O)O)O	InChI=1S/C16H25N5O15P2/c17-13-7-14(19-3-18-13)21(4-20-7)15-11(26)9(24)6(33-15)2-32-37(28,29)36-38(30,31)35-16-12(27)10(25)8(23)5(1-22)34-16/h3-6,8-12,15-16,22-27H,1-2H2,(H,28,29)(H,30,31)(H2,17,18,19)/t5-,6-,8-,9-,10+,11-,12-,15-,16-/m1/s1	WFPZSXYXPSUOPY-ROYWQJLOSA-N	WFPZSXYXPSUOPY	KEGG_MRN	known_known	C00498;C06192	ADP-glucose;ADP-mannose	Organic compounds	Nucleosides, nucleotides, and analogues	Purine nucleotides	Purine nucleotide sugars	0	16500	HMDB0006557	C00498	L0437
C00499	Allantoate	C4H8N4O4	176.054554736	OC(=O)C(NC(=O)N)NC(=O)N	InChI=1S/C4H8N4O4/c5-3(11)7-1(2(9)10)8-4(6)12/h1H,(H,9,10)(H3,5,7,11)(H3,6,8,12)	NUCLJNSWZCHRKL-UHFFFAOYSA-N	NUCLJNSWZCHRKL	KEGG_MRN	known_known	C00499	Allantoate	Organic compounds	Organic acids and derivatives	Carboxylic acids and derivatives	Amino acids, peptides, and analogues	0	203	HMDB0001209	C00499	L0306
C00500	Biliverdin	C33H34N4O6	582.247834808	C=CC1=C(C)C(=NC1=O)/C=c/1\[nH]/c(=C\c2[nH]c(c(c2CCC(=O)O)C)/C=C/2\NC(=O)C(=C2C=C)C)/c(c1C)CCC(=O)O	InChI=1S/C33H34N4O6/c1-7-20-19(6)32(42)37-27(20)14-25-18(5)23(10-12-31(40)41)29(35-25)15-28-22(9-11-30(38)39)17(4)24(34-28)13-26-16(3)21(8-2)33(43)36-26/h7-8,13-15,34-35H,1-2,9-12H2,3-6H3,(H,37,42)(H,38,39)(H,40,41)/b24-13-,27-14-,28-15-	RCNSAJSGRJSBKK-NSQVQWHSSA-N	RCNSAJSGRJSBKK	KEGG_MRN	known_known	C00500	Biliverdin	Organic compounds	Organoheterocyclic compounds	Tetrapyrroles and derivatives	Bilirubins	0	NA	NA	C00500	NA
C00501	CDP-glucose	C15H25N3O16P2	565.07100498	OC[C@H]1O[C@H](OP(=O)(OP(=O)(OC[C@H]2O[C@H]([C@@H]([C@@H]2O)O)n2ccc(nc2=O)N)O)O)[C@@H]([C@H]([C@@H]1O)O)O	InChI=1S/C15H25N3O16P2/c16-7-1-2-18(15(25)17-7)13-11(23)9(21)6(31-13)4-30-35(26,27)34-36(28,29)33-14-12(24)10(22)8(20)5(3-19)32-14/h1-2,5-6,8-14,19-24H,3-4H2,(H,26,27)(H,28,29)(H2,16,17,25)/t5-,6-,8-,9-,10+,11-,12-,13-,14-/m1/s1	CGPHZDRCVSLMCF-JZMIEXBBSA-N	CGPHZDRCVSLMCF	KEGG_MRN	known_known	C00501	CDP-glucose	Organic compounds	Nucleosides, nucleotides, and analogues	Pyrimidine nucleotides	Pyrimidine nucleotide sugars	0	439244	HMDB0003369	C00501	NA
C00502	D-Xylonate	C5H10O6	166.04773803999998	OC[C@H]([C@@H]([C@H](C(=O)O)O)O)O	InChI=1S/C5H10O6/c6-1-2(7)3(8)4(9)5(10)11/h2-4,6-9H,1H2,(H,10,11)/t2-,3+,4-/m1/s1	QXKAIJAYHKCRRA-FLRLBIABSA-N	QXKAIJAYHKCRRA	KEGG_MRN	known_known	C00502;C00545;C00878;C01685;C05411;C05412	D-Xylonate;L-Arabinonate;D-Arabinonate;D-Ribonate;L-Xylonate;L-Lyxonate	Organic compounds	Organic oxygen compounds	Organooxygen compounds	Carbohydrates and carbohydrate conjugates	0	NA	NA	C00502	NA
C00503	Erythritol	C4H10O4	122.05790879999999	OC[C@H]([C@H](CO)O)O	InChI=1S/C4H10O4/c5-1-3(7)4(8)2-6/h3-8H,1-2H2/t3-,4+	UNXHWFMMPAWVPI-ZXZARUISSA-N	UNXHWFMMPAWVPI	KEGG_MRN	known_known	C00503;C16884	Erythritol;D-Threitol	Organic compounds	Organic oxygen compounds	Organooxygen compounds	Carbohydrates and carbohydrate conjugates	0	222285	HMDB0002994	C00503	L0435
C00504	Folate	C19H19N7O6	441.139681328	OC(=O)CC[C@@H](C(=O)O)NC(=O)c1ccc(cc1)NCc1cnc2c(n1)c(=O)nc([nH]2)N	InChI=1S/C19H19N7O6/c20-19-25-15-14(17(30)26-19)23-11(8-22-15)7-21-10-3-1-9(2-4-10)16(29)24-12(18(31)32)5-6-13(27)28/h1-4,8,12,21H,5-7H2,(H,24,29)(H,27,28)(H,31,32)(H3,20,22,25,26,30)/t12-/m0/s1	OVBPIULPVIDEAO-LBPRGKRZSA-N	OVBPIULPVIDEAO	KEGG_MRN	known_known	C00504	Folate	Organic compounds	Organic acids and derivatives	Carboxylic acids and derivatives	Amino acids, peptides, and analogues	0	6037	HMDB0000121	C00504	S0086
C00506	L-Cysteate	C3H7NO5S	169.00449332399998	OC(=O)[C@H](CS(=O)(=O)O)N	InChI=1S/C3H7NO5S/c4-2(3(5)6)1-10(7,8)9/h2H,1,4H2,(H,5,6)(H,7,8,9)/t2-/m0/s1	XVOYSCVBGLVSOL-REOHCLBHSA-N	XVOYSCVBGLVSOL	KEGG_MRN	known_known	C00506	L-Cysteate	Organic compounds	Organic acids and derivatives	Carboxylic acids and derivatives	Amino acids, peptides, and analogues	0	72886	NA	C00506	NA
C00507	L-Rhamnose	C6H12O5	164.06847348399998	O[C@H]1[C@H](C)OC([C@@H]([C@@H]1O)O)O	InChI=1S/C6H12O5/c1-2-3(7)4(8)5(9)6(10)11-2/h2-10H,1H3/t2-,3-,4+,5+,6?/m0/s1	SHZGCJCMOBCMKK-JFNONXLTSA-N	SHZGCJCMOBCMKK	KEGG_MRN	known_known	C00507;C01018;C01019;C01684;C02095;C02338;C02476;C02522;C08352;C20835;C20836;C21033;C21058	L-Rhamnose;6-Deoxy-D-galactose;6-Deoxy-L-galactose;D-Rhamnose;beta-D-Fucose;beta-L-Rhamnose;alpha-L-Rhamnose;6-Deoxy-D-glucose;Quinovose;alpha-L-Fucopyranose;beta-L-Fucopyranose;6-Deoxy-L-altrose;6-Deoxy-D-talose	Organic compounds	Organic oxygen compounds	Organooxygen compounds	Carbohydrates and carbohydrate conjugates	0	25310	HMDB0000849	C00507	NA
C00508	L-Ribulose	C5H10O5	150.05282341999998	OCC1(O)OC[C@@H]([C@@H]1O)O	InChI=1S/C5H10O5/c6-2-5(9)4(8)3(7)1-10-5/h3-4,6-9H,1-2H2/t3-,4-,5?/m0/s1	LQXVFWRQNMEDEE-QRHDOFTISA-N	LQXVFWRQNMEDEE	KEGG_MRN	known_known	C00309;C00310;C00312;C00508;C08354	D-Ribulose;D-Xylulose;L-Xylulose;L-Ribulose;alpha-D-Ribulose	Organic compounds	Organic oxygen compounds	Organooxygen compounds	Carbohydrates and carbohydrate conjugates	0	NA	NA	C00508	NA
C00509	Naringenin	C15H12O5	272.068473484	Oc1ccc(cc1)[C@@H]1CC(=O)c2c(O1)cc(cc2O)O	InChI=1S/C15H12O5/c16-9-3-1-8(2-4-9)13-7-12(19)15-11(18)5-10(17)6-14(15)20-13/h1-6,13,16-18H,7H2/t13-/m0/s1	FTVWIRXFELQLPI-ZDUSSCGKSA-N	FTVWIRXFELQLPI	KEGG_MRN	known_known	C00509	Naringenin	Organic compounds	Phenylpropanoids and polyketides	Flavonoids	Flavans	0	439246	HMDB0002670	C00509	NA
C00510	Oleoyl-CoA	C39H68N7O17P3S	1031.360524606	CCCCCCCC/C=C\CCCCCCCC(=O)SCCNC(=O)CCNC(=O)[C@@H](C(COP(=O)(OP(=O)(OC[C@H]1O[C@H]([C@@H]([C@@H]1OP(=O)(O)O)O)n1cnc2c1ncnc2N)O)O)(C)C)O	InChI=1S/C39H68N7O17P3S/c1-4-5-6-7-8-9-10-11-12-13-14-15-16-17-18-19-30(48)67-23-22-41-29(47)20-21-42-37(51)34(50)39(2,3)25-60-66(57,58)63-65(55,56)59-24-28-33(62-64(52,53)54)32(49)38(61-28)46-27-45-31-35(40)43-26-44-36(31)46/h11-12,26-28,32-34,38,49-50H,4-10,13-25H2,1-3H3,(H,41,47)(H,42,51)(H,55,56)(H,57,58)(H2,40,43,44)(H2,52,53,54)/b12-11-/t28-,32-,33-,34+,38-/m1/s1	XDUHQPOXLUAVEE-BPMMELMSSA-N	XDUHQPOXLUAVEE	KEGG_MRN	known_known	C00510	Oleoyl-CoA	Organic compounds	Lipids and lipid-like molecules	Fatty Acyls	Fatty acyl thioesters	0	5497111	NA	C00510	L0438
C00511	Acrylic acid	C3H4O2	72.021129368	OC(=O)C=C	InChI=1S/C3H4O2/c1-2-3(4)5/h2H,1H2,(H,4,5)	NIXOWILDQLNWCW-UHFFFAOYSA-N	NIXOWILDQLNWCW	KEGG_MRN	known_known	C00511	Acrylic acid	Organic compounds	Organic acids and derivatives	Carboxylic acids and derivatives	Acrylic acids and derivatives	0	6581	HMDB0031647	C00511	NA
C00512	Benzoyl-CoA	C28H40N7O17P3S	871.14142371	O=C(NCCSC(=O)c1ccccc1)CCNC(=O)[C@@H](C(COP(=O)(OP(=O)(OC[C@H]1O[C@H]([C@@H]([C@@H]1OP(=O)(O)O)O)n1cnc2c1ncnc2N)O)O)(C)C)O	InChI=1S/C28H40N7O17P3S/c1-28(2,22(38)25(39)31-9-8-18(36)30-10-11-56-27(40)16-6-4-3-5-7-16)13-49-55(46,47)52-54(44,45)48-12-17-21(51-53(41,42)43)20(37)26(50-17)35-15-34-19-23(29)32-14-33-24(19)35/h3-7,14-15,17,20-22,26,37-38H,8-13H2,1-2H3,(H,30,36)(H,31,39)(H,44,45)(H,46,47)(H2,29,32,33)(H2,41,42,43)/t17-,20-,21-,22+,26-/m1/s1	VEVJTUNLALKRNO-TYHXJLICSA-N	VEVJTUNLALKRNO	KEGG_MRN	known_known	C00512	Benzoyl-CoA	Organic compounds	Lipids and lipid-like molecules	Fatty Acyls	Fatty acyl thioesters	0	NA	NA	C00512	NA
C00513	CDP-glycerol	C12H21N3O13P2	477.054960992	OCC(COP(=O)(OP(=O)(OC[C@H]1O[C@H]([C@@H]([C@@H]1O)O)n1ccc(nc1=O)N)O)O)O	InChI=1S/C12H21N3O13P2/c13-8-1-2-15(12(20)14-8)11-10(19)9(18)7(27-11)5-26-30(23,24)28-29(21,22)25-4-6(17)3-16/h1-2,6-7,9-11,16-19H,3-5H2,(H,21,22)(H,23,24)(H2,13,14,20)/t6?,7-,9-,10-,11-/m1/s1	HHPOUCCVONEPRK-JANFQQFMSA-N	HHPOUCCVONEPRK	KEGG_MRN	known_known	C00513	CDP-glycerol	Organic compounds	Lipids and lipid-like molecules	Glycerophospholipids	CDP-glycerols	0	439249	HMDB0059599	C00513	NA
C00514	D-Mannonate	C6H12O7	196.058302724	OC[C@H]([C@H]([C@@H]([C@@H](C(=O)O)O)O)O)O	InChI=1S/C6H12O7/c7-1-2(8)3(9)4(10)5(11)6(12)13/h2-5,7-11H,1H2,(H,12,13)/t2-,3-,4+,5+/m1/s1	RGHNJXZEOKUKBD-MBMOQRBOSA-N	RGHNJXZEOKUKBD	KEGG_MRN	known_known	C00257;C00514;C00770;C00800;C00817;C00880;C15930	D-Gluconic acid;D-Mannonate;L-Idonate;L-Gulonate;D-Altronate;D-Galactonate;L-Galactonate	Organic compounds	Organic acids and derivatives	Hydroxy acids and derivatives	Medium-chain hydroxy acids and derivatives	0	NA	NA	C00514	NA
C00515	D-Ornithine	C5H12N2O2	132.089877624	N[C@@H](C(=O)O)CCCN	InChI=1S/C5H12N2O2/c6-3-1-2-4(7)5(8)9/h4H,1-3,6-7H2,(H,8,9)/t4-/m1/s1	AHLPHDHHMVZTML-SCSAIBSYSA-N	AHLPHDHHMVZTML	KEGG_MRN	known_known	C00077;C00515;C01602	L-Ornithine;D-Ornithine;Ornithine	Organic compounds	Organic acids and derivatives	Carboxylic acids and derivatives	Amino acids, peptides, and analogues	0	71082	HMDB0003374	C00515	S0310
C00517	Hexadecanal	C16H32O	240.24531564400002	CCCCCCCCCCCCCCCC=O	InChI=1S/C16H32O/c1-2-3-4-5-6-7-8-9-10-11-12-13-14-15-16-17/h16H,2-15H2,1H3	NIOYUNMRJMEDGI-UHFFFAOYSA-N	NIOYUNMRJMEDGI	KEGG_MRN	known_known	C00517	Hexadecanal	Organic compounds	Lipids and lipid-like molecules	Fatty Acyls	Fatty aldehydes	0	984	HMDB0001551	C00517	L0346
C00519	Hypotaurine	C2H7NO2S	109.019749464	NCCS(=O)O	InChI=1S/C2H7NO2S/c3-1-2-6(4)5/h1-3H2,(H,4,5)	VVIUBCNYACGLLV-UHFFFAOYSA-N	VVIUBCNYACGLLV	KEGG_MRN	known_known	C00519	Hypotaurine	Organic compounds	Organic acids and derivatives	Sulfinic acids and derivatives	Sulfinic acids	0	107812	HMDB0000965	C00519	L0311
C00521	(-)-Limonene	C10H16	136.125200512	CC1=CC[C@H](CC1)C(=C)C	InChI=1S/C10H16/c1-8(2)10-6-4-9(3)5-7-10/h4,10H,1,5-7H2,2-3H3/t10-/m1/s1	XMGQYMWWDOXHJM-SNVBAGLBSA-N	XMGQYMWWDOXHJM	KEGG_MRN	known_known	C00521;C06078;C06099	(-)-Limonene;Limonene;d-Limonene	Organic compounds	Lipids and lipid-like molecules	Prenol lipids	Monoterpenoids	0	439250	HMDB0003375	C00521	NA
C00522	(R)-Pantoate	C6H12O4	148.073558864	OCC([C@H](C(=O)O)O)(C)C	InChI=1S/C6H12O4/c1-6(2,3-7)4(8)5(9)10/h4,7-8H,3H2,1-2H3,(H,9,10)/t4-/m0/s1	OTOIIPJYVQJATP-BYPYZUCNSA-N	OTOIIPJYVQJATP	KEGG_MRN	known_known	C00522	(R)-Pantoate	Organic compounds	Lipids and lipid-like molecules	Fatty Acyls	Fatty acids and conjugates	0	NA	NA	C00522	NA
C00523	Androsterone	C19H30O2	290.2245802	O[C@@H]1CC[C@]2([C@H](C1)CC[C@@H]1[C@@H]2CC[C@]2([C@H]1CCC2=O)C)C	InChI=1S/C19H30O2/c1-18-9-7-13(20)11-12(18)3-4-14-15-5-6-17(21)19(15,2)10-8-16(14)18/h12-16,20H,3-11H2,1-2H3/t12-,13+,14-,15-,16-,18-,19-/m0/s1	QGXBDMJGAMFCBF-HLUDHZFRSA-N	QGXBDMJGAMFCBF	KEGG_MRN	known_known	C00523;C04373;C07635	Androsterone;Etiocholanolone;Epiandrosterone	Organic compounds	Lipids and lipid-like molecules	Steroids and steroid derivatives	Androstane steroids	0	5879	HMDB0000031	C00523	S0358
C00525	D-Tryptophan	C11H12N2O2	204.089877624	OC(=O)[C@@H](Cc1c[nH]c2c1cccc2)N	InChI=1S/C11H12N2O2/c12-9(11(14)15)5-7-6-13-10-4-2-1-3-8(7)10/h1-4,6,9,13H,5,12H2,(H,14,15)/t9-/m1/s1	QIVBCDIJIAJPQS-SECBINFHSA-N	QIVBCDIJIAJPQS	KEGG_MRN	known_known	C00078;C00525;C00806	L-Tryptophan;D-Tryptophan;Tryptophan	Organic compounds	Organoheterocyclic compounds	Indoles and derivatives	Indolyl carboxylic acids and derivatives	0	9060	HMDB0013609	C00525	NA
C00526	Deoxyuridine	C9H12N2O5	228.07462148399998	OC[C@H]1O[C@H](C[C@@H]1O)n1ccc(=O)[nH]c1=O	InChI=1S/C9H12N2O5/c12-4-6-5(13)3-8(16-6)11-2-1-7(14)10-9(11)15/h1-2,5-6,8,12-13H,3-4H2,(H,10,14,15)/t5-,6+,8+/m0/s1	MXHRCPNRJAMMIM-SHYZEUOFSA-N	MXHRCPNRJAMMIM	KEGG_MRN	known_known	C00526	Deoxyuridine	Organic compounds	Nucleosides, nucleotides, and analogues	Pyrimidine nucleosides	Pyrimidine 2'-deoxyribonucleosides	0	13712	HMDB0000012	C00526	S0029
C00527	Glutaryl-CoA	C26H42N7O19P3S	881.146903014	O=C(NCCSC(=O)CCCC(=O)O)CCNC(=O)[C@@H](C(COP(=O)(OP(=O)(OC[C@H]1O[C@H]([C@@H]([C@@H]1OP(=O)(O)O)O)n1cnc2c1ncnc2N)O)O)(C)C)O	InChI=1S/C26H42N7O19P3S/c1-26(2,21(39)24(40)29-7-6-15(34)28-8-9-56-17(37)5-3-4-16(35)36)11-49-55(46,47)52-54(44,45)48-10-14-20(51-53(41,42)43)19(38)25(50-14)33-13-32-18-22(27)30-12-31-23(18)33/h12-14,19-21,25,38-39H,3-11H2,1-2H3,(H,28,34)(H,29,40)(H,35,36)(H,44,45)(H,46,47)(H2,27,30,31)(H2,41,42,43)/t14-,19-,20-,21+,25-/m1/s1	SYKWLIJQEHRDNH-CKRMAKSASA-N	SYKWLIJQEHRDNH	KEGG_MRN	known_known	C00527	Glutaryl-CoA	Organic compounds	Lipids and lipid-like molecules	Fatty Acyls	Fatty acyl thioesters	0	3081383	NA	C00527	NA
C00530	Hydroquinone	C6H6O2	110.036779432	Oc1ccc(cc1)O	InChI=1S/C6H6O2/c7-5-1-2-6(8)4-3-5/h1-4,7-8H	QIGBRXMKCJKVMJ-UHFFFAOYSA-N	QIGBRXMKCJKVMJ	KEGG_MRN	known_known	C00530	Hydroquinone	Organic compounds	Benzenoids	Phenols	Benzenediols	0	785	HMDB0002434	C00530	S0324
C00531	Itaconyl-CoA	C26H40N7O19P3S	879.1312529500001	O=C(NCCSC(=O)CC(=C)C(=O)O)CCNC(=O)[C@@H](C(COP(=O)(OP(=O)(OC[C@H]1O[C@H]([C@@H]([C@@H]1OP(=O)(O)O)O)n1cnc2c1ncnc2N)O)O)(C)C)O	InChI=1S/C26H40N7O19P3S/c1-13(25(39)40)8-16(35)56-7-6-28-15(34)4-5-29-23(38)20(37)26(2,3)10-49-55(46,47)52-54(44,45)48-9-14-19(51-53(41,42)43)18(36)24(50-14)33-12-32-17-21(27)30-11-31-22(17)33/h11-12,14,18-20,24,36-37H,1,4-10H2,2-3H3,(H,28,34)(H,29,38)(H,39,40)(H,44,45)(H,46,47)(H2,27,30,31)(H2,41,42,43)/t14-,18-,19-,20+,24-/m1/s1	NFVGYLGSSJPRKW-CITAKDKDSA-N	NFVGYLGSSJPRKW	KEGG_MRN	known_known	C00531	Itaconyl-CoA	Organic compounds	Lipids and lipid-like molecules	Fatty Acyls	Fatty acyl thioesters	0	11966125	NA	C00531	NA
C00532	L-Arabitol	C5H12O5	152.06847348399998	OC[C@@H](C([C@H](CO)O)O)O	InChI=1S/C5H12O5/c6-1-3(8)5(10)4(9)2-7/h3-10H,1-2H2/t3-,4-/m0/s1	HEBKCHPVOIAQTA-IMJSIDKUSA-N	HEBKCHPVOIAQTA	KEGG_MRN	known_known	C00379;C00474;C00532;C01904	Xylitol;Ribitol;L-Arabitol;D-Arabitol	Organic compounds	Organic oxygen compounds	Organooxygen compounds	Carbohydrates and carbohydrate conjugates	0	439255	HMDB0001851	C00532	S0394
C00534	Pyridoxamine	C8H12N2O2	168.089877624	NCc1c(CO)cnc(c1O)C	InChI=1S/C8H12N2O2/c1-5-8(12)7(2-9)6(4-11)3-10-5/h3,11-12H,2,4,9H2,1H3	NHZMQXZHNVQTQA-UHFFFAOYSA-N	NHZMQXZHNVQTQA	KEGG_MRN	known_known	C00534	Pyridoxamine	Organic compounds	Organoheterocyclic compounds	Pyridines and derivatives	Pyridoxamines	0	1052	HMDB0001431	C00534	L0057
C00535	Testosterone	C19H28O2	288.208930136	O=C1CC[C@]2(C(=C1)CC[C@@H]1[C@@H]2CC[C@]2([C@H]1CC[C@@H]2O)C)C	InChI=1S/C19H28O2/c1-18-9-7-13(20)11-12(18)3-4-14-15-5-6-17(21)19(15,2)10-8-16(14)18/h11,14-17,21H,3-10H2,1-2H3/t14-,15-,16-,17-,18-,19-/m0/s1	MUMGGOZAMZWBJJ-DYKIIFRCSA-N	MUMGGOZAMZWBJJ	KEGG_MRN	known_known	C00535	Testosterone	Organic compounds	Lipids and lipid-like molecules	Steroids and steroid derivatives	Androstane steroids	0	6013	HMDB0000234	C00535	NA
C00539	Aromatic acid	C7H6O2	122.036779432	OC(=O)c1ccccc1	InChI=1S/C7H6O2/c8-7(9)6-4-2-1-3-5-6/h1-5H,(H,8,9)	WPYMKLBDIGXBTP-UHFFFAOYSA-N	WPYMKLBDIGXBTP	KEGG_MRN	known_known	C00180;C00539	Benzoate;Aromatic acid	Organic compounds	Benzenoids	Benzene and substituted derivatives	Benzoic acids and derivatives	0	NA	NA	NA	NA
C00540	Cinnamoyl-CoA	C30H42N7O17P3S	897.1570737740001	O=C(NCCSC(=O)/C=C/c1ccccc1)CCNC(=O)[C@@H](C(COP(=O)(OP(=O)(OC[C@H]1O[C@H]([C@@H]([C@@H]1OP(=O)(O)O)O)n1cnc2c1ncnc2N)O)O)(C)C)O	InChI=1S/C30H42N7O17P3S/c1-30(2,25(41)28(42)33-11-10-20(38)32-12-13-58-21(39)9-8-18-6-4-3-5-7-18)15-51-57(48,49)54-56(46,47)50-14-19-24(53-55(43,44)45)23(40)29(52-19)37-17-36-22-26(31)34-16-35-27(22)37/h3-9,16-17,19,23-25,29,40-41H,10-15H2,1-2H3,(H,32,38)(H,33,42)(H,46,47)(H,48,49)(H2,31,34,35)(H2,43,44,45)/b9-8+/t19-,23-,24-,25+,29-/m1/s1	JVNVHNHITFVWIX-KZKUDURGSA-N	JVNVHNHITFVWIX	KEGG_MRN	known_known	C00540;C16256	Cinnamoyl-CoA;(E)-Cinnamoyl-CoA	Organic compounds	Lipids and lipid-like molecules	Fatty Acyls	Fatty acyl thioesters	0	NA	NA	C00540	NA
C00542	Cystathionine	C7H14N2O4S	222.067427928	NC(C(=O)O)CCSCC(C(=O)O)N	InChI=1S/C7H14N2O4S/c8-4(6(10)11)1-2-14-3-5(9)7(12)13/h4-5H,1-3,8-9H2,(H,10,11)(H,12,13)	ILRYLPWNYFXEMH-UHFFFAOYSA-N	ILRYLPWNYFXEMH	KEGG_MRN	known_known	C00542;C02291	Cystathionine;L-Cystathionine	Organic compounds	Organic acids and derivatives	Carboxylic acids and derivatives	Amino acids, peptides, and analogues	0	439698	NA	C00542	L0187
C00543	Dimethylamine	C2H7N	45.057849224	CNC	InChI=1S/C2H7N/c1-3-2/h3H,1-2H3	ROSDSFDQCJNGOL-UHFFFAOYSA-N	ROSDSFDQCJNGOL	KEGG_MRN	known_known	C00543	Dimethylamine	Organic compounds	Organic nitrogen compounds	Organonitrogen compounds	Amines	0	674	HMDB0000087	C00543	NA
C00544	Homogentisate	C8H8O4	168.042258736	OC(=O)Cc1cc(O)ccc1O	InChI=1S/C8H8O4/c9-6-1-2-7(10)5(3-6)4-8(11)12/h1-3,9-10H,4H2,(H,11,12)	IGMNYECMUMZDDF-UHFFFAOYSA-N	IGMNYECMUMZDDF	KEGG_MRN	known_known	C00544	Homogentisate	Organic compounds	Benzenoids	Benzene and substituted derivatives	Phenylacetic acids	0	780	HMDB0000130	C00544	S0156
C00545	L-Arabinonate	C5H10O6	166.04773803999998	OC[C@@H]([C@@H]([C@H](C(=O)O)O)O)O	InChI=1S/C5H10O6/c6-1-2(7)3(8)4(9)5(10)11/h2-4,6-9H,1H2,(H,10,11)/t2-,3-,4+/m0/s1	QXKAIJAYHKCRRA-YVZJFKFKSA-N	QXKAIJAYHKCRRA	KEGG_MRN	known_known	C00502;C00545;C00878;C01685;C05411;C05412	D-Xylonate;L-Arabinonate;D-Arabinonate;D-Ribonate;L-Xylonate;L-Lyxonate	Organic compounds	Organic oxygen compounds	Organooxygen compounds	Carbohydrates and carbohydrate conjugates	0	NA	NA	C00545	NA
C00546	Methylglyoxal	C3H4O2	72.021129368	O=CC(=O)C	InChI=1S/C3H4O2/c1-3(5)2-4/h2H,1H3	AIJULSRZWUXGPQ-UHFFFAOYSA-N	AIJULSRZWUXGPQ	KEGG_MRN	known_known	C00546	Methylglyoxal	Organic compounds	Organic oxygen compounds	Organooxygen compounds	Carbonyl compounds	0	880	HMDB0001167	C00546	L0281
C00547	L-Noradrenaline	C8H11NO3	169.073893212	NC[C@@H](c1ccc(c(c1)O)O)O	InChI=1S/C8H11NO3/c9-4-8(12)5-1-2-6(10)7(11)3-5/h1-3,8,10-12H,4,9H2/t8-/m0/s1	SFLSHLFXELFNJZ-QMMMGPOBSA-N	SFLSHLFXELFNJZ	KEGG_MRN	known_known	C00547	L-Noradrenaline	Organic compounds	Benzenoids	Phenols	Benzenediols	0	439260	HMDB0000216	C00547	S0229
C00548	Phenyl acetate	C8H8O2	136.052429496	CC(=O)Oc1ccccc1	InChI=1S/C8H8O2/c1-7(9)10-8-5-3-2-4-6-8/h2-6H,1H3	IPBVNPXQWQGGJP-UHFFFAOYSA-N	IPBVNPXQWQGGJP	KEGG_MRN	known_known	C00548;C15583	Phenyl acetate;Phenyl acetate	Organic compounds	Benzenoids	Phenol esters	NA	0	31229	HMDB0040733	C00548	n00282
C00552	meso-Tartaric acid	C4H6O6	150.016437912	O[C@H]([C@@H](C(=O)O)O)C(=O)O	InChI=1S/C4H6O6/c5-1(3(7)8)2(6)4(9)10/h1-2,5-6H,(H,7,8)(H,9,10)/t1-,2+	FEWJPZIEWOKRBE-XIXRPRMCSA-N	FEWJPZIEWOKRBE	KEGG_MRN	known_known	C00552;C00898;C02107	meso-Tartaric acid;(R,R)-Tartaric acid;(S,S)-Tartaric acid	Organic compounds	Organic oxygen compounds	Organooxygen compounds	Carbohydrates and carbohydrate conjugates	0	447315	NA	C00552	NA
C00553	(+)-Neomenthol	C10H20O	156.15141526	C[C@@H]1CC[C@H]([C@H](C1)O)C(C)C	InChI=1S/C10H20O/c1-7(2)9-5-4-8(3)6-10(9)11/h7-11H,4-6H2,1-3H3/t8-,9+,10+/m1/s1	NOOLISFMXDJSKH-UTLUCORTSA-N	NOOLISFMXDJSKH	KEGG_MRN	known_known	C00400;C00553	(-)-Menthol;(+)-Neomenthol	Organic compounds	Lipids and lipid-like molecules	Prenol lipids	Monoterpenoids	0	439263	HMDB0035763	C00553	NA
C00555	4-Aminobutyraldehyde	C4H9NO	87.068413908	NCCCC=O	InChI=1S/C4H9NO/c5-3-1-2-4-6/h4H,1-3,5H2	DZQLQEYLEYWJIB-UHFFFAOYSA-N	DZQLQEYLEYWJIB	KEGG_MRN	known_known	C00555	4-Aminobutyraldehyde	Organic compounds	Organic oxygen compounds	Organooxygen compounds	Carbonyl compounds	0	118	HMDB0001080	C00555	NA
C00556	Benzyl alcohol	C7H8O	108.057514876	OCc1ccccc1	InChI=1S/C7H8O/c8-6-7-4-2-1-3-5-7/h1-5,8H,6H2	WVDDGKGOMKODPV-UHFFFAOYSA-N	WVDDGKGOMKODPV	KEGG_MRN	known_known	C00556;C03485	Benzyl alcohol;Aromatic primary alcohol	Organic compounds	Benzenoids	Benzene and substituted derivatives	Benzyl alcohols	0	244	HMDB0003119	C00556	NA
C00557	Cyclopentanone	C5H8O	84.057514876	O=C1CCCC1	InChI=1S/C5H8O/c6-5-3-1-2-4-5/h1-4H2	BGTOWKSIORTVQH-UHFFFAOYSA-N	BGTOWKSIORTVQH	KEGG_MRN	known_known	C00557	Cyclopentanone	Organic compounds	Organic oxygen compounds	Organooxygen compounds	Carbonyl compounds	0	8452	HMDB0031407	C00557	NA
C00558	D-Tagaturonate	C6H10O7	194.04265266	OCC1(O)O[C@@H]([C@@H]([C@@H]1O)O)C(=O)O	InChI=1S/C6H10O7/c7-1-6(12)4(9)2(8)3(13-6)5(10)11/h2-4,7-9,12H,1H2,(H,10,11)/t2-,3-,4-,6?/m0/s1	PTCIWUZVDIQTOW-QNZBUJBTSA-N	PTCIWUZVDIQTOW	KEGG_MRN	known_known	C00558;C00905	D-Tagaturonate;D-Fructuronate	Organic compounds	Organic oxygen compounds	Organooxygen compounds	Carbohydrates and carbohydrate conjugates	0	NA	NA	C00558	NA
C00559	Deoxyadenosine	C10H13N5O3	251.10183927600002	OC[C@H]1O[C@H](C[C@@H]1O)n1cnc2c1ncnc2N	InChI=1S/C10H13N5O3/c11-9-8-10(13-3-12-9)15(4-14-8)7-1-5(17)6(2-16)18-7/h3-7,16-17H,1-2H2,(H2,11,12,13)/t5-,6+,7+/m0/s1	OLXZPDWKRNYJJZ-RRKCRQDMSA-N	OLXZPDWKRNYJJZ	KEGG_MRN	known_known	C00559	Deoxyadenosine	Organic compounds	Nucleosides, nucleotides, and analogues	Purine nucleosides	Purine 2'-deoxyribonucleosides	0	13730	HMDB0000101	C00559	L0033
C00561	Mandelonitrile	C8H7NO	133.052763844	O[C@H](c1ccccc1)C#N	InChI=1S/C8H7NO/c9-6-8(10)7-4-2-1-3-5-7/h1-5,8,10H/t8-/m0/s1	NNICRUQPODTGRU-QMMMGPOBSA-N	NNICRUQPODTGRU	KEGG_MRN	known_known	C00561;C02615	Mandelonitrile;(S)-Mandelonitrile	Organic compounds	Benzenoids	Benzene and substituted derivatives	NA	0	9548674	HMDB0060486	C00561	NA
C00565	Trimethylamine	C3H9N	59.073499287999994	CN(C)C	InChI=1S/C3H9N/c1-4(2)3/h1-3H3	GETQZCLCWQTVFV-UHFFFAOYSA-N	GETQZCLCWQTVFV	KEGG_MRN	known_known	C00565	Trimethylamine	Organic compounds	Organic nitrogen compounds	Organonitrogen compounds	Amines	0	1146	HMDB0000906	C00565	NA
C00566	(3S)-Citryl-CoA	C27H42N7O22P3S	941.1316468740001	O=C(NCCSC(=O)CC(C(=O)O)(CC(=O)O)O)CCNC(=O)[C@@H](C(COP(=O)(OP(=O)(OC[C@H]1O[C@H]([C@@H]([C@@H]1OP(=O)(O)O)O)n1cnc2c1ncnc2N)O)O)(C)C)O	InChI=1S/C27H42N7O22P3S/c1-26(2,20(40)23(41)30-4-3-14(35)29-5-6-60-16(38)8-27(44,25(42)43)7-15(36)37)10-53-59(50,51)56-58(48,49)52-9-13-19(55-57(45,46)47)18(39)24(54-13)34-12-33-17-21(28)31-11-32-22(17)34/h11-13,18-20,24,39-40,44H,3-10H2,1-2H3,(H,29,35)(H,30,41)(H,36,37)(H,42,43)(H,48,49)(H,50,51)(H2,28,31,32)(H2,45,46,47)/t13-,18-,19-,20+,24-,27?/m1/s1	IHVFHZGGMJDGGZ-OKWOQZSLSA-N	IHVFHZGGMJDGGZ	KEGG_MRN	known_known	C00566	(3S)-Citryl-CoA	Organic compounds	Lipids and lipid-like molecules	Fatty Acyls	Fatty acyl thioesters	0	NA	NA	C00566	NA
C00568	4-Aminobenzoate	C7H7NO2	137.047678464	OC(=O)c1ccc(cc1)N	InChI=1S/C7H7NO2/c8-6-3-1-5(2-4-6)7(9)10/h1-4H,8H2,(H,9,10)	ALYNCZNDIQEVRV-UHFFFAOYSA-N	ALYNCZNDIQEVRV	KEGG_MRN	known_known	C00568	4-Aminobenzoate	Organic compounds	Benzenoids	Benzene and substituted derivatives	Benzoic acids and derivatives	0	978	HMDB0001392	C00568	S0013
C00570	CDP-ethanolamine	C11H20N4O11P2	446.06038072	NCCOP(=O)(OP(=O)(OC[C@H]1O[C@H]([C@@H]([C@@H]1O)O)n1ccc(nc1=O)N)O)O	InChI=1S/C11H20N4O11P2/c12-2-4-23-27(19,20)26-28(21,22)24-5-6-8(16)9(17)10(25-6)15-3-1-7(13)14-11(15)18/h1,3,6,8-10,16-17H,2,4-5,12H2,(H,19,20)(H,21,22)(H2,13,14,18)/t6-,8-,9-,10-/m1/s1	WVIMUEUQJFPNDK-PEBGCTIMSA-N	WVIMUEUQJFPNDK	KEGG_MRN	known_known	C00570	CDP-ethanolamine	Organic compounds	Nucleosides, nucleotides, and analogues	Pyrimidine nucleotides	Pyrimidine ribonucleotides	0	123727	HMDB0001564	C00570	L0092
C00571	Cyclohexylamine	C6H13N	99.10479941599999	NC1CCCCC1	InChI=1S/C6H13N/c7-6-4-2-1-3-5-6/h6H,1-5,7H2	PAFZNILMFXTMIY-UHFFFAOYSA-N	PAFZNILMFXTMIY	KEGG_MRN	known_known	C00571	Cyclohexylamine	Organic compounds	Organic nitrogen compounds	Organonitrogen compounds	Cyclohexylamines	0	7965	HMDB0031404	C00571	n00061
C00575	3',5'-Cyclic AMP	C10H12N5O6P	329.052519734	O[C@@H]1[C@@H]2OP(=O)(O)OC[C@H]2O[C@H]1n1cnc2c1ncnc2N	InChI=1S/C10H12N5O6P/c11-8-5-9(13-2-12-8)15(3-14-5)10-6(16)7-4(20-10)1-19-22(17,18)21-7/h2-4,6-7,10,16H,1H2,(H,17,18)(H2,11,12,13)/t4-,6-,7-,10-/m1/s1	IVOMOUWHDPKRLL-KQYNXXCUSA-N	IVOMOUWHDPKRLL	KEGG_MRN	known_known	C00575	3',5'-Cyclic AMP	Organic compounds	Nucleosides, nucleotides, and analogues	Purine nucleotides	Cyclic purine nucleotides	0	6076	HMDB0000058	C00575	NA
C00576	Betaine aldehyde	C5H12NO	102.091889004	O=CC[N+](C)(C)C	InChI=1S/C5H12NO/c1-6(2,3)4-5-7/h5H,4H2,1-3H3/q+1	SXKNCCSPZDCRFD-UHFFFAOYSA-N	SXKNCCSPZDCRFD	KEGG_MRN	known_known	C00576	Betaine aldehyde	Organic compounds	Organic nitrogen compounds	Organonitrogen compounds	Quaternary ammonium salts	0	249	HMDB0001252	C00576	L0075
C00577	D-Glyceraldehyde	C3H6O3	90.03169405199999	O[C@@H](C=O)CO	InChI=1S/C3H6O3/c4-1-3(6)2-5/h1,3,5-6H,2H2/t3-/m0/s1	MNQZXJOMYWMBOU-VKHMYHEASA-N	MNQZXJOMYWMBOU	KEGG_MRN	known_known	C00577;C02154;C02426	D-Glyceraldehyde;Glyceraldehyde;L-Glyceraldehyde	Organic compounds	Organic oxygen compounds	Organooxygen compounds	Carbohydrates and carbohydrate conjugates	0	79014	NA	C00577	NA
C00579	Dihydrolipoamide	C8H17NOS2	207.075156164	SCCC(CCCCC(=O)N)S	InChI=1S/C8H17NOS2/c9-8(10)4-2-1-3-7(12)5-6-11/h7,11-12H,1-6H2,(H2,9,10)	VLYUGYAKYZETRF-UHFFFAOYSA-N	VLYUGYAKYZETRF	KEGG_MRN	known_known	C00579	Dihydrolipoamide	Organic compounds	Lipids and lipid-like molecules	Fatty Acyls	Fatty amides	0	663	HMDB0000985	C00579	NA
C00580	Dimethyl sulfide	C2H6S	62.019021192	CSC	InChI=1S/C2H6S/c1-3-2/h1-2H3	QMMFVYPAHWMCMS-UHFFFAOYSA-N	QMMFVYPAHWMCMS	KEGG_MRN	known_known	C00580	Dimethyl sulfide	Organic compounds	Organosulfur compounds	Thioethers	Dialkylthioethers	0	1068	HMDB0002303	C00580	NA
C00581	Guanidinoacetate	C3H7N3O2	117.053826464	OC(=O)CN=C(N)N	InChI=1S/C3H7N3O2/c4-3(5)6-1-2(7)8/h1H2,(H,7,8)(H4,4,5,6)	BPMFZUMJYQTVII-UHFFFAOYSA-N	BPMFZUMJYQTVII	KEGG_MRN	known_known	C00581	Guanidinoacetate	Organic compounds	Organic acids and derivatives	Carboxylic acids and derivatives	Amino acids, peptides, and analogues	0	763	HMDB0000128	C00581	S0005
C00582	Phenylacetyl-CoA	C29H42N7O17P3S	885.1570737740001	O=C(NCCSC(=O)Cc1ccccc1)CCNC(=O)[C@@H](C(COP(=O)(OP(=O)(OC[C@H]1O[C@H]([C@@H]([C@@H]1OP(=O)(O)O)O)n1cnc2c1ncnc2N)O)O)(C)C)O	InChI=1S/C29H42N7O17P3S/c1-29(2,24(40)27(41)32-9-8-19(37)31-10-11-57-20(38)12-17-6-4-3-5-7-17)14-50-56(47,48)53-55(45,46)49-13-18-23(52-54(42,43)44)22(39)28(51-18)36-16-35-21-25(30)33-15-34-26(21)36/h3-7,15-16,18,22-24,28,39-40H,8-14H2,1-2H3,(H,31,37)(H,32,41)(H,45,46)(H,47,48)(H2,30,33,34)(H2,42,43,44)/t18-,22-,23-,24+,28-/m1/s1	ZIGIFDRJFZYEEQ-CECATXLMSA-N	ZIGIFDRJFZYEEQ	KEGG_MRN	known_known	C00582	Phenylacetyl-CoA	Organic compounds	Lipids and lipid-like molecules	Fatty Acyls	Fatty acyl thioesters	0	165620	HMDB0006503	C00582	NA
C00583	Propane-1,2-diol	C3H8O2	76.052429496	OCC(O)C	InChI=1S/C3H8O2/c1-3(5)2-4/h3-5H,2H2,1H3	DNIAPMSPPWPWGF-UHFFFAOYSA-N	DNIAPMSPPWPWGF	KEGG_MRN	known_known	C00583;C02912;C02917	Propane-1,2-diol;(R)-Propane-1,2-diol;(S)-Propane-1,2-diol	Organic compounds	Organic oxygen compounds	Organooxygen compounds	Alcohols and polyols	0	1030	HMDB0001881	C00583	L0313
C00584	Prostaglandin E2	C20H32O5	352.224974124	CCCCC[C@@H](/C=C/[C@H]1[C@H](O)CC(=O)[C@@H]1C/C=C\CCCC(=O)O)O	InChI=1S/C20H32O5/c1-2-3-6-9-15(21)12-13-17-16(18(22)14-19(17)23)10-7-4-5-8-11-20(24)25/h4,7,12-13,15-17,19,21,23H,2-3,5-6,8-11,14H2,1H3,(H,24,25)/b7-4-,13-12+/t15-,16+,17+,19+/m0/s1	XEYBRNLFEZDVAW-ARSRFYASSA-N	XEYBRNLFEZDVAW	KEGG_MRN	known_known	C00584	Prostaglandin E2	Organic compounds	Lipids and lipid-like molecules	Fatty Acyls	Eicosanoids	0	5280360	HMDB0001220	C00584	L0372
C00586	2-Deoxy-D-glucose	C6H12O5	164.06847348399998	OC[C@H]1OC(O)C[C@H]([C@@H]1O)O	InChI=1S/C6H12O5/c7-2-4-6(10)3(8)1-5(9)11-4/h3-10H,1-2H2/t3-,4-,5?,6+/m1/s1	PMMURAAUARKVCB-CERMHHMHSA-N	PMMURAAUARKVCB	KEGG_MRN	known_known	C00586;C02781	2-Deoxy-D-glucose;2-Deoxy-D-galactose	Organic compounds	Organic oxygen compounds	Organooxygen compounds	Carbohydrates and carbohydrate conjugates	0	NA	NA	C00586	NA
C00587	3-Hydroxybenzoate	C7H6O3	138.03169405199998	Oc1cccc(c1)C(=O)O	InChI=1S/C7H6O3/c8-6-3-1-2-5(4-6)7(9)10/h1-4,8H,(H,9,10)	IJFXRHURBJZNAO-UHFFFAOYSA-N	IJFXRHURBJZNAO	KEGG_MRN	known_known	C00587	3-Hydroxybenzoate	Organic compounds	Benzenoids	Benzene and substituted derivatives	Benzoic acids and derivatives	0	7420	HMDB0002466	C00587	S0388
C00588	Choline phosphate	C5H15NO4P	184.07386959	OP(=O)(OCC[N+](C)(C)C)O	InChI=1S/C5H14NO4P/c1-6(2,3)4-5-10-11(7,8)9/h4-5H2,1-3H3,(H-,7,8,9)/p+1	YHHSONZFOIEMCP-UHFFFAOYSA-O	YHHSONZFOIEMCP	KEGG_MRN	known_known	C00588	Choline phosphate	Organic compounds	Organic nitrogen compounds	Organonitrogen compounds	Quaternary ammonium salts	0	1014	HMDB0001565	C00588	L0132
C00590	Coniferyl alcohol	C10H12O3	180.078644244	OC/C=C/c1ccc(c(c1)OC)O	InChI=1S/C10H12O3/c1-13-10-7-8(3-2-6-11)4-5-9(10)12/h2-5,7,11-12H,6H2,1H3/b3-2+	JMFRWRFFLBVWSI-NSCUHMNNSA-N	JMFRWRFFLBVWSI	KEGG_MRN	known_known	C00590	Coniferyl alcohol	Organic compounds	Benzenoids	Phenols	Methoxyphenols	0	1549095	HMDB0012915	C00590	L0362
C00593	Sulfoacetaldehyde	C2H4O4S	123.983029608	O=CCS(=O)(=O)O	InChI=1S/C2H4O4S/c3-1-2-7(4,5)6/h1H,2H2,(H,4,5,6)	JTJIXCMSHWPJJE-UHFFFAOYSA-N	JTJIXCMSHWPJJE	KEGG_MRN	known_known	C00593	Sulfoacetaldehyde	Organic compounds	Organic acids and derivatives	Organic sulfonic acids and derivatives	Organosulfonic acids and derivatives	0	160226	NA	C00593	NA
C00596	2-Hydroxy-2,4-pentadienoate	C5H6O3	114.03169405199999	O/C(=C/C=C)/C(=O)O	InChI=1S/C5H6O3/c1-2-3-4(6)5(7)8/h2-3,6H,1H2,(H,7,8)/b4-3+	VHTQQDXPNUTMNB-ONEGZZNKSA-N	VHTQQDXPNUTMNB	KEGG_MRN	known_known	C00596	2-Hydroxy-2,4-pentadienoate	Organic compounds	Lipids and lipid-like molecules	Fatty Acyls	Fatty acids and conjugates	0	NA	NA	C00596	NA
C00599	Cholest-4-en-3-one	C27H44O	384.339216028	CC(CCC[C@H]([C@H]1CC[C@@H]2[C@]1(C)CC[C@H]1[C@H]2CCC2=CC(=O)CC[C@]12C)C)C	InChI=1S/C27H44O/c1-18(2)7-6-8-19(3)23-11-12-24-22-10-9-20-17-21(28)13-15-26(20,4)25(22)14-16-27(23,24)5/h17-19,22-25H,6-16H2,1-5H3/t19-,22+,23-,24+,25+,26+,27-/m1/s1	NYOXRYYXRWJDKP-GYKMGIIDSA-N	NYOXRYYXRWJDKP	KEGG_MRN	known_known	C00599	Cholest-4-en-3-one	Organic compounds	Lipids and lipid-like molecules	Steroids and steroid derivatives	Cholestane steroids	0	91477	HMDB0000921	C00599	NA
C00601	Phenylacetaldehyde	C8H8O	120.057514876	O=CCc1ccccc1	InChI=1S/C8H8O/c9-7-6-8-4-2-1-3-5-8/h1-5,7H,6H2	DTUQWGWMVIHBKE-UHFFFAOYSA-N	DTUQWGWMVIHBKE	KEGG_MRN	known_known	C00601	Phenylacetaldehyde	Organic compounds	Benzenoids	Benzene and substituted derivatives	Phenylacetaldehydes	0	998	HMDB0006236	C00601	NA
C00603	(S)-Ureidoglycolate	C3H6N2O4	134.032756672	NC(=O)N[C@H](C(=O)O)O	InChI=1S/C3H6N2O4/c4-3(9)5-1(6)2(7)8/h1,6H,(H,7,8)(H3,4,5,9)/t1-/m0/s1	NWZYYCVIOKVTII-SFOWXEAESA-N	NWZYYCVIOKVTII	KEGG_MRN	known_known	C00603;C02766	(S)-Ureidoglycolate;(R)-Ureidoglycolate	Organic compounds	Organic acids and derivatives	Carboxylic acids and derivatives	Amino acids, peptides, and analogues	0	439269	HMDB0001005	C00603	NA
C00606	3-Sulfino-L-alanine	C3H7NO4S	153.009578704	OS(=O)C[C@@H](C(=O)O)N	InChI=1S/C3H7NO4S/c4-2(3(5)6)1-9(7)8/h2H,1,4H2,(H,5,6)(H,7,8)/t2-/m0/s1	ADVPTQAUNPRNPO-REOHCLBHSA-N	ADVPTQAUNPRNPO	KEGG_MRN	known_known	C00606	3-Sulfino-L-alanine	Organic compounds	Organic acids and derivatives	Carboxylic acids and derivatives	Amino acids, peptides, and analogues	0	1549098	HMDB0060179	C00606	NA
C00611	N-Acetyllactosamine	C14H25NO11	383.14276062000005	OC[C@H]1O[C@@H](O)[C@@H]([C@H]([C@@H]1O[C@@H]1O[C@H](CO)[C@@H]([C@@H]([C@H]1O)O)O)O)NC(=O)C	InChI=1S/C14H25NO11/c1-4(18)15-7-9(20)12(6(3-17)24-13(7)23)26-14-11(22)10(21)8(19)5(2-16)25-14/h5-14,16-17,19-23H,2-3H2,1H3,(H,15,18)/t5-,6-,7-,8+,9-,10+,11-,12-,13-,14+/m1/s1	KFEUJDWYNGMDBV-LODBTCKLSA-N	KFEUJDWYNGMDBV	KEGG_MRN	known_known	C00611;C20887	N-Acetyllactosamine;beta-D-Mannosyl-1,4-N-acetyl-D-glucosamine	Organic compounds	Organic oxygen compounds	Organooxygen compounds	Carbohydrates and carbohydrate conjugates	0	439271	HMDB0001542	C00611	NA
C00612	N1-Acetylspermidine	C9H21N3O	187.168462292	NCCCCNCCCNC(=O)C	InChI=1S/C9H21N3O/c1-9(13)12-8-4-7-11-6-3-2-5-10/h11H,2-8,10H2,1H3,(H,12,13)	MQTAVJHICJWXBR-UHFFFAOYSA-N	MQTAVJHICJWXBR	KEGG_MRN	known_known	C00612	N1-Acetylspermidine	Organic compounds	Organic acids and derivatives	Carboximidic acids and derivatives	Carboximidic acids	0	496	HMDB0001276	C00612	NA
C00616	Quercetin 3-sulfate	C15H10O10S	381.99946752000005	Oc1cc(O)c2c(c1)oc(c(c2=O)OS(=O)(=O)O)c1ccc(c(c1)O)O	InChI=1S/C15H10O10S/c16-7-4-10(19)12-11(5-7)24-14(6-1-2-8(17)9(18)3-6)15(13(12)20)25-26(21,22)23/h1-5,16-19H,(H,21,22,23)	DNAYVNOVGHZZLH-UHFFFAOYSA-N	DNAYVNOVGHZZLH	KEGG_MRN	known_known	C00616	Quercetin 3-sulfate	Organic compounds	Phenylpropanoids and polyketides	Flavonoids	Sulfated flavonoids	0	5280362	NA	C00616	NA
C00617	UDP-D-galacturonate	C15H22N2O18P2	580.034285124	O[C@@H]1[C@@H](COP(=O)(OP(=O)(O[C@H]2O[C@H](C(=O)O)[C@@H]([C@@H]([C@H]2O)O)O)O)O)OC([C@@H]1O)n1ccc(=O)[nH]c1=O	InChI=1S/C15H22N2O18P2/c18-5-1-2-17(15(26)16-5)12-9(22)6(19)4(32-12)3-31-36(27,28)35-37(29,30)34-14-10(23)7(20)8(21)11(33-14)13(24)25/h1-2,4,6-12,14,19-23H,3H2,(H,24,25)(H,27,28)(H,29,30)(H,16,18,26)/t4-,6-,7+,8-,9-,10-,11+,12?,14-/m1/s1	HDYANYHVCAPMJV-RDKSFWDPSA-N	HDYANYHVCAPMJV	KEGG_MRN	known_known	C00167;C00617;C02330	UDP-glucuronate;UDP-D-galacturonate;UDP-L-iduronate	Organic compounds	Nucleosides, nucleotides, and analogues	Pyrimidine nucleotides	Pyrimidine nucleotide sugars	0	NA	NA	C00617	NA
C00618	3-Dehydro-L-gulonate	C6H10O7	194.04265266	OC[C@@H]([C@H](C(=O)[C@@H](C(=O)O)O)O)O	InChI=1S/C6H10O7/c7-1-2(8)3(9)4(10)5(11)6(12)13/h2-3,5,7-9,11H,1H2,(H,12,13)/t2-,3+,5-/m0/s1	WTAHRPBPWHCMHW-LWKDLAHASA-N	WTAHRPBPWHCMHW	KEGG_MRN	known_known	C00618	3-Dehydro-L-gulonate	Organic compounds	Organic oxygen compounds	Organooxygen compounds	Carbohydrates and carbohydrate conjugates	0	439273	HMDB0006334	C00618	NA
C00619	3-Oxo-Delta4-steroid	C19H28O	272.214015516	O=C1CCC2(C(=C1)CCC1C2CCC2(C1CCC2)C)C	InChI=1S/C19H28O/c1-18-9-3-4-16(18)15-6-5-13-12-14(20)7-11-19(13,2)17(15)8-10-18/h12,15-17H,3-11H2,1-2H3	MSEZLHAVPJYYIQ-UHFFFAOYSA-N	MSEZLHAVPJYYIQ	KEGG_MRN	known_known	C00619	3-Oxo-Delta4-steroid	Organic compounds	Lipids and lipid-like molecules	Steroids and steroid derivatives	Androstane steroids	0	12769523	NA	C00619	NA
C00620	alpha-D-Ribose 1-phosphate	C5H11O8P	230.019153942	OC[C@H]1O[C@@H]([C@@H]([C@@H]1O)O)OP(=O)(O)O	InChI=1S/C5H11O8P/c6-1-2-3(7)4(8)5(12-2)13-14(9,10)11/h2-8H,1H2,(H2,9,10,11)/t2-,3-,4-,5-/m1/s1	YXJDFQJKERBOBM-TXICZTDVSA-N	YXJDFQJKERBOBM	KEGG_MRN	known_known	C00620	alpha-D-Ribose 1-phosphate	Organic compounds	Organic oxygen compounds	Organooxygen compounds	Carbohydrates and carbohydrate conjugates	0	439236	HMDB0001489	C00620	NA
C00623	sn-Glycerol 1-phosphate	C3H9O6P	172.013674638	OC[C@@H](COP(=O)(O)O)O	InChI=1S/C3H9O6P/c4-1-3(5)2-9-10(6,7)8/h3-5H,1-2H2,(H2,6,7,8)/t3-/m0/s1	AWUCVROLDVIAJX-VKHMYHEASA-N	AWUCVROLDVIAJX	KEGG_MRN	known_known	C00093;C00623;C03189	sn-Glycerol 3-phosphate;sn-Glycerol 1-phosphate;DL-Glycerol 1-phosphate	Organic compounds	Lipids and lipid-like molecules	Glycerophospholipids	Glycerophosphates	0	439276	NA	C00623	L0452
C00624	N-Acetyl-L-glutamate	C7H11NO5	189.063722452	OC(=O)CC[C@@H](C(=O)O)NC(=O)C	InChI=1S/C7H11NO5/c1-4(9)8-5(7(12)13)2-3-6(10)11/h5H,2-3H2,1H3,(H,8,9)(H,10,11)(H,12,13)/t5-/m0/s1	RFMMMVDNIPUKGG-YFKPBYRVSA-N	RFMMMVDNIPUKGG	KEGG_MRN	known_known	C00624	N-Acetyl-L-glutamate	Organic compounds	Organic acids and derivatives	Carboxylic acids and derivatives	Amino acids, peptides, and analogues	0	70914	NA	C00624	L0012
C00627	Pyridoxine phosphate	C8H12NO6P	249.04022373399997	OCc1c(cnc(c1O)C)COP(=O)(O)O	InChI=1S/C8H12NO6P/c1-5-8(11)7(3-10)6(2-9-5)4-15-16(12,13)14/h2,10-11H,3-4H2,1H3,(H2,12,13,14)	WHOMFKWHIQZTHY-UHFFFAOYSA-N	WHOMFKWHIQZTHY	KEGG_MRN	known_known	C00627	Pyridoxine phosphate	Organic compounds	Organoheterocyclic compounds	Pyridines and derivatives	Pyridoxines	0	1055	HMDB0001319	C00627	L0446
C00628	2,5-Dihydroxybenzoate	C7H6O4	154.026608672	Oc1ccc(c(c1)C(=O)O)O	InChI=1S/C7H6O4/c8-4-1-2-6(9)5(3-4)7(10)11/h1-3,8-9H,(H,10,11)	WXTMDXOMEHJXQO-UHFFFAOYSA-N	WXTMDXOMEHJXQO	KEGG_MRN	known_known	C00628	2,5-Dihydroxybenzoate	Organic compounds	Benzenoids	Benzene and substituted derivatives	Benzoic acids and derivatives	0	3469	HMDB0000152	C00628	S0329
C00630	2-Methylpropanoyl-CoA	C25H42N7O17P3S	837.1570737740001	O=C(NCCSC(=O)C(C)C)CCNC(=O)[C@@H](C(COP(=O)(OP(=O)(OC[C@H]1O[C@H]([C@@H]([C@@H]1OP(=O)(O)O)O)n1cnc2c1ncnc2N)O)O)(C)C)O	InChI=1S/C25H42N7O17P3S/c1-13(2)24(37)53-8-7-27-15(33)5-6-28-22(36)19(35)25(3,4)10-46-52(43,44)49-51(41,42)45-9-14-18(48-50(38,39)40)17(34)23(47-14)32-12-31-16-20(26)29-11-30-21(16)32/h11-14,17-19,23,34-35H,5-10H2,1-4H3,(H,27,33)(H,28,36)(H,41,42)(H,43,44)(H2,26,29,30)(H2,38,39,40)/t14-,17-,18-,19+,23-/m1/s1	AEWHYWSPVRZHCT-NDZSKPAWSA-N	AEWHYWSPVRZHCT	KEGG_MRN	known_known	C00630	2-Methylpropanoyl-CoA	Organic compounds	Lipids and lipid-like molecules	Fatty Acyls	Fatty acyl thioesters	0	3036931	HMDB0001243	C00630	L0101
C00631	2-Phospho-D-glycerate	C3H7O7P	185.99293919399997	OC[C@H](C(=O)O)OP(=O)(O)O	InChI=1S/C3H7O7P/c4-1-2(3(5)6)10-11(7,8)9/h2,4H,1H2,(H,5,6)(H2,7,8,9)/t2-/m1/s1	GXIURPTVHJPJLF-UWTATZPHSA-N	GXIURPTVHJPJLF	KEGG_MRN	known_known	C00631	2-Phospho-D-glycerate	Organic compounds	Organic oxygen compounds	Organooxygen compounds	Carbohydrates and carbohydrate conjugates	0	439278	HMDB0003391	C00631	NA
C00632	3-Hydroxyanthranilate	C7H7NO3	153.042593084	OC(=O)c1cccc(c1N)O	InChI=1S/C7H7NO3/c8-6-4(7(10)11)2-1-3-5(6)9/h1-3,9H,8H2,(H,10,11)	WJXSWCUQABXPFS-UHFFFAOYSA-N	WJXSWCUQABXPFS	KEGG_MRN	known_known	C00632	3-Hydroxyanthranilate	Organic compounds	Benzenoids	Benzene and substituted derivatives	Benzoic acids and derivatives	0	86	HMDB0001476	C00632	L0312
C00633	4-Hydroxybenzaldehyde	C7H6O2	122.036779432	O=Cc1ccc(cc1)O	InChI=1S/C7H6O2/c8-5-6-1-3-7(9)4-2-6/h1-5,9H	RGHHSNMVTDWUBI-UHFFFAOYSA-N	RGHHSNMVTDWUBI	KEGG_MRN	known_known	C00633	4-Hydroxybenzaldehyde	Organic compounds	Organic oxygen compounds	Organooxygen compounds	Carbonyl compounds	0	126	HMDB0011718	C00633	NA
C00636	D-Mannose 1-phosphate	C6H13O9P	260.029718626	OC[C@H]1O[C@H](OP(=O)(O)O)[C@H]([C@H]([C@@H]1O)O)O	InChI=1S/C6H13O9P/c7-1-2-3(8)4(9)5(10)6(14-2)15-16(11,12)13/h2-10H,1H2,(H2,11,12,13)/t2-,3-,4+,5+,6-/m1/s1	HXXFSFRBOHSIMQ-RWOPYEJCSA-N	HXXFSFRBOHSIMQ	KEGG_MRN	known_known	C00103;C00446;C00636;C00663;C01002;C01171;C03384;C15924;C15926	D-Glucose 1-phosphate;alpha-D-Galactose 1-phosphate;D-Mannose 1-phosphate;beta-D-Glucose 1-phosphate;Hexose 1-phosphate;alpha-D-Hexose 1-phosphate;D-Galactose 1-phosphate;L-Gulose 1-phosphate;beta-L-Galactose 1-phosphate	Organic compounds	Organic oxygen compounds	Organooxygen compounds	Carbohydrates and carbohydrate conjugates	0	NA	NA	C00636	NA
C00637	Indole-3-acetaldehyde	C10H9NO	159.068413908	O=CCc1c[nH]c2c1cccc2	InChI=1S/C10H9NO/c12-6-5-8-7-11-10-4-2-1-3-9(8)10/h1-4,6-7,11H,5H2	WHOOUMGHGSPMGR-UHFFFAOYSA-N	WHOOUMGHGSPMGR	KEGG_MRN	known_known	C00637	Indole-3-acetaldehyde	Organic compounds	Organoheterocyclic compounds	Indoles and derivatives	Indoles	0	800	HMDB0001190	C00637	NA
C00639	Prostaglandin F2alpha	C20H34O5	354.24062418799997	CCCCC[C@@H](/C=C/[C@H]1[C@H](O)C[C@@H]([C@@H]1C/C=C\CCCC(=O)O)O)O	InChI=1S/C20H34O5/c1-2-3-6-9-15(21)12-13-17-16(18(22)14-19(17)23)10-7-4-5-8-11-20(24)25/h4,7,12-13,15-19,21-23H,2-3,5-6,8-11,14H2,1H3,(H,24,25)/b7-4-,13-12+/t15-,16+,17+,18-,19+/m0/s1	PXGPLTODNUVGFL-YNNPMVKQSA-N	PXGPLTODNUVGFL	KEGG_MRN	known_known	C00639;C02314;C05959;C13809	Prostaglandin F2alpha;Prostaglandin F2beta;11-epi-Prostaglandin F2alpha;9,11,15-Trihydroxy-prosta-5,13-dien-1-oic acid	Organic compounds	Lipids and lipid-like molecules	Fatty Acyls	Eicosanoids	0	5280363	NA	C00639	NA
C00642	4-Hydroxyphenylacetate	C8H8O3	152.04734411599998	OC(=O)Cc1ccc(cc1)O	InChI=1S/C8H8O3/c9-7-3-1-6(2-4-7)5-8(10)11/h1-4,9H,5H2,(H,10,11)	XQXPVVBIMDBYFF-UHFFFAOYSA-N	XQXPVVBIMDBYFF	KEGG_MRN	known_known	C00642	4-Hydroxyphenylacetate	Organic compounds	Benzenoids	Phenols	1-hydroxy-2-unsubstituted benzenoids	0	127	HMDB0000020	C00642	S0133
C00643	5-Hydroxy-L-tryptophan	C11H12N2O3	220.084792244	OC(=O)[C@H](Cc1c[nH]c2c1cc(O)cc2)N	InChI=1S/C11H12N2O3/c12-9(11(15)16)3-6-5-13-10-2-1-7(14)4-8(6)10/h1-2,4-5,9,13-14H,3,12H2,(H,15,16)/t9-/m0/s1	LDCYZAJDBXYCGN-VIFPVBQESA-N	LDCYZAJDBXYCGN	KEGG_MRN	known_known	C00643;C01017	5-Hydroxy-L-tryptophan;5-Hydroxytryptophan	Organic compounds	Organoheterocyclic compounds	Indoles and derivatives	Tryptamines and derivatives	0	144	HMDB0000472	C00643	S0129
C00644	D-Mannitol 1-phosphate	C6H15O9P	262.04536869	OC[C@H]([C@H]([C@@H]([C@@H](COP(=O)(O)O)O)O)O)O	InChI=1S/C6H15O9P/c7-1-3(8)5(10)6(11)4(9)2-15-16(12,13)14/h3-11H,1-2H2,(H2,12,13,14)/t3-,4-,5-,6-/m1/s1	GACTWZZMVMUKNG-KVTDHHQDSA-N	GACTWZZMVMUKNG	KEGG_MRN	known_known	C00644;C01096;C02810;C06311	D-Mannitol 1-phosphate;Sorbitol 6-phosphate;Alditol 6-phosphate;Galactitol 1-phosphate	Organic compounds	Organic oxygen compounds	Organooxygen compounds	Carbohydrates and carbohydrate conjugates	0	130418	HMDB0001530	C00644	L0461
C00645	N-Acetyl-D-mannosamine	C8H15NO6	221.08993719999998	OC[C@H]1OC(O)[C@H]([C@H]([C@@H]1O)O)NC(=O)C	InChI=1S/C8H15NO6/c1-3(11)9-5-7(13)6(12)4(2-10)15-8(5)14/h4-8,10,12-14H,2H2,1H3,(H,9,11)/t4-,5+,6-,7-,8?/m1/s1	OVRNDRQMDRJTHS-ZTVVOAFPSA-N	OVRNDRQMDRJTHS	KEGG_MRN	known_known	C00140;C00645;C01132;C02711;C03136;C03878;C05021;C20328;C21036;C21039;C21049;C21052;C21061	N-Acetyl-D-glucosamine;N-Acetyl-D-mannosamine;N-Acetyl-D-galactosamine;N-Acetylhexosamine;N-Acetyl-D-hexosamine;N-Acetyl-beta-D-glucosamine;N-Acetyl-beta-D-galactosamine;N-Acetyl-alpha-D-glucosamine;N-Acetyl-L-altrosamine;N-Acetyl-D-allosamine;N-Acetyl-D-gulosamine;N-Acetyl-L-idosamine;N-Acetyl-D-talosamine	Organic compounds	Organic oxygen compounds	Organooxygen compounds	Carbohydrates and carbohydrate conjugates	0	NA	NA	C00645	NA
C00647	Pyridoxamine phosphate	C8H13N2O5P	248.05620814600002	NCc1c(COP(=O)(O)O)cnc(c1O)C	InChI=1S/C8H13N2O5P/c1-5-8(11)7(2-9)6(3-10-5)4-15-16(12,13)14/h3,11H,2,4,9H2,1H3,(H2,12,13,14)	ZMJGSOSNSPKHNH-UHFFFAOYSA-N	ZMJGSOSNSPKHNH	KEGG_MRN	known_known	C00647	Pyridoxamine phosphate	Organic compounds	Organoheterocyclic compounds	Pyridines and derivatives	Pyridoxamines	0	1053	HMDB0001555	C00647	S0345
C00650	4-Hydroxymandelonitrile	C8H7NO2	149.047678464	OC(c1ccc(cc1)O)C#N	InChI=1S/C8H7NO2/c9-5-8(11)6-1-3-7(10)4-2-6/h1-4,8,10-11H	HOOOPXDSCKBLFG-UHFFFAOYSA-N	HOOOPXDSCKBLFG	KEGG_MRN	known_known	C00650;C03742	4-Hydroxymandelonitrile;(S)-4-Hydroxymandelonitrile	Organic compounds	Benzenoids	Phenols	1-hydroxy-2-unsubstituted benzenoids	0	NA	NA	C00650	NA
C00651	4-Methylene-L-glutamate	C6H9NO4	159.05315776799998	N[C@H](C(=O)O)CC(=C)C(=O)O	InChI=1S/C6H9NO4/c1-3(5(8)9)2-4(7)6(10)11/h4H,1-2,7H2,(H,8,9)(H,10,11)/t4-/m0/s1	RCCMXKJGURLWPB-BYPYZUCNSA-N	RCCMXKJGURLWPB	KEGG_MRN	known_known	C00651	4-Methylene-L-glutamate	Organic compounds	Organic acids and derivatives	Carboxylic acids and derivatives	Amino acids, peptides, and analogues	0	NA	NA	C00651	NA
C00652	D-Arabinono-1,4-lactone	C5H8O5	148.03717335599998	OC[C@H]1OC(=O)[C@H]([C@@H]1O)O	InChI=1S/C5H8O5/c6-1-2-3(7)4(8)5(9)10-2/h2-4,6-8H,1H2/t2-,3-,4+/m1/s1	CUOKHACJLGPRHD-JJYYJPOSSA-N	CUOKHACJLGPRHD	KEGG_MRN	known_known	C00652;C01114;C02753;C02994	D-Arabinono-1,4-lactone;L-Arabinono-1,4-lactone;D-Xylono-1,4-lactone;L-Xylono-1,4-lactone	Organic compounds	Organic oxygen compounds	Organooxygen compounds	Carbohydrates and carbohydrate conjugates	0	NA	NA	C00652	NA
C00655	Xanthosine 5'-phosphate	C10H13N4O9P	364.04201462599997	O=c1[nH]c(=O)c2c([nH]1)n(cn2)[C@@H]1O[C@@H]([C@H]([C@H]1O)O)COP(=O)(O)O	InChI=1S/C10H13N4O9P/c15-5-3(1-22-24(19,20)21)23-9(6(5)16)14-2-11-4-7(14)12-10(18)13-8(4)17/h2-3,5-6,9,15-16H,1H2,(H2,19,20,21)(H2,12,13,17,18)/t3-,5-,6-,9-/m1/s1	DCTLYFZHFGENCW-UUOKFMHZSA-N	DCTLYFZHFGENCW	KEGG_MRN	known_known	C00655	Xanthosine 5'-phosphate	Organic compounds	Nucleosides, nucleotides, and analogues	Purine nucleotides	Purine ribonucleotides	0	73323	HMDB0001554	C00655	L0308
C00663	beta-D-Glucose 1-phosphate	C6H13O9P	260.029718626	OC[C@H]1O[C@@H](OP(=O)(O)O)[C@@H]([C@H]([C@@H]1O)O)O	InChI=1S/C6H13O9P/c7-1-2-3(8)4(9)5(10)6(14-2)15-16(11,12)13/h2-10H,1H2,(H2,11,12,13)/t2-,3-,4+,5-,6+/m1/s1	HXXFSFRBOHSIMQ-DVKNGEFBSA-N	HXXFSFRBOHSIMQ	KEGG_MRN	known_known	C00103;C00446;C00636;C00663;C01002;C01171;C03384;C15924;C15926	D-Glucose 1-phosphate;alpha-D-Galactose 1-phosphate;D-Mannose 1-phosphate;beta-D-Glucose 1-phosphate;Hexose 1-phosphate;alpha-D-Hexose 1-phosphate;D-Galactose 1-phosphate;L-Gulose 1-phosphate;beta-L-Galactose 1-phosphate	Organic compounds	Organic oxygen compounds	Organooxygen compounds	Carbohydrates and carbohydrate conjugates	0	NA	NA	C00663	NA
C00664	5-Formiminotetrahydrofolate	C20H24N8O6	472.181880488	N=CN1[C@@H](CNc2ccc(cc2)C(=O)N[C@H](C(=O)O)CCC(=O)O)CNc2c1c(=O)nc([nH]2)N	InChI=1S/C20H24N8O6/c21-9-28-12(8-24-16-15(28)18(32)27-20(22)26-16)7-23-11-3-1-10(2-4-11)17(31)25-13(19(33)34)5-6-14(29)30/h1-4,9,12-13,21,23H,5-8H2,(H,25,31)(H,29,30)(H,33,34)(H4,22,24,26,27,32)/t12-,13-/m0/s1	YCWUVLPMLLBDCU-STQMWFEESA-N	YCWUVLPMLLBDCU	KEGG_MRN	known_known	C00664	5-Formiminotetrahydrofolate	Organic compounds	Organoheterocyclic compounds	Pteridines and derivatives	Pterins and derivatives	0	NA	NA	C00664	NA
C00665	beta-D-Fructose 2,6-bisphosphate	C6H14O12P2	339.996049148	OC[C@]1(O[C@@H]([C@H]([C@@H]1O)O)COP(=O)(O)O)OP(=O)(O)O	InChI=1S/C6H14O12P2/c7-2-6(18-20(13,14)15)5(9)4(8)3(17-6)1-16-19(10,11)12/h3-5,7-9H,1-2H2,(H2,10,11,12)(H2,13,14,15)/t3-,4-,5+,6+/m1/s1	YXWOAJXNVLXPMU-ZXXMMSQZSA-N	YXWOAJXNVLXPMU	KEGG_MRN	known_known	C00665	beta-D-Fructose 2,6-bisphosphate	Organic compounds	Organic oxygen compounds	Organooxygen compounds	Carbohydrates and carbohydrate conjugates	0	105021	HMDB0001047	C00665	NA
C00666	LL-2,6-Diaminoheptanedioate	C7H14N2O4	190.095356928	N[C@H](C(=O)O)CCC[C@@H](C(=O)O)N	InChI=1S/C7H14N2O4/c8-4(6(10)11)2-1-3-5(9)7(12)13/h4-5H,1-3,8-9H2,(H,10,11)(H,12,13)/t4-,5-/m0/s1	GMKMEZVLHJARHF-WHFBIAKZSA-N	GMKMEZVLHJARHF	KEGG_MRN	known_known	C00666;C00680	LL-2,6-Diaminoheptanedioate;meso-2,6-Diaminoheptanedioate	Organic compounds	Organic acids and derivatives	Carboxylic acids and derivatives	Amino acids, peptides, and analogues	0	439283	HMDB0001370	C00666	NA
C00668	alpha-D-Glucose 6-phosphate	C6H13O9P	260.029718626	O[C@H]1O[C@H](COP(=O)(O)O)[C@H]([C@@H]([C@H]1O)O)O	InChI=1S/C6H13O9P/c7-3-2(1-14-16(11,12)13)15-6(10)5(9)4(3)8/h2-10H,1H2,(H2,11,12,13)/t2-,3-,4+,5-,6+/m1/s1	NBSCHQHZLSJFNQ-DVKNGEFBSA-N	NBSCHQHZLSJFNQ	KEGG_MRN	known_known	C00092;C00275;C00668;C01113;C01172;C02962;C02965;C03735	D-Glucose 6-phosphate;D-Mannose 6-phosphate;alpha-D-Glucose 6-phosphate;D-Galactose 6-phosphate;beta-D-Glucose 6-phosphate;D-Allose 6-phosphate;D-Hexose 6-phosphate;alpha-D-Hexose 6-phosphate	Organic compounds	Organic oxygen compounds	Organooxygen compounds	Carbohydrates and carbohydrate conjugates	0	439284	NA	C00668	NA
C00669	gamma-L-Glutamyl-L-cysteine	C8H14N2O5S	250.062342548	SC[C@@H](C(=O)O)NC(=O)CC[C@@H](C(=O)O)N	InChI=1S/C8H14N2O5S/c9-4(7(12)13)1-2-6(11)10-5(3-16)8(14)15/h4-5,16H,1-3,9H2,(H,10,11)(H,12,13)(H,14,15)/t4-,5-/m0/s1	RITKHVBHSGLULN-WHFBIAKZSA-N	RITKHVBHSGLULN	KEGG_MRN	known_known	C00669	gamma-L-Glutamyl-L-cysteine	Organic compounds	Organic acids and derivatives	Carboxylic acids and derivatives	Amino acids, peptides, and analogues	0	123938	HMDB0001049	C00669	L0138
C00670	sn-Glycero-3-phosphocholine	C8H21NO6P	258.110649022	OC[C@H](COP(=O)(OCC[N+](C)(C)C)O)O	InChI=1S/C8H20NO6P/c1-9(2,3)4-5-14-16(12,13)15-7-8(11)6-10/h8,10-11H,4-7H2,1-3H3/p+1/t8-/m1/s1	SUHOQUVVVLNYQR-MRVPVSSYSA-O	SUHOQUVVVLNYQR	KEGG_MRN	known_known	C00670	sn-Glycero-3-phosphocholine	Organic compounds	Lipids and lipid-like molecules	Glycerophospholipids	Glycerophosphocholines	0	NA	NA	C00670	NA
C00671	(S)-3-Methyl-2-oxopentanoic acid	C6H10O3	130.06299417999998	C[C@H](C(=O)C(=O)O)CC	InChI=1S/C6H10O3/c1-3-4(2)5(7)6(8)9/h4H,3H2,1-2H3,(H,8,9)/t4-/m0/s1	JVQYSWDUAOAHFM-BYPYZUCNSA-N	JVQYSWDUAOAHFM	KEGG_MRN	known_known	C00671;C03465;C06008	(S)-3-Methyl-2-oxopentanoic acid;3-Methyl-2-oxopentanoate;(3R)-3-Methyl-2-oxopentanoic acid	Organic compounds	Organic acids and derivatives	Keto acids and derivatives	Short-chain keto acids and derivatives	0	439286	NA	C00671	NA
C00672	2-Deoxy-D-ribose 1-phosphate	C5H11O7P	214.02423932199997	OC[C@H]1O[C@@H](C[C@@H]1O)OP(=O)(O)O	InChI=1S/C5H11O7P/c6-2-4-3(7)1-5(11-4)12-13(8,9)10/h3-7H,1-2H2,(H2,8,9,10)/t3-,4+,5+/m0/s1	KBDKAJNTYKVSEK-VPENINKCSA-N	KBDKAJNTYKVSEK	KEGG_MRN	known_known	C00672	2-Deoxy-D-ribose 1-phosphate	Organic compounds	Organic oxygen compounds	Organooxygen compounds	Carbohydrates and carbohydrate conjugates	0	NA	NA	C00672	NA
C00673	2-Deoxy-D-ribose 5-phosphate	C5H11O7P	214.02423932199997	OC1C[C@@H]([C@H](O1)COP(=O)(O)O)O	InChI=1S/C5H11O7P/c6-3-1-5(7)12-4(3)2-11-13(8,9)10/h3-7H,1-2H2,(H2,8,9,10)/t3-,4+,5?/m0/s1	KKZFLSZAWCYPOC-PYHARJCCSA-N	KKZFLSZAWCYPOC	KEGG_MRN	known_known	C00673	2-Deoxy-D-ribose 5-phosphate	Organic compounds	Organic oxygen compounds	Organooxygen compounds	Carbohydrates and carbohydrate conjugates	0	NA	NA	C00673	NA
C00674	5alpha-Androstane-3,17-dione	C19H28O2	288.208930136	O=C1CC[C@]2([C@H](C1)CC[C@@H]1[C@@H]2CC[C@]2([C@H]1CCC2=O)C)C	InChI=1S/C19H28O2/c1-18-9-7-13(20)11-12(18)3-4-14-15-5-6-17(21)19(15,2)10-8-16(14)18/h12,14-16H,3-11H2,1-2H3/t12-,14-,15-,16-,18-,19-/m0/s1	RAJWOBJTTGJROA-WZNAKSSCSA-N	RAJWOBJTTGJROA	KEGG_MRN	known_known	C00674;C03772	5alpha-Androstane-3,17-dione;5beta-Androstane-3,17-dione	Organic compounds	Lipids and lipid-like molecules	Steroids and steroid derivatives	Androstane steroids	0	222865	HMDB0000899	C00674	S0361
C00679	5-Dehydro-4-deoxy-D-glucarate	C6H8O7	192.027002596	O[C@H]([C@H](CC(=O)C(=O)O)O)C(=O)O	InChI=1S/C6H8O7/c7-2(4(9)6(12)13)1-3(8)5(10)11/h2,4,7,9H,1H2,(H,10,11)(H,12,13)/t2-,4+/m0/s1	QUURPCHWPQNNGL-ZAFYKAAXSA-N	QUURPCHWPQNNGL	KEGG_MRN	known_known	C00679;C03921;C21091	5-Dehydro-4-deoxy-D-glucarate;2-Dehydro-3-deoxy-D-glucarate;(2S,3R)-2,3-Dihydroxy-5-oxohexanedioate	Organic compounds	Organic acids and derivatives	Keto acids and derivatives	Medium-chain keto acids and derivatives	0	NA	NA	C00679	NA
C00680	meso-2,6-Diaminoheptanedioate	C7H14N2O4	190.095356928	N[C@H](C(=O)O)CCC[C@H](C(=O)O)N	InChI=1S/C7H14N2O4/c8-4(6(10)11)2-1-3-5(9)7(12)13/h4-5H,1-3,8-9H2,(H,10,11)(H,12,13)/t4-,5+	GMKMEZVLHJARHF-SYDPRGILSA-N	GMKMEZVLHJARHF	KEGG_MRN	known_known	C00666;C00680	LL-2,6-Diaminoheptanedioate;meso-2,6-Diaminoheptanedioate	Organic compounds	Organic acids and derivatives	Carboxylic acids and derivatives	Amino acids, peptides, and analogues	0	NA	NA	C00680	NA
C00682	2-Hydroxymuconate semialdehyde	C6H6O4	142.026608672	O/C=C/C=C/C(=O)C(=O)O	InChI=1S/C6H6O4/c7-4-2-1-3-5(8)6(9)10/h1-4,7H,(H,9,10)/b3-1+,4-2+	MTOBWJUHQXQURZ-ZPUQHVIOSA-N	MTOBWJUHQXQURZ	KEGG_MRN	known_known	C00682	2-Hydroxymuconate semialdehyde	Organic compounds	Organic acids and derivatives	Keto acids and derivatives	Medium-chain keto acids and derivatives	0	NA	NA	C00682	NA
C00683	(S)-Methylmalonyl-CoA	C25H40N7O19P3S	867.1312529500001	O=C(NCCSC(=O)[C@H](C(=O)O)C)CCNC(=O)[C@@H](C(COP(=O)(OP(=O)(OC[C@H]1O[C@H]([C@@H]([C@@H]1OP(=O)(O)O)O)n1cnc2c1ncnc2N)O)O)(C)C)O	InChI=1S/C25H40N7O19P3S/c1-12(23(37)38)24(39)55-7-6-27-14(33)4-5-28-21(36)18(35)25(2,3)9-48-54(45,46)51-53(43,44)47-8-13-17(50-52(40,41)42)16(34)22(49-13)32-11-31-15-19(26)29-10-30-20(15)32/h10-13,16-18,22,34-35H,4-9H2,1-3H3,(H,27,33)(H,28,36)(H,37,38)(H,43,44)(H,45,46)(H2,26,29,30)(H2,40,41,42)/t12-,13+,16+,17+,18-,22+/m0/s1	MZFOKIKEPGUZEN-IBNUZSNCSA-N	MZFOKIKEPGUZEN	KEGG_MRN	known_known	C00683;C01213;C02557	(S)-Methylmalonyl-CoA;(R)-Methylmalonyl-CoA;Methylmalonyl-CoA	Organic compounds	Lipids and lipid-like molecules	Fatty Acyls	Fatty acyl thioesters	0	11966111	NA	C00683	NA
C00684	2-Dehydro-3-deoxy-L-arabinonate	C5H8O5	148.03717335599998	OC[C@@H](CC(=O)C(=O)O)O	InChI=1S/C5H8O5/c6-2-3(7)1-4(8)5(9)10/h3,6-7H,1-2H2,(H,9,10)/t3-/m1/s1	UQIGQRSJIKIPKZ-GSVOUGTGSA-N	UQIGQRSJIKIPKZ	KEGG_MRN	known_known	C00684;C03826	2-Dehydro-3-deoxy-L-arabinonate;2-Dehydro-3-deoxy-D-xylonate	Organic compounds	Organic acids and derivatives	Keto acids and derivatives	Short-chain keto acids and derivatives	0	192781	NA	C00684	NA
C00688	dTDP-4-dehydro-beta-L-rhamnose	C16H24N2O15P2	546.0651913280001	O[C@H]1C[C@@H](O[C@@H]1COP(=O)(OP(=O)(O[C@H]1O[C@@H](C)C(=O)[C@H]([C@H]1O)O)O)O)n1cc(C)c(=O)[nH]c1=O	InChI=1S/C16H24N2O15P2/c1-6-4-18(16(24)17-14(6)23)10-3-8(19)9(31-10)5-29-34(25,26)33-35(27,28)32-15-13(22)12(21)11(20)7(2)30-15/h4,7-10,12-13,15,19,21-22H,3,5H2,1-2H3,(H,25,26)(H,27,28)(H,17,23,24)/t7-,8-,9+,10+,12+,13+,15+/m0/s1	PSXWNITXWWECNY-LPVGZGSHSA-N	PSXWNITXWWECNY	KEGG_MRN	known_known	C00688;C11907;C11926	dTDP-4-dehydro-beta-L-rhamnose;dTDP-4-oxo-6-deoxy-D-glucose;dTDP-4-oxo-6-deoxy-D-allose	Organic compounds	Nucleosides, nucleotides, and analogues	Pyrimidine nucleotides	Pyrimidine nucleotide sugars	0	NA	NA	C00688	NA
C00689	alpha,alpha'-Trehalose 6-phosphate	C12H23O14P	422.08254204599996	OC[C@H]1O[C@H](O[C@H]2O[C@H](COP(=O)(O)O)[C@H]([C@@H]([C@H]2O)O)O)[C@@H]([C@H]([C@@H]1O)O)O	InChI=1S/C12H23O14P/c13-1-3-5(14)7(16)9(18)11(24-3)26-12-10(19)8(17)6(15)4(25-12)2-23-27(20,21)22/h3-19H,1-2H2,(H2,20,21,22)/t3-,4-,5-,6-,7+,8+,9-,10-,11-,12-/m1/s1	LABSPYBHMPDTEL-LIZSDCNHSA-N	LABSPYBHMPDTEL	KEGG_MRN	known_known	C00689	alpha,alpha'-Trehalose 6-phosphate	Organic compounds	Organic oxygen compounds	Organooxygen compounds	Carbohydrates and carbohydrate conjugates	0	122336	HMDB0001124	C00689	NA
C00691	2,4,6/3,5-Pentahydroxycyclohexanone	C6H10O6	178.04773803999998	O[C@@H]1C(O)[C@H](O)[C@H](C(=O)[C@H]1O)O	InChI=1S/C6H10O6/c7-1-2(8)4(10)6(12)5(11)3(1)9/h1-5,7-11H/t1?,2-,3+,4+,5-	VYEGBDHSGHXOGT-ZLIBEWLCSA-N	VYEGBDHSGHXOGT	KEGG_MRN	known_known	C00691;C17577;C20251	2,4,6/3,5-Pentahydroxycyclohexanone;myo-Inosose-5;1-Keto-D-chiro-inositol	Organic compounds	Organic oxygen compounds	Organooxygen compounds	Alcohols and polyols	0	NA	NA	C00691	NA
C00692	UDP-N-acetylmuramoyl-L-alanyl-D-glutamate	C28H43N5O23P2	879.182405896	OC[C@H]1O[C@H](OP(=O)(OP(=O)(OC[C@H]2O[C@H]([C@@H]([C@@H]2O)O)n2ccc(=O)[nH]c2=O)O)O)[C@@H]([C@H]([C@@H]1O)O[C@@H](C(=O)N[C@H](C(=O)N[C@@H](C(=O)O)CCC(=O)O)C)C)NC(=O)C	InChI=1S/C28H43N5O23P2/c1-10(23(42)31-13(26(44)45)4-5-17(37)38)29-24(43)11(2)52-22-18(30-12(3)35)27(54-14(8-34)20(22)40)55-58(49,50)56-57(47,48)51-9-15-19(39)21(41)25(53-15)33-7-6-16(36)32-28(33)46/h6-7,10-11,13-15,18-22,25,27,34,39-41H,4-5,8-9H2,1-3H3,(H,29,43)(H,30,35)(H,31,42)(H,37,38)(H,44,45)(H,47,48)(H,49,50)(H,32,36,46)/t10-,11+,13+,14+,15+,18+,19+,20+,21+,22+,25+,27+/m0/s1	OJZCATPXPWFLHF-HPUCEMLMSA-N	OJZCATPXPWFLHF	KEGG_MRN	known_known	C00692	UDP-N-acetylmuramoyl-L-alanyl-D-glutamate	Organic compounds	Nucleosides, nucleotides, and analogues	Pyrimidine nucleotides	Pyrimidine nucleotide sugars	0	449538	NA	C00692	NA
C00695	Cholic acid	C24H40O5	408.28757438	O[C@@H]1CC[C@]2([C@@H](C1)C[C@H]([C@@H]1[C@@H]2C[C@H](O)[C@]2([C@H]1CC[C@@H]2[C@@H](CCC(=O)O)C)C)O)C	InChI=1S/C24H40O5/c1-13(4-7-21(28)29)16-5-6-17-22-18(12-20(27)24(16,17)3)23(2)9-8-15(25)10-14(23)11-19(22)26/h13-20,22,25-27H,4-12H2,1-3H3,(H,28,29)/t13-,14+,15-,16-,17+,18+,19-,20+,22+,23+,24-/m1/s1	BHQCQFFYRZLCQQ-OELDTZBJSA-N	BHQCQFFYRZLCQQ	KEGG_MRN	known_known	C00695;C01558;C04661;C17644;C17737	Cholic acid;Bile salt;3alpha,7alpha,12beta-Trihydroxy-5beta-cholanate;Ursocholate;Allocholic acid	Organic compounds	Lipids and lipid-like molecules	Steroids and steroid derivatives	Bile acids, alcohols and derivatives	0	221493	HMDB0000619	C00695	NA
C00696	Prostaglandin D2	C20H32O5	352.224974124	CCCCC[C@@H](/C=C/[C@H]1C(=O)C[C@@H]([C@@H]1C/C=C\CCCC(=O)O)O)O	InChI=1S/C20H32O5/c1-2-3-6-9-15(21)12-13-17-16(18(22)14-19(17)23)10-7-4-5-8-11-20(24)25/h4,7,12-13,15-18,21-22H,2-3,5-6,8-11,14H2,1H3,(H,24,25)/b7-4-,13-12+/t15-,16+,17+,18-/m0/s1	BHMBVRSPMRCCGG-OUTUXVNYSA-N	BHMBVRSPMRCCGG	KEGG_MRN	known_known	C00696	Prostaglandin D2	Organic compounds	Lipids and lipid-like molecules	Fatty Acyls	Eicosanoids	0	448457	HMDB0001403	C00696	NA
C00700	XTP	C10H15N4O15P3	523.97467567	O=c1[nH]c(=O)c2c([nH]1)n(cn2)[C@@H]1O[C@@H]([C@H]([C@H]1O)O)COP(=O)(OP(=O)(OP(=O)(O)O)O)O	InChI=1S/C10H15N4O15P3/c15-5-3(1-26-31(22,23)29-32(24,25)28-30(19,20)21)27-9(6(5)16)14-2-11-4-7(14)12-10(18)13-8(4)17/h2-3,5-6,9,15-16H,1H2,(H,22,23)(H,24,25)(H2,19,20,21)(H2,12,13,17,18)/t3-,5-,6-,9-/m1/s1	CAEFEWVYEZABLA-UUOKFMHZSA-N	CAEFEWVYEZABLA	KEGG_MRN	known_known	C00700	XTP	Organic compounds	Nucleosides, nucleotides, and analogues	Purine nucleotides	Purine ribonucleotides	0	439296	HMDB0000293	C00700	NA
C00705	dCDP	C9H15N3O10P2	387.02326694	O[C@H]1C[C@@H](O[C@@H]1COP(=O)(OP(=O)(O)O)O)n1ccc(nc1=O)N	InChI=1S/C9H15N3O10P2/c10-7-1-2-12(9(14)11-7)8-3-5(13)6(21-8)4-20-24(18,19)22-23(15,16)17/h1-2,5-6,8,13H,3-4H2,(H,18,19)(H2,10,11,14)(H2,15,16,17)/t5-,6+,8+/m0/s1	FTDHDKPUHBLBTL-SHYZEUOFSA-N	FTDHDKPUHBLBTL	KEGG_MRN	known_known	C00705	dCDP	Organic compounds	Organic oxygen compounds	Organic oxoanionic compounds	Organic pyrophosphates	0	150855	HMDB0001245	C00705	L0116
C00712	(9Z)-Octadecenoic acid	C18H34O2	282.255880328	CCCCCCCC/C=C\CCCCCCCC(=O)O	InChI=1S/C18H34O2/c1-2-3-4-5-6-7-8-9-10-11-12-13-14-15-16-17-18(19)20/h9-10H,2-8,11-17H2,1H3,(H,19,20)/b10-9-	ZQPPMHVWECSIRJ-KTKRTIGZSA-N	ZQPPMHVWECSIRJ	KEGG_MRN	known_known	C00712;C01712	(9Z)-Octadecenoic acid;(9E)-Octadecenoic acid	Organic compounds	Lipids and lipid-like molecules	Fatty Acyls	Fatty acids and conjugates	0	445639	HMDB0000207	C00712	L0123
C00715	Pterin	C6H5N5O	163.04940978000002	Nc1nc(=O)c2c([nH]1)nccn2	InChI=1S/C6H5N5O/c7-6-10-4-3(5(12)11-6)8-1-2-9-4/h1-2H,(H3,7,9,10,11,12)	HNXQXTQTPAJEJL-UHFFFAOYSA-N	HNXQXTQTPAJEJL	KEGG_MRN	known_known	C00715	Pterin	Organic compounds	Organoheterocyclic compounds	Pteridines and derivatives	Pterins and derivatives	0	73000	HMDB0000802	C00715	n00493
C00716	Serine	C3H7NO3	105.04259308399999	OCC(C(=O)O)N	InChI=1S/C3H7NO3/c4-2(1-5)3(6)7/h2,5H,1,4H2,(H,6,7)	MTCFGRXMJLQNBG-UHFFFAOYSA-N	MTCFGRXMJLQNBG	KEGG_MRN	known_known	C00065;C00716;C00740	L-Serine;Serine;D-Serine	Organic compounds	Organic acids and derivatives	Carboxylic acids and derivatives	Amino acids, peptides, and analogues	0	617	HMDB0062263	C00716	S0040
C00719	Betaine	C5H11NO2	117.078978592	[O-]C(=O)C[N+](C)(C)C	InChI=1S/C5H11NO2/c1-6(2,3)4-5(7)8/h4H2,1-3H3	KWIUHFFTVRNATP-UHFFFAOYSA-N	KWIUHFFTVRNATP	KEGG_MRN	known_known	C00719	Betaine	Organic compounds	Organic acids and derivatives	Carboxylic acids and derivatives	Amino acids, peptides, and analogues	0	247	HMDB0000043	C00719	L0010
C00727	Orcinol	C7H8O2	124.052429496	Cc1cc(O)cc(c1)O	InChI=1S/C7H8O2/c1-5-2-6(8)4-7(9)3-5/h2-4,8-9H,1H3	OIPPWFOQEKKFEE-UHFFFAOYSA-N	OIPPWFOQEKKFEE	KEGG_MRN	known_known	C00727	Orcinol	Organic compounds	Benzenoids	Phenols	Benzenediols	0	10436	NA	C00727	NA
C00729	Tropine	C8H15NO	141.1153641	OC1CC2CCC(C1)N2C	InChI=1S/C8H15NO/c1-9-6-2-3-7(9)5-8(10)4-6/h6-8,10H,2-5H2,1H3	CYHOMWAPJJPNMW-UHFFFAOYSA-N	CYHOMWAPJJPNMW	KEGG_MRN	known_known	C00729;C02066	Tropine;Pseudotropine	Organic compounds	Alkaloids and derivatives	Tropane alkaloids	NA	0	449293	NA	C00729	NA
C00735	Cortisol	C21H30O5	362.20932406	OCC(=O)[C@@]1(O)CC[C@@H]2[C@]1(C)C[C@H](O)[C@H]1[C@H]2CCC2=CC(=O)CC[C@]12C	InChI=1S/C21H30O5/c1-19-7-5-13(23)9-12(19)3-4-14-15-6-8-21(26,17(25)11-22)20(15,2)10-16(24)18(14)19/h9,14-16,18,22,24,26H,3-8,10-11H2,1-2H3/t14-,15-,16-,18+,19-,20-,21-/m0/s1	JYGXADMDTFJGBT-VWUMJDOOSA-N	JYGXADMDTFJGBT	KEGG_MRN	known_known	C00735	Cortisol	Organic compounds	Lipids and lipid-like molecules	Steroids and steroid derivatives	Hydroxysteroids	0	5754	HMDB0000063	C00735	n01783
C00736	Cysteine	C3H7NO2S	121.019749464	NC(C(=O)O)CS	InChI=1S/C3H7NO2S/c4-2(1-7)3(5)6/h2,7H,1,4H2,(H,5,6)	XUJNEKJLAYXESH-UHFFFAOYSA-N	XUJNEKJLAYXESH	KEGG_MRN	known_known	C00097;C00736;C00793	L-Cysteine;Cysteine;D-Cysteine	Organic compounds	Organic acids and derivatives	Carboxylic acids and derivatives	Amino acids, peptides, and analogues	0	60960	NA	C00736	NA
C00737	D-Aldose	C6H12O6	180.06338810399998	OC[C@H]1OC(O)C(C(C1O)O)O	InChI=1S/C6H12O6/c7-1-2-3(8)4(9)5(10)6(11)12-2/h2-11H,1H2/t2-,3?,4?,5?,6?/m1/s1	WQZGKKKJIJFFOK-KNZZERQRSA-N	WQZGKKKJIJFFOK	KEGG_MRN	known_known	C00031;C00124;C00159;C00221;C00267;C00737;C00738;C00936;C00962;C00984;C01487;C01825;C02209;C06464;C06465;C06466;C06467;C15923;C21032;C21050	D-Glucose;D-Galactose;D-Mannose;beta-D-Glucose;alpha-D-Glucose;D-Aldose;D-Hexose;alpha-D-Mannose;beta-D-Galactose;alpha-D-Galactose;D-Allose;L-Galactose;beta-D-Mannose;D-Altrose;D-Gulose;D-Idose;D-Talose;L-Gulose;L-Altrose;L-Idose	Organic compounds	Organic oxygen compounds	Organooxygen compounds	Carbohydrates and carbohydrate conjugates	0	NA	NA	C00737	NA
C00738	D-Hexose	C6H12O6	180.06338810399998	OCC1OC(O)C(C(C1O)O)O	InChI=1S/C6H12O6/c7-1-2-3(8)4(9)5(10)6(11)12-2/h2-11H,1H2	WQZGKKKJIJFFOK-UHFFFAOYSA-N	WQZGKKKJIJFFOK	KEGG_MRN	known_known	C00031;C00124;C00159;C00221;C00267;C00737;C00738;C00936;C00962;C00984;C01487;C01825;C02209;C06464;C06465;C06466;C06467;C15923;C21032;C21050	D-Glucose;D-Galactose;D-Mannose;beta-D-Glucose;alpha-D-Glucose;D-Aldose;D-Hexose;alpha-D-Mannose;beta-D-Galactose;alpha-D-Galactose;D-Allose;L-Galactose;beta-D-Mannose;D-Altrose;D-Gulose;D-Idose;D-Talose;L-Gulose;L-Altrose;L-Idose	Organic compounds	Organic oxygen compounds	Organooxygen compounds	Carbohydrates and carbohydrate conjugates	0	206	HMDB0062170	C00738	NA
C00739	D-Lysine	C6H14N2O2	146.105527688	NCCCC[C@H](C(=O)O)N	InChI=1S/C6H14N2O2/c7-4-2-1-3-5(8)6(9)10/h5H,1-4,7-8H2,(H,9,10)/t5-/m1/s1	KDXKERNSBIXSRK-RXMQYKEDSA-N	KDXKERNSBIXSRK	KEGG_MRN	known_known	C00047;C00739;C16440	L-Lysine;D-Lysine;Lysine	Organic compounds	Organic acids and derivatives	Carboxylic acids and derivatives	Amino acids, peptides, and analogues	0	57449	NA	C00739	NA
C00740	D-Serine	C3H7NO3	105.04259308399999	OC[C@H](C(=O)O)N	InChI=1S/C3H7NO3/c4-2(1-5)3(6)7/h2,5H,1,4H2,(H,6,7)/t2-/m1/s1	MTCFGRXMJLQNBG-UWTATZPHSA-N	MTCFGRXMJLQNBG	KEGG_MRN	known_known	C00065;C00716;C00740	L-Serine;Serine;D-Serine	Organic compounds	Organic acids and derivatives	Carboxylic acids and derivatives	Amino acids, peptides, and analogues	0	71077	HMDB0003406	C00740	NA
C00741	Diacetyl	C4H6O2	86.036779432	CC(=O)C(=O)C	InChI=1S/C4H6O2/c1-3(5)4(2)6/h1-2H3	QSJXEFYPDANLFS-UHFFFAOYSA-N	QSJXEFYPDANLFS	KEGG_MRN	known_known	C00741	Diacetyl	Organic compounds	Organic oxygen compounds	Organooxygen compounds	Carbonyl compounds	0	650	HMDB0003407	C00741	L0440
C00744	Macrocin	C45H75NO17	901.50349994	O=CC[C@H]1C[C@@H](C)C(=O)/C=C/C(=C/[C@@H]([C@H](OC(=O)C[C@H]([C@@H]([C@H]1O[C@@H]1O[C@H](C)[C@H]([C@@H]([C@H]1O)N(C)C)O[C@@H]1O[C@@H](C)[C@@H]([C@](C1)(C)O)O)C)O)CC)CO[C@@H]1O[C@H](C)[C@H]([C@H]([C@H]1OC)O)O)/C	InChI=1S/C45H75NO17/c1-12-32-29(21-57-44-41(56-11)38(53)36(51)25(5)59-44)17-22(2)13-14-30(48)23(3)18-28(15-16-47)39(24(4)31(49)19-33(50)61-32)63-43-37(52)35(46(9)10)40(26(6)60-43)62-34-20-45(8,55)42(54)27(7)58-34/h13-14,16-17,23-29,31-32,34-44,49,51-55H,12,15,18-21H2,1-11H3/b14-13+,22-17+/t23-,24+,25-,26-,27+,28+,29-,31-,32-,34+,35-,36-,37-,38-,39-,40-,41-,42+,43+,44-,45-/m1/s1	UFUYRGNJTFAODM-HQCAVAADSA-N	UFUYRGNJTFAODM	KEGG_MRN	known_known	C00744	Macrocin	Organic compounds	Organic oxygen compounds	Organooxygen compounds	Carbohydrates and carbohydrate conjugates	0	NA	NA	C00744	NA
C00745	Nicotine	C10H14N2	162.115698448	CN1CCC[C@H]1c1cccnc1	InChI=1S/C10H14N2/c1-12-7-3-5-10(12)9-4-2-6-11-8-9/h2,4,6,8,10H,3,5,7H2,1H3/t10-/m0/s1	SNICXCGAKADSCV-JTQLQIEISA-N	SNICXCGAKADSCV	KEGG_MRN	known_known	C00745;C16150;C16386	Nicotine;(R,S)-Nicotine;(R)-Nicotine	Organic compounds	Organoheterocyclic compounds	Pyridines and derivatives	Pyrrolidinylpyridines	0	89594	HMDB0001934	C00745	S0395
C00747	Pyridine	C5H5N	79.04219916	c1cccnc1	InChI=1S/C5H5N/c1-2-4-6-5-3-1/h1-5H	JUJWROOIHBZHMG-UHFFFAOYSA-N	JUJWROOIHBZHMG	KEGG_MRN	known_known	C00747	Pyridine	Organic compounds	Organoheterocyclic compounds	Pyridines and derivatives	NA	0	1049	HMDB0000926	C00747	NA
C00750	Spermine	C10H26N4	202.21574683199998	NCCCNCCCCNCCCN	InChI=1S/C10H26N4/c11-5-3-9-13-7-1-2-8-14-10-4-6-12/h13-14H,1-12H2	PFNFFQXMRSDOHW-UHFFFAOYSA-N	PFNFFQXMRSDOHW	KEGG_MRN	known_known	C00750	Spermine	Organic compounds	Organic nitrogen compounds	Organonitrogen compounds	Amines	0	1103	HMDB0001256	C00750	L0021
C00751	Squalene	C30H50	410.3912516	C/C(=C\CC/C=C(/CC/C=C(/CCC=C(C)C)\C)\C)/CC/C=C(/CCC=C(C)C)\C	InChI=1S/C30H50/c1-25(2)15-11-19-29(7)23-13-21-27(5)17-9-10-18-28(6)22-14-24-30(8)20-12-16-26(3)4/h15-18,23-24H,9-14,19-22H2,1-8H3/b27-17+,28-18+,29-23+,30-24+	YYGNTYWPHWGJRM-AAJYLUCBSA-N	YYGNTYWPHWGJRM	KEGG_MRN	known_known	C00751	Squalene	Organic compounds	Lipids and lipid-like molecules	Prenol lipids	Triterpenoids	0	5280370	NA	C00751	NA
C00755	4-Hydroxy-3-methoxy-benzaldehyde	C8H8O3	152.04734411599998	COc1cc(C=O)ccc1O	InChI=1S/C8H8O3/c1-11-8-4-6(5-9)2-3-7(8)10/h2-5,10H,1H3	MWOOGOJBHIARFG-UHFFFAOYSA-N	MWOOGOJBHIARFG	KEGG_MRN	known_known	C00755	4-Hydroxy-3-methoxy-benzaldehyde	Organic compounds	Benzenoids	Phenols	Methoxyphenols	0	1183	HMDB0012308	C00755	L0436
C00756	1-Octanol	C8H18O	130.135765196	CCCCCCCCO	InChI=1S/C8H18O/c1-2-3-4-5-6-7-8-9/h9H,2-8H2,1H3	KBPLFHHGFOOTCA-UHFFFAOYSA-N	KBPLFHHGFOOTCA	KEGG_MRN	known_known	C00756	1-Octanol	Organic compounds	Lipids and lipid-like molecules	Fatty Acyls	Fatty alcohols	0	957	HMDB0001183	C00756	NA
C00757	Berberine	C20H18NO4	336.12358305600003	COc1c(OC)ccc2c1c[n+]1CCc3c(c1c2)cc1c(c3)OCO1	InChI=1S/C20H18NO4/c1-22-17-4-3-12-7-16-14-9-19-18(24-11-25-19)8-13(14)5-6-21(16)10-15(12)20(17)23-2/h3-4,7-10H,5-6,11H2,1-2H3/q+1	YBHILYKTIRIUTE-UHFFFAOYSA-N	YBHILYKTIRIUTE	KEGG_MRN	known_known	C00757	Berberine	Organic compounds	Alkaloids and derivatives	Protoberberine alkaloids and derivatives	NA	0	2353	HMDB0003409	C00757	S0390
C00758	Bergaptol	C11H6O4	202.026608672	O=c1ccc2c(o1)cc1c(c2O)cco1	InChI=1S/C11H6O4/c12-10-2-1-6-9(15-10)5-8-7(11(6)13)3-4-14-8/h1-5,13H	GIJHDGJRTUSBJR-UHFFFAOYSA-N	GIJHDGJRTUSBJR	KEGG_MRN	known_known	C00758	Bergaptol	Organic compounds	Phenylpropanoids and polyketides	Coumarins and derivatives	Furanocoumarins	0	5280371	HMDB0013679	C00758	NA
C00761	Coniferin	C16H22O8	342.13146766399996	OC/C=C/c1ccc(c(c1)OC)O[C@@H]1O[C@H](CO)[C@H]([C@@H]([C@H]1O)O)O	InChI=1S/C16H22O8/c1-22-11-7-9(3-2-6-17)4-5-10(11)23-16-15(21)14(20)13(19)12(8-18)24-16/h2-5,7,12-21H,6,8H2,1H3/b3-2+/t12-,13-,14+,15-,16-/m1/s1	SFLMUHDGSQZDOW-FAOXUISGSA-N	SFLMUHDGSQZDOW	KEGG_MRN	known_known	C00761	Coniferin	Organic compounds	Organic oxygen compounds	Organooxygen compounds	Carbohydrates and carbohydrate conjugates	0	5280372	HMDB0013682	C00761	NA
C00762	Cortisone	C21H28O5	360.19367399600003	OCC(=O)[C@@]1(O)CC[C@@H]2[C@]1(C)CC(=O)[C@H]1[C@H]2CCC2=CC(=O)CC[C@]12C	InChI=1S/C21H28O5/c1-19-7-5-13(23)9-12(19)3-4-14-15-6-8-21(26,17(25)11-22)20(15,2)10-16(24)18(14)19/h9,14-15,18,22,26H,3-8,10-11H2,1-2H3/t14-,15-,18+,19-,20-,21-/m0/s1	MFYSYFVPBJMHGN-ZPOLXVRWSA-N	MFYSYFVPBJMHGN	KEGG_MRN	known_known	C00762	Cortisone	Organic compounds	Lipids and lipid-like molecules	Steroids and steroid derivatives	Hydroxysteroids	0	222786	HMDB0002802	C00762	S0359
C00763	D-Proline	C5H9NO2	115.063328528	OC(=O)[C@H]1CCCN1	InChI=1S/C5H9NO2/c7-5(8)4-2-1-3-6-4/h4,6H,1-3H2,(H,7,8)/t4-/m1/s1	ONIBWKKTOPOVIA-SCSAIBSYSA-N	ONIBWKKTOPOVIA	KEGG_MRN	known_known	C00148;C00763;C16435	L-Proline;D-Proline;Proline	Organic compounds	Organic acids and derivatives	Carboxylic acids and derivatives	Amino acids, peptides, and analogues	0	8988	HMDB0003411	C00763	NA
C00764	D-Sorbose	C6H12O6	180.06338810399998	OCC1(O)OC[C@H]([C@@H]([C@H]1O)O)O	InChI=1S/C6H12O6/c7-2-6(11)5(10)4(9)3(8)1-12-6/h3-5,7-11H,1-2H2/t3-,4+,5-,6?/m1/s1	LKDRXBCSQODPBY-IANNHFEVSA-N	LKDRXBCSQODPBY	KEGG_MRN	known_known	C00247;C00764;C00795;C05003;C06468;C08356	L-Sorbose;D-Sorbose;D-Tagatose;D-Fructose;D-Psicose;alpha-L-Sorbopyranose	Organic compounds	Organic oxygen compounds	Organooxygen compounds	Carbohydrates and carbohydrate conjugates	0	NA	NA	C00764	NA
C00766	Flavanone	C15H12O2	224.083729624	O=C1CC(Oc2c1cccc2)c1ccccc1	InChI=1S/C15H12O2/c16-13-10-15(11-6-2-1-3-7-11)17-14-9-5-4-8-12(13)14/h1-9,15H,10H2	ZONYXWQDUYMKFB-UHFFFAOYSA-N	ZONYXWQDUYMKFB	KEGG_MRN	known_known	C00766;C02099	Flavanone;(2S)-Flavanone	Organic compounds	Phenylpropanoids and polyketides	Flavonoids	Flavans	0	10251	NA	C00766	NA
C00770	L-Idonate	C6H12O7	196.058302724	OC[C@@H]([C@H]([C@@H]([C@H](C(=O)O)O)O)O)O	InChI=1S/C6H12O7/c7-1-2(8)3(9)4(10)5(11)6(12)13/h2-5,7-11H,1H2,(H,12,13)/t2-,3+,4-,5+/m0/s1	RGHNJXZEOKUKBD-SKNVOMKLSA-N	RGHNJXZEOKUKBD	KEGG_MRN	known_known	C00257;C00514;C00770;C00800;C00817;C00880;C15930	D-Gluconic acid;D-Mannonate;L-Idonate;L-Gulonate;D-Altronate;D-Galactonate;L-Galactonate	Organic compounds	Organic acids and derivatives	Hydroxy acids and derivatives	Medium-chain hydroxy acids and derivatives	0	NA	NA	C00770	NA
C00772	Mevaldate	C6H10O4	146.0579088	OC1OC(=O)CC(C1)(C)O	InChI=1S/C6H10O4/c1-6(9)2-4(7)10-5(8)3-6/h4,7,9H,2-3H2,1H3	IWRRRSOSYPFCDM-UHFFFAOYSA-N	IWRRRSOSYPFCDM	KEGG_MRN	known_known	C00772	Mevaldate	Organic compounds	Organoheterocyclic compounds	Lactones	Delta valerolactones	0	NA	NA	C00772	NA
C00774	Phloretin	C15H14O5	274.084123548	Oc1ccc(cc1)CCC(=O)c1c(O)cc(cc1O)O	InChI=1S/C15H14O5/c16-10-4-1-9(2-5-10)3-6-12(18)15-13(19)7-11(17)8-14(15)20/h1-2,4-5,7-8,16-17,19-20H,3,6H2	VGEREEWJJVICBM-UHFFFAOYSA-N	VGEREEWJJVICBM	KEGG_MRN	known_known	C00774	Phloretin	Organic compounds	Phenylpropanoids and polyketides	Linear 1,3-diarylpropanoids	Chalcones and dihydrochalcones	0	4788	HMDB0003306	C00774	n01216
C00777	Retinoate	C20H28O2	300.208930136	C/C(=C\C=C\C(=C\C(=O)O)\C)/C=C/C1=C(C)CCCC1(C)C	InChI=1S/C20H28O2/c1-15(8-6-9-16(2)14-19(21)22)11-12-18-17(3)10-7-13-20(18,4)5/h6,8-9,11-12,14H,7,10,13H2,1-5H3,(H,21,22)/b9-6+,12-11+,15-8+,16-14+	SHGAZHPCJJPHSC-YCNIQYBTSA-N	SHGAZHPCJJPHSC	KEGG_MRN	known_known	C00777;C07058;C15493	Retinoate;13-cis-Retinoic acid;9-cis-Retinoic acid	Organic compounds	Lipids and lipid-like molecules	Prenol lipids	Retinoids	0	444795	HMDB0001852	C00777	L0184
C00779	Scytalone	C10H10O4	194.0579088	O[C@@H]1CC(=O)c2c(C1)cc(cc2O)O	InChI=1S/C10H10O4/c11-6-1-5-2-7(12)4-9(14)10(5)8(13)3-6/h1,3,7,11-13H,2,4H2/t7-/m0/s1	RTWVXIIKUFSDJB-ZETCQYMHSA-N	RTWVXIIKUFSDJB	KEGG_MRN	known_known	C00779	Scytalone	Organic compounds	Benzenoids	Tetralins	NA	0	NA	NA	C00779	NA
C00780	Serotonin	C10H12N2O	176.094963004	NCCc1c[nH]c2c1cc(O)cc2	InChI=1S/C10H12N2O/c11-4-3-7-6-12-10-2-1-8(13)5-9(7)10/h1-2,5-6,12-13H,3-4,11H2	QZAYGJVTTNCVMB-UHFFFAOYSA-N	QZAYGJVTTNCVMB	KEGG_MRN	known_known	C00780	Serotonin	Organic compounds	Organoheterocyclic compounds	Indoles and derivatives	Tryptamines and derivatives	0	5202	HMDB0000259	C00780	S0123
C00783	Tropinone	C8H13NO	139.099714036	CN1C2CCC1CC(=O)C2	InChI=1S/C8H13NO/c1-9-6-2-3-7(9)5-8(10)4-6/h6-7H,2-5H2,1H3	QQXLDOJGLXJCSE-UHFFFAOYSA-N	QQXLDOJGLXJCSE	KEGG_MRN	known_known	C00783	Tropinone	Organic compounds	Alkaloids and derivatives	Tropane alkaloids	NA	0	251881	NA	C00783	NA
C00785	Urocanate	C6H6N2O2	138.042927432	OC(=O)/C=C/c1cnc[nH]1	InChI=1S/C6H6N2O2/c9-6(10)2-1-5-3-7-4-8-5/h1-4H,(H,7,8)(H,9,10)/b2-1+	LOIYMIARKYCTBW-OWOJBTEDSA-N	LOIYMIARKYCTBW	KEGG_MRN	known_known	C00785	Urocanate	Organic compounds	Organoheterocyclic compounds	Azoles	Imidazoles	0	736715	HMDB0000301	C00785	S0242
C00786	(-)-Vestitone	C16H14O5	286.084123548	COc1ccc(c(c1)O)[C@@H]1COc2c(C1=O)ccc(c2)O	InChI=1S/C16H14O5/c1-20-10-3-5-11(14(18)7-10)13-8-21-15-6-9(17)2-4-12(15)16(13)19/h2-7,13,17-18H,8H2,1H3/t13-/m0/s1	WQCJOKYOIJVEFN-ZDUSSCGKSA-N	WQCJOKYOIJVEFN	KEGG_MRN	known_known	C00786	(-)-Vestitone	Organic compounds	Phenylpropanoids and polyketides	Isoflavonoids	O-methylated isoflavonoids	0	NA	NA	C00786	NA
C00788	L-Adrenaline	C9H13NO3	183.089543276	CNC[C@@H](c1ccc(c(c1)O)O)O	InChI=1S/C9H13NO3/c1-10-5-9(13)6-2-3-7(11)8(12)4-6/h2-4,9-13H,5H2,1H3/t9-/m0/s1	UCTWMZQNUQWSLP-VIFPVBQESA-N	UCTWMZQNUQWSLP	KEGG_MRN	known_known	C00788	L-Adrenaline	Organic compounds	Benzenoids	Phenols	Benzenediols	0	5816	HMDB0000068	C00788	NA
C00789	CDP-ribitol	C14H25N3O15P2	537.07609036	OC[C@@H]([C@@H]([C@@H](COP(=O)(OP(=O)(OC[C@H]1O[C@H]([C@@H]([C@@H]1O)O)n1ccc(nc1=O)N)O)O)O)O)O	InChI=1S/C14H25N3O15P2/c15-9-1-2-17(14(24)16-9)13-12(23)11(22)8(31-13)5-30-34(27,28)32-33(25,26)29-4-7(20)10(21)6(19)3-18/h1-2,6-8,10-13,18-23H,3-5H2,(H,25,26)(H,27,28)(H2,15,16,24)/t6-,7+,8+,10-,11+,12+,13+/m0/s1	DPJKHFICSGCNIR-HRENORGGSA-N	DPJKHFICSGCNIR	KEGG_MRN	known_known	C00789	CDP-ribitol	Organic compounds	Nucleosides, nucleotides, and analogues	Pyrimidine nucleotides	Pyrimidine ribonucleotides	0	NA	NA	C00789	NA
C00791	Creatinine	C4H7N3O	113.058911844	O=C1N=C(N(C1)C)N	InChI=1S/C4H7N3O/c1-7-2-3(8)6-4(7)5/h2H2,1H3,(H2,5,6,8)	DDRJAANPRJIHGJ-UHFFFAOYSA-N	DDRJAANPRJIHGJ	KEGG_MRN	known_known	C00791	Creatinine	Organic compounds	Organic acids and derivatives	Carboxylic acids and derivatives	Amino acids, peptides, and analogues	0	588	HMDB0000562	C00791	S0042
C00792	D-Arginine	C6H14N4O2	174.111675688	OC(=O)[C@@H](CCCN=C(N)N)N	InChI=1S/C6H14N4O2/c7-4(5(11)12)2-1-3-10-6(8)9/h4H,1-3,7H2,(H,11,12)(H4,8,9,10)/t4-/m1/s1	ODKSFYDXXFIFQN-SCSAIBSYSA-N	ODKSFYDXXFIFQN	KEGG_MRN	known_known	C00062;C00792;C02385	L-Arginine;D-Arginine;Amino acid(Arg-)	Organic compounds	Organic acids and derivatives	Carboxylic acids and derivatives	Amino acids, peptides, and analogues	0	71070	HMDB0003416	C00792	NA
C00793	D-Cysteine	C3H7NO2S	121.019749464	N[C@@H](C(=O)O)CS	InChI=1S/C3H7NO2S/c4-2(1-7)3(5)6/h2,7H,1,4H2,(H,5,6)/t2-/m1/s1	XUJNEKJLAYXESH-UWTATZPHSA-N	XUJNEKJLAYXESH	KEGG_MRN	known_known	C00097;C00736;C00793	L-Cysteine;Cysteine;D-Cysteine	Organic compounds	Organic acids and derivatives	Carboxylic acids and derivatives	Amino acids, peptides, and analogues	0	92851	HMDB0003417	C00793	NA
C00794	D-Sorbitol	C6H14O6	182.07903816799998	OC[C@H]([C@H]([C@@H]([C@H](CO)O)O)O)O	InChI=1S/C6H14O6/c7-1-3(9)5(11)6(12)4(10)2-8/h3-12H,1-2H2/t3-,4+,5-,6-/m1/s1	FBPFZTCFMRRESA-JGWLITMVSA-N	FBPFZTCFMRRESA	KEGG_MRN	known_known	C00392;C00794;C01489;C01507;C01697;C01722;C21524	Mannitol;D-Sorbitol;D-Iditol;L-Iditol;Galactitol;L-Glucitol;D-Altritol	Organic compounds	Organic oxygen compounds	Organooxygen compounds	Carbohydrates and carbohydrate conjugates	0	5780	HMDB0000247	C00794	NA
C00795	D-Tagatose	C6H12O6	180.06338810399998	OCC1(O)OC[C@H]([C@@H]([C@@H]1O)O)O	InChI=1S/C6H12O6/c7-2-6(11)5(10)4(9)3(8)1-12-6/h3-5,7-11H,1-2H2/t3-,4+,5+,6?/m1/s1	LKDRXBCSQODPBY-OEXCPVAWSA-N	LKDRXBCSQODPBY	KEGG_MRN	known_known	C00247;C00764;C00795;C05003;C06468;C08356	L-Sorbose;D-Sorbose;D-Tagatose;D-Fructose;D-Psicose;alpha-L-Sorbopyranose	Organic compounds	Organic oxygen compounds	Organooxygen compounds	Carbohydrates and carbohydrate conjugates	0	NA	NA	C00795	NA
C00797	Ethylamine	C2H7N	45.057849224	CCN	InChI=1S/C2H7N/c1-2-3/h2-3H2,1H3	QUSNBJAOOMFDIB-UHFFFAOYSA-N	QUSNBJAOOMFDIB	KEGG_MRN	known_known	C00797	Ethylamine	Organic compounds	Organic nitrogen compounds	Organonitrogen compounds	Amines	0	6341	HMDB0013231	C00797	NA
C00798	Formyl-CoA	C22H36N7O17P3S	795.110123582	O=CSCCNC(=O)CCNC(=O)[C@@H](C(COP(=O)(OP(=O)(OC[C@H]1O[C@H]([C@@H]([C@@H]1OP(=O)(O)O)O)n1cnc2c1ncnc2N)O)O)(C)C)O	InChI=1S/C22H36N7O17P3S/c1-22(2,17(33)20(34)25-4-3-13(31)24-5-6-50-11-30)8-43-49(40,41)46-48(38,39)42-7-12-16(45-47(35,36)37)15(32)21(44-12)29-10-28-14-18(23)26-9-27-19(14)29/h9-12,15-17,21,32-33H,3-8H2,1-2H3,(H,24,31)(H,25,34)(H,38,39)(H,40,41)(H2,23,26,27)(H2,35,36,37)/t12-,15-,16-,17+,21-/m1/s1	SXMOKYXNAPLNCW-GORZOVPNSA-N	SXMOKYXNAPLNCW	KEGG_MRN	known_known	C00798	Formyl-CoA	Organic compounds	Nucleosides, nucleotides, and analogues	Purine nucleotides	Purine ribonucleotides	0	NA	NA	C00798	NA
C00799	Isoflavone	C15H10O2	222.06807956	O=c1c(coc2c1cccc2)c1ccccc1	InChI=1S/C15H10O2/c16-15-12-8-4-5-9-14(12)17-10-13(15)11-6-2-1-3-7-11/h1-10H	GOMNOOKGLZYEJT-UHFFFAOYSA-N	GOMNOOKGLZYEJT	KEGG_MRN	known_known	C00799	Isoflavone	Organic compounds	Phenylpropanoids and polyketides	Isoflavonoids	Isoflav-2-enes	0	72304	NA	C00799	NA
C00800	L-Gulonate	C6H12O7	196.058302724	OC[C@@H]([C@H]([C@@H]([C@@H](C(=O)O)O)O)O)O	InChI=1S/C6H12O7/c7-1-2(8)3(9)4(10)5(11)6(12)13/h2-5,7-11H,1H2,(H,12,13)/t2-,3+,4-,5-/m0/s1	RGHNJXZEOKUKBD-QTBDOELSSA-N	RGHNJXZEOKUKBD	KEGG_MRN	known_known	C00257;C00514;C00770;C00800;C00817;C00880;C15930	D-Gluconic acid;D-Mannonate;L-Idonate;L-Gulonate;D-Altronate;D-Galactonate;L-Galactonate	Organic compounds	Organic acids and derivatives	Hydroxy acids and derivatives	Medium-chain hydroxy acids and derivatives	0	6857417	NA	C00800	NA
C00802	Oxalureate	C3H4N2O4	132.017106608	NC(=O)NC(=O)C(=O)O	InChI=1S/C3H4N2O4/c4-3(9)5-1(6)2(7)8/h(H,7,8)(H3,4,5,6,9)	UWBHMRBRLOJJAA-UHFFFAOYSA-N	UWBHMRBRLOJJAA	KEGG_MRN	known_known	C00802	Oxalureate	Organic compounds	Organic acids and derivatives	Carboxylic acids and derivatives	Amino acids, peptides, and analogues	0	456	NA	C00802	NA
C00803	Pentanoate	C5H10O2	102.06807956	CCCCC(=O)O	InChI=1S/C5H10O2/c1-2-3-4-5(6)7/h2-4H2,1H3,(H,6,7)	NQPDZGIKBAWPEJ-UHFFFAOYSA-N	NQPDZGIKBAWPEJ	KEGG_MRN	known_known	C00803	Pentanoate	Organic compounds	Lipids and lipid-like molecules	Fatty Acyls	Fatty acids and conjugates	0	7991	HMDB0000892	C00803	S0228
C00804	Propynoate	C3H2O2	70.005479304	OC(=O)C#C	InChI=1S/C3H2O2/c1-2-3(4)5/h1H,(H,4,5)	UORVCLMRJXCDCP-UHFFFAOYSA-N	UORVCLMRJXCDCP	KEGG_MRN	known_known	C00804	Propynoate	Organic compounds	Organic acids and derivatives	Carboxylic acids and derivatives	Carboxylic acids	0	10110	HMDB0006804	C00804	L0353
C00805	Salicylate	C7H6O3	138.03169405199998	OC(=O)c1ccccc1O	InChI=1S/C7H6O3/c8-6-4-2-1-3-5(6)7(9)10/h1-4,8H,(H,9,10)	YGSDEFSMJLZEOE-UHFFFAOYSA-N	YGSDEFSMJLZEOE	KEGG_MRN	known_known	C00805	Salicylate	Organic compounds	Benzenoids	Benzene and substituted derivatives	Benzoic acids and derivatives	0	338	HMDB0001895	C00805	S0380
C00806	Tryptophan	C11H12N2O2	204.089877624	OC(=O)C(Cc1c[nH]c2c1cccc2)N	InChI=1S/C11H12N2O2/c12-9(11(14)15)5-7-6-13-10-4-2-1-3-8(7)10/h1-4,6,9,13H,5,12H2,(H,14,15)	QIVBCDIJIAJPQS-UHFFFAOYSA-N	QIVBCDIJIAJPQS	KEGG_MRN	known_known	C00078;C00525;C00806	L-Tryptophan;D-Tryptophan;Tryptophan	Organic compounds	Organoheterocyclic compounds	Indoles and derivatives	Indolyl carboxylic acids and derivatives	0	1148	HMDB0030396	C00806	S0067
C00808	(+)-Camphor	C10H16O	152.120115132	O=C1CC2C([C@@]1(C)CC2)(C)C	InChI=1S/C10H16O/c1-9(2)7-4-5-10(9,3)8(11)6-7/h7H,4-6H2,1-3H3/t7?,10-/m0/s1	DSSYKIVIOFKYAU-MHPPCMCBSA-N	DSSYKIVIOFKYAU	KEGG_MRN	known_known	C00808;C00809;C18369	(+)-Camphor;(-)-Camphor;dl-Camphor	Organic compounds	Lipids and lipid-like molecules	Prenol lipids	Monoterpenoids	0	9543187	NA	C00808	S0382
C00809	(-)-Camphor	C10H16O	152.120115132	O=C1CC2C(C1(C)CC2)(C)C	InChI=1S/C10H16O/c1-9(2)7-4-5-10(9,3)8(11)6-7/h7H,4-6H2,1-3H3	DSSYKIVIOFKYAU-UHFFFAOYSA-N	DSSYKIVIOFKYAU	KEGG_MRN	known_known	C00808;C00809;C18369	(+)-Camphor;(-)-Camphor;dl-Camphor	Organic compounds	Lipids and lipid-like molecules	Prenol lipids	Monoterpenoids	0	2537	NA	C00809	NA
C00810	(R)-Acetoin	C4H8O2	88.052429496	CC(=O)[C@H](O)C	InChI=1S/C4H8O2/c1-3(5)4(2)6/h3,5H,1-2H3/t3-/m1/s1	ROWKJAVDOGWPAT-GSVOUGTGSA-N	ROWKJAVDOGWPAT	KEGG_MRN	known_known	C00466;C00810;C01769	Acetoin;(R)-Acetoin;(S)-Acetoin	Organic compounds	Organic oxygen compounds	Organooxygen compounds	Carbonyl compounds	0	439314	NA	C00810	NA
C00811	4-Coumarate	C9H8O3	164.04734411599998	OC(=O)/C=C/c1ccc(cc1)O	InChI=1S/C9H8O3/c10-8-4-1-7(2-5-8)3-6-9(11)12/h1-6,10H,(H,11,12)/b6-3+	NGSWKAQJJWESNS-ZZXKWVIFSA-N	NGSWKAQJJWESNS	KEGG_MRN	known_known	C00811;C06738	4-Coumarate;cis-p-Coumarate	Organic compounds	Phenylpropanoids and polyketides	Cinnamic acids and derivatives	Hydroxycinnamic acids and derivatives	0	637542	HMDB0002035	C00811	L0258
C00813	Barbiturate	C4H4N2O3	128.022191988	O=C1CC(=O)NC(=O)N1	InChI=1S/C4H4N2O3/c7-2-1-3(8)6-4(9)5-2/h1H2,(H2,5,6,7,8,9)	HNYOPLTXPVRDBG-UHFFFAOYSA-N	HNYOPLTXPVRDBG	KEGG_MRN	known_known	C00813	Barbiturate	Organic compounds	Organoheterocyclic compounds	Diazines	Pyrimidines and pyrimidine derivatives	0	6211	HMDB0041833	C00813	S0381
C00814	Biochanin A	C16H12O5	284.068473484	COc1ccc(cc1)c1coc2c(c1=O)c(O)cc(c2)O	InChI=1S/C16H12O5/c1-20-11-4-2-9(3-5-11)12-8-21-14-7-10(17)6-13(18)15(14)16(12)19/h2-8,17-18H,1H3	WUADCCWRTIWANL-UHFFFAOYSA-N	WUADCCWRTIWANL	KEGG_MRN	known_known	C00814	Biochanin A	Organic compounds	Phenylpropanoids and polyketides	Isoflavonoids	O-methylated isoflavonoids	0	5280373	HMDB0002338	C00814	n01287
C00815	Citramalate	C5H8O5	148.03717335599998	OC(=O)CC(C(=O)O)(O)C	InChI=1S/C5H8O5/c1-5(10,4(8)9)2-3(6)7/h10H,2H2,1H3,(H,6,7)(H,8,9)	XFTRTWQBIOMVPK-UHFFFAOYSA-N	XFTRTWQBIOMVPK	KEGG_MRN	known_known	C00815;C02612;C02614	Citramalate;(R)-2-Methylmalate;(S)-2-Methylmalate	Organic compounds	Lipids and lipid-like molecules	Fatty Acyls	Fatty acids and conjugates	0	1081	HMDB0000426	C00815	S0222
C00817	D-Altronate	C6H12O7	196.058302724	OC[C@H]([C@H]([C@H]([C@@H](C(=O)O)O)O)O)O	InChI=1S/C6H12O7/c7-1-2(8)3(9)4(10)5(11)6(12)13/h2-5,7-11H,1H2,(H,12,13)/t2-,3-,4-,5+/m1/s1	RGHNJXZEOKUKBD-AIHAYLRMSA-N	RGHNJXZEOKUKBD	KEGG_MRN	known_known	C00257;C00514;C00770;C00800;C00817;C00880;C15930	D-Gluconic acid;D-Mannonate;L-Idonate;L-Gulonate;D-Altronate;D-Galactonate;L-Galactonate	Organic compounds	Organic acids and derivatives	Hydroxy acids and derivatives	Medium-chain hydroxy acids and derivatives	0	NA	NA	C00817	NA
C00818	D-Glucarate	C6H10O8	210.03756728	O[C@H]([C@H](C(=O)O)O)[C@@H]([C@@H](C(=O)O)O)O	InChI=1S/C6H10O8/c7-1(3(9)5(11)12)2(8)4(10)6(13)14/h1-4,7-10H,(H,11,12)(H,13,14)/t1-,2-,3-,4+/m0/s1	DSLZVSRJTYRBFB-LLEIAEIESA-N	DSLZVSRJTYRBFB	KEGG_MRN	known_known	C00818;C00879;C21088	D-Glucarate;D-Galactarate;L-Altarate	Organic compounds	Organic oxygen compounds	Organooxygen compounds	Carbohydrates and carbohydrate conjugates	0	33037	HMDB0000663	C00818	S0187
C00819	D-Glutamine	C5H10N2O3	146.06914218	NC(=O)CC[C@H](C(=O)O)N	InChI=1S/C5H10N2O3/c6-3(5(9)10)1-2-4(7)8/h3H,1-2,6H2,(H2,7,8)(H,9,10)/t3-/m1/s1	ZDXPYRJPNDTMRX-GSVOUGTGSA-N	ZDXPYRJPNDTMRX	KEGG_MRN	known_known	C00064;C00303;C00819	L-Glutamine;Glutamine;D-Glutamine	Organic compounds	Organic acids and derivatives	Carboxylic acids and derivatives	Amino acids, peptides, and analogues	0	145815	HMDB0003423	C00819	NA
C00820	D-Threonine	C4H9NO3	119.05824314799999	C[C@@H]([C@H](C(=O)O)N)O	InChI=1S/C4H9NO3/c1-2(6)3(5)4(7)8/h2-3,6H,5H2,1H3,(H,7,8)/t2-,3+/m0/s1	AYFVYJQAPQTCCC-STHAYSLISA-N	AYFVYJQAPQTCCC	KEGG_MRN	known_known	C00188;C00820;C05519;C12317	L-Threonine;D-Threonine;L-Allothreonine;D-Allothreonine	Organic compounds	Organic acids and derivatives	Carboxylic acids and derivatives	Amino acids, peptides, and analogues	0	NA	NA	C00820	NA
C00822	Dopaquinone	C9H9NO4	195.05315776799998	OC(=O)[C@H](CC1=CC(=O)C(=O)C=C1)N	InChI=1S/C9H9NO4/c10-6(9(13)14)3-5-1-2-7(11)8(12)4-5/h1-2,4,6H,3,10H2,(H,13,14)/t6-/m0/s1	AHMIDUVKSGCHAU-LURJTMIESA-N	AHMIDUVKSGCHAU	KEGG_MRN	known_known	C00822	Dopaquinone	Organic compounds	Organic acids and derivatives	Carboxylic acids and derivatives	Amino acids, peptides, and analogues	0	439316	HMDB0001229	C00822	NA
C00823	1-Hexadecanol	C16H34O	242.26096570800001	CCCCCCCCCCCCCCCCO	InChI=1S/C16H34O/c1-2-3-4-5-6-7-8-9-10-11-12-13-14-15-16-17/h17H,2-16H2,1H3	BXWNKGSJHAJOGX-UHFFFAOYSA-N	BXWNKGSJHAJOGX	KEGG_MRN	known_known	C00823	1-Hexadecanol	Organic compounds	Lipids and lipid-like molecules	Fatty Acyls	Fatty alcohols	0	2682	HMDB0003424	C00823	S0312
C00825	Kanamycin B	C18H37N5O10	483.254042384	OC[C@H]1O[C@H](O[C@H]2[C@H](N)C[C@@H]([C@H]([C@@H]2O)O[C@H]2O[C@H](CN)[C@H]([C@@H]([C@H]2N)O)O)N)[C@@H]([C@H]([C@@H]1O)N)O	InChI=1S/C18H37N5O10/c19-2-6-11(26)12(27)9(23)17(30-6)32-15-4(20)1-5(21)16(14(15)29)33-18-13(28)8(22)10(25)7(3-24)31-18/h4-18,24-29H,1-3,19-23H2/t4-,5+,6+,7+,8-,9+,10+,11+,12+,13+,14-,15+,16-,17+,18+/m0/s1	SKKLOUVUUNMCJE-FQSMHNGLSA-N	SKKLOUVUUNMCJE	KEGG_MRN	known_known	C00825	Kanamycin B	Organic compounds	Organic oxygen compounds	Organooxygen compounds	Carbohydrates and carbohydrate conjugates	0	NA	NA	C00825	NA
C00826	L-Arogenate	C10H13NO5	227.079372516	OC(=O)[C@H](CC1(C=CC(C=C1)O)C(=O)O)N	InChI=1S/C10H13NO5/c11-7(8(13)14)5-10(9(15)16)3-1-6(12)2-4-10/h1-4,6-7,12H,5,11H2,(H,13,14)(H,15,16)/t6?,7-,10?/m0/s1	MIEILDYWGANZNH-DSQUFTABSA-N	MIEILDYWGANZNH	KEGG_MRN	known_known	C00826	L-Arogenate	Organic compounds	Organic acids and derivatives	Carboxylic acids and derivatives	Amino acids, peptides, and analogues	0	NA	NA	C00826	NA
C00827	Lactoyl-CoA	C24H40N7O18P3S	839.1363383300001	O=C(NCCSC(=O)C(O)C)CCNC(=O)[C@@H](C(COP(=O)(OP(=O)(OC[C@H]1O[C@H]([C@@H]([C@@H]1OP(=O)(O)O)O)n1cnc2c1ncnc2N)O)O)(C)C)O	InChI=1S/C24H40N7O18P3S/c1-12(32)23(37)53-7-6-26-14(33)4-5-27-21(36)18(35)24(2,3)9-46-52(43,44)49-51(41,42)45-8-13-17(48-50(38,39)40)16(34)22(47-13)31-11-30-15-19(25)28-10-29-20(15)31/h10-13,16-18,22,32,34-35H,4-9H2,1-3H3,(H,26,33)(H,27,36)(H,41,42)(H,43,44)(H2,25,28,29)(H2,38,39,40)/t12?,13-,16-,17-,18+,22-/m1/s1	VIWKEBOLLIEAIL-FBMOWMAESA-N	VIWKEBOLLIEAIL	KEGG_MRN	known_known	C00827	Lactoyl-CoA	Organic compounds	Lipids and lipid-like molecules	Fatty Acyls	Fatty acyl thioesters	0	3081970	HMDB0002346	C00827	NA
C00829	Naphthalene	C10H8	128.062600256	c1ccc2c(c1)cccc2	InChI=1S/C10H8/c1-2-6-10-8-4-3-7-9(10)5-1/h1-8H	UFWIBTONFRDIAS-UHFFFAOYSA-N	UFWIBTONFRDIAS	KEGG_MRN	known_known	C00829	Naphthalene	Organic compounds	Benzenoids	Naphthalenes	NA	0	931	HMDB0029751	C00829	S0391
C00830	Oxomalonate	C3H2O5	117.990223164	O=C(C(=O)O)C(=O)O	InChI=1S/C3H2O5/c4-1(2(5)6)3(7)8/h(H,5,6)(H,7,8)	XEEVLJKYYUVTRC-UHFFFAOYSA-N	XEEVLJKYYUVTRC	KEGG_MRN	known_known	C00830	Oxomalonate	Organic compounds	Organic acids and derivatives	Carboxylic acids and derivatives	Dicarboxylic acids and derivatives	0	10132	HMDB0031522	C00830	NA
C00831	Pantetheine	C11H22N2O4S	278.130028184	SCCNC(=O)CCNC(=O)[C@@H](C(CO)(C)C)O	InChI=1S/C11H22N2O4S/c1-11(2,7-14)9(16)10(17)13-4-3-8(15)12-5-6-18/h9,14,16,18H,3-7H2,1-2H3,(H,12,15)(H,13,17)/t9-/m0/s1	ZNXZGRMVNNHPCA-VIFPVBQESA-N	ZNXZGRMVNNHPCA	KEGG_MRN	known_known	C00831	Pantetheine	Organic compounds	Organic acids and derivatives	Carboxylic acids and derivatives	Amino acids, peptides, and analogues	0	NA	NA	C00831	NA
C00832	Paromomycin	C23H45N5O14	615.29630112	OC[C@H]1O[C@H]([C@@H]([C@@H]1O[C@H]1O[C@@H](CN)[C@H]([C@@H]([C@H]1N)O)O)O)O[C@@H]1[C@@H](O)[C@H](N)C[C@@H]([C@H]1O[C@H]1O[C@H](CO)[C@H]([C@@H]([C@H]1N)O)O)N	InChI=1S/C23H45N5O14/c24-2-7-13(32)15(34)10(27)21(37-7)41-19-9(4-30)39-23(17(19)36)42-20-12(31)5(25)1-6(26)18(20)40-22-11(28)16(35)14(33)8(3-29)38-22/h5-23,29-36H,1-4,24-28H2/t5-,6+,7+,8-,9-,10-,11-,12+,13-,14-,15-,16-,17-,18-,19-,20-,21-,22-,23+/m1/s1	UOZODPSAJZTQNH-LSWIJEOBSA-N	UOZODPSAJZTQNH	KEGG_MRN	known_known	C00832;C17712	Paromomycin;Paromomycin II	Organic compounds	Organic oxygen compounds	Organooxygen compounds	Carbohydrates and carbohydrate conjugates	0	165580	HMDB0015490	C00832	NA
C00835	Sepiapterin	C9H11N5O3	237.08618921200002	C[C@@H](C(=O)C1=Nc2c(NC1)[nH]c(nc2=O)N)O	InChI=1S/C9H11N5O3/c1-3(15)6(16)4-2-11-7-5(12-4)8(17)14-9(10)13-7/h3,15H,2H2,1H3,(H4,10,11,13,14,17)/t3-/m0/s1	VPVOXUSPXFPWBN-VKHMYHEASA-N	VPVOXUSPXFPWBN	KEGG_MRN	known_known	C00835	Sepiapterin	Organic compounds	Organoheterocyclic compounds	Pteridines and derivatives	Pterins and derivatives	0	65253	HMDB0000238	C00835	L0331
C00836	Sphinganine	C18H39NO2	301.29807948800004	CCCCCCCCCCCCCCC[C@H]([C@H](CO)N)O	InChI=1S/C18H39NO2/c1-2-3-4-5-6-7-8-9-10-11-12-13-14-15-18(21)17(19)16-20/h17-18,20-21H,2-16,19H2,1H3/t17-,18+/m0/s1	OTKJDMGTUTTYMP-ZWKOTPCHSA-N	OTKJDMGTUTTYMP	KEGG_MRN	known_known	C00836	Sphinganine	Organic compounds	Organic nitrogen compounds	Organonitrogen compounds	Amines	0	91486	HMDB0000269	C00836	L0159
C00841	Xanthotoxol	C11H6O4	202.026608672	O=c1ccc2c(o1)c(O)c1c(c2)cco1	InChI=1S/C11H6O4/c12-8-2-1-6-5-7-3-4-14-10(7)9(13)11(6)15-8/h1-5,13H	JWVYQQGERKEAHW-UHFFFAOYSA-N	JWVYQQGERKEAHW	KEGG_MRN	known_known	C00841	Xanthotoxol	Organic compounds	Phenylpropanoids and polyketides	Coumarins and derivatives	Furanocoumarins	0	65090	HMDB0029457	C00841	NA
C00842	dTDP-glucose	C16H26N2O16P2	564.075756012	OC[C@H]1O[C@H](OP(=O)(OP(=O)(OC[C@H]2O[C@H](C[C@@H]2O)n2cc(C)c(=O)[nH]c2=O)O)O)[C@@H]([C@H]([C@@H]1O)O)O	InChI=1S/C16H26N2O16P2/c1-6-3-18(16(25)17-14(6)24)10-2-7(20)9(31-10)5-30-35(26,27)34-36(28,29)33-15-13(23)12(22)11(21)8(4-19)32-15/h3,7-13,15,19-23H,2,4-5H2,1H3,(H,26,27)(H,28,29)(H,17,24,25)/t7-,8+,9+,10+,11+,12-,13+,15+/m0/s1	YSYKRGRSMLTJNL-URARBOGNSA-N	YSYKRGRSMLTJNL	KEGG_MRN	known_known	C00842;C02097	dTDP-glucose;dTDP-galactose	Organic compounds	Nucleosides, nucleotides, and analogues	Pyrimidine nucleotides	Pyrimidine nucleotide sugars	0	443210	NA	C00842	NA
C00843	(-)-Menthone	C10H18O	154.135765196	C[C@@H]1CC[C@H](C(=O)C1)C(C)C	InChI=1S/C10H18O/c1-7(2)9-5-4-8(3)6-10(9)11/h7-9H,4-6H2,1-3H3/t8-,9+/m1/s1	NFLGAXVYCFJBMK-BDAKNGLRSA-N	NFLGAXVYCFJBMK	KEGG_MRN	known_known	C00843;C11390;C11952;C17125	(-)-Menthone;(+)-Menthone;(+)-Isomenthone;(-)-Isomenthone	Organic compounds	Lipids and lipid-like molecules	Prenol lipids	Monoterpenoids	0	26447	HMDB0035162	C00843	NA
C00844	Prunasin	C14H17NO6	295.105587264	OC[C@H]1O[C@@H](O[C@H](c2ccccc2)C#N)[C@@H]([C@H]([C@@H]1O)O)O	InChI=1S/C14H17NO6/c15-6-9(8-4-2-1-3-5-8)20-14-13(19)12(18)11(17)10(7-16)21-14/h1-5,9-14,16-19H,7H2/t9-,10+,11+,12-,13+,14+/m0/s1	ZKSZEJFBGODIJW-GMDXDWKASA-N	ZKSZEJFBGODIJW	KEGG_MRN	known_known	C00844;C04273	Prunasin;(S)-Mandelonitrile beta-D-glucoside	Organic compounds	Organic oxygen compounds	Organooxygen compounds	Carbohydrates and carbohydrate conjugates	0	119033	HMDB0034934	C00844	L0447
C00845	2-Furoyl-CoA	C26H38N7O18P3S	861.1206882660001	O=C(NCCSC(=O)c1ccco1)CCNC(=O)[C@@H](C(COP(=O)(OP(=O)(OC[C@H]1O[C@H]([C@@H]([C@@H]1OP(=O)(O)O)O)n1cnc2c1ncnc2N)O)O)(C)C)O	InChI=1S/C26H38N7O18P3S/c1-26(2,20(36)23(37)29-6-5-16(34)28-7-9-55-25(38)14-4-3-8-46-14)11-48-54(44,45)51-53(42,43)47-10-15-19(50-52(39,40)41)18(35)24(49-15)33-13-32-17-21(27)30-12-31-22(17)33/h3-4,8,12-13,15,18-20,24,35-36H,5-7,9-11H2,1-2H3,(H,28,34)(H,29,37)(H,42,43)(H,44,45)(H2,27,30,31)(H2,39,40,41)/t15-,18-,19-,20+,24-/m1/s1	IIKOXWXMCPEVLL-DJVIHCHSSA-N	IIKOXWXMCPEVLL	KEGG_MRN	known_known	C00845	2-Furoyl-CoA	Organic compounds	Lipids and lipid-like molecules	Fatty Acyls	Fatty acyl thioesters	0	NA	NA	C00845	NA
C00846	3-Oxoadipate	C6H8O5	160.03717335599998	OC(=O)CCC(=O)CC(=O)O	InChI=1S/C6H8O5/c7-4(3-6(10)11)1-2-5(8)9/h1-3H2,(H,8,9)(H,10,11)	RTGHRDFWYQHVFW-UHFFFAOYSA-N	RTGHRDFWYQHVFW	KEGG_MRN	known_known	C00846	3-Oxoadipate	Organic compounds	Organic acids and derivatives	Keto acids and derivatives	Medium-chain keto acids and derivatives	0	93	HMDB0000398	C00846	NA
C00847	4-Pyridoxate	C8H9NO4	183.05315776799998	OCc1cnc(c(c1C(=O)O)O)C	InChI=1S/C8H9NO4/c1-4-7(11)6(8(12)13)5(3-10)2-9-4/h2,10-11H,3H2,1H3,(H,12,13)	HXACOUQIXZGNBF-UHFFFAOYSA-N	HXACOUQIXZGNBF	KEGG_MRN	known_known	C00847	4-Pyridoxate	Organic compounds	Organoheterocyclic compounds	Pyridines and derivatives	Pyridinecarboxylic acids and derivatives	0	6723	HMDB0000017	C00847	L0261
C00848	6-Oxocineole	C10H16O2	168.115029752	O=C1CC2CCC1(C)OC2(C)C	InChI=1S/C10H16O2/c1-9(2)7-4-5-10(3,12-9)8(11)6-7/h7H,4-6H2,1-3H3	CCBAAZXPXFYPBE-UHFFFAOYSA-N	CCBAAZXPXFYPBE	KEGG_MRN	known_known	C00848	6-Oxocineole	Organic compounds	Organoheterocyclic compounds	Oxanes	NA	0	NA	NA	C00848	NA
C00850	Aryl sulfate	C6H6O4S	173.998679672	OS(=O)(=O)Oc1ccccc1	InChI=1S/C6H6O4S/c7-11(8,9)10-6-4-2-1-3-5-6/h1-5H,(H,7,8,9)	CTYRPMDGLDAWRQ-UHFFFAOYSA-N	CTYRPMDGLDAWRQ	KEGG_MRN	known_known	C00850;C02180	Aryl sulfate;Phenylsulfate	Organic compounds	Organic acids and derivatives	Organic sulfuric acids and derivatives	Arylsulfates	0	74426	HMDB0060015	C00850	NA
C00852	Chlorogenate	C16H18O9	354.095082156	O=C(O[C@@H]1C[C@@](O)(C[C@H]([C@H]1O)O)C(=O)O)/C=C/c1ccc(c(c1)O)O	InChI=1S/C16H18O9/c17-9-3-1-8(5-10(9)18)2-4-13(20)25-12-7-16(24,15(22)23)6-11(19)14(12)21/h1-5,11-12,14,17-19,21,24H,6-7H2,(H,22,23)/b4-2+/t11-,12-,14-,16+/m1/s1	CWVRJTMFETXNAD-JUHZACGLSA-N	CWVRJTMFETXNAD	KEGG_MRN	known_known	C00852;C17147	Chlorogenate;Neochlorogenic acid	Organic compounds	Organic oxygen compounds	Organooxygen compounds	Alcohols and polyols	0	1794427	HMDB0003164	C00852	S0277
C00854	Cyclohexanol	C6H12O	100.088815004	OC1CCCCC1	InChI=1S/C6H12O/c7-6-4-2-1-3-5-6/h6-7H,1-5H2	HPXRVTGHNJAIIH-UHFFFAOYSA-N	HPXRVTGHNJAIIH	KEGG_MRN	known_known	C00854	Cyclohexanol	Organic compounds	Organic oxygen compounds	Organooxygen compounds	Alcohols and polyols	0	7966	NA	C00854	NA
C00855	D-Methionine	C5H11NO2S	149.051049592	CSCC[C@H](C(=O)O)N	InChI=1S/C5H11NO2S/c1-9-3-2-4(6)5(7)8/h4H,2-3,6H2,1H3,(H,7,8)/t4-/m1/s1	FFEARJCKVFRZRR-SCSAIBSYSA-N	FFEARJCKVFRZRR	KEGG_MRN	known_known	C00073;C00855;C01733	L-Methionine;D-Methionine;Methionine	Organic compounds	Organic acids and derivatives	Carboxylic acids and derivatives	Amino acids, peptides, and analogues	0	84815	NA	C00855	NA
C00857	Deamino-NAD+	C21H27N6O15P2	665.100962424	O[C@@H]1[C@H](O)[C@H](O[C@H]1[n+]1cccc(c1)C(=O)O)COP(=O)(OP(=O)(OC[C@H]1O[C@H]([C@@H]([C@@H]1O)O)n1cnc2c1ncnc2N)O)O	InChI=1S/C21H26N6O15P2/c22-17-12-18(24-7-23-17)27(8-25-12)20-16(31)14(29)11(41-20)6-39-44(36,37)42-43(34,35)38-5-10-13(28)15(30)19(40-10)26-3-1-2-9(4-26)21(32)33/h1-4,7-8,10-11,13-16,19-20,28-31H,5-6H2,(H4-,22,23,24,32,33,34,35,36,37)/p+1/t10-,11-,13-,14-,15-,16-,19-,20-/m1/s1	SENPVEZBRZQVST-HISDBWNOSA-O	SENPVEZBRZQVST	KEGG_MRN	known_known	C00857	Deamino-NAD+	Organic compounds	Nucleosides, nucleotides, and analogues	(5'->5')-dinucleotides	NA	0	165491	HMDB0001179	C00857	NA
C00858	Formononetin	C16H12O4	268.073558864	COc1ccc(cc1)c1coc2c(c1=O)ccc(c2)O	InChI=1S/C16H12O4/c1-19-12-5-2-10(3-6-12)14-9-20-15-8-11(17)4-7-13(15)16(14)18/h2-9,17H,1H3	HKQYGTCOTHHOMP-UHFFFAOYSA-N	HKQYGTCOTHHOMP	KEGG_MRN	known_known	C00858	Formononetin	Organic compounds	Phenylpropanoids and polyketides	Isoflavonoids	O-methylated isoflavonoids	0	5280378	HMDB0005808	C00858	n01189
C00859	Gibberellin A1	C19H24O6	348.157288488	OC(=O)[C@H]1[C@H]2[C@]3([C@H]4[C@]51CC(=C)[C@](C5)(O)CC4)CC[C@@H](C2(C)C(=O)O3)O	InChI=1S/C19H24O6/c1-9-7-17-8-18(9,24)5-3-10(17)19-6-4-11(20)16(2,15(23)25-19)13(19)12(17)14(21)22/h10-13,20,24H,1,3-8H2,2H3,(H,21,22)/t10-,11+,12-,13-,16?,17+,18+,19-/m1/s1	JLJLRLWOEMWYQK-QTWFBFKQSA-N	JLJLRLWOEMWYQK	KEGG_MRN	known_known	C00859	Gibberellin A1	Organic compounds	Lipids and lipid-like molecules	Prenol lipids	Diterpenoids	0	NA	NA	C00859	NA
C00860	L-Histidinol	C6H11N3O	141.090211972	N[C@H](CO)Cc1cnc[nH]1	InChI=1S/C6H11N3O/c7-5(3-10)1-6-2-8-4-9-6/h2,4-5,10H,1,3,7H2,(H,8,9)/t5-/m0/s1	ZQISRDCJNBUVMM-YFKPBYRVSA-N	ZQISRDCJNBUVMM	KEGG_MRN	known_known	C00860	L-Histidinol	Organic compounds	Organic nitrogen compounds	Organonitrogen compounds	Amines	0	165271	HMDB0003431	C00860	S0192
C00861	L-Rhamnulose	C6H12O5	164.06847348399998	OCC(=O)[C@@H]([C@H]([C@@H](O)C)O)O	InChI=1S/C6H12O5/c1-3(8)5(10)6(11)4(9)2-7/h3,5-8,10-11H,2H2,1H3/t3-,5-,6-/m0/s1	QZNPNKJXABGCRC-FUTKDDECSA-N	QZNPNKJXABGCRC	KEGG_MRN	known_known	C00861;C01721	L-Rhamnulose;L-Fuculose	Organic compounds	Lipids and lipid-like molecules	Fatty Acyls	Fatty alcohols	0	NA	NA	C00861	NA
C00862	Methanofuran	C34H44N4O15	748.280316708	NCc1occ(c1)COc1ccc(cc1)CCNC(=O)CC[C@@H](C(=O)O)NC(=O)CC[C@@H](C(=O)O)NC(=O)CCC(C(C(=O)O)CCC(=O)O)C(=O)O	InChI=1S/C34H44N4O15/c35-16-22-15-20(18-53-22)17-52-21-3-1-19(2-4-21)13-14-36-27(39)10-7-25(33(48)49)38-29(41)11-8-26(34(50)51)37-28(40)9-5-23(31(44)45)24(32(46)47)6-12-30(42)43/h1-4,15,18,23-26H,5-14,16-17,35H2,(H,36,39)(H,37,40)(H,38,41)(H,42,43)(H,44,45)(H,46,47)(H,48,49)(H,50,51)/t23?,24?,25-,26-/m0/s1	CKRUWFDORAQSRC-HDLCADABSA-N	CKRUWFDORAQSRC	KEGG_MRN	known_known	C00862	Methanofuran	Organic compounds	Organic acids and derivatives	Carboxylic acids and derivatives	Amino acids, peptides, and analogues	0	NA	NA	C00862	NA
C00864	Pantothenate	C9H17NO5	219.110672644	OCC([C@H](C(=O)NCCC(=O)O)O)(C)C	InChI=1S/C9H17NO5/c1-9(2,5-11)7(14)8(15)10-4-3-6(12)13/h7,11,14H,3-5H2,1-2H3,(H,10,15)(H,12,13)/t7-/m0/s1	GHOKWGTUZJEAQD-ZETCQYMHSA-N	GHOKWGTUZJEAQD	KEGG_MRN	known_known	C00864	Pantothenate	Organic compounds	Organic oxygen compounds	Organooxygen compounds	Alcohols and polyols	0	988	HMDB0000210	C00864	L0174
C00869	2-Oxooctadecanoic acid	C18H34O3	298.250794948	CCCCCCCCCCCCCCCCC(=O)C(=O)O	InChI=1S/C18H34O3/c1-2-3-4-5-6-7-8-9-10-11-12-13-14-15-16-17(19)18(20)21/h2-16H2,1H3,(H,20,21)	JUCAMRNDACLKGY-UHFFFAOYSA-N	JUCAMRNDACLKGY	KEGG_MRN	known_known	C00869	2-Oxooctadecanoic acid	Organic compounds	Lipids and lipid-like molecules	Fatty Acyls	Fatty acids and conjugates	0	439332	NA	C00869	NA
C00870	4-Nitrophenol	C6H5NO3	139.02694302	Oc1ccc(cc1)[N+](=O)[O-]	InChI=1S/C6H5NO3/c8-6-3-1-5(2-4-6)7(9)10/h1-4,8H	BTJIUGUIPKRLHP-UHFFFAOYSA-N	BTJIUGUIPKRLHP	KEGG_MRN	known_known	C00870	4-Nitrophenol	Organic compounds	Benzenoids	Phenols	Nitrophenols	0	980	HMDB0001232	C00870	NA
C00872	Aminomalonate	C3H5NO4	119.02185764	NC(C(=O)O)C(=O)O	InChI=1S/C3H5NO4/c4-1(2(5)6)3(7)8/h1H,4H2,(H,5,6)(H,7,8)	JINBYESILADKFW-UHFFFAOYSA-N	JINBYESILADKFW	KEGG_MRN	known_known	C00872	Aminomalonate	Organic compounds	Organic acids and derivatives	Carboxylic acids and derivatives	Amino acids, peptides, and analogues	0	100714	HMDB0001147	C00872	NA
C00876	Coenzyme F420	C29H36N5O18P	773.179295942	O=C(N[C@H](C(=O)O)CCC(=O)O)CC[C@@H](C(=O)O)NC(=O)[C@@H](OP(=O)(OC[C@H]([C@H]([C@H](Cn1c2cc(=O)ccc2cc2c1[nH]c(=O)[nH]c2=O)O)O)O)O)C	InChI=1S/C29H36N5O18P/c1-12(25(42)31-17(28(46)47)4-6-21(38)30-16(27(44)45)5-7-22(39)40)52-53(49,50)51-11-20(37)23(41)19(36)10-34-18-9-14(35)3-2-13(18)8-15-24(34)32-29(48)33-26(15)43/h2-3,8-9,12,16-17,19-20,23,36-37,41H,4-7,10-11H2,1H3,(H,30,38)(H,31,42)(H,39,40)(H,44,45)(H,46,47)(H,49,50)(H2,32,33,43,48)/t12-,16-,17-,19-,20+,23-/m0/s1	XXFFZHQKSZLLIT-NALJQGANSA-N	XXFFZHQKSZLLIT	KEGG_MRN	known_known	C00876	Coenzyme F420	Organic compounds	Organic acids and derivatives	Carboxylic acids and derivatives	Amino acids, peptides, and analogues	0	NA	NA	C00876	NA
C00877	Crotonoyl-CoA	C25H40N7O17P3S	835.14142371	C/C=C/C(=O)SCCNC(=O)CCNC(=O)[C@@H](C(COP(=O)(OP(=O)(OC[C@H]1O[C@H]([C@@H]([C@@H]1OP(=O)(O)O)O)n1cnc2c1ncnc2N)O)O)(C)C)O	InChI=1S/C25H40N7O17P3S/c1-4-5-16(34)53-9-8-27-15(33)6-7-28-23(37)20(36)25(2,3)11-46-52(43,44)49-51(41,42)45-10-14-19(48-50(38,39)40)18(35)24(47-14)32-13-31-17-21(26)29-12-30-22(17)32/h4-5,12-14,18-20,24,35-36H,6-11H2,1-3H3,(H,27,33)(H,28,37)(H,41,42)(H,43,44)(H2,26,29,30)(H2,38,39,40)/b5-4+/t14-,18-,19-,20+,24-/m1/s1	KFWWCMJSYSSPSK-PAXLJYGASA-N	KFWWCMJSYSSPSK	KEGG_MRN	known_known	C00877	Crotonoyl-CoA	Organic compounds	Lipids and lipid-like molecules	Fatty Acyls	Fatty acyl thioesters	0	5497143	HMDB0059627	C00877	NA
C00878	D-Arabinonate	C5H10O6	166.04773803999998	OC[C@H]([C@H]([C@@H](C(=O)O)O)O)O	InChI=1S/C5H10O6/c6-1-2(7)3(8)4(9)5(10)11/h2-4,6-9H,1H2,(H,10,11)/t2-,3-,4+/m1/s1	QXKAIJAYHKCRRA-JJYYJPOSSA-N	QXKAIJAYHKCRRA	KEGG_MRN	known_known	C00502;C00545;C00878;C01685;C05411;C05412	D-Xylonate;L-Arabinonate;D-Arabinonate;D-Ribonate;L-Xylonate;L-Lyxonate	Organic compounds	Organic oxygen compounds	Organooxygen compounds	Carbohydrates and carbohydrate conjugates	0	122045	HMDB0000539	C00878	NA
C00879	D-Galactarate	C6H10O8	210.03756728	O[C@H]([C@H](C(=O)O)O)[C@H]([C@@H](C(=O)O)O)O	InChI=1S/C6H10O8/c7-1(3(9)5(11)12)2(8)4(10)6(13)14/h1-4,7-10H,(H,11,12)(H,13,14)/t1-,2+,3+,4-	DSLZVSRJTYRBFB-DUHBMQHGSA-N	DSLZVSRJTYRBFB	KEGG_MRN	known_known	C00818;C00879;C21088	D-Glucarate;D-Galactarate;L-Altarate	Organic compounds	Organic oxygen compounds	Organooxygen compounds	Carbohydrates and carbohydrate conjugates	0	3037582	HMDB0000639	C00879	S0379
C00880	D-Galactonate	C6H12O7	196.058302724	OC[C@H]([C@@H]([C@@H]([C@H](C(=O)O)O)O)O)O	InChI=1S/C6H12O7/c7-1-2(8)3(9)4(10)5(11)6(12)13/h2-5,7-11H,1H2,(H,12,13)/t2-,3+,4+,5-/m1/s1	RGHNJXZEOKUKBD-MGCNEYSASA-N	RGHNJXZEOKUKBD	KEGG_MRN	known_known	C00257;C00514;C00770;C00800;C00817;C00880;C15930	D-Gluconic acid;D-Mannonate;L-Idonate;L-Gulonate;D-Altronate;D-Galactonate;L-Galactonate	Organic compounds	Organic acids and derivatives	Hydroxy acids and derivatives	Medium-chain hydroxy acids and derivatives	0	128869	HMDB0000565	C00880	NA
C00881	Deoxycytidine	C9H13N3O4	227.09060589599997	OC[C@H]1O[C@H](C[C@@H]1O)n1ccc(nc1=O)N	InChI=1S/C9H13N3O4/c10-7-1-2-12(9(15)11-7)8-3-5(14)6(4-13)16-8/h1-2,5-6,8,13-14H,3-4H2,(H2,10,11,15)/t5-,6+,8+/m0/s1	CKTSBUTUHBMZGZ-SHYZEUOFSA-N	CKTSBUTUHBMZGZ	KEGG_MRN	known_known	C00881;C21554	Deoxycytidine;Torcitabine	Organic compounds	Nucleosides, nucleotides, and analogues	Pyrimidine nucleosides	Pyrimidine 2'-deoxyribonucleosides	0	13711	HMDB0000014	C00881	NA
C00882	Dephospho-CoA	C21H35N7O13P2S	687.14887844	SCCNC(=O)CCNC(=O)[C@@H](C(COP(=O)(OP(=O)(OC[C@H]1O[C@H]([C@@H]([C@@H]1O)O)n1cnc2c1ncnc2N)O)O)(C)C)O	InChI=1S/C21H35N7O13P2S/c1-21(2,16(32)19(33)24-4-3-12(29)23-5-6-44)8-39-43(36,37)41-42(34,35)38-7-11-14(30)15(31)20(40-11)28-10-27-13-17(22)25-9-26-18(13)28/h9-11,14-16,20,30-32,44H,3-8H2,1-2H3,(H,23,29)(H,24,33)(H,34,35)(H,36,37)(H2,22,25,26)/t11-,14-,15-,16+,20-/m1/s1	KDTSHFARGAKYJN-IBOSZNHHSA-N	KDTSHFARGAKYJN	KEGG_MRN	known_known	C00882	Dephospho-CoA	Organic compounds	Nucleosides, nucleotides, and analogues	Purine nucleotides	Purine ribonucleotides	0	444485	NA	C00882	NA
C00884	Homocarnosine	C10H16N4O3	240.122240372	NCCCC(=O)N[C@H](C(=O)O)Cc1cnc[nH]1	InChI=1S/C10H16N4O3/c11-3-1-2-9(15)14-8(10(16)17)4-7-5-12-6-13-7/h5-6,8H,1-4,11H2,(H,12,13)(H,14,15)(H,16,17)/t8-/m0/s1	CCLQKVKJOGVQLU-QMMMGPOBSA-N	CCLQKVKJOGVQLU	KEGG_MRN	known_known	C00884	Homocarnosine	Organic compounds	Organic acids and derivatives	Peptidomimetics	Hybrid peptides	0	10243361	HMDB0000745	C00884	NA
C00885	Isochorismate	C10H10O6	226.04773803999998	C=C(C(=O)O)O[C@H]1C=CC=C([C@@H]1O)C(=O)O	InChI=1S/C10H10O6/c1-5(9(12)13)16-7-4-2-3-6(8(7)11)10(14)15/h2-4,7-8,11H,1H2,(H,12,13)(H,14,15)/t7-,8-/m0/s1	NTGWPRCCOQCMGE-YUMQZZPRSA-N	NTGWPRCCOQCMGE	KEGG_MRN	known_known	C00885	Isochorismate	Organic compounds	Organic acids and derivatives	Hydroxy acids and derivatives	Beta hydroxy acids and derivatives	0	NA	NA	C00885	NA
C00888	Pentanoyl-CoA	C26H44N7O17P3S	851.172723838	CCCCC(=O)SCCNC(=O)CCNC(=O)[C@@H](C(COP(=O)(OP(=O)(OC[C@H]1O[C@H]([C@@H]([C@@H]1OP(=O)(O)O)O)n1cnc2c1ncnc2N)O)O)(C)C)O	InChI=1S/C26H44N7O17P3S/c1-4-5-6-17(35)54-10-9-28-16(34)7-8-29-24(38)21(37)26(2,3)12-47-53(44,45)50-52(42,43)46-11-15-20(49-51(39,40)41)19(36)25(48-15)33-14-32-18-22(27)30-13-31-23(18)33/h13-15,19-21,25,36-37H,4-12H2,1-3H3,(H,28,34)(H,29,38)(H,42,43)(H,44,45)(H2,27,30,31)(H2,39,40,41)/t15-,19-,20-,21+,25-/m1/s1	RXUATCUKICAIOA-ZMHDXICWSA-N	RXUATCUKICAIOA	KEGG_MRN	known_known	C00888	Pentanoyl-CoA	Organic compounds	Lipids and lipid-like molecules	Fatty Acyls	Fatty acyl thioesters	0	11966122	NA	C00888	NA
C00891	Pregnan-21-al	C21H34O	302.260965708	O=CC[C@H]1CC[C@@H]2[C@]1(C)CC[C@H]1[C@H]2CC[C@H]2[C@]1(C)CCCC2	InChI=1S/C21H34O/c1-20-12-4-3-5-15(20)6-8-17-18-9-7-16(11-14-22)21(18,2)13-10-19(17)20/h14-19H,3-13H2,1-2H3/t15-,16+,17-,18-,19-,20-,21+/m0/s1	UJWPMRYSXHLYMB-GCOKGBOCSA-N	UJWPMRYSXHLYMB	KEGG_MRN	known_known	C00891	Pregnan-21-al	Organic compounds	Lipids and lipid-like molecules	Steroids and steroid derivatives	Pregnane steroids	0	NA	NA	C00891	NA
C00892	Pregnan-21-ol	C21H36O	304.276615772	OCC[C@H]1CC[C@@H]2[C@]1(C)CC[C@H]1[C@H]2CC[C@H]2[C@]1(C)CCCC2	InChI=1S/C21H36O/c1-20-12-4-3-5-15(20)6-8-17-18-9-7-16(11-14-22)21(18,2)13-10-19(17)20/h15-19,22H,3-14H2,1-2H3/t15-,16+,17-,18-,19-,20-,21+/m0/s1	DBMUNIJZUYVPCQ-GCOKGBOCSA-N	DBMUNIJZUYVPCQ	KEGG_MRN	known_known	C00892	Pregnan-21-ol	Organic compounds	Lipids and lipid-like molecules	Steroids and steroid derivatives	Hydroxysteroids	0	NA	NA	C00892	NA
C00894	Propenoyl-CoA	C24H38N7O17P3S	821.125773646	C=CC(=O)SCCNC(=O)CCNC(=O)[C@@H](C(COP(=O)(OP(=O)(OC[C@H]1O[C@H]([C@@H]([C@@H]1OP(=O)(O)O)O)n1cnc2c1ncnc2N)O)O)(C)C)O	InChI=1S/C24H38N7O17P3S/c1-4-15(33)52-8-7-26-14(32)5-6-27-22(36)19(35)24(2,3)10-45-51(42,43)48-50(40,41)44-9-13-18(47-49(37,38)39)17(34)23(46-13)31-12-30-16-20(25)28-11-29-21(16)31/h4,11-13,17-19,23,34-35H,1,5-10H2,2-3H3,(H,26,32)(H,27,36)(H,40,41)(H,42,43)(H2,25,28,29)(H2,37,38,39)/t13-,17-,18-,19+,23-/m1/s1	POODSGUMUCVRTR-IEXPHMLFSA-N	POODSGUMUCVRTR	KEGG_MRN	known_known	C00894	Propenoyl-CoA	Organic compounds	Lipids and lipid-like molecules	Fatty Acyls	Fatty acyl thioesters	0	9543026	NA	C00894	NA
C00897	alpha-Maltose	C12H22O11	342.116211524	OC[C@H]1O[C@H](O)[C@@H]([C@H]([C@@H]1O[C@H]1O[C@H](CO)[C@H]([C@@H]([C@H]1O)O)O)O)O	InChI=1S/C12H22O11/c13-1-3-5(15)6(16)9(19)12(22-3)23-10-4(2-14)21-11(20)8(18)7(10)17/h3-20H,1-2H2/t3-,4-,5-,6+,7-,8-,9-,10-,11+,12-/m1/s1	GUBGYTABKSRVRQ-ASMJPISFSA-N	GUBGYTABKSRVRQ	KEGG_MRN	known_known	C00185;C00208;C00243;C00897;C01970;C01971;C02964;C06421;C06422;C20236;C20861	Cellobiose;Maltose;Lactose;alpha-Maltose;beta-Lactose;beta-Maltose;4-O-beta-D-Glucopyranosyl-D-mannose;alpha-Cellobiose;beta-Cellobiose;4-O-beta-D-Mannopyranosyl-D-glucopyranose;Mannobiose	Organic compounds	Organic oxygen compounds	Organooxygen compounds	Carbohydrates and carbohydrate conjugates	0	NA	NA	C00897	NA
C00898	(R,R)-Tartaric acid	C4H6O6	150.016437912	O[C@H]([C@H](C(=O)O)O)C(=O)O	InChI=1S/C4H6O6/c5-1(3(7)8)2(6)4(9)10/h1-2,5-6H,(H,7,8)(H,9,10)/t1-,2-/m1/s1	FEWJPZIEWOKRBE-JCYAYHJZSA-N	FEWJPZIEWOKRBE	KEGG_MRN	known_known	C00552;C00898;C02107	meso-Tartaric acid;(R,R)-Tartaric acid;(S,S)-Tartaric acid	Organic compounds	Organic oxygen compounds	Organooxygen compounds	Carbohydrates and carbohydrate conjugates	0	444305	NA	C00898	NA
C00899	11-cis-Retinol	C20H30O	286.22966558	OC/C=C(/C=C\C=C(\C=C\C1=C(C)CCCC1(C)C)/C)\C	InChI=1S/C20H30O/c1-16(8-6-9-17(2)13-15-21)11-12-19-18(3)10-7-14-20(19,4)5/h6,8-9,11-13,21H,7,10,14-15H2,1-5H3/b9-6-,12-11+,16-8+,17-13+	FPIPGXGPPPQFEQ-IOUUIBBYSA-N	FPIPGXGPPPQFEQ	KEGG_MRN	known_known	C00473;C00899;C16682;C17276;C19962	Retinol;11-cis-Retinol;9-cis-Retinol;Retinol-(cellular-retinol-binding-protein);13-cis-Retinol	Organic compounds	Lipids and lipid-like molecules	Prenol lipids	Retinoids	0	5280382	HMDB0006216	C00899	L0470
C00900	2-Acetolactate	C5H8O4	132.042258736	CC(=O)C(C(=O)O)(O)C	InChI=1S/C5H8O4/c1-3(6)5(2,9)4(7)8/h9H,1-2H3,(H,7,8)	NMDWGEGFJUBKLB-UHFFFAOYSA-N	NMDWGEGFJUBKLB	KEGG_MRN	known_known	C00900;C06010	2-Acetolactate;(S)-2-Acetolactate	Organic compounds	Organic acids and derivatives	Keto acids and derivatives	Short-chain keto acids and derivatives	0	22	HMDB0006833	C00900	NA
C00902	2-Oxohexanoic acid	C6H10O3	130.06299417999998	CCCCC(=O)C(=O)O	InChI=1S/C6H10O3/c1-2-3-4-5(7)6(8)9/h2-4H2,1H3,(H,8,9)	XNIHZNNZJHYHLC-UHFFFAOYSA-N	XNIHZNNZJHYHLC	KEGG_MRN	known_known	C00902	2-Oxohexanoic acid	Organic compounds	Organic acids and derivatives	Keto acids and derivatives	Medium-chain keto acids and derivatives	0	159664	HMDB0001864	C00902	L0079
C00903	Cinnamaldehyde	C9H8O	132.057514876	O=C/C=C/c1ccccc1	InChI=1S/C9H8O/c10-8-4-7-9-5-2-1-3-6-9/h1-8H/b7-4+	KJPRLNWUNMBNBZ-QPJJXVBHSA-N	KJPRLNWUNMBNBZ	KEGG_MRN	known_known	C00903	Cinnamaldehyde	Organic compounds	Phenylpropanoids and polyketides	Cinnamaldehydes	NA	0	637511	HMDB0003441	C00903	NA
C00904	Citramalyl-CoA	C26H42N7O20P3S	897.1418176340001	CC(C(=O)O)(CC(=O)SCCNC(=O)CCNC(=O)[C@@H](C(COP(=O)(OP(=O)(OC[C@H]1O[C@H]([C@@H]([C@@H]1OP(=O)(O)O)O)n1cnc2c1ncnc2N)O)O)(C)C)O)O	InChI=1S/C26H42N7O20P3S/c1-25(2,19(37)22(38)29-5-4-14(34)28-6-7-57-15(35)8-26(3,41)24(39)40)10-50-56(47,48)53-55(45,46)49-9-13-18(52-54(42,43)44)17(36)23(51-13)33-12-32-16-20(27)30-11-31-21(16)33/h11-13,17-19,23,36-37,41H,4-10H2,1-3H3,(H,28,34)(H,29,38)(H,39,40)(H,45,46)(H,47,48)(H2,27,30,31)(H2,42,43,44)/t13-,17-,18-,19+,23-,26?/m1/s1	XYGOWHUIVNMEIA-NOUMMWROSA-N	XYGOWHUIVNMEIA	KEGG_MRN	known_known	C00904;C01011;C20746	Citramalyl-CoA;(3S)-Citramalyl-CoA;(3R)-Citramalyl-CoA	Organic compounds	Lipids and lipid-like molecules	Fatty Acyls	Fatty acyl thioesters	0	NA	NA	C00904	NA
C00905	D-Fructuronate	C6H10O7	194.04265266	OCC1(O)O[C@@H]([C@H]([C@@H]1O)O)C(=O)O	InChI=1S/C6H10O7/c7-1-6(12)4(9)2(8)3(13-6)5(10)11/h2-4,7-9,12H,1H2,(H,10,11)/t2-,3+,4+,6?/m1/s1	PTCIWUZVDIQTOW-XDJBDKDSSA-N	PTCIWUZVDIQTOW	KEGG_MRN	known_known	C00558;C00905	D-Tagaturonate;D-Fructuronate	Organic compounds	Organic oxygen compounds	Organooxygen compounds	Carbohydrates and carbohydrate conjugates	0	NA	NA	C00905	NA
C00906	5,6-Dihydrothymine	C5H8N2O2	128.058577496	CC1CNC(=O)NC1=O	InChI=1S/C5H8N2O2/c1-3-2-6-5(9)7-4(3)8/h3H,2H2,1H3,(H2,6,7,8,9)	NBAKTGXDIBVZOO-UHFFFAOYSA-N	NBAKTGXDIBVZOO	KEGG_MRN	known_known	C00906;C21028	5,6-Dihydrothymine;(R)-5,6-Dihydrothymine	Organic compounds	Organoheterocyclic compounds	Diazines	Pyrimidines and pyrimidine derivatives	0	93556	HMDB0000079	C00906	n00222
C00908	Gentamicin C1a	C19H39N5O7	449.284948588	NC[C@@H]1CC[C@H]([C@H](O1)O[C@@H]1[C@@H](N)C[C@H]([C@@H]([C@H]1O)O[C@H]1OC[C@]([C@@H]([C@H]1O)NC)(C)O)N)N	InChI=1S/C19H39N5O7/c1-19(27)7-28-18(13(26)16(19)24-2)31-15-11(23)5-10(22)14(12(15)25)30-17-9(21)4-3-8(6-20)29-17/h8-18,24-27H,3-7,20-23H2,1-2H3/t8-,9+,10-,11+,12-,13+,14+,15-,16+,17+,18+,19-/m0/s1	VEGXETMJINRLTH-BOZYPMBZSA-N	VEGXETMJINRLTH	KEGG_MRN	known_known	C00908	Gentamicin C1a	Organic compounds	Organic oxygen compounds	Organooxygen compounds	Carbohydrates and carbohydrate conjugates	0	72396	NA	C00908	NA
C00909	Leukotriene A4	C20H30O3	318.21949482	CCCCC/C=C\C/C=C\C=C\C=C\[C@@H]1O[C@H]1CCCC(=O)O	InChI=1S/C20H30O3/c1-2-3-4-5-6-7-8-9-10-11-12-13-15-18-19(23-18)16-14-17-20(21)22/h6-7,9-13,15,18-19H,2-5,8,14,16-17H2,1H3,(H,21,22)/b7-6-,10-9-,12-11+,15-13+/t18-,19-/m0/s1	UFPQIRYSPUYQHK-WAQVJNLQSA-N	UFPQIRYSPUYQHK	KEGG_MRN	known_known	C00909	Leukotriene A4	Organic compounds	Lipids and lipid-like molecules	Fatty Acyls	Fatty acids and conjugates	0	5280383	HMDB0001337	C00909	NA
C00916	Cephalosporin C	C16H21N3O8S	415.104935632	O=C(N[C@@H]1C(=O)N2[C@@H]1SCC(=C2C(=O)O)COC(=O)C)CCC[C@H](C(=O)O)N	InChI=1S/C16H21N3O8S/c1-7(20)27-5-8-6-28-14-11(13(22)19(14)12(8)16(25)26)18-10(21)4-2-3-9(17)15(23)24/h9,11,14H,2-6,17H2,1H3,(H,18,21)(H,23,24)(H,25,26)/t9-,11-,14-/m1/s1	HOKIDJSKDBPKTQ-GLXFQSAKSA-N	HOKIDJSKDBPKTQ	KEGG_MRN	known_known	C00916	Cephalosporin C	Organic compounds	Organic acids and derivatives	Carboxylic acids and derivatives	Amino acids, peptides, and analogues	0	65536	HMDB0060450	C00916	NA
C00918	Chloramphenicol	C11H12Cl2N2O5	322.012326844	OC[C@H]([C@@H](c1ccc(cc1)[N+](=O)[O-])O)NC(=O)C(Cl)Cl	InChI=1S/C11H12Cl2N2O5/c12-10(13)11(18)14-8(5-16)9(17)6-1-3-7(4-2-6)15(19)20/h1-4,8-10,16-17H,5H2,(H,14,18)/t8-,9-/m1/s1	WIIZWVCIJKGZOK-RKDXNWHRSA-N	WIIZWVCIJKGZOK	KEGG_MRN	known_known	C00918	Chloramphenicol	Organic compounds	Benzenoids	Benzene and substituted derivatives	Nitrobenzenes	0	5959	HMDB0014589	C00918	n01510
C00919	Choline sulfate	C5H13NO4S	183.05652889599997	[O-]S(=O)(=O)OCC[N+](C)(C)C	InChI=1S/C5H13NO4S/c1-6(2,3)4-5-10-11(7,8)9/h4-5H2,1-3H3	WXCQAWGXWVRCGP-UHFFFAOYSA-N	WXCQAWGXWVRCGP	KEGG_MRN	known_known	C00919	Choline sulfate	Organic compounds	Organic acids and derivatives	Organic sulfuric acids and derivatives	Sulfuric acid esters	0	485	NA	C00919	NA
C00920	CoA-glutathione	C31H51N10O22P3S2	1072.1833651620002	O=C(NCCSSC[C@@H](C(=O)NCC(=O)O)NC(=O)CC[C@@H](C(=O)O)N)CCNC(=O)C(C(COP(=O)(OP(=O)(OC[C@H]1O[C@H]([C@@H]([C@@H]1OP(=O)(O)O)O)n1cnc2c1ncnc2N)O)O)(C)C)O	InChI=1S/C31H51N10O22P3S2/c1-31(2,24(47)28(49)35-6-5-18(42)34-7-8-67-68-11-16(27(48)36-9-20(44)45)40-19(43)4-3-15(32)30(50)51)12-60-66(57,58)63-65(55,56)59-10-17-23(62-64(52,53)54)22(46)29(61-17)41-14-39-21-25(33)37-13-38-26(21)41/h13-17,22-24,29,46-47H,3-12,32H2,1-2H3,(H,34,42)(H,35,49)(H,36,48)(H,40,43)(H,44,45)(H,50,51)(H,55,56)(H,57,58)(H2,33,37,38)(H2,52,53,54)/t15-,16-,17+,22+,23+,24?,29+/m…	JYKWMJBUIXNJOG-JHKACSFWSA-N	JYKWMJBUIXNJOG	KEGG_MRN	known_known	C00920	CoA-glutathione	Organic compounds	Lipids and lipid-like molecules	Alkyl-CoA disulfides	NA	0	NA	NA	C00920	NA
C00921	Dihydropteroate	C14H14N6O3	314.112738308	OC(=O)c1ccc(cc1)NCC1=Nc2c(NC1)[nH]c(nc2=O)N	InChI=1S/C14H14N6O3/c15-14-19-11-10(12(21)20-14)18-9(6-17-11)5-16-8-3-1-7(2-4-8)13(22)23/h1-4,16H,5-6H2,(H,22,23)(H4,15,17,19,20,21)	WBFYVDCHGVNRBH-UHFFFAOYSA-N	WBFYVDCHGVNRBH	KEGG_MRN	known_known	C00921	Dihydropteroate	Organic compounds	Organoheterocyclic compounds	Pteridines and derivatives	Pterins and derivatives	0	170	HMDB0001412	C00921	NA
C00922	2,3-Dimethylmaleate	C6H8O4	144.042258736	C/C(=C(/C(=O)O)\C)/C(=O)O	InChI=1S/C6H8O4/c1-3(5(7)8)4(2)6(9)10/h1-2H3,(H,7,8)(H,9,10)/b4-3-	CGBYBGVMDAPUIH-ARJAWSKDSA-N	CGBYBGVMDAPUIH	KEGG_MRN	known_known	C00922	2,3-Dimethylmaleate	Organic compounds	Lipids and lipid-like molecules	Fatty Acyls	Fatty acids and conjugates	0	3032309	HMDB0036232	C00922	NA
C00927	Isonocardicin A	C23H24N4O9	500.154328348	O/N=C(/c1ccc(cc1)OCC[C@@H](C(=O)O)N)\C(=O)N[C@H]1CN(C1=O)[C@H](c1ccc(cc1)O)C(=O)O	InChI=1S/C23H24N4O9/c24-16(22(31)32)9-10-36-15-7-3-12(4-8-15)18(26-35)20(29)25-17-11-27(21(17)30)19(23(33)34)13-1-5-14(28)6-2-13/h1-8,16-17,19,28,35H,9-11,24H2,(H,25,29)(H,31,32)(H,33,34)/b26-18-/t16-,17-,19+/m0/s1	CTNZOGJNVIFEBA-MOKAZRKYSA-N	CTNZOGJNVIFEBA	KEGG_MRN	known_known	C00927;C01941;C17350	Isonocardicin A;Nocardicin A;Nocardicin B	Organic compounds	Organoheterocyclic compounds	Lactams	Beta lactams	0	NA	NA	C00927	NA
C00931	Porphobilinogen	C10H14N2O4	226.095356928	NCc1[nH]cc(c1CC(=O)O)CCC(=O)O	InChI=1S/C10H14N2O4/c11-4-8-7(3-10(15)16)6(5-12-8)1-2-9(13)14/h5,12H,1-4,11H2,(H,13,14)(H,15,16)	QSHWIQZFGQKFMA-UHFFFAOYSA-N	QSHWIQZFGQKFMA	KEGG_MRN	known_known	C00931	Porphobilinogen	Organic compounds	Organic nitrogen compounds	Organonitrogen compounds	Amines	0	1021	HMDB0000245	C00931	L0233
C00933	Sinapine	C16H24NO5	310.16544786800006	COc1cc(/C=C/C(=O)OCC[N+](C)(C)C)cc(c1O)OC	InChI=1S/C16H23NO5/c1-17(2,3)8-9-22-15(18)7-6-12-10-13(20-4)16(19)14(11-12)21-5/h6-7,10-11H,8-9H2,1-5H3/p+1	HUJXHFRXWWGYQH-UHFFFAOYSA-O	HUJXHFRXWWGYQH	KEGG_MRN	known_known	C00933	Sinapine	Organic compounds	Phenylpropanoids and polyketides	Cinnamic acids and derivatives	Hydroxycinnamic acids and derivatives	0	89287	HMDB0029379	C00933	NA
C00935	UDP-L-arabinose	C14H22N2O16P2	536.0444558840001	O[C@@H]1[C@@H](COP(=O)(OP(=O)(O[C@H]2OC[C@@H]([C@@H]([C@H]2O)O)O)O)O)OC([C@@H]1O)n1ccc(=O)[nH]c1=O	InChI=1S/C14H22N2O16P2/c17-5-3-28-13(11(22)8(5)19)31-34(26,27)32-33(24,25)29-4-6-9(20)10(21)12(30-6)16-2-1-7(18)15-14(16)23/h1-2,5-6,8-13,17,19-22H,3-4H2,(H,24,25)(H,26,27)(H,15,18,23)/t5-,6+,8-,9+,10+,11+,12?,13+/m0/s1	DQQDLYVHOTZLOR-MGYZEILKSA-N	DQQDLYVHOTZLOR	KEGG_MRN	known_known	C00190;C00935	UDP-D-xylose;UDP-L-arabinose	Organic compounds	Nucleosides, nucleotides, and analogues	Pyrimidine nucleotides	Pyrimidine ribonucleotides	0	NA	NA	C00935	NA
C00937	(R)-Lactaldehyde	C3H6O2	74.036779432	C[C@H](C=O)O	InChI=1S/C3H6O2/c1-3(5)2-4/h2-3,5H,1H3/t3-/m1/s1	BSABBBMNWQWLLU-GSVOUGTGSA-N	BSABBBMNWQWLLU	KEGG_MRN	known_known	C00424;C00937;C05999	(S)-Lactaldehyde;(R)-Lactaldehyde;Lactaldehyde	Organic compounds	Organic oxygen compounds	Organooxygen compounds	Carbonyl compounds	0	439350	HMDB0006458	C00937	NA
C00940	2-Oxoglutaramate	C5H7NO4	145.03750770399998	NC(=O)CCC(=O)C(=O)O	InChI=1S/C5H7NO4/c6-4(8)2-1-3(7)5(9)10/h1-2H2,(H2,6,8)(H,9,10)	COJBGNAUUSNXHX-UHFFFAOYSA-N	COJBGNAUUSNXHX	KEGG_MRN	known_known	C00940	2-Oxoglutaramate	Organic compounds	Organic acids and derivatives	Keto acids and derivatives	Short-chain keto acids and derivatives	0	48	HMDB0001552	C00940	NA
C00941	3',5'-Cyclic CMP	C9H12N3O7P	305.041286354	O[C@@H]1[C@@H]2OP(=O)(O)OC[C@H]2O[C@H]1n1ccc(nc1=O)N	InChI=1S/C9H12N3O7P/c10-5-1-2-12(9(14)11-5)8-6(13)7-4(18-8)3-17-20(15,16)19-7/h1-2,4,6-8,13H,3H2,(H,15,16)(H2,10,11,14)/t4-,6-,7-,8-/m1/s1	WCPTXJJVVDAEMW-XVFCMESISA-N	WCPTXJJVVDAEMW	KEGG_MRN	known_known	C00941	3',5'-Cyclic CMP	Organic compounds	Organic oxygen compounds	Organooxygen compounds	Carbohydrates and carbohydrate conjugates	0	NA	NA	C00941	NA
C00942	3',5'-Cyclic GMP	C10H12N5O7P	345.047434354	O[C@@H]1[C@@H]2OP(=O)(O)OC[C@H]2O[C@H]1n1cnc2c1[nH]c(N)nc2=O	InChI=1S/C10H12N5O7P/c11-10-13-7-4(8(17)14-10)12-2-15(7)9-5(16)6-3(21-9)1-20-23(18,19)22-6/h2-3,5-6,9,16H,1H2,(H,18,19)(H3,11,13,14,17)/t3-,5-,6-,9-/m1/s1	ZOOGRGPOEVQQDX-UUOKFMHZSA-N	ZOOGRGPOEVQQDX	KEGG_MRN	known_known	C00942	3',5'-Cyclic GMP	Organic compounds	Nucleosides, nucleotides, and analogues	Purine nucleotides	Cyclic purine nucleotides	0	24316	HMDB0001314	C00942	L0381
C00944	3-Dehydroquinate	C7H10O6	190.04773803999998	O[C@@H]1C[C@@](O)(CC(=O)[C@H]1O)C(=O)O	InChI=1S/C7H10O6/c8-3-1-7(13,6(11)12)2-4(9)5(3)10/h3,5,8,10,13H,1-2H2,(H,11,12)/t3-,5+,7-/m1/s1	WVMWZWGZRAXUBK-SYTVJDICSA-N	WVMWZWGZRAXUBK	KEGG_MRN	known_known	C00944	3-Dehydroquinate	Organic compounds	Organic acids and derivatives	Hydroxy acids and derivatives	Alpha hydroxy acids and derivatives	0	439351	HMDB0012710	C00944	NA
C00951	Estradiol-17beta	C18H24O2	272.177630008	Oc1ccc2c(c1)CC[C@@H]1[C@@H]2CC[C@]2([C@H]1CC[C@@H]2O)C	InChI=1S/C18H24O2/c1-18-9-8-14-13-5-3-12(19)10-11(13)2-4-15(14)16(18)6-7-17(18)20/h3,5,10,14-17,19-20H,2,4,6-9H2,1H3/t14-,15-,16+,17+,18+/m1/s1	VOXZDWNPVJITMN-ZBRFXRBCSA-N	VOXZDWNPVJITMN	KEGG_MRN	known_known	C00951;C02537	Estradiol-17beta;Estradiol-17alpha	Organic compounds	Lipids and lipid-like molecules	Steroids and steroid derivatives	Estrane steroids	0	5757	HMDB0000151	C00951	S0126
C00954	Indole-3-acetate	C10H9NO2	175.063328528	OC(=O)Cc1c[nH]c2c1cccc2	InChI=1S/C10H9NO2/c12-10(13)5-7-6-11-9-4-2-1-3-8(7)9/h1-4,6,11H,5H2,(H,12,13)	SEOVTRFCIGRIMH-UHFFFAOYSA-N	SEOVTRFCIGRIMH	KEGG_MRN	known_known	C00954	Indole-3-acetate	Organic compounds	Organoheterocyclic compounds	Indoles and derivatives	Indolyl carboxylic acids and derivatives	0	802	HMDB0000197	C00954	S0136
C00955	Indole-3-ethanol	C10H11NO	161.084063972	OCCc1c[nH]c2c1cccc2	InChI=1S/C10H11NO/c12-6-5-8-7-11-10-4-2-1-3-9(8)10/h1-4,7,11-12H,5-6H2	MBBOMCVGYCRMEA-UHFFFAOYSA-N	MBBOMCVGYCRMEA	KEGG_MRN	known_known	C00955	Indole-3-ethanol	Organic compounds	Organoheterocyclic compounds	Indoles and derivatives	Indoles	0	10685	HMDB0003447	C00955	n00480
C00956	L-2-Aminoadipate	C6H11NO4	161.06880783199998	OC(=O)CCC[C@@H](C(=O)O)N	InChI=1S/C6H11NO4/c7-4(6(10)11)2-1-3-5(8)9/h4H,1-3,7H2,(H,8,9)(H,10,11)/t4-/m0/s1	OYIFNHCXNCRBQI-BYPYZUCNSA-N	OYIFNHCXNCRBQI	KEGG_MRN	known_known	C00956	L-2-Aminoadipate	Organic compounds	Organic acids and derivatives	Carboxylic acids and derivatives	Amino acids, peptides, and analogues	0	NA	NA	C00956	NA
C00957	Mercaptopyruvate	C3H4O3S	119.98811498799999	OC(=O)C(=O)CS	InChI=1S/C3H4O3S/c4-2(1-7)3(5)6/h7H,1H2,(H,5,6)	OJOLFAIGOXZBCI-UHFFFAOYSA-N	OJOLFAIGOXZBCI	KEGG_MRN	known_known	C00957	Mercaptopyruvate	Organic compounds	Organic acids and derivatives	Keto acids and derivatives	Alpha-keto acids and derivatives	0	98	HMDB0001368	C00957	L0416
C00961	Sterigmatocystin	C18H12O6	324.06338810399996	COc1cc2O[C@@H]3[C@H](c2c2c1c(=O)c1c(o2)cccc1O)C=CO3	InChI=1S/C18H12O6/c1-21-11-7-12-13(8-5-6-22-18(8)24-12)17-15(11)16(20)14-9(19)3-2-4-10(14)23-17/h2-8,18-19H,1H3/t8-,18+/m0/s1	UTSVPXMQSFGQTM-DCXZOGHSSA-N	UTSVPXMQSFGQTM	KEGG_MRN	known_known	C00961	Sterigmatocystin	Organic compounds	Phenylpropanoids and polyketides	Sterigmatocystins	NA	0	5280389	NA	C00961	NA
C00964	(-)-trans-Carveol	C10H16O	152.120115132	CC(=C)[C@@H]1CC=C([C@H](C1)O)C	InChI=1S/C10H16O/c1-7(2)9-5-4-8(3)10(11)6-9/h4,9-11H,1,5-6H2,2-3H3/t9-,10+/m1/s1	BAVONGHXFVOKBV-ZJUUUORDSA-N	BAVONGHXFVOKBV	KEGG_MRN	known_known	C00964;C11395;C11408;C11409	(-)-trans-Carveol;(4R,6R)-cis-Carveol;(4S,6S)-cis-Carveol;(+)-trans-Carveol	Organic compounds	Lipids and lipid-like molecules	Prenol lipids	Monoterpenoids	0	94221	HMDB0003450	C00964	NA
C00966	2-Dehydropantoate	C6H10O4	146.0579088	OCC(C(=O)C(=O)O)(C)C	InChI=1S/C6H10O4/c1-6(2,3-7)4(8)5(9)10/h7H,3H2,1-2H3,(H,9,10)	PKVVTUWHANFMQC-UHFFFAOYSA-N	PKVVTUWHANFMQC	KEGG_MRN	known_known	C00966	2-Dehydropantoate	Organic compounds	Organic acids and derivatives	Keto acids and derivatives	Short-chain keto acids and derivatives	0	38	NA	C00966	NA
C00969	3-Hydroxypropanal	C3H6O2	74.036779432	OCCC=O	InChI=1S/C3H6O2/c4-2-1-3-5/h2,5H,1,3H2	AKXKFZDCRYJKTF-UHFFFAOYSA-N	AKXKFZDCRYJKTF	KEGG_MRN	known_known	C00969	3-Hydroxypropanal	Organic compounds	Organic oxygen compounds	Organooxygen compounds	Carbonyl compounds	0	75049	HMDB0003453	C00969	NA
C00971	4-Pyridoxolactone	C8H7NO3	165.042593084	O=C1OCc2c1c(O)c(nc2)C	InChI=1S/C8H7NO3/c1-4-7(10)6-5(2-9-4)3-12-8(6)11/h2,10H,3H2,1H3	HHPDVQLBYQFYFA-UHFFFAOYSA-N	HHPDVQLBYQFYFA	KEGG_MRN	known_known	C00971	4-Pyridoxolactone	Organic compounds	Organoheterocyclic compounds	Pyridines and derivatives	Pyridinecarboxylic acids and derivatives	0	151228	HMDB0003454	C00971	NA
C00974	Dihydrokaempferol	C15H12O6	288.06338810399996	Oc1ccc(cc1)[C@H]1Oc2cc(O)cc(c2C(=O)[C@@H]1O)O	InChI=1S/C15H12O6/c16-8-3-1-7(2-4-8)15-14(20)13(19)12-10(18)5-9(17)6-11(12)21-15/h1-6,14-18,20H/t14-,15+/m0/s1	PADQINQHPQKXNL-LSDHHAIUSA-N	PADQINQHPQKXNL	KEGG_MRN	known_known	C00974	Dihydrokaempferol	Organic compounds	Phenylpropanoids and polyketides	Flavonoids	Flavans	0	662	HMDB0030847	C00974	NA
C00975	Dihydroxyfumarate	C4H4O6	148.000787848	O/C(=C(\C(=O)O)/O)/C(=O)O	InChI=1S/C4H4O6/c5-1(3(7)8)2(6)4(9)10/h5-6H,(H,7,8)(H,9,10)/b2-1+	BZCOSCNPHJNQBP-OWOJBTEDSA-N	BZCOSCNPHJNQBP	KEGG_MRN	known_known	C00975	Dihydroxyfumarate	Organic compounds	Lipids and lipid-like molecules	Fatty Acyls	Fatty acids and conjugates	0	54678503	NA	C00975	L0455
C00976	GDP-D-mannuronate	C16H23N5O17P2	619.0564175359999	O[C@@H]1[C@@H](COP(=O)(OP(=O)(O[C@H]2O[C@H](C(=O)O)[C@H]([C@@H]([C@@H]2O)O)O)O)O)O[C@H]([C@@H]1O)n1cnc2c1[nH]c(N)nc2=O	InChI=1S/C16H23N5O17P2/c17-16-19-11-4(12(27)20-16)18-2-21(11)13-8(25)5(22)3(35-13)1-34-39(30,31)38-40(32,33)37-15-9(26)6(23)7(24)10(36-15)14(28)29/h2-3,5-10,13,15,22-26H,1H2,(H,28,29)(H,30,31)(H,32,33)(H3,17,19,20,27)/t3-,5-,6+,7+,8-,9+,10+,13-,15-/m1/s1	DNBSDUDYNPJVCN-ZXTXFPBHSA-N	DNBSDUDYNPJVCN	KEGG_MRN	known_known	C00976	GDP-D-mannuronate	Organic compounds	Nucleosides, nucleotides, and analogues	Purine nucleotides	Purine nucleotide sugars	0	447152	NA	C00976	NA
C00977	L-Tryptophanamide	C11H13N3O	203.105862036	NC(=O)[C@H](Cc1c[nH]c2c1cccc2)N	InChI=1S/C11H13N3O/c12-9(11(13)15)5-7-6-14-10-4-2-1-3-8(7)10/h1-4,6,9,14H,5,12H2,(H2,13,15)/t9-/m0/s1	JLSKPBDKNIXMBS-VIFPVBQESA-N	JLSKPBDKNIXMBS	KEGG_MRN	known_known	C00977	L-Tryptophanamide	Organic compounds	Organoheterocyclic compounds	Indoles and derivatives	Tryptamines and derivatives	0	439356	NA	C00977	NA
C00978	N-Acetylserotonin	C12H14N2O2	218.105527688	CC(=O)NCCc1c[nH]c2c1cc(O)cc2	InChI=1S/C12H14N2O2/c1-8(15)13-5-4-9-7-14-12-3-2-10(16)6-11(9)12/h2-3,6-7,14,16H,4-5H2,1H3,(H,13,15)	MVAWJSIDNICKHF-UHFFFAOYSA-N	MVAWJSIDNICKHF	KEGG_MRN	known_known	C00978	N-Acetylserotonin	Organic compounds	Organoheterocyclic compounds	Indoles and derivatives	Hydroxyindoles	0	903	HMDB0001238	C00978	S0130
C00979	O-Acetyl-L-serine	C5H9NO4	147.05315776799998	CC(=O)OC[C@@H](C(=O)O)N	InChI=1S/C5H9NO4/c1-3(7)10-2-4(6)5(8)9/h4H,2,6H2,1H3,(H,8,9)/t4-/m0/s1	VZXPDPZARILFQX-BYPYZUCNSA-N	VZXPDPZARILFQX	KEGG_MRN	known_known	C00979	O-Acetyl-L-serine	Organic compounds	Organic acids and derivatives	Carboxylic acids and derivatives	Amino acids, peptides, and analogues	0	99478	HMDB0003011	C00979	L0128
C00982	Renilla luciferin	C26H21N3O2	407.163376912	Oc1ccc(cc1)c1[nH]c(Cc2ccccc2)c2n(c1)c(=O)c(n2)Cc1ccccc1	InChI=1S/C26H21N3O2/c30-21-13-11-20(12-14-21)24-17-29-25(22(27-24)15-18-7-3-1-4-8-18)28-23(26(29)31)16-19-9-5-2-6-10-19/h1-14,17,27,30H,15-16H2	KAEGGIFPLJZUOZ-UHFFFAOYSA-N	KAEGGIFPLJZUOZ	KEGG_MRN	known_known	C00982	Renilla luciferin	Organic compounds	Organoheterocyclic compounds	Imidazopyrazines	NA	0	NA	NA	C00982	NA
C00984	alpha-D-Galactose	C6H12O6	180.06338810399998	OC[C@H]1O[C@H](O)[C@@H]([C@H]([C@H]1O)O)O	InChI=1S/C6H12O6/c7-1-2-3(8)4(9)5(10)6(11)12-2/h2-11H,1H2/t2-,3+,4+,5-,6+/m1/s1	WQZGKKKJIJFFOK-PHYPRBDBSA-N	WQZGKKKJIJFFOK	KEGG_MRN	known_known	C00031;C00124;C00159;C00221;C00267;C00737;C00738;C00936;C00962;C00984;C01487;C01825;C02209;C06464;C06465;C06466;C06467;C15923;C21032;C21050	D-Glucose;D-Galactose;D-Mannose;beta-D-Glucose;alpha-D-Glucose;D-Aldose;D-Hexose;alpha-D-Mannose;beta-D-Galactose;alpha-D-Galactose;D-Allose;L-Galactose;beta-D-Mannose;D-Altrose;D-Gulose;D-Idose;D-Talose;L-Gulose;L-Altrose;L-Idose	Organic compounds	Organic oxygen compounds	Organooxygen compounds	Carbohydrates and carbohydrate conjugates	0	439357	HMDB0000143	C00984	NA
C00986	1,3-Diaminopropane	C3H10N2	74.08439831999999	NCCCN	InChI=1S/C3H10N2/c4-2-1-3-5/h1-5H2	XFNJVJPLKCPIBV-UHFFFAOYSA-N	XFNJVJPLKCPIBV	KEGG_MRN	known_known	C00986	1,3-Diaminopropane	Organic compounds	Organic nitrogen compounds	Organonitrogen compounds	Amines	0	428	HMDB0000002	C00986	S0309
C00988	2-Phosphoglycolate	C2H5O6P	155.98237451	OC(=O)COP(=O)(O)O	InChI=1S/C2H5O6P/c3-2(4)1-8-9(5,6)7/h1H2,(H,3,4)(H2,5,6,7)	ASCFNMCAHFUBCO-UHFFFAOYSA-N	ASCFNMCAHFUBCO	KEGG_MRN	known_known	C00988	2-Phosphoglycolate	Organic compounds	Organic acids and derivatives	Organic phosphoric acids and derivatives	Phosphate esters	0	529	HMDB0000816	C00988	L0462
C00989	4-Hydroxybutanoic acid	C4H8O3	104.04734411599999	OCCCC(=O)O	InChI=1S/C4H8O3/c5-3-1-2-4(6)7/h5H,1-3H2,(H,6,7)	SJZRECIVHVDYJC-UHFFFAOYSA-N	SJZRECIVHVDYJC	KEGG_MRN	known_known	C00989;C01991	4-Hydroxybutanoic acid;4-Hydroxyacid	Organic compounds	Lipids and lipid-like molecules	Fatty Acyls	Fatty acids and conjugates	0	10413	HMDB0000710	C00989	NA
C00990	5-Aminopentanamide	C5H12N2O	116.094963004	NCCCCC(=O)N	InChI=1S/C5H12N2O/c6-4-2-1-3-5(7)8/h1-4,6H2,(H2,7,8)	OTIAVLWNTIXJDO-UHFFFAOYSA-N	OTIAVLWNTIXJDO	KEGG_MRN	known_known	C00990	5-Aminopentanamide	Organic compounds	Organic acids and derivatives	Carboxylic acids and derivatives	Amino acids, peptides, and analogues	0	439358	HMDB0012176	C00990	NA
C00993	D-Alanyl-D-alanine	C6H12N2O3	160.084792244	C[C@H](C(=O)O)NC(=O)[C@H](N)C	InChI=1S/C6H12N2O3/c1-3(7)5(9)8-4(2)6(10)11/h3-4H,7H2,1-2H3,(H,8,9)(H,10,11)/t3-,4-/m1/s1	DEFJQIDDEAULHB-QWWZWVQMSA-N	DEFJQIDDEAULHB	KEGG_MRN	known_known	C00993	D-Alanyl-D-alanine	Organic compounds	Organic acids and derivatives	Carboxylic acids and derivatives	Amino acids, peptides, and analogues	0	5460362	HMDB0003459	C00993	L0229
C01001	Formylmethanofuran	C35H44N4O16	776.2752313279999	O=CNCc1occ(c1)COc1ccc(cc1)CCNC(=O)CC[C@@H](C(=O)O)NC(=O)CC[C@@H](C(=O)O)NC(=O)CCC(C(C(=O)O)CCC(=O)O)C(=O)O	InChI=1S/C35H44N4O16/c40-19-36-16-23-15-21(18-55-23)17-54-22-3-1-20(2-4-22)13-14-37-28(41)10-7-26(34(50)51)39-30(43)11-8-27(35(52)53)38-29(42)9-5-24(32(46)47)25(33(48)49)6-12-31(44)45/h1-4,15,18-19,24-27H,5-14,16-17H2,(H,36,40)(H,37,41)(H,38,42)(H,39,43)(H,44,45)(H,46,47)(H,48,49)(H,50,51)(H,52,53)/t24?,25?,26-,27-/m0/s1	RGBIJPWAWLXPOC-NBAFEDJBSA-N	RGBIJPWAWLXPOC	KEGG_MRN	known_known	C01001	Formylmethanofuran	Organic compounds	Organic acids and derivatives	Carboxylic acids and derivatives	Amino acids, peptides, and analogues	0	NA	NA	C01001	NA
C01004	N-Methylnicotinate	C7H7NO2	137.047678464	C[n+]1cccc(c1)C(=O)[O-]	InChI=1S/C7H7NO2/c1-8-4-2-3-6(5-8)7(9)10/h2-5H,1H3	WWNNZCOKKKDOPX-UHFFFAOYSA-N	WWNNZCOKKKDOPX	KEGG_MRN	known_known	C01004	N-Methylnicotinate	Organic compounds	Alkaloids and derivatives	NA	NA	0	5570	HMDB0000875	C01004	L0464
C01005	O-Phospho-L-serine	C3H8NO6P	185.00892360599997	OC(=O)[C@H](COP(=O)(O)O)N	InChI=1S/C3H8NO6P/c4-2(3(5)6)1-10-11(7,8)9/h2H,1,4H2,(H,5,6)(H2,7,8,9)/t2-/m0/s1	BZQFBWGGLXLEPQ-REOHCLBHSA-N	BZQFBWGGLXLEPQ	KEGG_MRN	known_known	C01005;C02532	O-Phospho-L-serine;O-Phospho-D-serine	Organic compounds	Organic acids and derivatives	Carboxylic acids and derivatives	Amino acids, peptides, and analogues	0	68841	HMDB0000272	C01005	S0065
C01007	Reduced riboflavin	C17H22N4O6	378.153934424	OC[C@H]([C@H]([C@H](Cn1c2cc(C)c(cc2[nH]c2c1[nH]c(=O)[nH]c2=O)C)O)O)O	InChI=1S/C17H22N4O6/c1-7-3-9-10(4-8(7)2)21(5-11(23)14(25)12(24)6-22)15-13(18-9)16(26)20-17(27)19-15/h3-4,11-12,14,18,22-25H,5-6H2,1-2H3,(H2,19,20,26,27)/t11-,12+,14-/m0/s1	SGSVWAYHEWEQET-SCRDCRAPSA-N	SGSVWAYHEWEQET	KEGG_MRN	known_known	C01007	Reduced riboflavin	Organic compounds	Organoheterocyclic compounds	Pteridines and derivatives	Alloxazines and isoalloxazines	0	NA	NA	C01007	NA
C01008	Trimethylsulfonium	C3H9S	77.042496288	C[S+](C)C	InChI=1S/C3H9S/c1-4(2)3/h1-3H3/q+1	NRZWQKGABZFFKE-UHFFFAOYSA-N	NRZWQKGABZFFKE	KEGG_MRN	known_known	C01008	Trimethylsulfonium	Organic compounds	Organosulfur compounds	NA	NA	0	1147	HMDB0012295	C01008	NA
C01010	Urea-1-carboxylate	C2H4N2O3	104.02219198799999	NC(=O)NC(=O)O	InChI=1S/C2H4N2O3/c3-1(5)4-2(6)7/h(H,6,7)(H3,3,4,5)	AVWRKZWQTYIKIY-UHFFFAOYSA-N	AVWRKZWQTYIKIY	KEGG_MRN	known_known	C01010	Urea-1-carboxylate	Organic compounds	Organic acids and derivatives	Organic carbonic acids and derivatives	Ureas	0	23678447	NA	C01010	NA
C01011	(3S)-Citramalyl-CoA	C26H42N7O20P3S	897.1418176340001	C[C@@](C(=O)O)(CC(=O)SCCNC(=O)CCNC(=O)[C@@H](C(COP(=O)(OP(=O)(OC[C@H]1O[C@H]([C@@H]([C@@H]1OP(=O)(O)O)O)n1cnc2c1ncnc2N)O)O)(C)C)O)O	InChI=1S/C26H42N7O20P3S/c1-25(2,19(37)22(38)29-5-4-14(34)28-6-7-57-15(35)8-26(3,41)24(39)40)10-50-56(47,48)53-55(45,46)49-9-13-18(52-54(42,43)44)17(36)23(51-13)33-12-32-16-20(27)30-11-31-21(16)33/h11-13,17-19,23,36-37,41H,4-10H2,1-3H3,(H,28,34)(H,29,38)(H,39,40)(H,45,46)(H,47,48)(H2,27,30,31)(H2,42,43,44)/t13-,17-,18-,19+,23-,26+/m1/s1	XYGOWHUIVNMEIA-XBVYHAPZSA-N	XYGOWHUIVNMEIA	KEGG_MRN	known_known	C00904;C01011;C20746	Citramalyl-CoA;(3S)-Citramalyl-CoA;(3R)-Citramalyl-CoA	Organic compounds	Lipids and lipid-like molecules	Fatty Acyls	Fatty acyl thioesters	0	11966212	NA	C01011	NA
C01012	(R)-Pantolactone	C6H10O3	130.06299417999998	O[C@H]1C(=O)OCC1(C)C	InChI=1S/C6H10O3/c1-6(2)3-9-5(8)4(6)7/h4,7H,3H2,1-2H3/t4-/m0/s1	SERHXTVXHNVDKA-BYPYZUCNSA-N	SERHXTVXHNVDKA	KEGG_MRN	known_known	C01012	(R)-Pantolactone	Organic compounds	Organoheterocyclic compounds	Lactones	Gamma butyrolactones	0	NA	NA	C01012	NA
C01013	3-Hydroxypropanoate	C3H6O3	90.03169405199999	OCCC(=O)O	InChI=1S/C3H6O3/c4-2-1-3(5)6/h4H,1-2H2,(H,5,6)	ALRHLSYJTWAHJZ-UHFFFAOYSA-N	ALRHLSYJTWAHJZ	KEGG_MRN	known_known	C01013	3-Hydroxypropanoate	Organic compounds	Organic acids and derivatives	Hydroxy acids and derivatives	Beta hydroxy acids and derivatives	0	68152	HMDB0000700	C01013	L0205
C01019	6-Deoxy-L-galactose	C6H12O5	164.06847348399998	O[C@@H]1[C@H](C)OC([C@H]([C@@H]1O)O)O	InChI=1S/C6H12O5/c1-2-3(7)4(8)5(9)6(10)11-2/h2-10H,1H3/t2-,3+,4+,5-,6?/m0/s1	SHZGCJCMOBCMKK-DHVFOXMCSA-N	SHZGCJCMOBCMKK	KEGG_MRN	known_known	C00507;C01018;C01019;C01684;C02095;C02338;C02476;C02522;C08352;C20835;C20836;C21033;C21058	L-Rhamnose;6-Deoxy-D-galactose;6-Deoxy-L-galactose;D-Rhamnose;beta-D-Fucose;beta-L-Rhamnose;alpha-L-Rhamnose;6-Deoxy-D-glucose;Quinovose;alpha-L-Fucopyranose;beta-L-Fucopyranose;6-Deoxy-L-altrose;6-Deoxy-D-talose	Organic compounds	Organic oxygen compounds	Organooxygen compounds	Carbohydrates and carbohydrate conjugates	0	17106	HMDB0000174	C01019	NA
C01020	6-Hydroxynicotinate	C6H5NO3	139.02694302	OC(=O)c1ccc(=O)[nH]c1	InChI=1S/C6H5NO3/c8-5-2-1-4(3-7-5)6(9)10/h1-3H,(H,7,8)(H,9,10)	BLHCMGRVFXRYRN-UHFFFAOYSA-N	BLHCMGRVFXRYRN	KEGG_MRN	known_known	C01020	6-Hydroxynicotinate	Organic compounds	Organoheterocyclic compounds	Pyridines and derivatives	Pyridinecarboxylic acids and derivatives	0	72924	HMDB0002658	C01020	S0263
C01024	Hydroxymethylbilane	C40H46N4O17	854.2857960119999	OCc1[nH]c(c(c1CC(=O)O)CCC(=O)O)Cc1[nH]c(c(c1CC(=O)O)CCC(=O)O)Cc1[nH]c(c(c1CC(=O)O)CCC(=O)O)Cc1[nH]cc(c1CC(=O)O)CCC(=O)O	InChI=1S/C40H46N4O17/c45-17-32-25(12-40(60)61)21(4-8-36(52)53)29(44-32)15-31-24(11-39(58)59)20(3-7-35(50)51)28(43-31)14-30-23(10-38(56)57)19(2-6-34(48)49)27(42-30)13-26-22(9-37(54)55)18(16-41-26)1-5-33(46)47/h16,41-45H,1-15,17H2,(H,46,47)(H,48,49)(H,50,51)(H,52,53)(H,54,55)(H,56,57)(H,58,59)(H,60,61)	WDFJYRZCZIUBPR-UHFFFAOYSA-N	WDFJYRZCZIUBPR	KEGG_MRN	known_known	C01024	Hydroxymethylbilane	Organic compounds	Organoheterocyclic compounds	Tetrapyrroles and derivatives	NA	0	788	HMDB0001137	C01024	NA
C01026	N,N-Dimethylglycine	C4H9NO2	103.063328528	CN(CC(=O)O)C	InChI=1S/C4H9NO2/c1-5(2)3-4(6)7/h3H2,1-2H3,(H,6,7)	FFDGPVCHZBVARC-UHFFFAOYSA-N	FFDGPVCHZBVARC	KEGG_MRN	known_known	C01026	N,N-Dimethylglycine	Organic compounds	Organic acids and derivatives	Carboxylic acids and derivatives	Amino acids, peptides, and analogues	0	673	HMDB0000092	C01026	L0268
C01028	N6-Hydroxy-L-lysine	C6H14N2O3	162.100442308	ONCCCC[C@@H](C(=O)O)N	InChI=1S/C6H14N2O3/c7-5(6(9)10)3-1-2-4-8-11/h5,8,11H,1-4,7H2,(H,9,10)/t5-/m0/s1	FZQOIMPLZAYIKU-YFKPBYRVSA-N	FZQOIMPLZAYIKU	KEGG_MRN	known_known	C01028	N6-Hydroxy-L-lysine	Organic compounds	Organic acids and derivatives	Carboxylic acids and derivatives	Amino acids, peptides, and analogues	0	NA	NA	C01028	NA
C01029	N8-Acetylspermidine	C9H21N3O	187.168462292	NCCCNCCCCNC(=O)C	InChI=1S/C9H21N3O/c1-9(13)12-8-3-2-6-11-7-4-5-10/h11H,2-8,10H2,1H3,(H,12,13)	FONIWJIDLJEJTL-UHFFFAOYSA-N	FONIWJIDLJEJTL	KEGG_MRN	known_known	C01029	N8-Acetylspermidine	Organic compounds	Organic acids and derivatives	Carboximidic acids and derivatives	Carboximidic acids	0	123689	HMDB0002189	C01029	L0220
C01031	S-Formylglutathione	C11H17N3O7S	335.07872088400006	O=CSC[C@@H](C(=O)NCC(=O)O)NC(=O)CC[C@@H](C(=O)O)N	InChI=1S/C11H17N3O7S/c12-6(11(20)21)1-2-8(16)14-7(4-22-5-15)10(19)13-3-9(17)18/h5-7H,1-4,12H2,(H,13,19)(H,14,16)(H,17,18)(H,20,21)/t6-,7-/m0/s1	FHXAGOICBFGEBF-BQBZGAKWSA-N	FHXAGOICBFGEBF	KEGG_MRN	known_known	C01031	S-Formylglutathione	Organic compounds	Organic acids and derivatives	Carboxylic acids and derivatives	Amino acids, peptides, and analogues	0	189122	HMDB0001550	C01031	NA
C01033	2-Methylbutanoyl-CoA	C26H44N7O17P3S	851.172723838	CCC(C(=O)SCCNC(=O)CCNC(=O)[C@@H](C(COP(=O)(OP(=O)(OC[C@H]1O[C@H]([C@@H]([C@@H]1OP(=O)(O)O)O)n1cnc2c1ncnc2N)O)O)(C)C)O)C	InChI=1S/C26H44N7O17P3S/c1-5-14(2)25(38)54-9-8-28-16(34)6-7-29-23(37)20(36)26(3,4)11-47-53(44,45)50-52(42,43)46-10-15-19(49-51(39,40)41)18(35)24(48-15)33-13-32-17-21(27)30-12-31-22(17)33/h12-15,18-20,24,35-36H,5-11H2,1-4H3,(H,28,34)(H,29,37)(H,42,43)(H,44,45)(H2,27,30,31)(H2,39,40,41)/t14?,15-,18-,19-,20+,24-/m1/s1	LYNVNYDEQMMNMZ-XGXNYEOVSA-N	LYNVNYDEQMMNMZ	KEGG_MRN	known_known	C01033;C15980	2-Methylbutanoyl-CoA;(S)-2-Methylbutanoyl-CoA	Organic compounds	Lipids and lipid-like molecules	Fatty Acyls	Fatty acyl thioesters	0	11966141	NA	C01033	NA
C01034	3-Oxo-Delta5-steroid	C19H28O	272.214015516	O=C1CCC2(C(=CCC3C2CCC2(C3CCC2)C)C1)C	InChI=1S/C19H28O/c1-18-9-3-4-16(18)15-6-5-13-12-14(20)7-11-19(13,2)17(15)8-10-18/h5,15-17H,3-4,6-12H2,1-2H3	BTWXCZBMTLSXQW-UHFFFAOYSA-N	BTWXCZBMTLSXQW	KEGG_MRN	known_known	C01034	3-Oxo-Delta5-steroid	Organic compounds	Lipids and lipid-like molecules	Steroids and steroid derivatives	Androstane steroids	0	NA	NA	C01034	NA
C01035	4-Guanidinobutanoate	C5H11N3O2	145.085126592	OC(=O)CCCN=C(N)N	InChI=1S/C5H11N3O2/c6-5(7)8-3-1-2-4(9)10/h1-3H2,(H,9,10)(H4,6,7,8)	TUHVEAJXIMEOSA-UHFFFAOYSA-N	TUHVEAJXIMEOSA	KEGG_MRN	known_known	C01035	4-Guanidinobutanoate	Organic compounds	Organic acids and derivatives	Carboxylic acids and derivatives	Amino acids, peptides, and analogues	0	500	HMDB0003464	C01035	L0158
C01036	4-Maleylacetoacetate	C8H8O6	200.03208797599999	O=C(CC(=O)CC(=O)O)/C=C\C(=O)O	InChI=1S/C8H8O6/c9-5(1-2-7(11)12)3-6(10)4-8(13)14/h1-2H,3-4H2,(H,11,12)(H,13,14)/b2-1-	GACSIVHAIFQKTC-UPHRSURJSA-N	GACSIVHAIFQKTC	KEGG_MRN	known_known	C01036;C01061	4-Maleylacetoacetate;4-Fumarylacetoacetate	Organic compounds	Organic acids and derivatives	Keto acids and derivatives	Medium-chain keto acids and derivatives	0	5280393	HMDB0002052	C01036	NA
C01037	7,8-Diaminononanoate	C9H20N2O2	188.15247788	OC(=O)CCCCCC(C(N)C)N	InChI=1S/C9H20N2O2/c1-7(10)8(11)5-3-2-4-6-9(12)13/h7-8H,2-6,10-11H2,1H3,(H,12,13)	KCEGBPIYGIWCDH-UHFFFAOYSA-N	KCEGBPIYGIWCDH	KEGG_MRN	known_known	C01037	7,8-Diaminononanoate	Organic compounds	Lipids and lipid-like molecules	Fatty Acyls	Fatty acids and conjugates	0	652	NA	C01037	NA
C01040	L-Gulono-1,4-lactone	C6H10O6	178.04773803999998	OC[C@@H]([C@H]1OC(=O)[C@H]([C@H]1O)O)O	InChI=1S/C6H10O6/c7-1-2(8)5-3(9)4(10)6(11)12-5/h2-5,7-10H,1H2/t2-,3+,4-,5+/m0/s1	SXZYCXMUPBBULW-SKNVOMKLSA-N	SXZYCXMUPBBULW	KEGG_MRN	known_known	C01040;C01115;C03107;C03383;C05410	L-Gulono-1,4-lactone;L-Galactono-1,4-lactone;D-Glucono-1,4-lactone;D-Galactono-1,4-lactone;Gulono-1,4-lactone	Organic compounds	Organoheterocyclic compounds	Lactones	Gamma butyrolactones	0	439373	HMDB0003466	C01040	NA
C01042	N-Acetyl-L-aspartate	C6H9NO5	175.048072388	OC(=O)C[C@@H](C(=O)O)NC(=O)C	InChI=1S/C6H9NO5/c1-3(8)7-4(6(11)12)2-5(9)10/h4H,2H2,1H3,(H,7,8)(H,9,10)(H,11,12)/t4-/m0/s1	OTCCIMWXFLJLIA-BYPYZUCNSA-N	OTCCIMWXFLJLIA	KEGG_MRN	known_known	C01042	N-Acetyl-L-aspartate	Organic compounds	Organic acids and derivatives	Carboxylic acids and derivatives	Amino acids, peptides, and analogues	0	65065	HMDB0000812	C01042	S0246
C01043	N-Carbamoylsarcosine	C4H8N2O3	132.053492116	OC(=O)CN(C(=O)N)C	InChI=1S/C4H8N2O3/c1-6(4(5)9)2-3(7)8/h2H2,1H3,(H2,5,9)(H,7,8)	SREKYKXYSQMOIB-UHFFFAOYSA-N	SREKYKXYSQMOIB	KEGG_MRN	known_known	C01043	N-Carbamoylsarcosine	Organic compounds	Organic acids and derivatives	Carboxylic acids and derivatives	Amino acids, peptides, and analogues	0	439375	HMDB0012265	C01043	NA
C01044	N-Formyl-L-aspartate	C5H7NO5	161.032422324	O=CN[C@H](C(=O)O)CC(=O)O	InChI=1S/C5H7NO5/c7-2-6-3(5(10)11)1-4(8)9/h2-3H,1H2,(H,6,7)(H,8,9)(H,10,11)/t3-/m0/s1	MQUUQXIFCBBFDP-VKHMYHEASA-N	MQUUQXIFCBBFDP	KEGG_MRN	known_known	C01044	N-Formyl-L-aspartate	Organic compounds	Organic acids and derivatives	Carboxylic acids and derivatives	Amino acids, peptides, and analogues	0	88052	HMDB0060495	C01044	NA
C01045	N-Formyl-L-glutamate	C6H9NO5	175.048072388	O=CN[C@H](C(=O)O)CCC(=O)O	InChI=1S/C6H9NO5/c8-3-7-4(6(11)12)1-2-5(9)10/h3-4H,1-2H2,(H,7,8)(H,9,10)(H,11,12)/t4-/m0/s1	ADZLWSMFHHHOBV-BYPYZUCNSA-N	ADZLWSMFHHHOBV	KEGG_MRN	known_known	C01045	N-Formyl-L-glutamate	Organic compounds	Organic acids and derivatives	Carboxylic acids and derivatives	Amino acids, peptides, and analogues	0	439376	HMDB0003470	C01045	NA
C01046	N-Methyl-L-glutamate	C6H11NO4	161.06880783199998	CN[C@H](C(=O)O)CCC(=O)O	InChI=1S/C6H11NO4/c1-7-4(6(10)11)2-3-5(8)9/h4,7H,2-3H2,1H3,(H,8,9)(H,10,11)/t4-/m0/s1	XLBVNMSMFQMKEY-BYPYZUCNSA-N	XLBVNMSMFQMKEY	KEGG_MRN	known_known	C01046	N-Methyl-L-glutamate	Organic compounds	Organic acids and derivatives	Carboxylic acids and derivatives	Amino acids, peptides, and analogues	0	439377	HMDB0062660	C01046	NA
C01047	N5-Ethyl-L-glutamine	C7H14N2O3	174.100442308	CCNC(=O)CC[C@@H](C(=O)O)N	InChI=1S/C7H14N2O3/c1-2-9-6(10)4-3-5(8)7(11)12/h5H,2-4,8H2,1H3,(H,9,10)(H,11,12)/t5-/m0/s1	DATAGRPVKZEWHA-YFKPBYRVSA-N	DATAGRPVKZEWHA	KEGG_MRN	known_known	C01047	N5-Ethyl-L-glutamine	Organic compounds	Organic acids and derivatives	Carboxylic acids and derivatives	Amino acids, peptides, and analogues	0	439378	HMDB0034365	C01047	NA
C01050	UDP-N-acetylmuramate	C20H31N3O19P2	679.102699032	OC[C@H]1O[C@H](OP(=O)(OP(=O)(OC[C@H]2O[C@H]([C@@H]([C@@H]2O)O)n2ccc(=O)[nH]c2=O)O)O)[C@@H]([C@H]([C@@H]1O)O[C@@H](C(=O)O)C)NC(=O)C	InChI=1S/C20H31N3O19P2/c1-7(18(30)31)38-16-12(21-8(2)25)19(40-9(5-24)14(16)28)41-44(35,36)42-43(33,34)37-6-10-13(27)15(29)17(39-10)23-4-3-11(26)22-20(23)32/h3-4,7,9-10,12-17,19,24,27-29H,5-6H2,1-2H3,(H,21,25)(H,30,31)(H,33,34)(H,35,36)(H,22,26,32)/t7-,9-,10-,12-,13-,14-,15-,16-,17-,19-/m1/s1	NQBRVZNDBBMBLJ-MQTLHLSBSA-N	NQBRVZNDBBMBLJ	KEGG_MRN	known_known	C01050	UDP-N-acetylmuramate	Organic compounds	Nucleosides, nucleotides, and analogues	Pyrimidine nucleotides	Pyrimidine nucleotide sugars	0	NA	NA	C01050	NA
C01051	Uroporphyrinogen III	C40H44N4O16	836.2752313279999	OC(=O)CCc1c2Cc3[nH]c(c(c3CC(=O)O)CCC(=O)O)Cc3[nH]c(Cc4[nH]c(Cc(c1CC(=O)O)[nH]2)c(CCC(=O)O)c4CC(=O)O)c(c3CCC(=O)O)CC(=O)O	InChI=1S/C40H44N4O16/c45-33(46)5-1-17-21(9-37(53)54)29-14-27-19(3-7-35(49)50)22(10-38(55)56)30(43-27)15-28-20(4-8-36(51)52)24(12-40(59)60)32(44-28)16-31-23(11-39(57)58)18(2-6-34(47)48)26(42-31)13-25(17)41-29/h41-44H,1-16H2,(H,45,46)(H,47,48)(H,49,50)(H,51,52)(H,53,54)(H,55,56)(H,57,58)(H,59,60)	HUHWZXWWOFSFKF-UHFFFAOYSA-N	HUHWZXWWOFSFKF	KEGG_MRN	known_known	C01051	Uroporphyrinogen III	Organic compounds	Organoheterocyclic compounds	Tetrapyrroles and derivatives	Porphyrins	0	1179	HMDB0001086	C01051	NA
C01053	(R)-4-Dehydropantoate	C6H10O4	146.0579088	O=CC([C@H](C(=O)O)O)(C)C	InChI=1S/C6H10O4/c1-6(2,3-7)4(8)5(9)10/h3-4,8H,1-2H3,(H,9,10)/t4-/m0/s1	HVMPYIKTQSOMHA-BYPYZUCNSA-N	HVMPYIKTQSOMHA	KEGG_MRN	known_known	C01053	(R)-4-Dehydropantoate	Organic compounds	Lipids and lipid-like molecules	Fatty Acyls	Fatty acids and conjugates	0	NA	NA	C01053	NA
C01054	(S)-2,3-Epoxysqualene	C30H50O	426.38616622	C/C(=C\CC/C=C(/CC/C=C(/CC[C@@H]1OC1(C)C)\C)\C)/CC/C=C(/CCC=C(C)C)\C	InChI=1S/C30H50O/c1-24(2)14-11-17-27(5)20-12-18-25(3)15-9-10-16-26(4)19-13-21-28(6)22-23-29-30(7,8)31-29/h14-16,20-21,29H,9-13,17-19,22-23H2,1-8H3/b25-15+,26-16+,27-20+,28-21+/t29-/m0/s1	QYIMSPSDBYKPPY-RSKUXYSASA-N	QYIMSPSDBYKPPY	KEGG_MRN	known_known	C01054	(S)-2,3-Epoxysqualene	Organic compounds	Lipids and lipid-like molecules	Prenol lipids	Triterpenoids	0	5459811	HMDB0059621	C01054	NA
C01056	(S)-6-Hydroxynicotine	C10H14N2O	178.110613068	CN1CCC[C@H]1c1ccc(=O)[nH]c1	InChI=1S/C10H14N2O/c1-12-6-2-3-9(12)8-4-5-10(13)11-7-8/h4-5,7,9H,2-3,6H2,1H3,(H,11,13)/t9-/m0/s1	ATRCOGLZUCICIV-VIFPVBQESA-N	ATRCOGLZUCICIV	KEGG_MRN	known_known	C01056;C03043	(S)-6-Hydroxynicotine;(R)-6-Hydroxynicotine	Organic compounds	Organoheterocyclic compounds	Pyridines and derivatives	Pyrrolidinylpyridines	0	NA	NA	C01056	NA
C01059	2,5-Dihydroxypyridine	C5H5NO2	111.0320284	Oc1ccc(=O)[nH]c1	InChI=1S/C5H5NO2/c7-4-1-2-5(8)6-3-4/h1-3,7H,(H,6,8)	CHGPEDOMXOLANF-UHFFFAOYSA-N	CHGPEDOMXOLANF	KEGG_MRN	known_known	C01059	2,5-Dihydroxypyridine	Organic compounds	Organoheterocyclic compounds	Pyridines and derivatives	Hydropyridines	0	NA	NA	C01059	NA
C01060	3,5-Diiodo-L-tyrosine	C9H9I2NO3	432.867189148	OC(=O)[C@H](Cc1cc(I)c(c(c1)I)O)N	InChI=1S/C9H9I2NO3/c10-5-1-4(2-6(11)8(5)13)3-7(12)9(14)15/h1-2,7,13H,3,12H2,(H,14,15)/t7-/m0/s1	NYPYHUZRZVSYKL-ZETCQYMHSA-N	NYPYHUZRZVSYKL	KEGG_MRN	known_known	C01060	3,5-Diiodo-L-tyrosine	Organic compounds	Organic acids and derivatives	Carboxylic acids and derivatives	Amino acids, peptides, and analogues	0	9305	HMDB0003474	C01060	L0456
C01061	4-Fumarylacetoacetate	C8H8O6	200.03208797599999	O=C(CC(=O)CC(=O)O)/C=C/C(=O)O	InChI=1S/C8H8O6/c9-5(1-2-7(11)12)3-6(10)4-8(13)14/h1-2H,3-4H2,(H,11,12)(H,13,14)/b2-1+	GACSIVHAIFQKTC-OWOJBTEDSA-N	GACSIVHAIFQKTC	KEGG_MRN	known_known	C01036;C01061	4-Maleylacetoacetate;4-Fumarylacetoacetate	Organic compounds	Organic acids and derivatives	Keto acids and derivatives	Medium-chain keto acids and derivatives	0	5280398	HMDB0001268	C01061	NA
C01062	5-Dehydro-D-gluconate	C6H10O7	194.04265266	OCC(=O)[C@H]([C@@H]([C@H](C(=O)O)O)O)O	InChI=1S/C6H10O7/c7-1-2(8)3(9)4(10)5(11)6(12)13/h3-5,7,9-11H,1H2,(H,12,13)/t3-,4+,5-/m1/s1	IZSRJDGCGRAUAR-MROZADKFSA-N	IZSRJDGCGRAUAR	KEGG_MRN	known_known	C01062;C21644	5-Dehydro-D-gluconate;5-Dehydro-L-gluconate	Organic compounds	Organic acids and derivatives	Hydroxy acids and derivatives	Medium-chain hydroxy acids and derivatives	0	NA	NA	C01062	NA
C01063	6-Carboxyhexanoyl-CoA	C28H46N7O19P3S	909.178203142	O=C(NCCSC(=O)CCCCCC(=O)O)CCNC(=O)[C@@H](C(COP(=O)(OP(=O)(OC[C@H]1O[C@H]([C@@H]([C@@H]1OP(=O)(O)O)O)n1cnc2c1ncnc2N)O)O)(C)C)O	InChI=1S/C28H46N7O19P3S/c1-28(2,23(41)26(42)31-9-8-17(36)30-10-11-58-19(39)7-5-3-4-6-18(37)38)13-51-57(48,49)54-56(46,47)50-12-16-22(53-55(43,44)45)21(40)27(52-16)35-15-34-20-24(29)32-14-33-25(20)35/h14-16,21-23,27,40-41H,3-13H2,1-2H3,(H,30,36)(H,31,42)(H,37,38)(H,46,47)(H,48,49)(H2,29,32,33)(H2,43,44,45)/t16-,21-,22-,23+,27-/m1/s1	LYCRXMTYUZDUGA-UYRKPTJQSA-N	LYCRXMTYUZDUGA	KEGG_MRN	known_known	C01063	6-Carboxyhexanoyl-CoA	Organic compounds	Lipids and lipid-like molecules	Fatty Acyls	Fatty acyl thioesters	0	3082140	NA	C01063	NA
C01066	Cyclohexane-1,3-dione	C6H8O2	112.052429496	O=C1CCCC(=O)C1	InChI=1S/C6H8O2/c7-5-2-1-3-6(8)4-5/h1-4H2	HJSLFCCWAKVHIW-UHFFFAOYSA-N	HJSLFCCWAKVHIW	KEGG_MRN	known_known	C01066	Cyclohexane-1,3-dione	Organic compounds	Organic oxygen compounds	Organooxygen compounds	Carbonyl compounds	0	10434	NA	C01066	NA
C01068	D-Ribitol 5-phosphate	C5H13O8P	232.034804006	OC[C@@H]([C@@H]([C@@H](COP(=O)(O)O)O)O)O	InChI=1S/C5H13O8P/c6-1-3(7)5(9)4(8)2-13-14(10,11)12/h3-9H,1-2H2,(H2,10,11,12)/t3-,4+,5-/m0/s1	VJDOAZKNBQCAGE-LMVFSUKVSA-N	VJDOAZKNBQCAGE	KEGG_MRN	known_known	C01068;C02895;C03509;C19674	D-Ribitol 5-phosphate;Xylitol 5-phosphate;L-Arabinitol 5-phosphate;D-Arabinitol 1-phosphate	Organic compounds	Organic oxygen compounds	Organooxygen compounds	Carbohydrates and carbohydrate conjugates	0	NA	NA	C01068	NA
C01069	Desulfoglucotropeolin	C14H19NO6S	329.093308328	OC[C@H]1O[C@@H](S/C(=N\O)/Cc2ccccc2)[C@@H]([C@H]([C@@H]1O)O)O	InChI=1S/C14H19NO6S/c16-7-9-11(17)12(18)13(19)14(21-9)22-10(15-20)6-8-4-2-1-3-5-8/h1-5,9,11-14,16-20H,6-7H2/b15-10-/t9-,11-,12+,13-,14+/m1/s1	QXWFHEDNDCNERW-RFEZBLSLSA-N	QXWFHEDNDCNERW	KEGG_MRN	known_known	C01069	Desulfoglucotropeolin	Organic compounds	Organic oxygen compounds	Organooxygen compounds	Carbohydrates and carbohydrate conjugates	0	NA	NA	C01069	NA
C01073	N-Acetyl-beta-alanine	C5H9NO3	131.058243148	OC(=O)CCNC(=O)C	InChI=1S/C5H9NO3/c1-4(7)6-3-2-5(8)9/h2-3H2,1H3,(H,6,7)(H,8,9)	LJLLAWRMBZNPMO-UHFFFAOYSA-N	LJLLAWRMBZNPMO	KEGG_MRN	known_known	C01073	N-Acetyl-beta-alanine	Organic compounds	Organic acids and derivatives	Carboxylic acids and derivatives	Carboxylic acids	0	76406	HMDB0061880	C01073	L0467
C01075	N-Sulfo-D-glucosamine	C6H13NO8S	259.036187376	OC[C@H]1OC(O)[C@@H]([C@H]([C@@H]1O)O)NS(=O)(=O)O	InChI=1S/C6H13NO8S/c8-1-2-4(9)5(10)3(6(11)15-2)7-16(12,13)14/h2-11H,1H2,(H,12,13,14)/t2-,3-,4-,5-,6?/m1/s1	PRDZVHCOEWJPOB-IVMDWMLBSA-N	PRDZVHCOEWJPOB	KEGG_MRN	known_known	C01075	N-Sulfo-D-glucosamine	Organic compounds	Organic oxygen compounds	Organooxygen compounds	Carbohydrates and carbohydrate conjugates	0	NA	NA	C01075	NA
C01077	O-Acetyl-L-homoserine	C6H11NO4	161.06880783199998	CC(=O)OCC[C@@H](C(=O)O)N	InChI=1S/C6H11NO4/c1-4(8)11-3-2-5(7)6(9)10/h5H,2-3,7H2,1H3,(H,9,10)/t5-/m0/s1	FCXZBWSIAGGPCB-YFKPBYRVSA-N	FCXZBWSIAGGPCB	KEGG_MRN	known_known	C01077	O-Acetyl-L-homoserine	Organic compounds	Organic acids and derivatives	Carboxylic acids and derivatives	Amino acids, peptides, and analogues	0	NA	NA	C01077	NA
C01079	Protoporphyrinogen IX	C34H40N4O4	568.30495576	C=Cc1c2Cc3[nH]c(c(c3C)CCC(=O)O)Cc3[nH]c(Cc4[nH]c(Cc(c1C)[nH]2)c(C=C)c4C)c(c3CCC(=O)O)C	InChI=1S/C34H40N4O4/c1-7-21-17(3)25-13-26-19(5)23(9-11-33(39)40)31(37-26)16-32-24(10-12-34(41)42)20(6)28(38-32)15-30-22(8-2)18(4)27(36-30)14-29(21)35-25/h7-8,35-38H,1-2,9-16H2,3-6H3,(H,39,40)(H,41,42)	UHSGPDMIQQYNAX-UHFFFAOYSA-N	UHSGPDMIQQYNAX	KEGG_MRN	known_known	C01079	Protoporphyrinogen IX	Organic compounds	Organoheterocyclic compounds	Tetrapyrroles and derivatives	Porphyrins	0	121893	HMDB0001097	C01079	L0334
C01080	Reduced coenzyme F420	C29H38N5O18P	775.194946006	O=C(N[C@H](C(=O)O)CCC(=O)O)CC[C@@H](C(=O)O)NC(=O)[C@@H](OP(=O)(OC[C@H]([C@H]([C@H](CN1c2cc(O)ccc2Cc2c1[nH]c(=O)[nH]c2=O)O)O)O)O)C	InChI=1S/C29H38N5O18P/c1-12(25(42)31-17(28(46)47)4-6-21(38)30-16(27(44)45)5-7-22(39)40)52-53(49,50)51-11-20(37)23(41)19(36)10-34-18-9-14(35)3-2-13(18)8-15-24(34)32-29(48)33-26(15)43/h2-3,9,12,16-17,19-20,23,35-37,41H,4-8,10-11H2,1H3,(H,30,38)(H,31,42)(H,39,40)(H,44,45)(H,46,47)(H,49,50)(H2,32,33,43,48)/t12-,16-,17-,19-,20+,23-/m0/s1	IXPYGZIWHPPILV-NALJQGANSA-N	IXPYGZIWHPPILV	KEGG_MRN	known_known	C01080	Reduced coenzyme F420	Organic compounds	Organic acids and derivatives	Carboxylic acids and derivatives	Amino acids, peptides, and analogues	0	NA	NA	C01080	NA
C01081	Thiamin monophosphate	C12H18N4O4PS	345.078637686	Cc1ncc(c(n1)N)C[n+]1csc(c1C)CCOP(=O)(O)O	InChI=1S/C12H17N4O4PS/c1-8-11(3-4-20-21(17,18)19)22-7-16(8)6-10-5-14-9(2)15-12(10)13/h5,7H,3-4,6H2,1-2H3,(H3-,13,14,15,17,18,19)/p+1	HZSAJDVWZRBGIF-UHFFFAOYSA-O	HZSAJDVWZRBGIF	KEGG_MRN	known_known	C01081	Thiamin monophosphate	Organic compounds	Organoheterocyclic compounds	Diazines	Pyrimidines and pyrimidine derivatives	0	10761	NA	C01081	NA
C01083	alpha,alpha-Trehalose	C12H22O11	342.116211524	OC[C@H]1O[C@H](O[C@H]2O[C@H](CO)[C@H]([C@@H]([C@H]2O)O)O)[C@@H]([C@H]([C@@H]1O)O)O	InChI=1S/C12H22O11/c13-1-3-5(15)7(17)9(19)11(21-3)23-12-10(20)8(18)6(16)4(2-14)22-12/h3-20H,1-2H2/t3-,4-,5-,6-,7+,8+,9-,10-,11-,12-/m1/s1	HDTRYLNUVZCQOY-LIZSDCNHSA-N	HDTRYLNUVZCQOY	KEGG_MRN	known_known	C01083	alpha,alpha-Trehalose	Organic compounds	Organic oxygen compounds	Organooxygen compounds	Carbohydrates and carbohydrate conjugates	0	7427	HMDB0000975	C01083	S0313
C01087	(R)-2-Hydroxyglutarate	C5H8O5	148.03717335599998	OC(=O)CC[C@H](C(=O)O)O	InChI=1S/C5H8O5/c6-3(5(9)10)1-2-4(7)8/h3,6H,1-2H2,(H,7,8)(H,9,10)/t3-/m1/s1	HWXBTNAVRSUOJR-GSVOUGTGSA-N	HWXBTNAVRSUOJR	KEGG_MRN	known_known	C01087;C02630;C03196	(R)-2-Hydroxyglutarate;2-Hydroxyglutarate;(S)-2-Hydroxyglutarate	Organic compounds	Organic acids and derivatives	Hydroxy acids and derivatives	Short-chain hydroxy acids and derivatives	0	439391	HMDB0000606	C01087	NA
C01088	(R)-3,3-Dimethylmalate	C6H10O5	162.05282341999998	OC(=O)[C@@H](C(C(=O)O)(C)C)O	InChI=1S/C6H10O5/c1-6(2,5(10)11)3(7)4(8)9/h3,7H,1-2H3,(H,8,9)(H,10,11)/t3-/m0/s1	KSAIICDEQGEQBK-VKHMYHEASA-N	KSAIICDEQGEQBK	KEGG_MRN	known_known	C01088	(R)-3,3-Dimethylmalate	Organic compounds	Lipids and lipid-like molecules	Fatty Acyls	Fatty acids and conjugates	0	NA	NA	C01088	NA
C01089	(R)-3-Hydroxybutanoate	C4H8O3	104.04734411599999	C[C@H](CC(=O)O)O	InChI=1S/C4H8O3/c1-3(5)2-4(6)7/h3,5H,2H2,1H3,(H,6,7)/t3-/m1/s1	WHBMMWSBFZVSSR-GSVOUGTGSA-N	WHBMMWSBFZVSSR	KEGG_MRN	known_known	C01089;C03197	(R)-3-Hydroxybutanoate;(S)-3-Hydroxybutanoate	Organic compounds	Organic acids and derivatives	Hydroxy acids and derivatives	Beta hydroxy acids and derivatives	0	92135	HMDB0000011	C01089	NA
C01090	16alpha-Hydroxysteroid	C19H32O2	292.240230264	OC1CCC2(C(C1)CCC1C2CCC2(C1C[C@H](C2)O)C)C	InChI=1S/C19H32O2/c1-18-7-6-16-15(17(18)10-14(21)11-18)4-3-12-9-13(20)5-8-19(12,16)2/h12-17,20-21H,3-11H2,1-2H3/t12?,13?,14-,15?,16?,17?,18?,19?/m1/s1	KVUXYQHEESDGIJ-QCQGDQOKSA-N	KVUXYQHEESDGIJ	KEGG_MRN	known_known	C01090;C02159;C03050	16alpha-Hydroxysteroid;Hydroxysteroid;16beta-Hydroxysteroid	Organic compounds	Lipids and lipid-like molecules	Steroids and steroid derivatives	Androstane steroids	0	NA	NA	C01090	NA
C01091	Deacetylvindoline	C23H30N2O5	414.21547205999997	COc1ccc2c(c1)N(C)[C@@H]1[C@@]32CCN2[C@H]3[C@@]([C@H]([C@]1(O)C(=O)OC)O)(CC)C=CC2	InChI=1S/C23H30N2O5/c1-5-21-9-6-11-25-12-10-22(17(21)25)15-8-7-14(29-3)13-16(15)24(2)18(22)23(28,19(21)26)20(27)30-4/h6-9,13,17-19,26,28H,5,10-12H2,1-4H3/t17-,18+,19+,21+,22+,23-/m0/s1	ZDKMPOJNYNVYLA-PEGGBQQISA-N	ZDKMPOJNYNVYLA	KEGG_MRN	known_known	C01091	Deacetylvindoline	Organic compounds	Alkaloids and derivatives	Plumeran-type alkaloids	NA	0	NA	NA	C01091	NA
C01092	8-Amino-7-oxononanoate	C9H17NO3	187.120843404	OC(=O)CCCCCC(=O)C(N)C	InChI=1S/C9H17NO3/c1-7(10)8(11)5-3-2-4-6-9(12)13/h7H,2-6,10H2,1H3,(H,12,13)	GUAHPAJOXVYFON-UHFFFAOYSA-N	GUAHPAJOXVYFON	KEGG_MRN	known_known	C01092	8-Amino-7-oxononanoate	Organic compounds	Lipids and lipid-like molecules	Fatty Acyls	Fatty acids and conjugates	0	173	NA	C01092	NA
C01093	Cellobiono-1,5-lactone	C12H20O11	340.10056146	OC[C@H]1OC(=O)[C@@H]([C@H]([C@@H]1O[C@@H]1O[C@H](CO)[C@H]([C@@H]([C@H]1O)O)O)O)O	InChI=1S/C12H20O11/c13-1-3-5(15)6(16)9(19)12(22-3)23-10-4(2-14)21-11(20)8(18)7(10)17/h3-10,12-19H,1-2H2/t3-,4-,5-,6+,7-,8-,9-,10-,12+/m1/s1	FSICMNGKCHFHGP-ZNLUKOTNSA-N	FSICMNGKCHFHGP	KEGG_MRN	known_known	C01093	Cellobiono-1,5-lactone	Organic compounds	Organic oxygen compounds	Organooxygen compounds	Carbohydrates and carbohydrate conjugates	0	NA	NA	C01093	NA
C01094	D-Fructose 1-phosphate	C6H13O9P	260.029718626	OC[C@H]1OC([C@H]([C@@H]1O)O)(O)COP(=O)(O)O	InChI=1S/C6H13O9P/c7-1-3-4(8)5(9)6(10,15-3)2-14-16(11,12)13/h3-5,7-10H,1-2H2,(H2,11,12,13)/t3-,4-,5+,6?/m1/s1	RHKKZBWRNHGJEZ-VRPWFDPXSA-N	RHKKZBWRNHGJEZ	KEGG_MRN	known_known	C01094	D-Fructose 1-phosphate	Organic compounds	Organic oxygen compounds	Organooxygen compounds	Carbohydrates and carbohydrate conjugates	0	NA	NA	C01094	NA
C01096	Sorbitol 6-phosphate	C6H15O9P	262.04536869	OC[C@@H]([C@H]([C@@H]([C@@H](COP(=O)(O)O)O)O)O)O	InChI=1S/C6H15O9P/c7-1-3(8)5(10)6(11)4(9)2-15-16(12,13)14/h3-11H,1-2H2,(H2,12,13,14)/t3-,4+,5+,6+/m0/s1	GACTWZZMVMUKNG-SLPGGIOYSA-N	GACTWZZMVMUKNG	KEGG_MRN	known_known	C00644;C01096;C02810;C06311	D-Mannitol 1-phosphate;Sorbitol 6-phosphate;Alditol 6-phosphate;Galactitol 1-phosphate	Organic compounds	Organic oxygen compounds	Organooxygen compounds	Carbohydrates and carbohydrate conjugates	0	152306	NA	C01096	L0454
C01097	D-Tagatose 6-phosphate	C6H13O9P	260.029718626	OCC1(O)O[C@@H]([C@@H]([C@@H]1O)O)COP(=O)(O)O	InChI=1S/C6H13O9P/c7-2-6(10)5(9)4(8)3(15-6)1-14-16(11,12)13/h3-5,7-10H,1-2H2,(H2,11,12,13)/t3-,4+,5+,6?/m1/s1	BGWGXPAPYGQALX-OEXCPVAWSA-N	BGWGXPAPYGQALX	KEGG_MRN	known_known	C00085;C01097;C05345;C06312;C18096	D-Fructose 6-phosphate;D-Tagatose 6-phosphate;beta-D-Fructose 6-phosphate;L-Tagatose 6-phosphate;D-Allulose 6-phosphate	Organic compounds	Organic oxygen compounds	Organooxygen compounds	Carbohydrates and carbohydrate conjugates	0	439396	HMDB0006873	C01097	NA
C01099	L-Fuculose 1-phosphate	C6H13O8P	244.034804006	O=C([C@@H]([C@@H]([C@@H](O)C)O)O)COP(=O)(O)O	InChI=1S/C6H13O8P/c1-3(7)5(9)6(10)4(8)2-14-15(11,12)13/h3,5-7,9-10H,2H2,1H3,(H2,11,12,13)/t3-,5+,6-/m0/s1	KNYGWWDTPGSEPD-LFRDXLMFSA-N	KNYGWWDTPGSEPD	KEGG_MRN	known_known	C01099;C01131	L-Fuculose 1-phosphate;L-Rhamnulose 1-phosphate	Organic compounds	Organic oxygen compounds	Organooxygen compounds	Carbohydrates and carbohydrate conjugates	0	NA	NA	C01099	NA
C01100	L-Histidinol phosphate	C6H12N3O4P	221.056542494	N[C@@H](Cc1cnc[nH]1)COP(=O)(O)O	InChI=1S/C6H12N3O4P/c7-5(3-13-14(10,11)12)1-6-2-8-4-9-6/h2,4-5H,1,3,7H2,(H,8,9)(H2,10,11,12)/t5-/m0/s1	CWNDERHTHMWBSI-YFKPBYRVSA-N	CWNDERHTHMWBSI	KEGG_MRN	known_known	C01100	L-Histidinol phosphate	Organic compounds	Organic acids and derivatives	Organic phosphoric acids and derivatives	Phosphate esters	0	439398	NA	C01100	L0405
C01101	L-Ribulose 5-phosphate	C5H11O8P	230.019153942	OCC(=O)[C@H]([C@H](COP(=O)(O)O)O)O	InChI=1S/C5H11O8P/c6-1-3(7)5(9)4(8)2-13-14(10,11)12/h4-6,8-9H,1-2H2,(H2,10,11,12)/t4-,5+/m0/s1	FNZLKVNUWIIPSJ-CRCLSJGQSA-N	FNZLKVNUWIIPSJ	KEGG_MRN	known_known	C00199;C00231;C01101;C03291	D-Ribulose 5-phosphate;D-Xylulose 5-phosphate;L-Ribulose 5-phosphate;L-Xylulose 5-phosphate	Organic compounds	Organic oxygen compounds	Organooxygen compounds	Carbohydrates and carbohydrate conjugates	0	NA	NA	C01101	NA
C01102	O-Phospho-L-homoserine	C4H10NO6P	199.02457366999997	OC(=O)[C@H](CCOP(=O)(O)O)N	InChI=1S/C4H10NO6P/c5-3(4(6)7)1-2-11-12(8,9)10/h3H,1-2,5H2,(H,6,7)(H2,8,9,10)/t3-/m0/s1	FXDNYOANAXWZHG-VKHMYHEASA-N	FXDNYOANAXWZHG	KEGG_MRN	known_known	C01102;C05702	O-Phospho-L-homoserine;O-Phosphorylhomoserine	Organic compounds	Organic acids and derivatives	Carboxylic acids and derivatives	Amino acids, peptides, and analogues	0	151187	HMDB0003484	C01102	L0424
C01103	Orotidine 5'-phosphate	C10H13N2O11P	368.02569586600004	O[C@@H]1[C@H](O)[C@H](O[C@H]1n1c(=O)[nH]c(=O)cc1C(=O)O)COP(=O)(O)O	InChI=1S/C10H13N2O11P/c13-5-1-3(9(16)17)12(10(18)11-5)8-7(15)6(14)4(23-8)2-22-24(19,20)21/h1,4,6-8,14-15H,2H2,(H,16,17)(H,11,13,18)(H2,19,20,21)/t4-,6-,7-,8-/m1/s1	KYOBSHFOBAOFBF-XVFCMESISA-N	KYOBSHFOBAOFBF	KEGG_MRN	known_known	C01103	Orotidine 5'-phosphate	Organic compounds	Nucleosides, nucleotides, and analogues	Pyrimidine nucleotides	Pyrimidine ribonucleotides	0	160617	HMDB0000218	C01103	NA
C01104	Trimethylamine N-oxide	C3H9NO	75.068413908	[O-][N+](C)(C)C	InChI=1S/C3H9NO/c1-4(2,3)5/h1-3H3	UYPYRKYUKCHHIB-UHFFFAOYSA-N	UYPYRKYUKCHHIB	KEGG_MRN	known_known	C01104	Trimethylamine N-oxide	Organic compounds	Organic nitrogen compounds	Organonitrogen compounds	Aminoxides	0	1145	HMDB0000925	C01104	n00013
C01107	(R)-5-Phosphomevalonate	C6H13O7P	228.03988938599997	OC(=O)C[C@@](CCOP(=O)(O)O)(O)C	InChI=1S/C6H13O7P/c1-6(9,4-5(7)8)2-3-13-14(10,11)12/h9H,2-4H2,1H3,(H,7,8)(H2,10,11,12)/t6-/m1/s1	OKZYCXHTTZZYSK-ZCFIWIBFSA-N	OKZYCXHTTZZYSK	KEGG_MRN	known_known	C01107	(R)-5-Phosphomevalonate	Organic compounds	Organic acids and derivatives	Organic phosphoric acids and derivatives	Phosphate esters	0	439400	HMDB0001343	C01107	L0453
C01108	1,2,3-Trihydroxybenzene	C6H6O3	126.03169405199999	Oc1c(O)cccc1O	InChI=1S/C6H6O3/c7-4-2-1-3-5(8)6(4)9/h1-3,7-9H	WQGWDDDVZFFDIG-UHFFFAOYSA-N	WQGWDDDVZFFDIG	KEGG_MRN	known_known	C01108	1,2,3-Trihydroxybenzene	Organic compounds	Benzenoids	Phenols	Benzenetriols and derivatives	0	1057	HMDB0013674	C01108	n00212
C01109	4-Methylene-L-glutamine	C6H10N2O3	158.06914217999997	N[C@H](C(=O)O)CC(=C)C(=O)N	InChI=1S/C6H10N2O3/c1-3(5(8)9)2-4(7)6(10)11/h4H,1-2,7H2,(H2,8,9)(H,10,11)/t4-/m0/s1	CEVQXWMPODOBRM-BYPYZUCNSA-N	CEVQXWMPODOBRM	KEGG_MRN	known_known	C01109	4-Methylene-L-glutamine	Organic compounds	Organic acids and derivatives	Carboxylic acids and derivatives	Amino acids, peptides, and analogues	0	NA	NA	C01109	NA
C01110	5-Amino-2-oxopentanoic acid	C5H9NO3	131.058243148	NCCCC(=O)C(=O)O	InChI=1S/C5H9NO3/c6-3-1-2-4(7)5(8)9/h1-3,6H2,(H,8,9)	BWHGMFYTDQEALD-UHFFFAOYSA-N	BWHGMFYTDQEALD	KEGG_MRN	known_known	C01110	5-Amino-2-oxopentanoic acid	Organic compounds	Organic acids and derivatives	Keto acids and derivatives	Short-chain keto acids and derivatives	0	439402	HMDB0006272	C01110	NA
C01111	7,8-Dihydroxykynurenate	C10H7NO5	221.032422324	OC(=O)c1cc(=O)c2c([nH]1)c(O)c(cc2)O	InChI=1S/C10H7NO5/c12-6-2-1-4-7(13)3-5(10(15)16)11-8(4)9(6)14/h1-3,12,14H,(H,11,13)(H,15,16)	TYPRWJJYCBNAQC-UHFFFAOYSA-N	TYPRWJJYCBNAQC	KEGG_MRN	known_known	C01111	7,8-Dihydroxykynurenate	Organic compounds	Organoheterocyclic compounds	Quinolines and derivatives	Quinoline carboxylic acids	0	NA	NA	C01111	NA
C01112	D-Arabinose 5-phosphate	C5H11O8P	230.019153942	O=C[C@H]([C@@H]([C@@H](COP(=O)(O)O)O)O)O	InChI=1S/C5H11O8P/c6-1-3(7)5(9)4(8)2-13-14(10,11)12/h1,3-5,7-9H,2H2,(H2,10,11,12)/t3-,4-,5+/m1/s1	PPQRONHOSHZGFQ-WDCZJNDASA-N	PPQRONHOSHZGFQ	KEGG_MRN	known_known	C01112;C06814	D-Arabinose 5-phosphate;D-Xylose-5-phosphate	Organic compounds	Organic oxygen compounds	Organooxygen compounds	Carbohydrates and carbohydrate conjugates	0	188324	HMDB0011734	C01112	NA
C01113	D-Galactose 6-phosphate	C6H13O9P	260.029718626	OC1O[C@H](COP(=O)(O)O)[C@@H]([C@@H]([C@H]1O)O)O	InChI=1S/C6H13O9P/c7-3-2(1-14-16(11,12)13)15-6(10)5(9)4(3)8/h2-10H,1H2,(H2,11,12,13)/t2-,3+,4+,5-,6?/m1/s1	NBSCHQHZLSJFNQ-SVZMEOIVSA-N	NBSCHQHZLSJFNQ	KEGG_MRN	known_known	C00092;C00275;C00668;C01113;C01172;C02962;C02965;C03735	D-Glucose 6-phosphate;D-Mannose 6-phosphate;alpha-D-Glucose 6-phosphate;D-Galactose 6-phosphate;beta-D-Glucose 6-phosphate;D-Allose 6-phosphate;D-Hexose 6-phosphate;alpha-D-Hexose 6-phosphate	Organic compounds	Organic oxygen compounds	Organooxygen compounds	Carbohydrates and carbohydrate conjugates	0	NA	NA	C01113	NA
C01114	L-Arabinono-1,4-lactone	C5H8O5	148.03717335599998	OC[C@@H]1OC(=O)[C@@H]([C@H]1O)O	InChI=1S/C5H8O5/c6-1-2-3(7)4(8)5(9)10-2/h2-4,6-8H,1H2/t2-,3-,4+/m0/s1	CUOKHACJLGPRHD-YVZJFKFKSA-N	CUOKHACJLGPRHD	KEGG_MRN	known_known	C00652;C01114;C02753;C02994	D-Arabinono-1,4-lactone;L-Arabinono-1,4-lactone;D-Xylono-1,4-lactone;L-Xylono-1,4-lactone	Organic compounds	Organic oxygen compounds	Organooxygen compounds	Carbohydrates and carbohydrate conjugates	0	191190	NA	C01114	S0397
C01115	L-Galactono-1,4-lactone	C6H10O6	178.04773803999998	OC[C@@H]([C@H]1OC(=O)[C@H]([C@@H]1O)O)O	InChI=1S/C6H10O6/c7-1-2(8)5-3(9)4(10)6(11)12-5/h2-5,7-10H,1H2/t2-,3-,4-,5+/m0/s1	SXZYCXMUPBBULW-NEEWWZBLSA-N	SXZYCXMUPBBULW	KEGG_MRN	known_known	C01040;C01115;C03107;C03383;C05410	L-Gulono-1,4-lactone;L-Galactono-1,4-lactone;D-Glucono-1,4-lactone;D-Galactono-1,4-lactone;Gulono-1,4-lactone	Organic compounds	Organoheterocyclic compounds	Lactones	Gamma butyrolactones	0	NA	NA	C01115	NA
C01118	O-Succinyl-L-homoserine	C8H13NO6	219.07428713599998	O=C(CCC(=O)O)OCC[C@@H](C(=O)O)N	InChI=1S/C8H13NO6/c9-5(8(13)14)3-4-15-7(12)2-1-6(10)11/h5H,1-4,9H2,(H,10,11)(H,13,14)/t5-/m0/s1	GNISQJGXJIDKDJ-YFKPBYRVSA-N	GNISQJGXJIDKDJ	KEGG_MRN	known_known	C01118	O-Succinyl-L-homoserine	Organic compounds	Organic acids and derivatives	Carboxylic acids and derivatives	Amino acids, peptides, and analogues	0	439406	NA	C01118	L0319
C01120	Sphinganine 1-phosphate	C18H40NO5P	381.26441001000006	CCCCCCCCCCCCCCC[C@H]([C@H](COP(=O)(O)O)N)O	InChI=1S/C18H40NO5P/c1-2-3-4-5-6-7-8-9-10-11-12-13-14-15-18(20)17(19)16-24-25(21,22)23/h17-18,20H,2-16,19H2,1H3,(H2,21,22,23)/t17-,18+/m0/s1	YHEDRJPUIRMZMP-ZWKOTPCHSA-N	YHEDRJPUIRMZMP	KEGG_MRN	known_known	C01120	Sphinganine 1-phosphate	Organic compounds	Lipids and lipid-like molecules	Sphingolipids	Phosphosphingolipids	0	644260	HMDB0001383	C01120	L0468
C01121	Streptidine 6-phosphate	C8H19N6O7P	342.10528357799996	NC(=N[C@H]1[C@H](OP(=O)(O)O)[C@@H](O)[C@@H]([C@H]([C@@H]1O)N=C(N)N)O)N	InChI=1S/C8H19N6O7P/c9-7(10)13-1-3(15)2(14-8(11)12)6(5(17)4(1)16)21-22(18,19)20/h1-6,15-17H,(H4,9,10,13)(H4,11,12,14)(H2,18,19,20)/t1-,2+,3-,4+,5-,6-/m0/s1	UUUGVWGQJIFFRM-FUHDGFEASA-N	UUUGVWGQJIFFRM	KEGG_MRN	known_known	C01121	Streptidine 6-phosphate	Organic compounds	Organic oxygen compounds	Organooxygen compounds	Alcohols and polyols	0	NA	NA	C01121	NA
C01123	(-)-trans-Isopiperitenol	C10H16O	152.120115132	CC1=C[C@@H]([C@H](CC1)C(=C)C)O	InChI=1S/C10H16O/c1-7(2)9-5-4-8(3)6-10(9)11/h6,9-11H,1,4-5H2,2-3H3/t9-,10+/m1/s1	OLAKPNFIICOONC-ZJUUUORDSA-N	OLAKPNFIICOONC	KEGG_MRN	known_known	C01123	(-)-trans-Isopiperitenol	Organic compounds	Lipids and lipid-like molecules	Prenol lipids	Monoterpenoids	0	439410	NA	C01123	NA
C01124	18-Hydroxycorticosterone	C21H30O5	362.20932406	OCC(=O)[C@H]1CC[C@@H]2[C@]1(CO)C[C@H](O)[C@H]1[C@H]2CCC2=CC(=O)CC[C@]12C	InChI=1S/C21H30O5/c1-20-7-6-13(24)8-12(20)2-3-14-15-4-5-16(18(26)10-22)21(15,11-23)9-17(25)19(14)20/h8,14-17,19,22-23,25H,2-7,9-11H2,1H3/t14-,15-,16+,17-,19+,20-,21+/m0/s1	HFSXHZZDNDGLQN-ZVIOFETBSA-N	HFSXHZZDNDGLQN	KEGG_MRN	known_known	C01124	18-Hydroxycorticosterone	Organic compounds	Lipids and lipid-like molecules	Steroids and steroid derivatives	Hydroxysteroids	0	11222	HMDB0000319	C01124	NA
C01125	Dihydro-4,4-dimethyl-2,3-furandione	C6H8O3	128.04734411599998	O=C1C(=O)OCC1(C)C	InChI=1S/C6H8O3/c1-6(2)3-9-5(8)4(6)7/h3H2,1-2H3	HRTOQFBQOFIFEE-UHFFFAOYSA-N	HRTOQFBQOFIFEE	KEGG_MRN	known_known	C01125	Dihydro-4,4-dimethyl-2,3-furandione	Organic compounds	Organoheterocyclic compounds	Lactones	Gamma butyrolactones	0	39	NA	C01125	NA
C01126	(2E,6E)-Farnesol	C15H26O	222.198365452	OC/C=C(/CC/C=C(/CCC=C(C)C)\C)\C	InChI=1S/C15H26O/c1-13(2)7-5-8-14(3)9-6-10-15(4)11-12-16/h7,9,11,16H,5-6,8,10,12H2,1-4H3/b14-9+,15-11+	CRDAMVZIKSXKFV-YFVJMOTDSA-N	CRDAMVZIKSXKFV	KEGG_MRN	known_known	C01126;C03220	(2E,6E)-Farnesol;(2Z,6E)-Farnesol	Organic compounds	Lipids and lipid-like molecules	Prenol lipids	Sesquiterpenoids	0	445070	HMDB0004305	C01126	S0396
C01127	4-Hydroxy-2-oxoglutarate	C5H6O6	162.016437912	OC(C(=O)O)CC(=O)C(=O)O	InChI=1S/C5H6O6/c6-2(4(8)9)1-3(7)5(10)11/h2,6H,1H2,(H,8,9)(H,10,11)	WXSKVKPSMAHCSG-UHFFFAOYSA-N	WXSKVKPSMAHCSG	KEGG_MRN	known_known	C01127;C05946;C20485	4-Hydroxy-2-oxoglutarate;(4R)-4-Hydroxy-2-oxoglutarate;(4S)-4-Hydroxy-2-oxoglutarate	Organic compounds	Organic acids and derivatives	Keto acids and derivatives	Gamma-keto acids and derivatives	0	599	HMDB0002070	C01127	L0304
C01131	L-Rhamnulose 1-phosphate	C6H13O8P	244.034804006	O=C([C@@H]([C@H]([C@@H](O)C)O)O)COP(=O)(O)O	InChI=1S/C6H13O8P/c1-3(7)5(9)6(10)4(8)2-14-15(11,12)13/h3,5-7,9-10H,2H2,1H3,(H2,11,12,13)/t3-,5-,6-/m0/s1	KNYGWWDTPGSEPD-FUTKDDECSA-N	KNYGWWDTPGSEPD	KEGG_MRN	known_known	C01099;C01131	L-Fuculose 1-phosphate;L-Rhamnulose 1-phosphate	Organic compounds	Organic oxygen compounds	Organooxygen compounds	Carbohydrates and carbohydrate conjugates	0	NA	NA	C01131	NA
C01132	N-Acetyl-D-galactosamine	C8H15NO6	221.08993719999998	OC[C@H]1OC(O)[C@@H]([C@H]([C@H]1O)O)NC(=O)C	InChI=1S/C8H15NO6/c1-3(11)9-5-7(13)6(12)4(2-10)15-8(5)14/h4-8,10,12-14H,2H2,1H3,(H,9,11)/t4-,5-,6+,7-,8?/m1/s1	OVRNDRQMDRJTHS-KEWYIRBNSA-N	OVRNDRQMDRJTHS	KEGG_MRN	known_known	C00140;C00645;C01132;C02711;C03136;C03878;C05021;C20328;C21036;C21039;C21049;C21052;C21061	N-Acetyl-D-glucosamine;N-Acetyl-D-mannosamine;N-Acetyl-D-galactosamine;N-Acetylhexosamine;N-Acetyl-D-hexosamine;N-Acetyl-beta-D-glucosamine;N-Acetyl-beta-D-galactosamine;N-Acetyl-alpha-D-glucosamine;N-Acetyl-L-altrosamine;N-Acetyl-D-allosamine;N-Acetyl-D-gulosamine;N-Acetyl-L-idosamine;N-Acetyl-D-talosamine	Organic compounds	Organic oxygen compounds	Organooxygen compounds	Carbohydrates and carbohydrate conjugates	0	NA	NA	C01132	NA
C01133	N-Acetyl-D-glucosaminate	C8H15NO7	237.08485181999998	OC[C@H]([C@H]([C@@H]([C@H](C(=O)O)NC(=O)C)O)O)O	InChI=1S/C8H15NO7/c1-3(11)9-5(8(15)16)7(14)6(13)4(12)2-10/h4-7,10,12-14H,2H2,1H3,(H,9,11)(H,15,16)/t4-,5-,6-,7-/m1/s1	LZKNVSNNPRQZJB-DBRKOABJSA-N	LZKNVSNNPRQZJB	KEGG_MRN	known_known	C01133	N-Acetyl-D-glucosaminate	Organic compounds	Organic acids and derivatives	Carboxylic acids and derivatives	Amino acids, peptides, and analogues	0	NA	NA	C01133	NA
C01134	Pantetheine 4'-phosphate	C11H23N2O7PS	358.096358706	SCCNC(=O)CCNC(=O)[C@@H](C(COP(=O)(O)O)(C)C)O	InChI=1S/C11H23N2O7PS/c1-11(2,7-20-21(17,18)19)9(15)10(16)13-4-3-8(14)12-5-6-22/h9,15,22H,3-7H2,1-2H3,(H,12,14)(H,13,16)(H2,17,18,19)/t9-/m0/s1	JDMUPRLRUUMCTL-VIFPVBQESA-N	JDMUPRLRUUMCTL	KEGG_MRN	known_known	C01134	Pantetheine 4'-phosphate	Organic compounds	Organic acids and derivatives	Carboxylic acids and derivatives	Amino acids, peptides, and analogues	0	115254	NA	C01134	NA
C01137	S-Adenosylmethioninamine	C14H23N6O3S	355.15523459599996	NCCC[S+](C[C@H]1O[C@H]([C@@H]([C@@H]1O)O)n1cnc2c1ncnc2N)C	InChI=1S/C14H23N6O3S/c1-24(4-2-3-15)5-8-10(21)11(22)14(23-8)20-7-19-9-12(16)17-6-18-13(9)20/h6-8,10-11,14,21-22H,2-5,15H2,1H3,(H2,16,17,18)/q+1/t8-,10-,11-,14-,24?/m1/s1	ZUNBITIXDCPNSD-LSRJEVITSA-N	ZUNBITIXDCPNSD	KEGG_MRN	known_known	C01137	S-Adenosylmethioninamine	Organic compounds	Nucleosides, nucleotides, and analogues	5'-deoxyribonucleosides	5'-deoxy-5'-thionucleosides	0	439415	HMDB0000988	C01137	NA
C01138	Streptomycin 6-phosphate	C21H40N7O15P	661.23200021	CN[C@@H]1[C@@H](O[C@H]([C@@H]([C@H]1O)O)CO)O[C@H]1[C@H](O[C@@H]2[C@@H](N=C(N)N)[C@H](O)[C@H]([C@@H]([C@H]2O)OP(=O)(O)O)N=C(N)N)O[C@H]([C@]1(O)C=O)C	InChI=1S/C21H40N7O15P/c1-5-21(35,4-30)16(42-17-9(26-2)12(33)10(31)6(3-29)40-17)18(39-5)41-14-7(27-19(22)23)11(32)8(28-20(24)25)15(13(14)34)43-44(36,37)38/h4-18,26,29,31-35H,3H2,1-2H3,(H4,22,23,27)(H4,24,25,28)(H2,36,37,38)/t5-,6-,7-,8+,9-,10-,11-,12-,13-,14+,15-,16-,17-,18-,21+/m0/s1	BWVNOTYEDMJNDA-TWBNDLJKSA-N	BWVNOTYEDMJNDA	KEGG_MRN	known_known	C01138	Streptomycin 6-phosphate	Organic compounds	Organic oxygen compounds	Organooxygen compounds	Carbohydrates and carbohydrate conjugates	0	NA	NA	C01138	NA
C01142	(3S)-3,6-Diaminohexanoate	C6H14N2O2	146.105527688	NCCC[C@@H](CC(=O)O)N	InChI=1S/C6H14N2O2/c7-3-1-2-5(8)4-6(9)10/h5H,1-4,7-8H2,(H,9,10)/t5-/m0/s1	QKEWQOJCHPFEAF-YFKPBYRVSA-N	QKEWQOJCHPFEAF	KEGG_MRN	known_known	C01142	(3S)-3,6-Diaminohexanoate	Organic compounds	Organic acids and derivatives	Carboxylic acids and derivatives	Amino acids, peptides, and analogues	0	439417	HMDB0012114	C01142	NA
C01143	(R)-5-Diphosphomevalonate	C6H14O10P2	308.006219908	OC(=O)C[C@@](CCOP(=O)(OP(=O)(O)O)O)(O)C	InChI=1S/C6H14O10P2/c1-6(9,4-5(7)8)2-3-15-18(13,14)16-17(10,11)12/h9H,2-4H2,1H3,(H,7,8)(H,13,14)(H2,10,11,12)/t6-/m1/s1	SIGQQUBJQXSAMW-ZCFIWIBFSA-N	SIGQQUBJQXSAMW	KEGG_MRN	known_known	C01143	(R)-5-Diphosphomevalonate	Organic compounds	Organic oxygen compounds	Organic oxoanionic compounds	Organic pyrophosphates	0	439418	HMDB0001090	C01143	NA
C01144	(S)-3-Hydroxybutanoyl-CoA	C25H42N7O18P3S	853.151988394	C[C@@H](CC(=O)SCCNC(=O)CCNC(=O)[C@@H](C(COP(=O)(OP(=O)(OC[C@H]1O[C@H]([C@@H]([C@@H]1OP(=O)(O)O)O)n1cnc2c1ncnc2N)O)O)(C)C)O)O	InChI=1S/C25H42N7O18P3S/c1-13(33)8-16(35)54-7-6-27-15(34)4-5-28-23(38)20(37)25(2,3)10-47-53(44,45)50-52(42,43)46-9-14-19(49-51(39,40)41)18(36)24(48-14)32-12-31-17-21(26)29-11-30-22(17)32/h11-14,18-20,24,33,36-37H,4-10H2,1-3H3,(H,27,34)(H,28,38)(H,42,43)(H,44,45)(H2,26,29,30)(H2,39,40,41)/t13-,14+,18+,19+,20-,24+/m0/s1	QHHKKMYHDBRONY-VKBDFPRVSA-N	QHHKKMYHDBRONY	KEGG_MRN	known_known	C01144;C03561;C05116	(S)-3-Hydroxybutanoyl-CoA;(R)-3-Hydroxybutanoyl-CoA;3-Hydroxybutanoyl-CoA	Organic compounds	Lipids and lipid-like molecules	Fatty Acyls	Fatty acyl thioesters	0	9543037	NA	C01144	NA
C01146	2-Hydroxy-3-oxopropanoate	C3H4O4	104.010958608	O=CC(C(=O)O)O	InChI=1S/C3H4O4/c4-1-2(5)3(6)7/h1-2,5H,(H,6,7)	QWBAFPFNGRFSFB-UHFFFAOYSA-N	QWBAFPFNGRFSFB	KEGG_MRN	known_known	C01146	2-Hydroxy-3-oxopropanoate	Organic compounds	Organic oxygen compounds	Organooxygen compounds	Carbohydrates and carbohydrate conjugates	0	1122	HMDB0006938	C01146	NA
C01147	2-Hydroxycyclohexan-1-one	C6H10O2	114.06807956	OC1CCCCC1=O	InChI=1S/C6H10O2/c7-5-3-1-2-4-6(5)8/h5,7H,1-4H2	ODZTXUXIYGJLMC-UHFFFAOYSA-N	ODZTXUXIYGJLMC	KEGG_MRN	known_known	C01147	2-Hydroxycyclohexan-1-one	Organic compounds	Organic oxygen compounds	Organooxygen compounds	Alcohols and polyols	0	NA	NA	C01147	NA
C01149	4-Trimethylammoniobutanal	C7H16NO	130.123189132	O=CCCC[N+](C)(C)C	InChI=1S/C7H16NO/c1-8(2,3)6-4-5-7-9/h7H,4-6H2,1-3H3/q+1	OITBLCDWXSXNCN-UHFFFAOYSA-N	OITBLCDWXSXNCN	KEGG_MRN	known_known	C01149	4-Trimethylammoniobutanal	Organic compounds	Organic oxygen compounds	Organooxygen compounds	Carbonyl compounds	0	133	HMDB0001345	C01149	NA
C01151	D-Ribose 1,5-bisphosphate	C5H12O11P2	309.985484464	O[C@@H]1[C@@H](COP(=O)(O)O)O[C@@H]([C@@H]1O)OP(=O)(O)O	InChI=1S/C5H12O11P2/c6-3-2(1-14-17(8,9)10)15-5(4(3)7)16-18(11,12)13/h2-7H,1H2,(H2,8,9,10)(H2,11,12,13)/t2-,3-,4-,5-/m1/s1	AAAFZMYJJHWUPN-TXICZTDVSA-N	AAAFZMYJJHWUPN	KEGG_MRN	known_known	C01151	D-Ribose 1,5-bisphosphate	Organic compounds	Organic oxygen compounds	Organooxygen compounds	Carbohydrates and carbohydrate conjugates	0	14035695	HMDB0011688	C01151	L0472
C01152	N(pi)-Methyl-L-histidine	C7H11N3O2	169.085126592	Cn1cncc1C[C@@H](C(=O)O)N	InChI=1S/C7H11N3O2/c1-10-4-9-3-5(10)2-6(8)7(11)12/h3-4,6H,2,8H2,1H3,(H,11,12)/t6-/m0/s1	JDHILDINMRGULE-LURJTMIESA-N	JDHILDINMRGULE	KEGG_MRN	known_known	C01152	N(pi)-Methyl-L-histidine	Organic compounds	Organic acids and derivatives	Carboxylic acids and derivatives	Amino acids, peptides, and analogues	0	64969	HMDB0000479	C01152	NA
C01155	Quercetin 3,3'-bissulfate	C15H10O13S2	461.95628238	Oc1cc(O)c2c(c1)oc(c(c2=O)OS(=O)(=O)O)c1ccc(c(c1)OS(=O)(=O)O)O	InChI=1S/C15H10O13S2/c16-7-4-9(18)12-11(5-7)26-14(15(13(12)19)28-30(23,24)25)6-1-2-8(17)10(3-6)27-29(20,21)22/h1-5,16-18H,(H,20,21,22)(H,23,24,25)	CVENNDDRCHLONB-UHFFFAOYSA-N	CVENNDDRCHLONB	KEGG_MRN	known_known	C01155	Quercetin 3,3'-bissulfate	Organic compounds	Phenylpropanoids and polyketides	Flavonoids	Sulfated flavonoids	0	5280402	NA	C01155	NA
C01156	Quercetin 3,4'-bissulfate	C15H10O13S2	461.95628238	Oc1cc(O)c2c(c1)oc(c(c2=O)OS(=O)(=O)O)c1ccc(c(c1)O)OS(=O)(=O)O	InChI=1S/C15H10O13S2/c16-7-4-9(18)12-11(5-7)26-14(15(13(12)19)28-30(23,24)25)6-1-2-10(8(17)3-6)27-29(20,21)22/h1-5,16-18H,(H,20,21,22)(H,23,24,25)	MUUFJLJGMRBUTO-UHFFFAOYSA-N	MUUFJLJGMRBUTO	KEGG_MRN	known_known	C01156	Quercetin 3,4'-bissulfate	Organic compounds	Phenylpropanoids and polyketides	Flavonoids	Sulfated flavonoids	0	5280403	NA	C01156	NA
C01157	Hydroxyproline	C5H9NO3	131.058243148	O[C@H]1CN[C@@H](C1)C(=O)O	InChI=1S/C5H9NO3/c7-3-1-4(5(8)9)6-2-3/h3-4,6-7H,1-2H2,(H,8,9)/t3-,4+/m1/s1	PMMYEEVYMWASQN-DMTCNVIQSA-N	PMMYEEVYMWASQN	KEGG_MRN	known_known	C01015;C01157;C03440;C03651	cis-4-Hydroxy-L-proline;Hydroxyproline;cis-4-Hydroxy-D-proline;trans-4-Hydroxy-D-proline	Organic compounds	Organic acids and derivatives	Carboxylic acids and derivatives	Amino acids, peptides, and analogues	0	5810	HMDB0000725	C01157	S0051
C01158	1-O-Galloyl-beta-D-glucose	C13H16O10	332.07434671199997	OC[C@H]1O[C@@H](OC(=O)c2cc(O)c(c(c2)O)O)[C@@H]([C@H]([C@@H]1O)O)O	InChI=1S/C13H16O10/c14-3-7-9(18)10(19)11(20)13(22-7)23-12(21)4-1-5(15)8(17)6(16)2-4/h1-2,7,9-11,13-20H,3H2/t7-,9-,10+,11-,13+/m1/s1	GDVRUDXLQBVIKP-HQHREHCSSA-N	GDVRUDXLQBVIKP	KEGG_MRN	known_known	C01158	1-O-Galloyl-beta-D-glucose	Organic compounds	Phenylpropanoids and polyketides	Tannins	NA	0	NA	NA	C01158	NA
C01159	2,3-Bisphospho-D-glycerate	C3H8O10P2	265.959269716	OC(=O)[C@H](OP(=O)(O)O)COP(=O)(O)O	InChI=1S/C3H8O10P2/c4-3(5)2(13-15(9,10)11)1-12-14(6,7)8/h2H,1H2,(H,4,5)(H2,6,7,8)(H2,9,10,11)/t2-/m1/s1	XOHUEYCVLUUEJJ-UWTATZPHSA-N	XOHUEYCVLUUEJJ	KEGG_MRN	known_known	C01159;C03339	2,3-Bisphospho-D-glycerate;2,3-Bisphosphoglycerate	Organic compounds	Organic oxygen compounds	Organooxygen compounds	Carbohydrates and carbohydrate conjugates	0	186004	HMDB0001294	C01159	L0061
C01161	3,4-Dihydroxyphenylacetate	C8H8O4	168.042258736	OC(=O)Cc1ccc(c(c1)O)O	InChI=1S/C8H8O4/c9-6-2-1-5(3-7(6)10)4-8(11)12/h1-3,9-10H,4H2,(H,11,12)	CFFZDZCDUFSOFZ-UHFFFAOYSA-N	CFFZDZCDUFSOFZ	KEGG_MRN	known_known	C01161	3,4-Dihydroxyphenylacetate	Organic compounds	Benzenoids	Phenols	Benzenediols	0	547	HMDB0001336	C01161	L0266
C01162	3-(Pyrazol-1-yl)-L-alanine	C6H9N3O2	155.069476528	OC(=O)[C@H](Cn1cccn1)N	InChI=1S/C6H9N3O2/c7-5(6(10)11)4-9-3-1-2-8-9/h1-3,5H,4,7H2,(H,10,11)/t5-/m0/s1	PIGOPELHGLPKLL-YFKPBYRVSA-N	PIGOPELHGLPKLL	KEGG_MRN	known_known	C01162	3-(Pyrazol-1-yl)-L-alanine	Organic compounds	Organic acids and derivatives	Carboxylic acids and derivatives	Amino acids, peptides, and analogues	0	NA	NA	C01162	NA
C01163	3-Carboxy-cis,cis-muconate	C7H6O6	186.016437912	OC(=O)/C=C\C(=C/C(=O)O)\C(=O)O	InChI=1S/C7H6O6/c8-5(9)2-1-4(7(12)13)3-6(10)11/h1-3H,(H,8,9)(H,10,11)(H,12,13)/b2-1-,4-3+	KJOVGYUGXHIVAY-BXTBVDPRSA-N	KJOVGYUGXHIVAY	KEGG_MRN	known_known	C01163	3-Carboxy-cis,cis-muconate	Organic compounds	Organic acids and derivatives	Carboxylic acids and derivatives	Tricarboxylic acids and derivatives	0	NA	NA	C01163	NA
C01164	7-Dehydrocholesterol	C27H44O	384.339216028	CC(CCC[C@H]([C@H]1CC[C@@H]2[C@]1(C)CC[C@H]1C2=CC=C2[C@]1(C)CC[C@@H](C2)O)C)C	InChI=1S/C27H44O/c1-18(2)7-6-8-19(3)23-11-12-24-22-10-9-20-17-21(28)13-15-26(20,4)25(22)14-16-27(23,24)5/h9-10,18-19,21,23-25,28H,6-8,11-17H2,1-5H3/t19-,21+,23-,24+,25+,26+,27-/m1/s1	UCTLRSWJYQTBFZ-DDPQNLDTSA-N	UCTLRSWJYQTBFZ	KEGG_MRN	known_known	C01164	7-Dehydrocholesterol	Organic compounds	Lipids and lipid-like molecules	Steroids and steroid derivatives	Cholestane steroids	0	439423	HMDB0000032	C01164	L0309
C01165	L-Glutamate 5-semialdehyde	C5H9NO3	131.058243148	O=CCC[C@@H](C(=O)O)N	InChI=1S/C5H9NO3/c6-4(5(8)9)2-1-3-7/h3-4H,1-2,6H2,(H,8,9)/t4-/m0/s1	KABXUUFDPUOJMW-BYPYZUCNSA-N	KABXUUFDPUOJMW	KEGG_MRN	known_known	C01165	L-Glutamate 5-semialdehyde	Organic compounds	Organic acids and derivatives	Carboxylic acids and derivatives	Amino acids, peptides, and analogues	0	193305	HMDB0002104	C01165	NA
C01168	Pseudouridine 5'-phosphate	C9H13N2O9P	324.035866626	O[C@@H]1[C@H](O)[C@H](O[C@H]1c1c[nH]c(=O)[nH]c1=O)COP(=O)(O)O	InChI=1S/C9H13N2O9P/c12-5-4(2-19-21(16,17)18)20-7(6(5)13)3-1-10-9(15)11-8(3)14/h1,4-7,12-13H,2H2,(H2,16,17,18)(H2,10,11,14,15)/t4-,5-,6-,7+/m1/s1	MOBMOJGXNHLLIR-GBNDHIKLSA-N	MOBMOJGXNHLLIR	KEGG_MRN	known_known	C01168	Pseudouridine 5'-phosphate	Organic compounds	Organic oxygen compounds	Organooxygen compounds	Carbohydrates and carbohydrate conjugates	0	439424	HMDB0001271	C01168	NA
C01170	UDP-N-acetyl-D-mannosamine	C17H27N3O17P2	607.081569664	OC[C@H]1O[C@H](OP(=O)(OP(=O)(OC[C@H]2O[C@H]([C@@H]([C@@H]2O)O)n2ccc(=O)[nH]c2=O)O)O)[C@H]([C@H]([C@@H]1O)O)NC(=O)C	InChI=1S/C17H27N3O17P2/c1-6(22)18-10-13(26)11(24)7(4-21)35-16(10)36-39(31,32)37-38(29,30)33-5-8-12(25)14(27)15(34-8)20-3-2-9(23)19-17(20)28/h2-3,7-8,10-16,21,24-27H,4-5H2,1H3,(H,18,22)(H,29,30)(H,31,32)(H,19,23,28)/t7-,8-,10+,11-,12-,13-,14-,15-,16-/m1/s1	LFTYTUAZOPRMMI-ZYQOOJPVSA-N	LFTYTUAZOPRMMI	KEGG_MRN	known_known	C00043;C00203;C01170	UDP-N-acetyl-alpha-D-glucosamine;UDP-N-acetyl-D-galactosamine;UDP-N-acetyl-D-mannosamine	Organic compounds	Nucleosides, nucleotides, and analogues	Pyrimidine nucleotides	Pyrimidine nucleotide sugars	0	NA	NA	C01170	NA
C01171	alpha-D-Hexose 1-phosphate	C6H13O9P	260.029718626	OCC1O[C@H](OP(=O)(O)O)C(C(C1O)O)O	InChI=1S/C6H13O9P/c7-1-2-3(8)4(9)5(10)6(14-2)15-16(11,12)13/h2-10H,1H2,(H2,11,12,13)/t2?,3?,4?,5?,6-/m1/s1	HXXFSFRBOHSIMQ-SQHQMROCSA-N	HXXFSFRBOHSIMQ	KEGG_MRN	known_known	C00103;C00446;C00636;C00663;C01002;C01171;C03384;C15924;C15926	D-Glucose 1-phosphate;alpha-D-Galactose 1-phosphate;D-Mannose 1-phosphate;beta-D-Glucose 1-phosphate;Hexose 1-phosphate;alpha-D-Hexose 1-phosphate;D-Galactose 1-phosphate;L-Gulose 1-phosphate;beta-L-Galactose 1-phosphate	Organic compounds	Organic oxygen compounds	Organooxygen compounds	Carbohydrates and carbohydrate conjugates	0	NA	NA	C01171	NA
C01172	beta-D-Glucose 6-phosphate	C6H13O9P	260.029718626	O[C@@H]1O[C@H](COP(=O)(O)O)[C@H]([C@@H]([C@H]1O)O)O	InChI=1S/C6H13O9P/c7-3-2(1-14-16(11,12)13)15-6(10)5(9)4(3)8/h2-10H,1H2,(H2,11,12,13)/t2-,3-,4+,5-,6-/m1/s1	NBSCHQHZLSJFNQ-VFUOTHLCSA-N	NBSCHQHZLSJFNQ	KEGG_MRN	known_known	C00092;C00275;C00668;C01113;C01172;C02962;C02965;C03735	D-Glucose 6-phosphate;D-Mannose 6-phosphate;alpha-D-Glucose 6-phosphate;D-Galactose 6-phosphate;beta-D-Glucose 6-phosphate;D-Allose 6-phosphate;D-Hexose 6-phosphate;alpha-D-Hexose 6-phosphate	Organic compounds	Organic oxygen compounds	Organooxygen compounds	Carbohydrates and carbohydrate conjugates	0	439427	HMDB0003498	C01172	NA
C01173	1,3,8-Naphthalenertriol	C10H8O3	176.04734411599998	Oc1cc(O)c2c(c1)cccc2O	InChI=1S/C10H8O3/c11-7-4-6-2-1-3-8(12)10(6)9(13)5-7/h1-5,11-13H	USWUTUCXLQBQCG-UHFFFAOYSA-N	USWUTUCXLQBQCG	KEGG_MRN	known_known	C01173	1,3,8-Naphthalenertriol	Organic compounds	Benzenoids	Naphthalenes	Naphthols and derivatives	0	439428	NA	C01173	NA
C01175	1-O-Sinapoyl-beta-D-glucose	C17H22O10	386.121296904	OC[C@H]1O[C@@H](OC(=O)/C=C/c2cc(OC)c(c(c2)OC)O)[C@@H]([C@H]([C@@H]1O)O)O	InChI=1S/C17H22O10/c1-24-9-5-8(6-10(25-2)13(9)20)3-4-12(19)27-17-16(23)15(22)14(21)11(7-18)26-17/h3-6,11,14-18,20-23H,7H2,1-2H3/b4-3+/t11-,14-,15+,16-,17+/m1/s1	XRKBRPFTFKKHEF-DGDBGZAXSA-N	XRKBRPFTFKKHEF	KEGG_MRN	known_known	C01175	1-O-Sinapoyl-beta-D-glucose	Organic compounds	Phenylpropanoids and polyketides	Cinnamic acids and derivatives	Hydroxycinnamic acids and derivatives	0	NA	NA	C01175	NA
C01176	17alpha-Hydroxyprogesterone	C21H30O3	330.21949482	O=C1CC[C@]2(C(=C1)CC[C@@H]1[C@@H]2CC[C@]2([C@H]1CC[C@]2(O)C(=O)C)C)C	InChI=1S/C21H30O3/c1-13(22)21(24)11-8-18-16-5-4-14-12-15(23)6-9-19(14,2)17(16)7-10-20(18,21)3/h12,16-18,24H,4-11H2,1-3H3/t16-,17+,18+,19+,20+,21+/m1/s1	DBPWSSGDRRHUNT-CEGNMAFCSA-N	DBPWSSGDRRHUNT	KEGG_MRN	known_known	C01176	17alpha-Hydroxyprogesterone	Organic compounds	Lipids and lipid-like molecules	Steroids and steroid derivatives	Pregnane steroids	0	6238	HMDB0000374	C01176	L0280
C01177	Inositol 1-phosphate	C6H13O9P	260.029718626	O[C@H]1C(OP(=O)(O)O)[C@H](O)[C@H](C([C@H]1O)O)O	InChI=1S/C6H13O9P/c7-1-2(8)4(10)6(5(11)3(1)9)15-16(12,13)14/h1-11H,(H2,12,13,14)/t1?,2-,3+,4-,5-,6?/m1/s1	INAPMGSXUVUWAF-GCVPSNMTSA-N	INAPMGSXUVUWAF	KEGG_MRN	known_known	C01177;C03546;C04006;C06155	Inositol 1-phosphate;myo-Inositol 4-phosphate;1D-myo-Inositol 3-phosphate;myo-Inositol 5-phosphate	Organic compounds	Organic oxygen compounds	Organooxygen compounds	Alcohols and polyols	0	NA	NA	C01177	NA
C01179	3-(4-Hydroxyphenyl)pyruvate	C9H8O4	180.042258736	Oc1ccc(cc1)CC(=O)C(=O)O	InChI=1S/C9H8O4/c10-7-3-1-6(2-4-7)5-8(11)9(12)13/h1-4,10H,5H2,(H,12,13)	KKADPXVIOXHVKN-UHFFFAOYSA-N	KKADPXVIOXHVKN	KEGG_MRN	known_known	C01179	3-(4-Hydroxyphenyl)pyruvate	Organic compounds	Benzenoids	Benzene and substituted derivatives	Phenylpyruvic acid derivatives	0	979	HMDB0000707	C01179	S0025
C01180	4-Methylthio-2-oxobutanoic acid	C5H8O3S	148.019415116	CSCCC(=O)C(=O)O	InChI=1S/C5H8O3S/c1-9-3-2-4(6)5(7)8/h2-3H2,1H3,(H,7,8)	SXFSQZDSUWACKX-UHFFFAOYSA-N	SXFSQZDSUWACKX	KEGG_MRN	known_known	C01180	4-Methylthio-2-oxobutanoic acid	Organic compounds	Lipids and lipid-like molecules	Fatty Acyls	Fatty acids and conjugates	0	473	HMDB0001553	C01180	NA
C01181	4-Trimethylammoniobutanoate	C7H16NO2	146.118103752	OC(=O)CCC[N+](C)(C)C	InChI=1S/C7H15NO2/c1-8(2,3)6-4-5-7(9)10/h4-6H2,1-3H3/p+1	JHPNVNIEXXLNTR-UHFFFAOYSA-O	JHPNVNIEXXLNTR	KEGG_MRN	known_known	C01181	4-Trimethylammoniobutanoate	Organic compounds	Lipids and lipid-like molecules	Fatty Acyls	Fatty acids and conjugates	0	134	HMDB0001161	C01181	n00337
C01182	D-Ribulose 1,5-bisphosphate	C5H12O11P2	309.985484464	O[C@@H](C(=O)COP(=O)(O)O)[C@@H](COP(=O)(O)O)O	InChI=1S/C5H12O11P2/c6-3(1-15-17(9,10)11)5(8)4(7)2-16-18(12,13)14/h3,5-6,8H,1-2H2,(H2,9,10,11)(H2,12,13,14)/t3-,5-/m1/s1	YAHZABJORDUQGO-NQXXGFSBSA-N	YAHZABJORDUQGO	KEGG_MRN	known_known	C01182	D-Ribulose 1,5-bisphosphate	Organic compounds	Organic oxygen compounds	Organooxygen compounds	Carbohydrates and carbohydrate conjugates	0	NA	NA	C01182	NA
C01183	N,N-Dimethylaniline N-oxide	C8H11NO	137.084063972	[O-][N+](c1ccccc1)(C)C	InChI=1S/C8H11NO/c1-9(2,10)8-6-4-3-5-7-8/h3-7H,1-2H3	LKQUDAOAMBKKQW-UHFFFAOYSA-N	LKQUDAOAMBKKQW	KEGG_MRN	known_known	C01183	N,N-Dimethylaniline N-oxide	Organic compounds	Benzenoids	Benzene and substituted derivatives	NA	0	950	HMDB0001466	C01183	NA
C01185	Nicotinate D-ribonucleotide	C11H15NO9P	336.04844269000006	O[C@@H]1[C@H](O)[C@H](O[C@H]1[n+]1cccc(c1)C(=O)O)COP(=O)(O)O	InChI=1S/C11H14NO9P/c13-8-7(5-20-22(17,18)19)21-10(9(8)14)12-3-1-2-6(4-12)11(15)16/h1-4,7-10,13-14H,5H2,(H2-,15,16,17,18,19)/p+1/t7-,8-,9-,10-/m1/s1	JOUIQRNQJGXQDC-ZYUZMQFOSA-O	JOUIQRNQJGXQDC	KEGG_MRN	known_known	C01185	Nicotinate D-ribonucleotide	Organic compounds	Nucleosides, nucleotides, and analogues	Pyridine nucleotides	Nicotinic acid nucleotides	0	NA	HMDB0059646	C01185	NA
C01186	(3S,5S)-3,5-Diaminohexanoate	C6H14N2O2	146.105527688	C[C@@H](C[C@@H](CC(=O)O)N)N	InChI=1S/C6H14N2O2/c1-4(7)2-5(8)3-6(9)10/h4-5H,2-3,7-8H2,1H3,(H,9,10)/t4-,5-/m0/s1	NGDLSXMSQYUVSJ-WHFBIAKZSA-N	NGDLSXMSQYUVSJ	KEGG_MRN	known_known	C01186	(3S,5S)-3,5-Diaminohexanoate	Organic compounds	Organic acids and derivatives	Carboxylic acids and derivatives	Amino acids, peptides, and analogues	0	439430	HMDB0012115	C01186	NA
C01187	3-Deoxy-D-manno-octulosonate	C8H14O8	238.068867408	OC[C@H]([C@H]([C@@H]([C@@H](CC(=O)C(=O)O)O)O)O)O	InChI=1S/C8H14O8/c9-2-5(12)7(14)6(13)3(10)1-4(11)8(15)16/h3,5-7,9-10,12-14H,1-2H2,(H,15,16)/t3-,5-,6-,7-/m1/s1	KYQCXUMVJGMDNG-SHUUEZRQSA-N	KYQCXUMVJGMDNG	KEGG_MRN	known_known	C01187	3-Deoxy-D-manno-octulosonate	Organic compounds	Organic oxygen compounds	Organooxygen compounds	Carbohydrates and carbohydrate conjugates	0	NA	NA	C01187	NA
C01188	3-Hydroxy-2-methylpropanoate	C4H8O3	104.04734411599999	OCC(C(=O)O)C	InChI=1S/C4H8O3/c1-3(2-5)4(6)7/h3,5H,2H2,1H3,(H,6,7)	DBXBTMSZEOQQDU-UHFFFAOYSA-N	DBXBTMSZEOQQDU	KEGG_MRN	known_known	C01188;C06001	3-Hydroxy-2-methylpropanoate;(S)-3-Hydroxyisobutyrate	Organic compounds	Organic acids and derivatives	Hydroxy acids and derivatives	Beta hydroxy acids and derivatives	0	11966314	HMDB0062640	C01188	NA
C01189	Lathosterol	C27H46O	386.354866092	CC(CCC[C@H]([C@H]1CC[C@@H]2[C@]1(C)CC[C@H]1C2=CC[C@@H]2[C@]1(C)CC[C@@H](C2)O)C)C	InChI=1S/C27H46O/c1-18(2)7-6-8-19(3)23-11-12-24-22-10-9-20-17-21(28)13-15-26(20,4)25(22)14-16-27(23,24)5/h10,18-21,23-25,28H,6-9,11-17H2,1-5H3/t19-,20+,21+,23-,24+,25+,26+,27-/m1/s1	IZVFFXVYBHFIHY-SKCNUYALSA-N	IZVFFXVYBHFIHY	KEGG_MRN	known_known	C01189	Lathosterol	Organic compounds	Lipids and lipid-like molecules	Steroids and steroid derivatives	Cholestane steroids	0	65728	HMDB0001170	C01189	L0391
C01192	Palmitoylglycerone phosphate	C19H37O7P	408.227690154	CCCCCCCCCCCCCCCC(=O)OCC(=O)COP(=O)(O)O	InChI=1S/C19H37O7P/c1-2-3-4-5-6-7-8-9-10-11-12-13-14-15-19(21)25-16-18(20)17-26-27(22,23)24/h2-17H2,1H3,(H2,22,23,24)	MLWXSIMRTQAWHY-UHFFFAOYSA-N	MLWXSIMRTQAWHY	KEGG_MRN	known_known	C01192	Palmitoylglycerone phosphate	Organic compounds	Organic oxygen compounds	Organooxygen compounds	Carbonyl compounds	0	167650	HMDB0062190	C01192	NA
C01197	Caffeate	C9H8O4	180.042258736	OC(=O)/C=C/c1ccc(c(c1)O)O	InChI=1S/C9H8O4/c10-7-3-1-6(5-8(7)11)2-4-9(12)13/h1-5,10-11H,(H,12,13)/b4-2+	QAIPRVGONGVQAS-DUXPYHPUSA-N	QAIPRVGONGVQAS	KEGG_MRN	known_known	C01197;C01481	Caffeate;Caffeate	Organic compounds	Phenylpropanoids and polyketides	Cinnamic acids and derivatives	Hydroxycinnamic acids and derivatives	0	689043	HMDB0003501	C01197	S0278
C01198	3-(2-Hydroxyphenyl)propanoate	C9H10O3	166.06299417999998	OC(=O)CCc1ccccc1O	InChI=1S/C9H10O3/c10-8-4-2-1-3-7(8)5-6-9(11)12/h1-4,10H,5-6H2,(H,11,12)	CJBDUOMQLFKVQC-UHFFFAOYSA-N	CJBDUOMQLFKVQC	KEGG_MRN	known_known	C01198	3-(2-Hydroxyphenyl)propanoate	Organic compounds	Phenylpropanoids and polyketides	Phenylpropanoic acids	NA	0	873	HMDB0033752	C01198	S0393
C01201	N(omega)-(ADP-D-ribosyl)-L-arginine	C21H35N9O15P2	715.17278468	OC(=O)[C@H](CCCN=C(N[C@H]1O[C@@H]([C@H]([C@H]1O)O)COP(=O)(OP(=O)(OC[C@H]1O[C@H]([C@@H]([C@@H]1O)O)n1cnc2c1ncnc2N)O)O)N)N	InChI=1S/C21H35N9O15P2/c22-8(20(35)36)2-1-3-25-21(24)29-18-14(33)12(31)9(43-18)4-41-46(37,38)45-47(39,40)42-5-10-13(32)15(34)19(44-10)30-7-28-11-16(23)26-6-27-17(11)30/h6-10,12-15,18-19,31-34H,1-5,22H2,(H,35,36)(H,37,38)(H,39,40)(H2,23,26,27)(H3,24,25,29)/t8-,9+,10+,12+,13+,14+,15+,18-,19+/m0/s1	IWVSYNGKNZFSSA-PTDVUUCPSA-N	IWVSYNGKNZFSSA	KEGG_MRN	known_known	C01201	N(omega)-(ADP-D-ribosyl)-L-arginine	Organic compounds	Nucleosides, nucleotides, and analogues	Purine nucleotides	Purine nucleotide sugars	0	NA	NA	C01201	NA
C01204	Phytic acid	C6H18O24P6	659.861371236	OP(=O)(OC1C(OP(=O)(O)O)C(OP(=O)(O)O)C(C(C1OP(=O)(O)O)OP(=O)(O)O)OP(=O)(O)O)O	InChI=1S/C6H18O24P6/c7-31(8,9)25-1-2(26-32(10,11)12)4(28-34(16,17)18)6(30-36(22,23)24)5(29-35(19,20)21)3(1)27-33(13,14)15/h1-6H,(H2,7,8,9)(H2,10,11,12)(H2,13,14,15)(H2,16,17,18)(H2,19,20,21)(H2,22,23,24)	IMQLKJBTEOYOSI-UHFFFAOYSA-N	IMQLKJBTEOYOSI	KEGG_MRN	known_known	C01204	Phytic acid	Organic compounds	Organic oxygen compounds	Organooxygen compounds	Alcohols and polyols	0	890	HMDB0003502	C01204	NA
C01205	(R)-3-Amino-2-methylpropanoate	C4H9NO2	103.063328528	C[C@@H](C(=O)O)CN	InChI=1S/C4H9NO2/c1-3(2-5)4(6)7/h3H,2,5H2,1H3,(H,6,7)/t3-/m1/s1	QCHPKSFMDHPSNR-GSVOUGTGSA-N	QCHPKSFMDHPSNR	KEGG_MRN	known_known	C01205;C03284;C05145	(R)-3-Amino-2-methylpropanoate;L-3-Aminoisobutanoate;3-Aminoisobutyric acid	Organic compounds	Organic acids and derivatives	Carboxylic acids and derivatives	Amino acids, peptides, and analogues	0	5459822	HMDB0002299	C01205	NA
C01207	3-(3,4-Dihydroxyphenyl)lactate	C9H10O5	198.05282341999998	OC(=O)C(Cc1ccc(c(c1)O)O)O	InChI=1S/C9H10O5/c10-6-2-1-5(3-7(6)11)4-8(12)9(13)14/h1-3,8,10-12H,4H2,(H,13,14)	PAFLSMZLRSPALU-UHFFFAOYSA-N	PAFLSMZLRSPALU	KEGG_MRN	known_known	C01207	3-(3,4-Dihydroxyphenyl)lactate	Organic compounds	Phenylpropanoids and polyketides	Phenylpropanoic acids	NA	0	439435	HMDB0003503	C01207	NA
C01210	N-Methylethanolamine phosphate	C3H10NO4P	155.03474443	CNCCOP(=O)(O)O	InChI=1S/C3H10NO4P/c1-4-2-3-8-9(5,6)7/h4H,2-3H2,1H3,(H2,5,6,7)	HZDCAHRLLXEQFY-UHFFFAOYSA-N	HZDCAHRLLXEQFY	KEGG_MRN	known_known	C01210	N-Methylethanolamine phosphate	Organic compounds	Organic acids and derivatives	Organic phosphoric acids and derivatives	Phosphate esters	0	0	HMDB0060173	C01210	NA
C01212	UDP-N-acetylmuramoyl-L-alanine	C23H36N4O20P2	750.1398128120001	OC[C@H]1O[C@H](OP(=O)(OP(=O)(OC[C@H]2O[C@H]([C@@H]([C@@H]2O)O)n2ccc(=O)[nH]c2=O)O)O)[C@@H]([C@H]([C@@H]1O)O[C@@H](C(=O)N[C@H](C(=O)O)C)C)NC(=O)C	InChI=1S/C23H36N4O20P2/c1-8(21(35)36)24-19(34)9(2)43-18-14(25-10(3)29)22(45-11(6-28)16(18)32)46-49(40,41)47-48(38,39)42-7-12-15(31)17(33)20(44-12)27-5-4-13(30)26-23(27)37/h4-5,8-9,11-12,14-18,20,22,28,31-33H,6-7H2,1-3H3,(H,24,34)(H,25,29)(H,35,36)(H,38,39)(H,40,41)(H,26,30,37)/t8-,9+,11+,12+,14+,15+,16+,17+,18+,20+,22+/m0/s1	NTMMCWJNQNKACG-KBKUWGQMSA-N	NTMMCWJNQNKACG	KEGG_MRN	known_known	C01212	UDP-N-acetylmuramoyl-L-alanine	Organic compounds	Nucleosides, nucleotides, and analogues	Pyrimidine nucleotides	Pyrimidine nucleotide sugars	0	5496796	NA	C01212	NA
C01213	(R)-Methylmalonyl-CoA	C25H40N7O19P3S	867.1312529500001	O=C(NCCSC(=O)[C@@H](C(=O)O)C)CCNC(=O)[C@@H](C(COP(=O)(OP(=O)(OC[C@H]1O[C@H]([C@@H]([C@@H]1OP(=O)(O)O)O)n1cnc2c1ncnc2N)O)O)(C)C)O	InChI=1S/C25H40N7O19P3S/c1-12(23(37)38)24(39)55-7-6-27-14(33)4-5-28-21(36)18(35)25(2,3)9-48-54(45,46)51-53(43,44)47-8-13-17(50-52(40,41)42)16(34)22(49-13)32-11-31-15-19(26)29-10-30-20(15)32/h10-13,16-18,22,34-35H,4-9H2,1-3H3,(H,27,33)(H,28,36)(H,37,38)(H,43,44)(H,45,46)(H2,26,29,30)(H2,40,41,42)/t12-,13-,16-,17-,18+,22-/m1/s1	MZFOKIKEPGUZEN-AGCMQPJKSA-N	MZFOKIKEPGUZEN	KEGG_MRN	known_known	C00683;C01213;C02557	(S)-Methylmalonyl-CoA;(R)-Methylmalonyl-CoA;Methylmalonyl-CoA	Organic compounds	Lipids and lipid-like molecules	Fatty Acyls	Fatty acyl thioesters	0	449534	NA	C01213	NA
C01214	1-Amino-1-deoxy-scyllo-inositol	C6H13NO5	179.079372516	O[C@@H]1C(N)[C@H](O)[C@H](C([C@H]1O)O)O	InChI=1S/C6H13NO5/c7-1-2(8)4(10)6(12)5(11)3(1)9/h1-6,8-12H,7H2/t1?,2-,3+,4+,5-,6?	JXAOTICXQLILTC-UYSNGIAKSA-N	JXAOTICXQLILTC	KEGG_MRN	known_known	C01214;C17578	1-Amino-1-deoxy-scyllo-inositol;neo-Inosamine-2	Organic compounds	Organic oxygen compounds	Organooxygen compounds	Alcohols and polyols	0	NA	NA	C01214	NA
C01215	2-(Acetamidomethylene)succinate	C7H9NO5	187.048072388	CC(=O)N/C=C(\C(=O)O)/CC(=O)O	InChI=1S/C7H9NO5/c1-4(9)8-3-5(7(12)13)2-6(10)11/h3H,2H2,1H3,(H,8,9)(H,10,11)(H,12,13)/b5-3-	CPBSBMPDIRRVGP-HYXAFXHYSA-N	CPBSBMPDIRRVGP	KEGG_MRN	known_known	C01215	2-(Acetamidomethylene)succinate	Organic compounds	Lipids and lipid-like molecules	Fatty Acyls	Fatty acids and conjugates	0	NA	NA	C01215	NA
C01216	2-Dehydro-3-deoxy-D-galactonate	C6H10O6	178.04773803999998	OC[C@H]([C@@H](CC(=O)C(=O)O)O)O	InChI=1S/C6H10O6/c7-2-5(10)3(8)1-4(9)6(11)12/h3,5,7-8,10H,1-2H2,(H,11,12)/t3-,5-/m1/s1	WPAMZTWLKIDIOP-NQXXGFSBSA-N	WPAMZTWLKIDIOP	KEGG_MRN	known_known	C00204;C01216;C20680	2-Dehydro-3-deoxy-D-gluconate;2-Dehydro-3-deoxy-D-galactonate;2-Dehydro-3-deoxy-L-galactonate	Organic compounds	Organic acids and derivatives	Keto acids and derivatives	Medium-chain keto acids and derivatives	0	194024	HMDB0001353	C01216	L0465
C01217	5,6,7,8-Tetrahydromethanopterin	C30H45N6O16P	776.26296599	OC(=O)CC[C@@H](C(=O)O)OP(=O)(OC[C@H]1O[C@@H]([C@@H]([C@@H]1O)O)OC[C@H]([C@H]([C@H](Cc1ccc(cc1)N[C@@H]([C@@H]1Nc2c(N[C@H]1C)[nH]c(nc2=O)N)C)O)O)O)O	InChI=1S/C30H45N6O16P/c1-12(21-13(2)33-26-22(34-21)27(44)36-30(31)35-26)32-15-5-3-14(4-6-15)9-16(37)23(41)17(38)10-49-29-25(43)24(42)19(51-29)11-50-53(47,48)52-18(28(45)46)7-8-20(39)40/h3-6,12-13,16-19,21,23-25,29,32,34,37-38,41-43H,7-11H2,1-2H3,(H,39,40)(H,45,46)(H,47,48)(H4,31,33,35,36,44)/t12-,13+,16+,17-,18+,19-,21+,23+,24-,25-,29+/m1/s1	SCBIBGUJSMHIAI-LHIIQLEZSA-N	SCBIBGUJSMHIAI	KEGG_MRN	known_known	C01217	5,6,7,8-Tetrahydromethanopterin	Organic compounds	Organic oxygen compounds	Organooxygen compounds	Carbohydrates and carbohydrate conjugates	0	5462234	HMDB0060403	C01217	NA
C01218	6-Phospho-2-dehydro-D-gluconate	C6H11O10P	274.008983182	O[C@@H]([C@H]([C@@H](C(=O)C(=O)O)O)O)COP(=O)(O)O	InChI=1S/C6H11O10P/c7-2(1-16-17(13,14)15)3(8)4(9)5(10)6(11)12/h2-4,7-9H,1H2,(H,11,12)(H2,13,14,15)/t2-,3-,4+/m1/s1	ZKUSPPOKDDRMIU-JJYYJPOSSA-N	ZKUSPPOKDDRMIU	KEGG_MRN	known_known	C01218	6-Phospho-2-dehydro-D-gluconate	Organic compounds	Organic oxygen compounds	Organooxygen compounds	Carbohydrates and carbohydrate conjugates	0	NA	NA	C01218	NA
C01219	CDP-4-dehydro-6-deoxy-D-glucose	C15H23N3O15P2	547.060440296	O[C@@H]1[C@@H](COP(=O)(OP(=O)(O[C@H]2O[C@H](C)C(=O)[C@@H]([C@H]2O)O)O)O)O[C@H]([C@@H]1O)n1ccc(nc1=O)N	InChI=1S/C15H23N3O15P2/c1-5-8(19)10(21)12(23)14(30-5)32-35(27,28)33-34(25,26)29-4-6-9(20)11(22)13(31-6)18-3-2-7(16)17-15(18)24/h2-3,5-6,9-14,20-23H,4H2,1H3,(H,25,26)(H,27,28)(H2,16,17,24)/t5-,6-,9-,10+,11-,12-,13-,14-/m1/s1	PUBYMNIINUUJLL-JPHISPRKSA-N	PUBYMNIINUUJLL	KEGG_MRN	known_known	C01219	CDP-4-dehydro-6-deoxy-D-glucose	Organic compounds	Nucleosides, nucleotides, and analogues	Pyrimidine nucleotides	Pyrimidine nucleotide sugars	0	NA	NA	C01219	NA
C01220	1D-myo-Inositol 1,4-bisphosphate	C6H14O12P2	339.996049148	O[C@@H]1C(OP(=O)(O)O)[C@H](O)[C@H](C([C@@H]1O)OP(=O)(O)O)O	InChI=1S/C6H14O12P2/c7-1-2(8)6(18-20(14,15)16)4(10)3(9)5(1)17-19(11,12)13/h1-10H,(H2,11,12,13)(H2,14,15,16)/t1-,2-,3-,4+,5?,6?/m1/s1	PELZSPZCXGTUMR-MBEOBJKWSA-N	PELZSPZCXGTUMR	KEGG_MRN	known_known	C01220	1D-myo-Inositol 1,4-bisphosphate	Organic compounds	Organic oxygen compounds	Organooxygen compounds	Alcohols and polyols	0	NA	NA	C01220	NA
C01221	Dihydrostreptomycin 6-phosphate	C21H42N7O15P	663.247650274	CN[C@@H]1[C@@H](O[C@H]([C@@H]([C@H]1O)O)CO)O[C@H]1[C@H](O[C@@H]2[C@@H](N=C(N)N)[C@H](O)[C@H]([C@@H]([C@H]2O)OP(=O)(O)O)N=C(N)N)O[C@H]([C@]1(O)CO)C	InChI=1S/C21H42N7O15P/c1-5-21(35,4-30)16(42-17-9(26-2)12(33)10(31)6(3-29)40-17)18(39-5)41-14-7(27-19(22)23)11(32)8(28-20(24)25)15(13(14)34)43-44(36,37)38/h5-18,26,29-35H,3-4H2,1-2H3,(H4,22,23,27)(H4,24,25,28)(H2,36,37,38)/t5-,6-,7-,8+,9-,10-,11-,12-,13-,14+,15-,16-,17-,18-,21+/m0/s1	DCRWHJGCOKPJBN-TWBNDLJKSA-N	DCRWHJGCOKPJBN	KEGG_MRN	known_known	C01221	Dihydrostreptomycin 6-phosphate	Organic compounds	Organic oxygen compounds	Organooxygen compounds	Carbohydrates and carbohydrate conjugates	0	NA	NA	C01221	NA
C01222	GDP-4-dehydro-6-deoxy-D-mannose	C16H23N5O15P2	587.066588296	O[C@@H]1[C@@H](COP(=O)(OP(=O)(O[C@H]2O[C@H](C)C(=O)[C@@H]([C@@H]2O)O)O)O)O[C@H]([C@@H]1O)n1cnc2c1[nH]c(N)nc2=O	InChI=1S/C16H23N5O15P2/c1-4-7(22)9(24)11(26)15(33-4)35-38(30,31)36-37(28,29)32-2-5-8(23)10(25)14(34-5)21-3-18-6-12(21)19-16(17)20-13(6)27/h3-5,8-11,14-15,23-26H,2H2,1H3,(H,28,29)(H,30,31)(H3,17,19,20,27)/t4-,5-,8-,9+,10-,11+,14-,15-/m1/s1	PNHLMHWWFOPQLK-BKUUWRAGSA-N	PNHLMHWWFOPQLK	KEGG_MRN	known_known	C01222;C05344;C14830	GDP-4-dehydro-6-deoxy-D-mannose;GDP-4-dehydro-6-deoxy-L-mannose;GDP-4-keto-6-L-deoxygalactose	Organic compounds	Nucleosides, nucleotides, and analogues	Purine nucleotides	Purine nucleotide sugars	0	439446	HMDB0001346	C01222	NA
C01225	sn-Glycero-3-phospho-1-inositol	C9H19O11P	334.066498058	OC[C@H](COP(=O)(OC1[C@H](O)[C@H](O)C([C@@H]([C@H]1O)O)O)O)O	InChI=1S/C9H19O11P/c10-1-3(11)2-19-21(17,18)20-9-7(15)5(13)4(12)6(14)8(9)16/h3-16H,1-2H2,(H,17,18)/t3-,4?,5-,6+,7-,8-,9?/m1/s1	BMVUIWJCUQSHLZ-YFZGBAIXSA-N	BMVUIWJCUQSHLZ	KEGG_MRN	known_known	C01225	sn-Glycero-3-phospho-1-inositol	NA	NA	NA	NA	0	NA	NA	C01225	NA
C01226	12-OPDA	C18H28O3	292.20384475599997	CC/C=C\C[C@H]1[C@@H](CCCCCCCC(=O)O)C=CC1=O	InChI=1S/C18H28O3/c1-2-3-7-11-16-15(13-14-17(16)19)10-8-5-4-6-9-12-18(20)21/h3,7,13-16H,2,4-6,8-12H2,1H3,(H,20,21)/b7-3-/t15-,16-/m0/s1	PMTMAFAPLCGXGK-JMTMCXQRSA-N	PMTMAFAPLCGXGK	KEGG_MRN	known_known	C01226;C13816	12-OPDA;(9R,13R)-12-Oxo-phytodienoic acid	Organic compounds	Lipids and lipid-like molecules	Fatty Acyls	Eicosanoids	0	5280411	NA	C01226	NA
C01227	Dehydroepiandrosterone	C19H28O2	288.208930136	O[C@H]1CC[C@]2(C(=CC[C@@H]3[C@@H]2CC[C@]2([C@H]3CCC2=O)C)C1)C	InChI=1S/C19H28O2/c1-18-9-7-13(20)11-12(18)3-4-14-15-5-6-17(21)19(15,2)10-8-16(14)18/h3,13-16,20H,4-11H2,1-2H3/t13-,14-,15-,16-,18-,19-/m0/s1	FMGSKLZLMKYGDP-USOAJAOKSA-N	FMGSKLZLMKYGDP	KEGG_MRN	known_known	C01227	Dehydroepiandrosterone	Organic compounds	Lipids and lipid-like molecules	Steroids and steroid derivatives	Androstane steroids	0	5881	NA	C01227	S0339
C01228	Guanosine 3',5'-bis(diphosphate)	C10H17N5O17P4	602.956990604	O[C@@H]1[C@H](OP(=O)(OP(=O)(O)O)O)[C@H](O[C@H]1n1cnc2c1[nH]c(N)nc2=O)COP(=O)(OP(=O)(O)O)O	InChI=1S/C10H17N5O17P4/c11-10-13-7-4(8(17)14-10)12-2-15(7)9-5(16)6(30-36(26,27)32-34(21,22)23)3(29-9)1-28-35(24,25)31-33(18,19)20/h2-3,5-6,9,16H,1H2,(H,24,25)(H,26,27)(H2,18,19,20)(H2,21,22,23)(H3,11,13,14,17)/t3-,5-,6-,9-/m1/s1	BUFLLCUFNHESEH-UUOKFMHZSA-N	BUFLLCUFNHESEH	KEGG_MRN	known_known	C01228	Guanosine 3',5'-bis(diphosphate)	Organic compounds	Nucleosides, nucleotides, and analogues	Purine nucleotides	Purine ribonucleotides	0	439450	HMDB0059638	C01228	NA
C01230	all-trans-Hexaprenyl diphosphate	C30H52O7P2	586.318827264	C/C(=C\CC/C(=C/CC/C(=C/COP(=O)(OP(=O)(O)O)O)/C)/C)/CC/C=C(/CC/C=C(/CCC=C(C)C)\C)\C	InChI=1S/C30H52O7P2/c1-25(2)13-8-14-26(3)15-9-16-27(4)17-10-18-28(5)19-11-20-29(6)21-12-22-30(7)23-24-36-39(34,35)37-38(31,32)33/h13,15,17,19,21,23H,8-12,14,16,18,20,22,24H2,1-7H3,(H,34,35)(H2,31,32,33)/b26-15+,27-17+,28-19+,29-21+,30-23+	NGFSMHKFTZROKJ-MMSZMYIBSA-N	NGFSMHKFTZROKJ	KEGG_MRN	known_known	C01230;C17434	all-trans-Hexaprenyl diphosphate;di-trans,poly-cis-Hexaprenyl diphosphate	Organic compounds	Lipids and lipid-like molecules	Prenol lipids	Polyprenols	0	5280413	HMDB0012188	C01230	NA
C01231	alpha-D-Glucose 1,6-bisphosphate	C6H14O12P2	339.996049148	O[C@@H]1[C@@H](COP(=O)(O)O)O[C@@H]([C@@H]([C@H]1O)O)OP(=O)(O)O	InChI=1S/C6H14O12P2/c7-3-2(1-16-19(10,11)12)17-6(5(9)4(3)8)18-20(13,14)15/h2-9H,1H2,(H2,10,11,12)(H2,13,14,15)/t2-,3-,4+,5-,6-/m1/s1	RWHOZGRAXYWRNX-VFUOTHLCSA-N	RWHOZGRAXYWRNX	KEGG_MRN	known_known	C01231;C03693	alpha-D-Glucose 1,6-bisphosphate;D-Mannose 1,6-bisphosphate	Organic compounds	Organic oxygen compounds	Organooxygen compounds	Carbohydrates and carbohydrate conjugates	0	82400	HMDB0003514	C01231	L0354
C01233	sn-Glycero-3-phosphoethanolamine	C5H14NO6P	215.05587379799996	NCCOP(=O)(OC[C@@H](CO)O)O	InChI=1S/C5H14NO6P/c6-1-2-11-13(9,10)12-4-5(8)3-7/h5,7-8H,1-4,6H2,(H,9,10)/t5-/m1/s1	JZNWSCPGTDBMEW-RXMQYKEDSA-N	JZNWSCPGTDBMEW	KEGG_MRN	known_known	C01233	sn-Glycero-3-phosphoethanolamine	Organic compounds	Lipids and lipid-like molecules	Glycerophospholipids	Glycerophosphoethanolamines	0	NA	NA	C01233	NA
C01234	1-Aminocyclopropane-1-carboxylate	C4H7NO2	101.047678464	OC(=O)C1(N)CC1	InChI=1S/C4H7NO2/c5-4(1-2-4)3(6)7/h1-2,5H2,(H,6,7)	PAJPWUMXBYXFCZ-UHFFFAOYSA-N	PAJPWUMXBYXFCZ	KEGG_MRN	known_known	C01234	1-Aminocyclopropane-1-carboxylate	Organic compounds	Organic acids and derivatives	Carboxylic acids and derivatives	Amino acids, peptides, and analogues	0	535	HMDB0036458	C01234	n00070
C01235	alpha-D-Galactosyl-(1->3)-1D-myo-inositol	C12H22O11	342.116211524	OC[C@H]1O[C@H](OC2[C@@H](O)[C@H](O)C([C@@H]([C@@H]2O)O)O)[C@@H]([C@H]([C@H]1O)O)O	InChI=1S/C12H22O11/c13-1-2-3(14)4(15)10(21)12(22-2)23-11-8(19)6(17)5(16)7(18)9(11)20/h2-21H,1H2/t2-,3+,4+,5?,6-,7+,8+,9+,10-,11?,12-/m1/s1	VCWMRQDBPZKXKG-ZNVDUFQESA-N	VCWMRQDBPZKXKG	KEGG_MRN	known_known	C01235	alpha-D-Galactosyl-(1->3)-1D-myo-inositol	Organic compounds	Organic oxygen compounds	Organooxygen compounds	Carbohydrates and carbohydrate conjugates	0	11727586	NA	C01235	L0328
C01236	D-Glucono-1,5-lactone 6-phosphate	C6H11O9P	258.014068562	O[C@@H]1[C@@H](COP(=O)(O)O)OC(=O)[C@@H]([C@H]1O)O	InChI=1S/C6H11O9P/c7-3-2(1-14-16(11,12)13)15-6(10)5(9)4(3)8/h2-5,7-9H,1H2,(H2,11,12,13)/t2-,3-,4+,5-/m1/s1	IJOJIVNDFQSGAB-SQOUGZDYSA-N	IJOJIVNDFQSGAB	KEGG_MRN	known_known	C01236	D-Glucono-1,5-lactone 6-phosphate	Organic compounds	Organic oxygen compounds	Organooxygen compounds	Carbohydrates and carbohydrate conjugates	0	439452	HMDB0001127	C01236	NA
C01239	N-Acetyl-beta-D-glucosaminylamine	C8H16N2O5	220.105921612	OC[C@H]1O[C@@H](N)[C@@H]([C@H]([C@@H]1O)O)NC(=O)C	InChI=1S/C8H16N2O5/c1-3(12)10-5-7(14)6(13)4(2-11)15-8(5)9/h4-8,11,13-14H,2,9H2,1H3,(H,10,12)/t4-,5-,6-,7-,8-/m1/s1	MCGXOCXFFNKASF-FMDGEEDCSA-N	MCGXOCXFFNKASF	KEGG_MRN	known_known	C01239	N-Acetyl-beta-D-glucosaminylamine	Organic compounds	Organic oxygen compounds	Organooxygen compounds	Carbohydrates and carbohydrate conjugates	0	439454	HMDB0001104	C01239	NA
C01243	1D-myo-Inositol 1,3,4-trisphosphate	C6H15O15P3	419.96237966999996	O[C@H]1[C@H](OP(=O)(O)O)[C@@H](OP(=O)(O)O)[C@H]([C@H]([C@@H]1O)OP(=O)(O)O)O	InChI=1S/C6H15O15P3/c7-1-2(8)5(20-23(13,14)15)6(21-24(16,17)18)3(9)4(1)19-22(10,11)12/h1-9H,(H2,10,11,12)(H2,13,14,15)(H2,16,17,18)/t1-,2-,3+,4+,5+,6+/m1/s1	MMWCIQZXVOZEGG-MLQGYMEPSA-N	MMWCIQZXVOZEGG	KEGG_MRN	known_known	C01243;C01245	1D-myo-Inositol 1,3,4-trisphosphate;D-myo-Inositol 1,4,5-trisphosphate	Organic compounds	Organic oxygen compounds	Organooxygen compounds	Alcohols and polyols	0	439455	HMDB0001143	C01243	NA
C01244	3,5-Diiodo-4-hydroxyphenylpyruvate	C9H6I2O4	431.835554672	OC(=O)C(=O)Cc1cc(I)c(c(c1)I)O	InChI=1S/C9H6I2O4/c10-5-1-4(2-6(11)8(5)13)3-7(12)9(14)15/h1-2,13H,3H2,(H,14,15)	TZPLBTUUWSVGCY-UHFFFAOYSA-N	TZPLBTUUWSVGCY	KEGG_MRN	known_known	C01244	3,5-Diiodo-4-hydroxyphenylpyruvate	Organic compounds	Benzenoids	Benzene and substituted derivatives	Phenylpyruvic acid derivatives	0	192726	HMDB0059637	C01244	NA
C01245	D-myo-Inositol 1,4,5-trisphosphate	C6H15O15P3	419.96237966999996	O[C@@H]1[C@@H](OP(=O)(O)O)[C@H](OP(=O)(O)O)[C@H]([C@@H]([C@@H]1O)OP(=O)(O)O)O	InChI=1S/C6H15O15P3/c7-1-2(8)5(20-23(13,14)15)6(21-24(16,17)18)3(9)4(1)19-22(10,11)12/h1-9H,(H2,10,11,12)(H2,13,14,15)(H2,16,17,18)/t1-,2+,3+,4-,5-,6-/m1/s1	MMWCIQZXVOZEGG-XJTPDSDZSA-N	MMWCIQZXVOZEGG	KEGG_MRN	known_known	C01243;C01245	1D-myo-Inositol 1,3,4-trisphosphate;D-myo-Inositol 1,4,5-trisphosphate	Organic compounds	Organic oxygen compounds	Organooxygen compounds	Alcohols and polyols	0	439456	HMDB0001498	C01245	NA
C01249	7,8-Dihydro-7,8-dihydroxykynurenate	C10H9NO5	223.048072388	OC1C=Cc2c(C1O)[nH]c(cc2=O)C(=O)O	InChI=1S/C10H9NO5/c12-6-2-1-4-7(13)3-5(10(15)16)11-8(4)9(6)14/h1-3,6,9,12,14H,(H,11,13)(H,15,16)	LLAWHKBFIBTIBH-UHFFFAOYSA-N	LLAWHKBFIBTIBH	KEGG_MRN	known_known	C01249	7,8-Dihydro-7,8-dihydroxykynurenate	Organic compounds	Organoheterocyclic compounds	Quinolines and derivatives	Quinoline carboxylic acids	0	NA	NA	C01249	NA
C01250	N-Acetyl-L-glutamate 5-semialdehyde	C7H11NO4	173.06880783199998	O=CCC[C@@H](C(=O)O)NC(=O)C	InChI=1S/C7H11NO4/c1-5(10)8-6(7(11)12)3-2-4-9/h4,6H,2-3H2,1H3,(H,8,10)(H,11,12)/t6-/m0/s1	BCPSFKBPHHBDAI-LURJTMIESA-N	BCPSFKBPHHBDAI	KEGG_MRN	known_known	C01250	N-Acetyl-L-glutamate 5-semialdehyde	Organic compounds	Organic acids and derivatives	Carboxylic acids and derivatives	Amino acids, peptides, and analogues	0	192878	HMDB0006488	C01250	NA
C01251	(R)-2-Hydroxybutane-1,2,4-tricarboxylate	C7H10O7	206.04265266	OC(=O)CC[C@](C(=O)O)(CC(=O)O)O	InChI=1S/C7H10O7/c8-4(9)1-2-7(14,6(12)13)3-5(10)11/h14H,1-3H2,(H,8,9)(H,10,11)(H,12,13)/t7-/m1/s1	XKJVEVRQMLKSMO-SSDOTTSWSA-N	XKJVEVRQMLKSMO	KEGG_MRN	known_known	C01251	(R)-2-Hydroxybutane-1,2,4-tricarboxylate	Organic compounds	Organic acids and derivatives	Carboxylic acids and derivatives	Tricarboxylic acids and derivatives	0	439459	HMDB0003518	C01251	NA
C01252	4-(2-Aminophenyl)-2,4-dioxobutanoate	C10H9NO4	207.05315776799998	OC(=O)C(=O)CC(=O)c1ccccc1N	InChI=1S/C10H9NO4/c11-7-4-2-1-3-6(7)8(12)5-9(13)10(14)15/h1-4H,5,11H2,(H,14,15)	CAOVWYZQMPNAFJ-UHFFFAOYSA-N	CAOVWYZQMPNAFJ	KEGG_MRN	known_known	C01252	4-(2-Aminophenyl)-2,4-dioxobutanoate	Organic compounds	Organic oxygen compounds	Organooxygen compounds	Carbonyl compounds	0	472	HMDB0000978	C01252	NA
C01255	N-(6-Aminohexanoyl)-6-aminohexanoate	C12H24N2O3	244.178692628	NCCCCCC(=O)NCCCCCC(=O)O	InChI=1S/C12H24N2O3/c13-9-5-1-3-7-11(15)14-10-6-2-4-8-12(16)17/h1-10,13H2,(H,14,15)(H,16,17)	IWENLYKHSZCPRD-UHFFFAOYSA-N	IWENLYKHSZCPRD	KEGG_MRN	known_known	C01255	N-(6-Aminohexanoyl)-6-aminohexanoate	Organic compounds	Lipids and lipid-like molecules	Fatty Acyls	Fatty acids and conjugates	0	895	NA	C01255	NA
C01259	3-Hydroxy-N6,N6,N6-trimethyl-L-lysine	C9H21N2O3	205.155217532	OC([C@@H](C(=O)O)N)CCC[N+](C)(C)C	InChI=1S/C9H20N2O3/c1-11(2,3)6-4-5-7(12)8(10)9(13)14/h7-8,12H,4-6,10H2,1-3H3/p+1/t7?,8-/m0/s1	ZRJHLGYVUCPZNH-MQWKRIRWSA-O	ZRJHLGYVUCPZNH	KEGG_MRN	known_known	C01259	3-Hydroxy-N6,N6,N6-trimethyl-L-lysine	Organic compounds	Organic acids and derivatives	Carboxylic acids and derivatives	Amino acids, peptides, and analogues	0	439460	HMDB0001422	C01259	NA
C01260	P1,P4-Bis(5'-adenosyl)tetraphosphate	C20H28N10O19P4	836.048265196	O[C@@H]1[C@@H](COP(=O)(OP(=O)(OP(=O)(OP(=O)(OC[C@H]2O[C@H]([C@@H]([C@@H]2O)O)n2cnc3c2ncnc3N)O)O)O)O)O[C@H]([C@@H]1O)n1cnc2c1ncnc2N	InChI=1S/C20H28N10O19P4/c21-15-9-17(25-3-23-15)29(5-27-9)19-13(33)11(31)7(45-19)1-43-50(35,36)47-52(39,40)49-53(41,42)48-51(37,38)44-2-8-12(32)14(34)20(46-8)30-6-28-10-16(22)24-4-26-18(10)30/h3-8,11-14,19-20,31-34H,1-2H2,(H,35,36)(H,37,38)(H,39,40)(H,41,42)(H2,21,23,25)(H2,22,24,26)/t7-,8-,11-,12-,13-,14-,19-,20-/m1/s1	YOAHKNVSNCMZGQ-XPWFQUROSA-N	YOAHKNVSNCMZGQ	KEGG_MRN	known_known	C01260	P1,P4-Bis(5'-adenosyl)tetraphosphate	Organic compounds	Nucleosides, nucleotides, and analogues	(5'->5')-dinucleotides	NA	0	21706	HMDB0001211	C01260	L0388
C01261	P1,P4-Bis(5'-guanosyl) tetraphosphate	C20H28N10O21P4	868.038094436	O[C@@H]1[C@@H](COP(=O)(OP(=O)(OP(=O)(OP(=O)(OC[C@H]2O[C@H]([C@@H]([C@@H]2O)O)n2cnc3c2[nH]c(N)nc3=O)O)O)O)O)O[C@H]([C@@H]1O)n1cnc2c1[nH]c(N)nc2=O	InChI=1S/C20H28N10O21P4/c21-19-25-13-7(15(35)27-19)23-3-29(13)17-11(33)9(31)5(47-17)1-45-52(37,38)49-54(41,42)51-55(43,44)50-53(39,40)46-2-6-10(32)12(34)18(48-6)30-4-24-8-14(30)26-20(22)28-16(8)36/h3-6,9-12,17-18,31-34H,1-2H2,(H,37,38)(H,39,40)(H,41,42)(H,43,44)(H3,21,25,27,35)(H3,22,26,28,36)/t5-,6-,9-,10-,11-,12-,17-,18-/m1/s1	OLGWXCQXRSSQPO-MHARETSRSA-N	OLGWXCQXRSSQPO	KEGG_MRN	known_known	C01261	P1,P4-Bis(5'-guanosyl) tetraphosphate	Organic compounds	Nucleosides, nucleotides, and analogues	(5'->5')-dinucleotides	NA	0	165186	HMDB0001340	C01261	L0365
C01262	beta-Alanyl-N(pi)-methyl-L-histidine	C10H16N4O3	240.122240372	NCCC(=O)N[C@H](C(=O)O)Cc1cncn1C	InChI=1S/C10H16N4O3/c1-14-6-12-5-7(14)4-8(10(16)17)13-9(15)2-3-11/h5-6,8H,2-4,11H2,1H3,(H,13,15)(H,16,17)/t8-/m0/s1	MYYIAHXIVFADCU-QMMMGPOBSA-N	MYYIAHXIVFADCU	KEGG_MRN	known_known	C01262	beta-Alanyl-N(pi)-methyl-L-histidine	Organic compounds	Organic acids and derivatives	Peptidomimetics	Hybrid peptides	0	112072	HMDB0000194	C01262	L0301
C01263	3,6,9-Trihydroxypterocarpan	C15H12O5	272.068473484	Oc1ccc2c(c1)OC[C@@]1([C@H]2Oc2c1ccc(c2)O)O	InChI=1S/C15H12O5/c16-8-1-3-10-12(5-8)19-7-15(18)11-4-2-9(17)6-13(11)20-14(10)15/h1-6,14,16-18H,7H2/t14-,15+/m0/s1	QMXOFBXZEKTJIK-LSDHHAIUSA-N	QMXOFBXZEKTJIK	KEGG_MRN	known_known	C01263	3,6,9-Trihydroxypterocarpan	Organic compounds	Phenylpropanoids and polyketides	Isoflavonoids	Furanoisoflavonoids	0	129648	NA	C01263	NA
C01265	3,7-Di-O-methylquercetin	C17H14O7	330.073952788	COc1cc(O)c2c(c1)oc(c(c2=O)OC)c1ccc(c(c1)O)O	InChI=1S/C17H14O7/c1-22-9-6-12(20)14-13(7-9)24-16(17(23-2)15(14)21)8-3-4-10(18)11(19)5-8/h3-7,18-20H,1-2H3	LUJAXSNNYBCFEE-UHFFFAOYSA-N	LUJAXSNNYBCFEE	KEGG_MRN	known_known	C01265	3,7-Di-O-methylquercetin	Organic compounds	Phenylpropanoids and polyketides	Flavonoids	O-methylated flavonoids	0	5280417	HMDB0029263	C01265	NA
C01267	3-(Imidazol-4-yl)-2-oxopropyl phosphate	C6H9N2O5P	220.02490801800002	O=C(Cc1cnc[nH]1)COP(=O)(O)O	InChI=1S/C6H9N2O5P/c9-6(3-13-14(10,11)12)1-5-2-7-4-8-5/h2,4H,1,3H2,(H,7,8)(H2,10,11,12)	YCFFMSOLUMRAMD-UHFFFAOYSA-N	YCFFMSOLUMRAMD	KEGG_MRN	known_known	C01267	3-(Imidazol-4-yl)-2-oxopropyl phosphate	Organic compounds	Organic acids and derivatives	Organic phosphoric acids and derivatives	Phosphate esters	0	792	HMDB0012236	C01267	NA
C01268	5-Amino-6-(5'-phosphoribosylamino)uracil	C9H15N4O9P	354.05766469	O=c1[nH]c(N[C@@H]2O[C@@H]([C@H]([C@H]2O)O)COP(=O)(O)O)c(c(=O)[nH]1)N	InChI=1S/C9H15N4O9P/c10-3-6(12-9(17)13-7(3)16)11-8-5(15)4(14)2(22-8)1-21-23(18,19)20/h2,4-5,8,14-15H,1,10H2,(H2,18,19,20)(H3,11,12,13,16,17)/t2-,4-,5-,8-/m1/s1	LZEXYCAGPMYXLX-UMMCILCDSA-N	LZEXYCAGPMYXLX	KEGG_MRN	known_known	C01268	5-Amino-6-(5'-phosphoribosylamino)uracil	Organic compounds	Organic oxygen compounds	Organooxygen compounds	Carbohydrates and carbohydrate conjugates	0	NA	NA	C01268	NA
C01269	5-O-(1-Carboxyvinyl)-3-phosphoshikimate	C10H13O10P	324.024633246	O[C@H]1[C@@H](CC(=C[C@H]1OP(=O)(O)O)C(=O)O)OC(=C)C(=O)O	InChI=1S/C10H13O10P/c1-4(9(12)13)19-6-2-5(10(14)15)3-7(8(6)11)20-21(16,17)18/h3,6-8,11H,1-2H2,(H,12,13)(H,14,15)(H2,16,17,18)/t6-,7-,8+/m1/s1	QUTYKIXIUDQOLK-PRJMDXOYSA-N	QUTYKIXIUDQOLK	KEGG_MRN	known_known	C01269	5-O-(1-Carboxyvinyl)-3-phosphoshikimate	Organic compounds	Organic acids and derivatives	Organic phosphoric acids and derivatives	Phosphate esters	0	NA	NA	C01269	NA
C01270	3-Hydroxy-2-methylpyridine-5-carboxylate	C7H7NO3	153.042593084	OC(=O)c1cnc(c(c1)O)C	InChI=1S/C7H7NO3/c1-4-6(9)2-5(3-8-4)7(10)11/h2-3,9H,1H3,(H,10,11)	NYEFWJFPBFRRKU-UHFFFAOYSA-N	NYEFWJFPBFRRKU	KEGG_MRN	known_known	C01270	3-Hydroxy-2-methylpyridine-5-carboxylate	Organic compounds	Organoheterocyclic compounds	Pyridines and derivatives	Pyridinecarboxylic acids and derivatives	0	439464	NA	C01270	NA
C01272	1D-myo-Inositol 1,3,4,5-tetrakisphosphate	C6H16O18P4	499.928710192	O[C@@H]1[C@H](OP(=O)(O)O)C(OP(=O)(O)O)[C@@H]([C@H](C1OP(=O)(O)O)O)OP(=O)(O)O	InChI=1S/C6H16O18P4/c7-1-3(21-25(9,10)11)2(8)5(23-27(15,16)17)6(24-28(18,19)20)4(1)22-26(12,13)14/h1-8H,(H2,9,10,11)(H2,12,13,14)(H2,15,16,17)(H2,18,19,20)/t1-,2-,3?,4-,5+,6?/m0/s1	CIPFCGZLFXVXBG-FTSGZOCFSA-N	CIPFCGZLFXVXBG	KEGG_MRN	known_known	C01272	1D-myo-Inositol 1,3,4,5-tetrakisphosphate	Organic compounds	Organic oxygen compounds	Organooxygen compounds	Alcohols and polyols	0	107758	HMDB0001059	C01272	NA
C01273	2-Hydroxy-6-oxo-6-phenylhexa-2,4-dienoate	C12H10O4	218.0579088	O/C(=C\C=C/C(=O)C(=O)O)/c1ccccc1	InChI=1S/C12H10O4/c13-10(9-5-2-1-3-6-9)7-4-8-11(14)12(15)16/h1-8,13H,(H,15,16)/b8-4-,10-7-	YOVXRIACERVBAG-LJBIEAABSA-N	YOVXRIACERVBAG	KEGG_MRN	known_known	C01273	2-Hydroxy-6-oxo-6-phenylhexa-2,4-dienoate	Organic compounds	Organic acids and derivatives	Keto acids and derivatives	Medium-chain keto acids and derivatives	0	NA	NA	C01273	NA
C01274	5-Formyl-5,6,7,8-tetrahydromethanopterin	C31H45N6O17P	804.25788061	O=CN1[C@@H]([C@H](Nc2ccc(cc2)C[C@@H]([C@@H]([C@@H](CO[C@H]2O[C@@H]([C@H]([C@H]2O)O)COP(=O)(O[C@H](C(=O)O)CCC(=O)O)O)O)O)O)C)[C@H](C)Nc2c1c(=O)nc([nH]2)N	InChI=1S/C31H45N6O17P/c1-13(22-14(2)34-27-23(37(22)12-38)28(46)36-31(32)35-27)33-16-5-3-15(4-6-16)9-17(39)24(43)18(40)10-51-30-26(45)25(44)20(53-30)11-52-55(49,50)54-19(29(47)48)7-8-21(41)42/h3-6,12-14,17-20,22,24-26,30,33,39-40,43-45H,7-11H2,1-2H3,(H,41,42)(H,47,48)(H,49,50)(H4,32,34,35,36,46)/t13-,14+,17+,18-,19+,20-,22+,24+,25-,26-,30+/m1/s1	RMPHWTMYCVTPKB-ZQPYBXQSSA-N	RMPHWTMYCVTPKB	KEGG_MRN	known_known	C01274	5-Formyl-5,6,7,8-tetrahydromethanopterin	Organic compounds	Organic oxygen compounds	Organooxygen compounds	Carbohydrates and carbohydrate conjugates	0	NA	NA	C01274	NA
C01275	(3E)-4-(2-Carboxyphenyl)-2-oxobut-3-enoate	C11H8O5	220.03717335599998	O=C(C(=O)O)/C=C/c1ccccc1C(=O)O	InChI=1S/C11H8O5/c12-9(11(15)16)6-5-7-3-1-2-4-8(7)10(13)14/h1-6H,(H,13,14)(H,15,16)/b6-5+	APKXMKWCGDBYNV-AATRIKPKSA-N	APKXMKWCGDBYNV	KEGG_MRN	known_known	C01275;C16149	(3E)-4-(2-Carboxyphenyl)-2-oxobut-3-enoate;(3Z)-4-(2-Carboxyphenyl)-2-oxobut-3-enoate	Organic compounds	Benzenoids	Benzene and substituted derivatives	Benzoic acids and derivatives	0	NA	NA	C01275	NA
C01278	2-Carboxy-2,5-dihydro-5-oxofuran-2-acetate	C7H6O6	186.016437912	OC(=O)CC1(C=CC(=O)O1)C(=O)O	InChI=1S/C7H6O6/c8-4(9)3-7(6(11)12)2-1-5(10)13-7/h1-2H,3H2,(H,8,9)(H,11,12)	DHCUIDTZCMREHG-UHFFFAOYSA-N	DHCUIDTZCMREHG	KEGG_MRN	known_known	C01278	2-Carboxy-2,5-dihydro-5-oxofuran-2-acetate	Organic compounds	Organic acids and derivatives	Carboxylic acids and derivatives	Tricarboxylic acids and derivatives	0	NA	NA	C01278	NA
C01279	4-Amino-5-hydroxymethyl-2-methylpyrimidine	C6H9N3O	139.074561908	OCc1cnc(nc1N)C	InChI=1S/C6H9N3O/c1-4-8-2-5(3-10)6(7)9-4/h2,10H,3H2,1H3,(H2,7,8,9)	VUTBELPREDJDDH-UHFFFAOYSA-N	VUTBELPREDJDDH	KEGG_MRN	known_known	C01279	4-Amino-5-hydroxymethyl-2-methylpyrimidine	Organic compounds	Organoheterocyclic compounds	Diazines	Pyrimidines and pyrimidine derivatives	0	777	NA	C01279	NA
C01280	Dihydrostreptomycin 3'alpha,6-bisphosphate	C21H43N7O18P2	743.213980796	OC[C@@H]1O[C@@H](O[C@H]2[C@H](O[C@@H]3[C@@H](N=C(N)N)[C@H](O)[C@H]([C@@H]([C@H]3O)OP(=O)(O)O)N=C(N)N)O[C@H]([C@]2(O)COP(=O)(O)O)C)[C@H]([C@@H]([C@H]1O)O)NC	InChI=1S/C21H43N7O18P2/c1-5-21(34,4-41-47(35,36)37)16(45-17-9(26-2)12(32)10(30)6(3-29)43-17)18(42-5)44-14-7(27-19(22)23)11(31)8(28-20(24)25)15(13(14)33)46-48(38,39)40/h5-18,26,29-34H,3-4H2,1-2H3,(H4,22,23,27)(H4,24,25,28)(H2,35,36,37)(H2,38,39,40)/t5-,6-,7-,8+,9-,10-,11-,12-,13-,14+,15-,16-,17-,18-,21+/m0/s1	ZDDYYKRGKUKSLN-TWBNDLJKSA-N	ZDDYYKRGKUKSLN	KEGG_MRN	known_known	C01280	Dihydrostreptomycin 3'alpha,6-bisphosphate	Organic compounds	Organic oxygen compounds	Organooxygen compounds	Carbohydrates and carbohydrate conjugates	0	NA	NA	C01280	NA
C01283	1-Amino-1-deoxy-scyllo-inositol 4-phosphate	C6H14NO8P	259.045703038	O[C@@H]1C(OP(=O)(O)O)[C@H](O)[C@H](C([C@H]1O)N)O	InChI=1S/C6H14NO8P/c7-1-2(8)4(10)6(5(11)3(1)9)15-16(12,13)14/h1-6,8-11H,7H2,(H2,12,13,14)/t1?,2-,3+,4+,5-,6?	AYESCHMRXGYEFV-UYSNGIAKSA-N	AYESCHMRXGYEFV	KEGG_MRN	known_known	C01283	1-Amino-1-deoxy-scyllo-inositol 4-phosphate	Organic compounds	Organic oxygen compounds	Organooxygen compounds	Alcohols and polyols	0	NA	NA	C01283	NA
C01284	1D-myo-Inositol 1,3,4,5,6-pentakisphosphate	C6H17O21P5	579.8950407140001	OC1[C@H](OP(=O)(O)O)[C@@H](OP(=O)(O)O)C([C@H]([C@@H]1OP(=O)(O)O)OP(=O)(O)O)OP(=O)(O)O	InChI=1S/C6H17O21P5/c7-1-2(23-28(8,9)10)4(25-30(14,15)16)6(27-32(20,21)22)5(26-31(17,18)19)3(1)24-29(11,12)13/h1-7H,(H2,8,9,10)(H2,11,12,13)(H2,14,15,16)(H2,17,18,19)(H2,20,21,22)/t1?,2-,3+,4+,5-,6?	CTPQAXVNYGZUAJ-UYSNGIAKSA-N	CTPQAXVNYGZUAJ	KEGG_MRN	known_known	C01284;C04563;C04579;C15990;C15991	1D-myo-Inositol 1,3,4,5,6-pentakisphosphate;D-myo-Inositol 1,2,4,5,6-pentakisphosphate;Inositol 1,2,3,5,6-pentakisphosphate;1L-myo-Inositol 1,2,3,4,6-pentakisphosphate;myo-Inositol pentakisphosphate	Organic compounds	Organic oxygen compounds	Organooxygen compounds	Alcohols and polyols	0	NA	NA	C01284	NA
C01286	2-Dehydro-3-deoxy-6-phospho-D-galactonate	C6H11O9P	258.014068562	O[C@@H]([C@@H](COP(=O)(O)O)O)CC(=O)C(=O)O	InChI=1S/C6H11O9P/c7-3(1-4(8)6(10)11)5(9)2-15-16(12,13)14/h3,5,7,9H,1-2H2,(H,10,11)(H2,12,13,14)/t3-,5-/m1/s1	OVPRPPOVAXRCED-NQXXGFSBSA-N	OVPRPPOVAXRCED	KEGG_MRN	known_known	C01286;C04442	2-Dehydro-3-deoxy-6-phospho-D-galactonate;2-Dehydro-3-deoxy-6-phospho-D-gluconate	Organic compounds	Organic acids and derivatives	Keto acids and derivatives	Medium-chain keto acids and derivatives	0	NA	NA	C01286	NA
C01289	N-Acetyl-D-glucosaminyldiphosphoundecaprenol	C63H105NO12P2	1129.71120106	OC[C@H]1O[C@H](OP(=O)(OP(=O)(OC/C=C(\CC/C=C(\CC/C=C(\CC/C=C(\CC/C=C(\CC/C=C(\CC/C=C(\CC/C=C(\CC/C=C(/CC/C=C(/CCC=C(C)C)\C)\C)/C)/C)/C)/C)/C)/C)/C)/C)O)O)[C@@H]([C@H]([C@@H]1O)O)NC(=O)C	InChI=1S/C63H105NO12P2/c1-47(2)24-14-25-48(3)26-15-27-49(4)28-16-29-50(5)30-17-31-51(6)32-18-33-52(7)34-19-35-53(8)36-20-37-54(9)38-21-39-55(10)40-22-41-56(11)42-23-43-57(12)44-45-73-77(69,70)76-78(71,72)75-63-60(64-58(13)66)62(68)61(67)59(46-65)74-63/h24,26,28,30,32,34,36,38,40,42,44,59-63,65,67-68H,14-23,25,27,29,31,33,35,37,39,41,43,45-46H2,1-13H3,(H,64,66)(H,69,70)(H,71,72)/b48-26+,49-28+,50-…	NEVJGTXBHJNFAZ-JXCMATCVSA-N	NEVJGTXBHJNFAZ	KEGG_MRN	known_known	C01289;C20620	N-Acetyl-D-glucosaminyldiphosphoundecaprenol;N-Acetyl-alpha-D-galactosaminyl-diphospho-ditrans,octacis-undecaprenol	Organic compounds	Lipids and lipid-like molecules	Prenol lipids	Polyprenols	0	NA	NA	C01289	NA
C01291	3-(4-Methylpent-3-en-1-yl)pent-2-enedioyl-CoA	C32H50N7O19P3S	961.20950327	O=C(NCCSC(=O)/C=C(/CC(=O)O)\CCC=C(C)C)CCNC(=O)[C@@H](C(COP(=O)(OP(=O)(OC[C@H]1O[C@H]([C@@H]([C@@H]1OP(=O)(O)O)O)n1cnc2c1ncnc2N)O)O)(C)C)O	InChI=1S/C32H50N7O19P3S/c1-18(2)6-5-7-19(12-22(41)42)13-23(43)62-11-10-34-21(40)8-9-35-30(46)27(45)32(3,4)15-55-61(52,53)58-60(50,51)54-14-20-26(57-59(47,48)49)25(44)31(56-20)39-17-38-24-28(33)36-16-37-29(24)39/h6,13,16-17,20,25-27,31,44-45H,5,7-12,14-15H2,1-4H3,(H,34,40)(H,35,46)(H,41,42)(H,50,51)(H,52,53)(H2,33,36,37)(H2,47,48,49)/b19-13+/t20-,25-,26-,27+,31-/m1/s1	BVEJAKPMABGOEE-JQQGIELXSA-N	BVEJAKPMABGOEE	KEGG_MRN	known_known	C01291	3-(4-Methylpent-3-en-1-yl)pent-2-enedioyl-CoA	Organic compounds	Lipids and lipid-like molecules	Fatty Acyls	Fatty acyl thioesters	0	11966140	NA	C01291	NA
C01292	3alpha,7alpha-Dihydroxy-12-oxo-5beta-cholanate	C24H38O5	406.27192431599997	O[C@@H]1CCC2([C@@H](C1)C[C@H](C1C2CC(=O)C2(C1CCC2C(CCC(=O)O)C)C)O)C	InChI=1S/C24H38O5/c1-13(4-7-21(28)29)16-5-6-17-22-18(12-20(27)24(16,17)3)23(2)9-8-15(25)10-14(23)11-19(22)26/h13-19,22,25-26H,4-12H2,1-3H3,(H,28,29)/t13?,14-,15+,16?,17?,18?,19+,22?,23?,24?/m0/s1	MIHNUBCEFJLAGN-FPKQAUSASA-N	MIHNUBCEFJLAGN	KEGG_MRN	known_known	C01292	3alpha,7alpha-Dihydroxy-12-oxo-5beta-cholanate	Organic compounds	Lipids and lipid-like molecules	Steroids and steroid derivatives	Bile acids, alcohols and derivatives	0	NA	NA	C01292	NA
C01294	1-Guanidino-1-deoxy-scyllo-inositol 4-phosphate	C7H16N3O8P	301.067501102	NC(=NC1[C@H](O)[C@@H](O)C([C@H]([C@@H]1O)O)OP(=O)(O)O)N	InChI=1S/C7H16N3O8P/c8-7(9)10-1-2(11)4(13)6(5(14)3(1)12)18-19(15,16)17/h1-6,11-14H,(H4,8,9,10)(H2,15,16,17)/t1?,2-,3+,4+,5-,6?	LQSANMIGNWXLNF-UYSNGIAKSA-N	LQSANMIGNWXLNF	KEGG_MRN	known_known	C01294	1-Guanidino-1-deoxy-scyllo-inositol 4-phosphate	Organic compounds	Organic oxygen compounds	Organooxygen compounds	Alcohols and polyols	0	NA	NA	C01294	NA
C01295	2D-5-O-Methyl-2,3,5/4,6-pentahydroxycyclohexanone	C7H12O6	192.06338810399998	CO[C@H]1[C@H](O)[C@@H](O)[C@H](C(=O)[C@@H]1O)O	InChI=1S/C7H12O6/c1-13-7-5(11)3(9)2(8)4(10)6(7)12/h2-3,5-9,11-12H,1H3/t2-,3+,5-,6+,7+/m1/s1	VKPFEZAOAAZDPP-QCNSFQOVSA-N	VKPFEZAOAAZDPP	KEGG_MRN	known_known	C01295	2D-5-O-Methyl-2,3,5/4,6-pentahydroxycyclohexanone	Organic compounds	Organic oxygen compounds	Organooxygen compounds	Alcohols and polyols	0	NA	NA	C01295	NA
C01297	6-Hydroxypseudooxynicotine	C10H14N2O2	194.105527688	CNCCCC(=O)c1ccc(=O)[nH]c1	InChI=1S/C10H14N2O2/c1-11-6-2-3-9(13)8-4-5-10(14)12-7-8/h4-5,7,11H,2-3,6H2,1H3,(H,12,14)	UMLOUOBDBGOHHR-UHFFFAOYSA-N	UMLOUOBDBGOHHR	KEGG_MRN	known_known	C01297	6-Hydroxypseudooxynicotine	Organic compounds	Organic oxygen compounds	Organooxygen compounds	Carbonyl compounds	0	NA	HMDB0240264	C01297	NA
C01298	1D-1-Guanidino-3-amino-1,3-dideoxy-scyllo-inositol	C7H16N4O4	220.117154992	NC(=N[C@@H]1[C@@H](O)[C@H](N)[C@H]([C@@H]([C@H]1O)O)O)N	InChI=1S/C7H16N4O4/c8-1-3(12)2(11-7(9)10)5(14)6(15)4(1)13/h1-6,12-15H,8H2,(H4,9,10,11)/t1-,2+,3-,4+,5-,6-/m0/s1	FXXWDCNDGPHMNA-FUHDGFEASA-N	FXXWDCNDGPHMNA	KEGG_MRN	known_known	C01298	1D-1-Guanidino-3-amino-1,3-dideoxy-scyllo-inositol	Organic compounds	Organic oxygen compounds	Organooxygen compounds	Alcohols and polyols	0	NA	NA	C01298	NA
C01300	6-(Hydroxymethyl)-7,8-dihydropterin	C7H9N5O2	195.075624528	Nc1nc(=O)c2c([nH]1)NCC(=N2)CO	InChI=1S/C7H9N5O2/c8-7-11-5-4(6(14)12-7)10-3(2-13)1-9-5/h13H,1-2H2,(H4,8,9,11,12,14)	CQQNNQTXUGLUEV-UHFFFAOYSA-N	CQQNNQTXUGLUEV	KEGG_MRN	known_known	C01300	6-(Hydroxymethyl)-7,8-dihydropterin	Organic compounds	Organoheterocyclic compounds	Pteridines and derivatives	Pterins and derivatives	0	218	NA	C01300	NA
C01301	3alpha,7alpha,12alpha-Trihydroxy-5beta-cholestan-26-al	C27H46O4	434.339609952	O=CC(CCC[C@H]([C@H]1CC[C@@H]2[C@]1(C)[C@@H](O)C[C@H]1[C@H]2[C@H](O)C[C@H]2[C@]1(C)CC[C@H](C2)O)C)C	InChI=1S/C27H46O4/c1-16(15-28)6-5-7-17(2)20-8-9-21-25-22(14-24(31)27(20,21)4)26(3)11-10-19(29)12-18(26)13-23(25)30/h15-25,29-31H,5-14H2,1-4H3/t16?,17-,18+,19-,20-,21+,22+,23-,24+,25+,26+,27-/m1/s1	USFJGINJGUIFSY-XZULNKEGSA-N	USFJGINJGUIFSY	KEGG_MRN	known_known	C01301	3alpha,7alpha,12alpha-Trihydroxy-5beta-cholestan-26-al	Organic compounds	Lipids and lipid-like molecules	Steroids and steroid derivatives	Bile acids, alcohols and derivatives	0	439479	HMDB0003533	C01301	NA
C01302	1-(2-Carboxyphenylamino)-1-deoxy-D-ribulose 5-phosphate	C12H16NO9P	349.05626772200003	O[C@@H]([C@H](C(=O)CNc1ccccc1C(=O)O)O)COP(=O)(O)O	InChI=1S/C12H16NO9P/c14-9(11(16)10(15)6-22-23(19,20)21)5-13-8-4-2-1-3-7(8)12(17)18/h1-4,10-11,13,15-16H,5-6H2,(H,17,18)(H2,19,20,21)/t10-,11+/m1/s1	QKMBYNRMPRKVTO-MNOVXSKESA-N	QKMBYNRMPRKVTO	KEGG_MRN	known_known	C01302	1-(2-Carboxyphenylamino)-1-deoxy-D-ribulose 5-phosphate	Organic compounds	Organic oxygen compounds	Organooxygen compounds	Carbohydrates and carbohydrate conjugates	0	NA	NA	C01302	NA
C01304	2,5-Diamino-6-(5-phospho-D-ribosylamino)pyrimidin-4(3H)-one	C9H16N5O8P	353.073649102	O[C@H]1[C@@H](O[C@@H]([C@H]1O)COP(=O)(O)O)Nc1[nH]c(N)nc(=O)c1N	InChI=1S/C9H16N5O8P/c10-3-6(13-9(11)14-7(3)17)12-8-5(16)4(15)2(22-8)1-21-23(18,19)20/h2,4-5,8,15-16H,1,10H2,(H2,18,19,20)(H4,11,12,13,14,17)/t2-,4-,5-,8-/m1/s1	OCLCLRXKNJCOJD-UMMCILCDSA-N	OCLCLRXKNJCOJD	KEGG_MRN	known_known	C01304	2,5-Diamino-6-(5-phospho-D-ribosylamino)pyrimidin-4(3H)-one	Organic compounds	Organic oxygen compounds	Organooxygen compounds	Carbohydrates and carbohydrate conjugates	0	NA	NA	C01304	NA
C01310	4-Deoxy-beta-D-gluc-4-enuronosyl-(1,3)-N-acetyl-D-galactosamine	C14H21NO11	379.11146049200005	OC[C@H]1OC(O)[C@@H]([C@H]([C@H]1O)O[C@@H]1OC(=C[C@@H]([C@H]1O)O)C(=O)O)NC(=O)C	InChI=1S/C14H21NO11/c1-4(17)15-8-11(10(20)7(3-16)24-13(8)23)26-14-9(19)5(18)2-6(25-14)12(21)22/h2,5,7-11,13-14,16,18-20,23H,3H2,1H3,(H,15,17)(H,21,22)/t5-,7+,8+,9+,10-,11+,13?,14-/m0/s1	DLGJWSVWTWEWBJ-ZTVLJYEESA-N	DLGJWSVWTWEWBJ	KEGG_MRN	known_known	C01310;C04794	4-Deoxy-beta-D-gluc-4-enuronosyl-(1,3)-N-acetyl-D-galactosamine;3-(4-Deoxy-beta-D-gluc-4-enuronosyl)-N-acetyl-D-glucosamine	Organic compounds	Organic oxygen compounds	Organooxygen compounds	Carbohydrates and carbohydrate conjugates	0	NA	NA	C01310	NA
C01312	Prostaglandin I2	C20H32O5	352.224974124	CCCCC[C@@H](/C=C/[C@H]1[C@H](O)C[C@H]2[C@@H]1CC(=CCCCC(=O)O)O2)O	InChI=1S/C20H32O5/c1-2-3-4-7-14(21)10-11-16-17-12-15(8-5-6-9-20(23)24)25-19(17)13-18(16)22/h8,10-11,14,16-19,21-22H,2-7,9,12-13H2,1H3,(H,23,24)/b11-10+,15-8?/t14-,16+,17+,18+,19-/m0/s1	KAQKFAOMNZTLHT-VVUHWYTRSA-N	KAQKFAOMNZTLHT	KEGG_MRN	known_known	C01312	Prostaglandin I2	Organic compounds	Lipids and lipid-like molecules	Fatty Acyls	Eicosanoids	0	NA	NA	C01312	NA
C01326	Hydrogen cyanide	CHN	27.010899031999998	C#N	InChI=1S/CHN/c1-2/h1H	LELOWRISYMNNSU-UHFFFAOYSA-N	LELOWRISYMNNSU	KEGG_MRN	known_known	C01326	Hydrogen cyanide	Organic compounds	Organic nitrogen compounds	Organonitrogen compounds	Organic cyanides	0	0	HMDB0060292	C01326	NA
C01344	dIDP	C10H14N4O10P2	412.01851590800004	O[C@H]1C[C@@H](O[C@@H]1COP(=O)(OP(=O)(O)O)O)n1cnc2c1[nH]cnc2=O	InChI=1S/C10H14N4O10P2/c15-5-1-7(14-4-13-8-9(14)11-3-12-10(8)16)23-6(5)2-22-26(20,21)24-25(17,18)19/h3-7,15H,1-2H2,(H,20,21)(H,11,12,16)(H2,17,18,19)/t5-,6+,7+/m0/s1	BKUSIKGSPSFQAC-RRKCRQDMSA-N	BKUSIKGSPSFQAC	KEGG_MRN	known_known	C01344	dIDP	Organic compounds	Nucleosides, nucleotides, and analogues	Purine nucleotides	Purine deoxyribonucleotides	0	439488	HMDB0003536	C01344	NA
C01345	dITP	C10H15N4O13P3	491.98484642999995	O[C@H]1C[C@@H](O[C@@H]1COP(=O)(OP(=O)(OP(=O)(O)O)O)O)n1cnc2c1[nH]cnc2=O	InChI=1S/C10H15N4O13P3/c15-5-1-7(14-4-13-8-9(14)11-3-12-10(8)16)25-6(5)2-24-29(20,21)27-30(22,23)26-28(17,18)19/h3-7,15H,1-2H2,(H,20,21)(H,22,23)(H,11,12,16)(H2,17,18,19)/t5-,6+,7+/m0/s1	UFJPAQSLHAGEBL-RRKCRQDMSA-N	UFJPAQSLHAGEBL	KEGG_MRN	known_known	C01345	dITP	Organic compounds	Nucleosides, nucleotides, and analogues	Purine nucleotides	Purine deoxyribonucleotides	0	146302	HMDB0003537	C01345	NA
C01346	dUDP	C9H14N2O11P2	388.00728252799996	O[C@H]1C[C@@H](O[C@@H]1COP(=O)(OP(=O)(O)O)O)n1ccc(=O)[nH]c1=O	InChI=1S/C9H14N2O11P2/c12-5-3-8(11-2-1-7(13)10-9(11)14)21-6(5)4-20-24(18,19)22-23(15,16)17/h1-2,5-6,8,12H,3-4H2,(H,18,19)(H,10,13,14)(H2,15,16,17)/t5-,6+,8+/m0/s1	QHWZTVCCBMIIKE-SHYZEUOFSA-N	QHWZTVCCBMIIKE	KEGG_MRN	known_known	C01346	dUDP	Organic compounds	Nucleosides, nucleotides, and analogues	Pyrimidine nucleotides	Pyrimidine deoxyribonucleotides	0	145729	HMDB0001000	C01346	NA
C01352	FADH2	C27H35N9O15P2	787.17278468	O=c1[nH]c(=O)c2c([nH]1)n(C[C@@H]([C@@H]([C@@H](COP(=O)(OP(=O)(OC[C@H]1O[C@H]([C@@H]([C@@H]1O)O)n1cnc3c1ncnc3N)O)O)O)O)O)c1c([nH]2)cc(c(c1)C)C	InChI=1S/C27H35N9O15P2/c1-10-3-12-13(4-11(10)2)35(24-18(32-12)25(42)34-27(43)33-24)5-14(37)19(39)15(38)6-48-52(44,45)51-53(46,47)49-7-16-20(40)21(41)26(50-16)36-9-31-17-22(28)29-8-30-23(17)36/h3-4,8-9,14-16,19-21,26,32,37-41H,5-7H2,1-2H3,(H,44,45)(H,46,47)(H2,28,29,30)(H2,33,34,42,43)/t14-,15+,16+,19-,20+,21+,26+/m0/s1	YPZRHBJKEMOYQH-UYBVJOGSSA-N	YPZRHBJKEMOYQH	KEGG_MRN	known_known	C01352	FADH2	Organic compounds	Nucleosides, nucleotides, and analogues	Flavin nucleotides	NA	0	446013	HMDB0001197	C01352	NA
C01353	Carbonic acid	CH2O3	62.000393923999994	OC(=O)O	InChI=1S/CH2O3/c2-1(3)4/h(H2,2,3,4)	BVKZGUZCCUSVTD-UHFFFAOYSA-N	BVKZGUZCCUSVTD	KEGG_MRN	known_known	C00288;C01353	HCO3-;Carbonic acid	Organic compounds	Organic acids and derivatives	Organic carbonic acids and derivatives	Organic carbonic acids	0	769	HMDB0000595	C01353	NA
C01367	3'-AMP	C10H14N5O7P	347.063084418	OC[C@H]1O[C@H]([C@@H]([C@@H]1OP(=O)(O)O)O)n1cnc2c1ncnc2N	InChI=1S/C10H14N5O7P/c11-8-5-9(13-2-12-8)15(3-14-5)10-6(17)7(4(1-16)21-10)22-23(18,19)20/h2-4,6-7,10,16-17H,1H2,(H2,11,12,13)(H2,18,19,20)/t4-,6-,7-,10-/m1/s1	LNQVTSROQXJCDD-KQYNXXCUSA-N	LNQVTSROQXJCDD	KEGG_MRN	known_known	C01367	3'-AMP	Organic compounds	Nucleosides, nucleotides, and analogues	Ribonucleoside 3'-phosphates	NA	0	41211	HMDB0003540	C01367	L0392
C01368	3'-UMP	C9H13N2O9P	324.035866626	OC[C@H]1O[C@H]([C@@H]([C@@H]1OP(=O)(O)O)O)n1ccc(=O)[nH]c1=O	InChI=1S/C9H13N2O9P/c12-3-4-7(20-21(16,17)18)6(14)8(19-4)11-2-1-5(13)10-9(11)15/h1-2,4,6-8,12,14H,3H2,(H,10,13,15)(H2,16,17,18)/t4-,6-,7-,8-/m1/s1	FOGRQMPFHUHIGU-XVFCMESISA-N	FOGRQMPFHUHIGU	KEGG_MRN	known_known	C01368	3'-UMP	Organic compounds	Nucleosides, nucleotides, and analogues	Ribonucleoside 3'-phosphates	NA	0	101543	HMDB0060282	C01368	NA
C01378	Fustin	C15H12O6	288.06338810399996	Oc1ccc2c(c1)O[C@@H]([C@H](C2=O)O)c1ccc(c(c1)O)O	InChI=1S/C15H12O6/c16-8-2-3-9-12(6-8)21-15(14(20)13(9)19)7-1-4-10(17)11(18)5-7/h1-6,14-18,20H/t14-,15+/m0/s1	FNUPUYFWZXZMIE-LSDHHAIUSA-N	FNUPUYFWZXZMIE	KEGG_MRN	known_known	C01378	Fustin	Organic compounds	Phenylpropanoids and polyketides	Flavonoids	Flavans	0	NA	NA	C01378	NA
C01380	Ethylene glycol	C2H6O2	62.036779431999996	OCCO	InChI=1S/C2H6O2/c3-1-2-4/h3-4H,1-2H2	LYCAIKOWRPUZTN-UHFFFAOYSA-N	LYCAIKOWRPUZTN	KEGG_MRN	known_known	C01380;C15588	Ethylene glycol;Glycol	Organic compounds	Organic oxygen compounds	Organooxygen compounds	Alcohols and polyols	0	173	HMDB0037790	C01380	NA
C01384	Maleic acid	C4H4O4	116.010958608	OC(=O)/C=C\C(=O)O	InChI=1S/C4H4O4/c5-3(6)1-2-4(7)8/h1-2H,(H,5,6)(H,7,8)/b2-1-	VZCYOOQTPOCHFL-UPHRSURJSA-N	VZCYOOQTPOCHFL	KEGG_MRN	known_known	C00122;C01384	Fumarate;Maleic acid	Organic compounds	Organic acids and derivatives	Carboxylic acids and derivatives	Dicarboxylic acids and derivatives	0	444266	HMDB0000176	C01384	S0004
C01387	Octane	C8H18	114.14085057599999	CCCCCCCC	InChI=1S/C8H18/c1-3-5-7-8-6-4-2/h3-8H2,1-2H3	TVMXDCGIABBOFY-UHFFFAOYSA-N	TVMXDCGIABBOFY	KEGG_MRN	known_known	C01387	Octane	Organic compounds	Hydrocarbons	Saturated hydrocarbons	Alkanes	0	356	HMDB0001485	C01387	NA
C01389	Phytol	C20H40O	296.3079159	OC/C=C(/CCC[C@@H](CCC[C@@H](CCCC(C)C)C)C)\C	InChI=1S/C20H40O/c1-17(2)9-6-10-18(3)11-7-12-19(4)13-8-14-20(5)15-16-21/h15,17-19,21H,6-14,16H2,1-5H3/b20-15+/t18-,19-/m1/s1	BOTWFXYSPFMFNR-PYDDKJGSSA-N	BOTWFXYSPFMFNR	KEGG_MRN	known_known	C01389	Phytol	Organic compounds	Lipids and lipid-like molecules	Prenol lipids	Diterpenoids	0	5280435	HMDB0002019	C01389	NA
C01394	Xylose	C5H10O5	150.05282341999998	O[C@@H]1CO[C@@H]([C@@H]([C@H]1O)O)O	InChI=1S/C5H10O5/c6-2-1-10-5(9)4(8)3(2)7/h2-9H,1H2/t2-,3+,4-,5+/m1/s1	SRBFZHDQGSBBOR-LECHCGJUSA-N	SRBFZHDQGSBBOR	KEGG_MRN	known_known	C00181;C00216;C00259;C00476;C01394;C01508;C02096;C02204;C02205;C02479;C02604;C08353;C21057	D-Xylose;D-Arabinose;L-Arabinose;D-Lyxose;Xylose;L-Lyxose;beta-D-Xylose;alpha-D-Lyxose;alpha-D-Xylose;beta-L-Arabinose;alpha-L-Arabinose;beta-D-Ribopyranose;D-Ribose	Organic compounds	Organic oxygen compounds	Organooxygen compounds	Carbohydrates and carbohydrate conjugates	0	6027	NA	C01394	NA
C01401	Alanine	C3H7NO2	89.047678464	CC(C(=O)O)N	InChI=1S/C3H7NO2/c1-2(4)3(5)6/h2H,4H2,1H3,(H,5,6)	QNAYBMKLOCPYGJ-UHFFFAOYSA-N	QNAYBMKLOCPYGJ	KEGG_MRN	known_known	C00041;C00133;C01401	L-Alanine;D-Alanine;Alanine	Organic compounds	Organic acids and derivatives	Carboxylic acids and derivatives	Amino acids, peptides, and analogues	0	602	HMDB0062251	C01401	NA
C01403	Anisole	C7H8O	108.057514876	COc1ccccc1	InChI=1S/C7H8O/c1-8-7-5-3-2-4-6-7/h2-6H,1H3	RDOXTESZEPMUJZ-UHFFFAOYSA-N	RDOXTESZEPMUJZ	KEGG_MRN	known_known	C01403	Anisole	Organic compounds	Benzenoids	Phenol ethers	Anisoles	0	7519	HMDB0033895	C01403	NA
C01405	Aspirin	C9H8O4	180.042258736	CC(=O)Oc1ccccc1C(=O)O	InChI=1S/C9H8O4/c1-6(10)13-8-5-3-2-4-7(8)9(11)12/h2-5H,1H3,(H,11,12)	BSYNRYMUTXBXSQ-UHFFFAOYSA-N	BSYNRYMUTXBXSQ	KEGG_MRN	known_known	C01405	Aspirin	Organic compounds	Benzenoids	Benzene and substituted derivatives	Benzoic acids and derivatives	0	2244	HMDB0001879	C01405	NA
C01407	Benzene	C6H6	78.046950192	c1ccccc1	InChI=1S/C6H6/c1-2-4-6-5-3-1/h1-6H	UHOVQNZJYSORNB-UHFFFAOYSA-N	UHOVQNZJYSORNB	KEGG_MRN	known_known	C01407	Benzene	Organic compounds	Benzenoids	Benzene and substituted derivatives	NA	0	241	HMDB0001505	C01407	NA
C01408	Benzoin	C14H12O2	212.083729624	OC(C(=O)c1ccccc1)c1ccccc1	InChI=1S/C14H12O2/c15-13(11-7-3-1-4-8-11)14(16)12-9-5-2-6-10-12/h1-10,13,15H	ISAOCJYIOMOJEB-UHFFFAOYSA-N	ISAOCJYIOMOJEB	KEGG_MRN	known_known	C01408;C20227;C20228	Benzoin;(S)-Benzoin;(R)-Benzoin	Organic compounds	Phenylpropanoids and polyketides	Stilbenes	Benzoins	0	8400	HMDB0032039	C01408	NA
C01412	Butanal	C4H8O	72.057514876	CCCC=O	InChI=1S/C4H8O/c1-2-3-4-5/h4H,2-3H2,1H3	ZTQSAGDEMFDKMZ-UHFFFAOYSA-N	ZTQSAGDEMFDKMZ	KEGG_MRN	known_known	C01412	Butanal	Organic compounds	Organic oxygen compounds	Organooxygen compounds	Carbonyl compounds	0	261	HMDB0003543	C01412	NA
C01414	Casbene	C20H32	272.250401024	C/C/1=C\CC/C(=C/CC/C(=C/C2C(CC1)C2(C)C)/C)/C	InChI=1S/C20H32/c1-15-8-6-10-16(2)12-13-18-19(20(18,4)5)14-17(3)11-7-9-15/h9-10,14,18-19H,6-8,11-13H2,1-5H3/b15-9+,16-10+,17-14+	ZJMVJDFTNPZVMB-QOCMWZQCSA-N	ZJMVJDFTNPZVMB	KEGG_MRN	known_known	C01414	Casbene	Organic compounds	Lipids and lipid-like molecules	Prenol lipids	Diterpenoids	0	5280437	NA	C01414	NA
C01416	Cocaine	C17H21NO4	303.14705815200006	COC(=O)[C@H]1[C@H](C[C@H]2N([C@@H]1CC2)C)OC(=O)c1ccccc1	InChI=1S/C17H21NO4/c1-18-12-8-9-13(18)15(17(20)21-2)14(10-12)22-16(19)11-6-4-3-5-7-11/h3-7,12-15H,8-10H2,1-2H3/t12-,13+,14-,15+/m0/s1	ZPUCINDJVBIVPJ-LJISPDSOSA-N	ZPUCINDJVBIVPJ	KEGG_MRN	known_known	C01416	Cocaine	Organic compounds	Benzenoids	Benzene and substituted derivatives	Benzoic acids and derivatives	0	446220	HMDB0015043	C01416	NA
C01417	Cyanate	CHNO	43.005813652	OC#N	InChI=1S/CHNO/c2-1-3/h3H	XLJMAIOERFSOGZ-UHFFFAOYSA-N	XLJMAIOERFSOGZ	KEGG_MRN	known_known	C01417	Cyanate	Organic compounds	Organic oxygen compounds	Organic oxoanionic compounds	Cyanates	0	105034	HMDB0002078	C01417	NA
C01418	Cycasin	C8H16N2O7	252.09575085199998	OC[C@H]1O[C@@H](OC/N=[N+](/C)\[O-])[C@@H]([C@H]([C@@H]1O)O)O	InChI=1S/C8H16N2O7/c1-10(15)9-3-16-8-7(14)6(13)5(12)4(2-11)17-8/h4-8,11-14H,2-3H2,1H3/b10-9-/t4-,5-,6+,7-,8-/m1/s1	YHLRMABUJXBLCK-LBCXAKKBSA-N	YHLRMABUJXBLCK	KEGG_MRN	known_known	C01418	Cycasin	Organic compounds	Organic oxygen compounds	Organooxygen compounds	Carbohydrates and carbohydrate conjugates	0	NA	NA	C01418	NA
C01419	Cys-Gly	C5H10N2O3S	178.04121318	N[C@H](C(=O)NCC(=O)O)CS	InChI=1S/C5H10N2O3S/c6-3(2-11)5(10)7-1-4(8)9/h3,11H,1-2,6H2,(H,7,10)(H,8,9)/t3-/m0/s1	ZUKPVRWZDMRIEO-VKHMYHEASA-N	ZUKPVRWZDMRIEO	KEGG_MRN	known_known	C01419	Cys-Gly	Organic compounds	Organic acids and derivatives	Carboxylic acids and derivatives	Amino acids, peptides, and analogues	0	439498	HMDB0000078	C01419	L0112
C01420	Cystine	C6H12N2O4S2	240.023848864	NC(C(=O)O)CSSCC(C(=O)O)N	InChI=1S/C6H12N2O4S2/c7-3(5(9)10)1-13-14-2-4(8)6(11)12/h3-4H,1-2,7-8H2,(H,9,10)(H,11,12)	LEVWYRKDKASIDU-UHFFFAOYSA-N	LEVWYRKDKASIDU	KEGG_MRN	known_known	C00491;C01420	L-Cystine;Cystine	Organic compounds	Organic acids and derivatives	Carboxylic acids and derivatives	Amino acids, peptides, and analogues	0	67678	NA	C01420	S0069
C01421	Daphnin	C15H16O9	340.079432092	OC[C@H]1O[C@@H](Oc2ccc3c(c2O)oc(=O)cc3)[C@@H]([C@H]([C@@H]1O)O)O	InChI=1S/C15H16O9/c16-5-8-10(18)12(20)13(21)15(23-8)22-7-3-1-6-2-4-9(17)24-14(6)11(7)19/h1-4,8,10,12-13,15-16,18-21H,5H2/t8-,10-,12+,13-,15-/m1/s1	HOIXTKAYCMNVMY-PVOAASPHSA-N	HOIXTKAYCMNVMY	KEGG_MRN	known_known	C01421	Daphnin	Organic compounds	Phenylpropanoids and polyketides	Coumarins and derivatives	Coumarin glycosides	0	NA	NA	C01421	NA
C01424	Gallate	C7H6O5	170.02152329199998	OC(=O)c1cc(O)c(c(c1)O)O	InChI=1S/C7H6O5/c8-4-1-3(7(11)12)2-5(9)6(4)10/h1-2,8-10H,(H,11,12)	LNTHITQWFMADLM-UHFFFAOYSA-N	LNTHITQWFMADLM	KEGG_MRN	known_known	C01424	Gallate	Organic compounds	Benzenoids	Benzene and substituted derivatives	Benzoic acids and derivatives	0	370	HMDB0005807	C01424	n00562
C01433	Loganin	C17H26O10	390.152597032	OC[C@H]1O[C@@H](O[C@@H]2OC=C([C@@H]3[C@H]2[C@@H](C)[C@H](C3)O)C(=O)OC)[C@@H]([C@H]([C@@H]1O)O)O	InChI=1S/C17H26O10/c1-6-9(19)3-7-8(15(23)24-2)5-25-16(11(6)7)27-17-14(22)13(21)12(20)10(4-18)26-17/h5-7,9-14,16-22H,3-4H2,1-2H3/t6-,7+,9-,10+,11+,12+,13-,14+,16-,17-/m0/s1	AMBQHHVBBHTQBF-UOUCRYGSSA-N	AMBQHHVBBHTQBF	KEGG_MRN	known_known	C01433	Loganin	Organic compounds	Lipids and lipid-like molecules	Prenol lipids	Terpene glycosides	0	87691	NA	C01433	NA
C01438	Methane	CH4	16.031300127999998	C	InChI=1S/CH4/h1H4	VNWKTOKETHGBQD-UHFFFAOYSA-N	VNWKTOKETHGBQD	KEGG_MRN	known_known	C01438	Methane	Organic compounds	Hydrocarbons	Saturated hydrocarbons	Alkanes	0	297	HMDB0002714	C01438	NA
C01441	Neamine	C12H26N4O6	322.185234552	NC[C@H]1O[C@H](O[C@@H]2[C@@H](N)C[C@H]([C@@H]([C@H]2O)O)N)[C@@H]([C@H]([C@@H]1O)O)N	InChI=1S/C12H26N4O6/c13-2-5-8(18)9(19)6(16)12(21-5)22-11-4(15)1-3(14)7(17)10(11)20/h3-12,17-20H,1-2,13-16H2/t3-,4+,5-,6-,7+,8-,9-,10-,11-,12-/m1/s1	SYJXFKPQNSDJLI-HKEUSBCWSA-N	SYJXFKPQNSDJLI	KEGG_MRN	known_known	C01441	Neamine	Organic compounds	Organic oxygen compounds	Organooxygen compounds	Carbohydrates and carbohydrate conjugates	0	72392	NA	C01441	NA
C01444	Oxamate	C2H3NO3	89.01129295599999	OC(=O)C(=O)N	InChI=1S/C2H3NO3/c3-1(4)2(5)6/h(H2,3,4)(H,5,6)	SOWBFZRMHSNYGE-UHFFFAOYSA-N	SOWBFZRMHSNYGE	KEGG_MRN	known_known	C01444	Oxamate	Organic compounds	Organic acids and derivatives	Carboxylic acids and derivatives	Amino acids, peptides, and analogues	0	974	NA	C01444	NA
C01448	Questin	C16H12O5	284.068473484	COc1cc(O)cc2c1C(=O)c1c(C2=O)cc(cc1O)C	InChI=1S/C16H12O5/c1-7-3-9-13(11(18)4-7)16(20)14-10(15(9)19)5-8(17)6-12(14)21-2/h3-6,17-18H,1-2H3	UUNPIWCQMVNINR-UHFFFAOYSA-N	UUNPIWCQMVNINR	KEGG_MRN	known_known	C01448	Questin	Organic compounds	Benzenoids	Anthracenes	Anthraquinones	0	160717	NA	C01448	NA
C01451	Salicin	C13H18O7	286.105252916	OC[C@H]1O[C@@H](Oc2ccccc2CO)[C@@H]([C@H]([C@@H]1O)O)O	InChI=1S/C13H18O7/c14-5-7-3-1-2-4-8(7)19-13-12(18)11(17)10(16)9(6-15)20-13/h1-4,9-18H,5-6H2/t9-,10-,11+,12-,13-/m1/s1	NGFMICBWJRZIBI-UJPOAAIJSA-N	NGFMICBWJRZIBI	KEGG_MRN	known_known	C01451	Salicin	Organic compounds	Organic oxygen compounds	Organooxygen compounds	Carbohydrates and carbohydrate conjugates	0	439503	HMDB0003546	C01451	NA
C01454	Toluate	C8H8O2	136.052429496	OC(=O)c1ccc(cc1)C	InChI=1S/C8H8O2/c1-6-2-4-7(5-3-6)8(9)10/h2-5H,1H3,(H,9,10)	LPNBBFKOUUSUDB-UHFFFAOYSA-N	LPNBBFKOUUSUDB	KEGG_MRN	known_known	C01454	Toluate	Organic compounds	Benzenoids	Benzene and substituted derivatives	Benzoic acids and derivatives	0	7470	HMDB0029635	C01454	NA
C01455	Toluene	C7H8	92.062600256	Cc1ccccc1	InChI=1S/C7H8/c1-7-5-3-2-4-6-7/h2-6H,1H3	YXFVVABEGXRONW-UHFFFAOYSA-N	YXFVVABEGXRONW	KEGG_MRN	known_known	C01455	Toluene	Organic compounds	Benzenoids	Benzene and substituted derivatives	Toluenes	0	1140	HMDB0034168	C01455	NA
C01456	Tropate	C9H10O3	166.06299417999998	OCC(c1ccccc1)C(=O)O	InChI=1S/C9H10O3/c10-6-8(9(11)12)7-4-2-1-3-5-7/h1-5,8,10H,6H2,(H,11,12)	JACRWUWPXAESPB-UHFFFAOYSA-N	JACRWUWPXAESPB	KEGG_MRN	known_known	C01456	Tropate	Organic compounds	Organic acids and derivatives	Hydroxy acids and derivatives	Beta hydroxy acids and derivatives	0	10726	HMDB0062590	C01456	NA
C01457	Tylosin	C46H77NO17	915.5191500039999	O=CC[C@H]1C[C@@H](C)C(=O)/C=C/C(=C/[C@@H]([C@H](OC(=O)C[C@H]([C@@H]([C@H]1O[C@@H]1O[C@H](C)[C@H]([C@@H]([C@H]1O)N(C)C)O[C@@H]1O[C@@H](C)[C@@H]([C@](C1)(C)O)O)C)O)CC)CO[C@@H]1O[C@H](C)[C@H]([C@H]([C@H]1OC)OC)O)/C	InChI=1S/C46H77NO17/c1-13-33-30(22-58-45-42(57-12)41(56-11)37(52)26(5)60-45)18-23(2)14-15-31(49)24(3)19-29(16-17-48)39(25(4)32(50)20-34(51)62-33)64-44-38(53)36(47(9)10)40(27(6)61-44)63-35-21-46(8,55)43(54)28(7)59-35/h14-15,17-18,24-30,32-33,35-45,50,52-55H,13,16,19-22H2,1-12H3/b15-14+,23-18+/t24-,25+,26-,27-,28+,29+,30-,32-,33-,35+,36-,37-,38-,39-,40-,41-,42-,43+,44+,45-,46-/m1/s1	WBPYTXDJUQJLPQ-VMXQISHHSA-N	WBPYTXDJUQJLPQ	KEGG_MRN	known_known	C01457	Tylosin	Organic compounds	Organic oxygen compounds	Organooxygen compounds	Carbohydrates and carbohydrate conjugates	0	5280440	NA	C01457	NA
C01460	Vitexin	C21H20O10	432.10564683999996	OC[C@H]1O[C@H]([C@@H]([C@H]([C@@H]1O)O)O)c1c(O)cc(c2c1oc(cc2=O)c1ccc(cc1)O)O	InChI=1S/C21H20O10/c22-7-14-17(27)18(28)19(29)21(31-14)16-11(25)5-10(24)15-12(26)6-13(30-20(15)16)8-1-3-9(23)4-2-8/h1-6,14,17-19,21-25,27-29H,7H2/t14-,17-,18+,19-,21+/m1/s1	SGEWCQFRYRRZDC-VPRICQMDSA-N	SGEWCQFRYRRZDC	KEGG_MRN	known_known	C01460	Vitexin	Organic compounds	Phenylpropanoids and polyketides	Flavonoids	Flavonoid glycosides	0	NA	NA	C01460	NA
C01467	3-Cresol	C7H8O	108.057514876	Cc1cccc(c1)O	InChI=1S/C7H8O/c1-6-3-2-4-7(8)5-6/h2-5,8H,1H3	RLSSMJSEOOYNOY-UHFFFAOYSA-N	RLSSMJSEOOYNOY	KEGG_MRN	known_known	C01467	3-Cresol	Organic compounds	Benzenoids	Phenols	Cresols	0	342	HMDB0002048	C01467	NA
C01468	4-Cresol	C7H8O	108.057514876	Cc1ccc(cc1)O	InChI=1S/C7H8O/c1-6-2-4-7(8)5-3-6/h2-5,8H,1H3	IWDCLRJOBJJRNH-UHFFFAOYSA-N	IWDCLRJOBJJRNH	KEGG_MRN	known_known	C01468	4-Cresol	Organic compounds	Benzenoids	Phenols	Cresols	0	2879	HMDB0001858	C01468	NA
C01470	Acacetin	C16H12O5	284.068473484	COc1ccc(cc1)c1cc(=O)c2c(o1)cc(cc2O)O	InChI=1S/C16H12O5/c1-20-11-4-2-9(3-5-11)14-8-13(19)16-12(18)6-10(17)7-15(16)21-14/h2-8,17-18H,1H3	DANYIYRPLHHOCZ-UHFFFAOYSA-N	DANYIYRPLHHOCZ	KEGG_MRN	known_known	C01470	Acacetin	Organic compounds	Phenylpropanoids and polyketides	Flavonoids	O-methylated flavonoids	0	5280442	HMDB0132457	C01470	NA
C01471	Acrolein	C3H4O	56.026214748	C=CC=O	InChI=1S/C3H4O/c1-2-3-4/h2-3H,1H2	HGINCPLSRVDWNT-UHFFFAOYSA-N	HGINCPLSRVDWNT	KEGG_MRN	known_known	C01471	Acrolein	Organic compounds	Organic oxygen compounds	Organooxygen compounds	Carbonyl compounds	0	7847	HMDB0041822	C01471	NA
C01474	Alizarin	C14H8O4	240.042258736	O=C1c2ccccc2C(=O)c2c1ccc(c2O)O	InChI=1S/C14H8O4/c15-10-6-5-9-11(14(10)18)13(17)8-4-2-1-3-7(8)12(9)16/h1-6,15,18H	RGCKGOZRHPZPFP-UHFFFAOYSA-N	RGCKGOZRHPZPFP	KEGG_MRN	known_known	C01474	Alizarin	Organic compounds	Benzenoids	Anthracenes	Anthraquinones	0	6293	NA	C01474	S0274
C01477	Apigenin	C15H10O5	270.05282342	Oc1ccc(cc1)c1cc(=O)c2c(o1)cc(cc2O)O	InChI=1S/C15H10O5/c16-9-3-1-8(2-4-9)13-7-12(19)15-11(18)5-10(17)6-14(15)20-13/h1-7,16-18H	KZNIFHPLKGYRTM-UHFFFAOYSA-N	KZNIFHPLKGYRTM	KEGG_MRN	known_known	C01477	Apigenin	Organic compounds	Phenylpropanoids and polyketides	Flavonoids	Flavones	0	5280443	HMDB0002124	C01477	n01195
C01479	Atropine	C17H23NO3	289.167793596	OCC(c1ccccc1)C(=O)OC1C[C@@H]2CC[C@H](C1)N2C	InChI=1S/C17H23NO3/c1-18-13-7-8-14(18)10-15(9-13)21-17(20)16(11-19)12-5-3-2-4-6-12/h2-6,13-16,19H,7-11H2,1H3/t13-,14+,15?,16?	RKUNBYITZUJHSG-PJPHBNEVSA-N	RKUNBYITZUJHSG	KEGG_MRN	known_known	C01479;C02046	Atropine;L-Hyoscyamine	Organic compounds	Alkaloids and derivatives	Tropane alkaloids	NA	0	NA	NA	C01479	NA
C01487	D-Allose	C6H12O6	180.06338810399998	OC[C@H]1OC(O)[C@@H]([C@@H]([C@@H]1O)O)O	InChI=1S/C6H12O6/c7-1-2-3(8)4(9)5(10)6(11)12-2/h2-11H,1H2/t2-,3-,4-,5-,6?/m1/s1	WQZGKKKJIJFFOK-IVMDWMLBSA-N	WQZGKKKJIJFFOK	KEGG_MRN	known_known	C00031;C00124;C00159;C00221;C00267;C00737;C00738;C00936;C00962;C00984;C01487;C01825;C02209;C06464;C06465;C06466;C06467;C15923;C21032;C21050	D-Glucose;D-Galactose;D-Mannose;beta-D-Glucose;alpha-D-Glucose;D-Aldose;D-Hexose;alpha-D-Mannose;beta-D-Galactose;alpha-D-Galactose;D-Allose;L-Galactose;beta-D-Mannose;D-Altrose;D-Gulose;D-Idose;D-Talose;L-Gulose;L-Altrose;L-Idose	Organic compounds	Organic oxygen compounds	Organooxygen compounds	Carbohydrates and carbohydrate conjugates	0	439507	NA	C01487	NA
C01488	D-Apiose	C5H10O5	150.05282341999998	O=C[C@@H](C(CO)(CO)O)O	InChI=1S/C5H10O5/c6-1-4(9)5(10,2-7)3-8/h1,4,7-10H,2-3H2/t4-/m0/s1	AVGPOAXYRRIZMM-BYPYZUCNSA-N	AVGPOAXYRRIZMM	KEGG_MRN	known_known	C01488	D-Apiose	Organic compounds	Organic oxygen compounds	Organooxygen compounds	Carbohydrates and carbohydrate conjugates	0	NA	NA	C01488	NA
C01489	D-Iditol	C6H14O6	182.07903816799998	OC[C@H]([C@@H]([C@H]([C@@H](CO)O)O)O)O	InChI=1S/C6H14O6/c7-1-3(9)5(11)6(12)4(10)2-8/h3-12H,1-2H2/t3-,4-,5+,6+/m1/s1	FBPFZTCFMRRESA-ZXXMMSQZSA-N	FBPFZTCFMRRESA	KEGG_MRN	known_known	C00392;C00794;C01489;C01507;C01697;C01722;C21524	Mannitol;D-Sorbitol;D-Iditol;L-Iditol;Galactitol;L-Glucitol;D-Altritol	Organic compounds	Organic oxygen compounds	Organooxygen compounds	Carbohydrates and carbohydrate conjugates	0	NA	NA	C01489	NA
C01494	Ferulate	C10H10O4	194.0579088	COc1cc(/C=C/C(=O)O)ccc1O	InChI=1S/C10H10O4/c1-14-9-6-7(2-4-8(9)11)3-5-10(12)13/h2-6,11H,1H3,(H,12,13)/b5-3+	KSEBMYQBYZTDHS-HWKANZROSA-N	KSEBMYQBYZTDHS	KEGG_MRN	known_known	C01494	Ferulate	Organic compounds	Phenylpropanoids and polyketides	Cinnamic acids and derivatives	Hydroxycinnamic acids and derivatives	0	445858	HMDB0000954	C01494	n00738
C01495	Flavonol	C15H10O3	238.06299417999998	O=c1c(O)c(oc2c1cccc2)c1ccccc1	InChI=1S/C15H10O3/c16-13-11-8-4-5-9-12(11)18-15(14(13)17)10-6-2-1-3-7-10/h1-9,17H	HVQAJTFOCKOKIN-UHFFFAOYSA-N	HVQAJTFOCKOKIN	KEGG_MRN	known_known	C01495	Flavonol	Organic compounds	Phenylpropanoids and polyketides	Flavonoids	Flavones	0	11349	HMDB0031816	C01495	NA
C01499	Geranial	C10H16O	152.120115132	O=C/C=C(/CCC=C(C)C)\C	InChI=1S/C10H16O/c1-9(2)5-4-6-10(3)7-8-11/h5,7-8H,4,6H2,1-3H3/b10-7+	WTEVQBCEXWBHNA-JXMROGBWSA-N	WTEVQBCEXWBHNA	KEGG_MRN	known_known	C01499;C09847	Geranial;cis-Citral	Organic compounds	Lipids and lipid-like molecules	Prenol lipids	Monoterpenoids	0	638011	HMDB0035078	C01499	NA
C01500	Geraniol	C10H18O	154.135765196	OC/C=C(/CCC=C(C)C)\C	InChI=1S/C10H18O/c1-9(2)5-4-6-10(3)7-8-11/h5,7,11H,4,6,8H2,1-3H3/b10-7+	GLZPCOQZEFWAFX-JXMROGBWSA-N	GLZPCOQZEFWAFX	KEGG_MRN	known_known	C01500;C09871	Geraniol;Nerol	Organic compounds	Lipids and lipid-like molecules	Prenol lipids	Monoterpenoids	0	637566	HMDB0035155	C01500	NA
C01502	o-Methoxyphenol	C7H8O2	124.052429496	COc1ccccc1O	InChI=1S/C7H8O2/c1-9-7-5-3-2-4-6(7)8/h2-5,8H,1H3	LHGVFZTZFXWLCP-UHFFFAOYSA-N	LHGVFZTZFXWLCP	KEGG_MRN	known_known	C01502;C15572	o-Methoxyphenol;Guaiacol	Organic compounds	Benzenoids	Phenols	Methoxyphenols	0	460	HMDB0001398	C01502	NA
C01504	Indanone	C9H8O	132.057514876	O=C1CCc2c1cccc2	InChI=1S/C9H8O/c10-9-6-5-7-3-1-2-4-8(7)9/h1-4H,5-6H2	QNXSIUBBGPHDDE-UHFFFAOYSA-N	QNXSIUBBGPHDDE	KEGG_MRN	known_known	C01504	Indanone	Organic compounds	Benzenoids	Indanes	Indanones	0	6735	HMDB0059602	C01504	NA
C01507	L-Iditol	C6H14O6	182.07903816799998	OC[C@@H]([C@H]([C@@H]([C@H](CO)O)O)O)O	InChI=1S/C6H14O6/c7-1-3(9)5(11)6(12)4(10)2-8/h3-12H,1-2H2/t3-,4-,5+,6+/m0/s1	FBPFZTCFMRRESA-UNTFVMJOSA-N	FBPFZTCFMRRESA	KEGG_MRN	known_known	C00392;C00794;C01489;C01507;C01697;C01722;C21524	Mannitol;D-Sorbitol;D-Iditol;L-Iditol;Galactitol;L-Glucitol;D-Altritol	Organic compounds	Organic oxygen compounds	Organooxygen compounds	Carbohydrates and carbohydrate conjugates	0	5460044	HMDB0011632	C01507	NA
C01508	L-Lyxose	C5H10O5	150.05282341999998	O[C@H]1COC([C@@H]([C@@H]1O)O)O	InChI=1S/C5H10O5/c6-2-1-10-5(9)4(8)3(2)7/h2-9H,1H2/t2-,3+,4+,5?/m0/s1	SRBFZHDQGSBBOR-AEQNFAKKSA-N	SRBFZHDQGSBBOR	KEGG_MRN	known_known	C00181;C00216;C00259;C00476;C01394;C01508;C02096;C02204;C02205;C02479;C02604;C08353;C21057	D-Xylose;D-Arabinose;L-Arabinose;D-Lyxose;Xylose;L-Lyxose;beta-D-Xylose;alpha-D-Lyxose;alpha-D-Xylose;beta-L-Arabinose;alpha-L-Arabinose;beta-D-Ribopyranose;D-Ribose	Organic compounds	Organic oxygen compounds	Organooxygen compounds	Carbohydrates and carbohydrate conjugates	0	NA	NA	C01508	NA
C01510	L-Xylose	C5H10O5	150.05282341999998	OC[C@@H]1OC([C@H]([C@@H]1O)O)O	InChI=1S/C5H10O5/c6-1-2-3(7)4(8)5(9)10-2/h2-9H,1H2/t2-,3+,4-,5?/m0/s1	HMFHBZSHGGEWLO-CZBDKTQLSA-N	HMFHBZSHGGEWLO	KEGG_MRN	known_known	C00121;C01510;C06115;C16639;C20569;C21067	D-Ribose;L-Xylose;L-Arabinofuranose;beta-D-Ribofuranose;beta-L-Arabinofuranose;D-Arabinofuranose	Organic compounds	Organic oxygen compounds	Organooxygen compounds	Carbohydrates and carbohydrate conjugates	0	NA	NA	C01510	NA
C01512	Loganate	C16H24O10	376.13694696799996	OC[C@H]1O[C@@H](O[C@@H]2OC=C([C@@H]3[C@H]2[C@@H](C)[C@H](C3)O)C(=O)O)[C@@H]([C@H]([C@@H]1O)O)O	InChI=1S/C16H24O10/c1-5-8(18)2-6-7(14(22)23)4-24-15(10(5)6)26-16-13(21)12(20)11(19)9(3-17)25-16/h4-6,8-13,15-21H,2-3H2,1H3,(H,22,23)/t5-,6+,8-,9+,10+,11+,12-,13+,15-,16-/m0/s1	JNNGEAWILNVFFD-CDJYTOATSA-N	JNNGEAWILNVFFD	KEGG_MRN	known_known	C01512;C11661	Loganate;7-Epiloganic acid	Organic compounds	Lipids and lipid-like molecules	Prenol lipids	Terpene glycosides	0	NA	NA	C01512	NA
C01513	Lupinate	C13H18N6O3	306.144038436	OC/C(=C/CNc1ncnc2c1ncn2C[C@H](C(=O)O)N)/C	InChI=1S/C13H18N6O3/c1-8(5-20)2-3-15-11-10-12(17-6-16-11)19(7-18-10)4-9(14)13(21)22/h2,6-7,9,20H,3-5,14H2,1H3,(H,21,22)(H,15,16,17)/b8-2+/t9-/m1/s1	LJJHXRRUVASJDX-YPNJUMGQSA-N	LJJHXRRUVASJDX	KEGG_MRN	known_known	C01513	Lupinate	Organic compounds	Organoheterocyclic compounds	Imidazopyrimidines	Purines and purine derivatives	0	NA	NA	C01513	NA
C01514	Luteolin	C15H10O6	286.04773804	Oc1cc(O)c2c(c1)oc(cc2=O)c1ccc(c(c1)O)O	InChI=1S/C15H10O6/c16-8-4-11(19)15-12(20)6-13(21-14(15)5-8)7-1-2-9(17)10(18)3-7/h1-6,16-19H	IQPNAANSBPBGFQ-UHFFFAOYSA-N	IQPNAANSBPBGFQ	KEGG_MRN	known_known	C01514	Luteolin	Organic compounds	Phenylpropanoids and polyketides	Flavonoids	Flavones	0	5280445	HMDB0005800	C01514	n01296
C01516	Morphine	C17H19NO3	285.136493468	O[C@H]1C=C[C@@H]2[C@@]34[C@H]1Oc1c4c(C[C@H]2N(CC3)C)ccc1O	InChI=1S/C17H19NO3/c1-18-7-6-17-10-3-5-13(20)16(17)21-15-12(19)4-2-9(14(15)17)8-11(10)18/h2-5,10-11,13,16,19-20H,6-8H2,1H3/t10-,11+,13-,16-,17-/m0/s1	BQJCRHHNABKAKU-KBQPJGBKSA-N	BQJCRHHNABKAKU	KEGG_MRN	known_known	C01516	Morphine	Organic compounds	Alkaloids and derivatives	Morphinans	NA	0	5288826	HMDB0014440	C01516	NA
C01518	Nigerose	C12H22O11	342.116211524	OC[C@H]1OC(O)[C@@H]([C@H]([C@@H]1O)O[C@H]1O[C@H](CO)[C@H]([C@@H]([C@H]1O)O)O)O	InChI=1S/C12H22O11/c13-1-3-5(15)7(17)8(18)12(22-3)23-10-6(16)4(2-14)21-11(20)9(10)19/h3-20H,1-2H2/t3-,4-,5-,6-,7+,8-,9-,10+,11?,12-/m1/s1	QIGJYVCQYDKYDW-NSYYTRPSSA-N	QIGJYVCQYDKYDW	KEGG_MRN	known_known	C01518;C02048;C04147;C19773	Nigerose;Laminaribiose;alpha-D-Glucosyl-(1,3)-D-mannose;3-O-alpha-D-Mannopyranosyl-alpha-D-mannopyranose	Organic compounds	Organic oxygen compounds	Organooxygen compounds	Carbohydrates and carbohydrate conjugates	0	NA	NA	C01518	NA
C01526	Ricinine	C8H8N2O2	164.058577496	N#Cc1c(OC)ccn(c1=O)C	InChI=1S/C8H8N2O2/c1-10-4-3-7(12-2)6(5-9)8(10)11/h3-4H,1-2H3	PETSAYFQSGAEQY-UHFFFAOYSA-N	PETSAYFQSGAEQY	KEGG_MRN	known_known	C01526	Ricinine	Organic compounds	Organoheterocyclic compounds	Pyridines and derivatives	3-pyridinecarbonitriles	0	10666	HMDB0042006	C01526	NA
C01527	Scopolin	C16H18O9	354.095082156	OC[C@H]1O[C@@H](Oc2cc3oc(=O)ccc3cc2OC)[C@@H]([C@H]([C@@H]1O)O)O	InChI=1S/C16H18O9/c1-22-9-4-7-2-3-12(18)23-8(7)5-10(9)24-16-15(21)14(20)13(19)11(6-17)25-16/h2-5,11,13-17,19-21H,6H2,1H3/t11-,13-,14+,15-,16-/m1/s1	SGTCGCCQZOUMJJ-YMILTQATSA-N	SGTCGCCQZOUMJJ	KEGG_MRN	known_known	C01527	Scopolin	Organic compounds	Phenylpropanoids and polyketides	Coumarins and derivatives	Coumarin glycosides	0	NA	NA	C01527	NA
C01530	Octadecanoic acid	C18H36O2	284.271530392	CCCCCCCCCCCCCCCCCC(=O)O	InChI=1S/C18H36O2/c1-2-3-4-5-6-7-8-9-10-11-12-13-14-15-16-17-18(19)20/h2-17H2,1H3,(H,19,20)	QIQXTHQIDYTFRH-UHFFFAOYSA-N	QIQXTHQIDYTFRH	KEGG_MRN	known_known	C01530	Octadecanoic acid	Organic compounds	Lipids and lipid-like molecules	Fatty Acyls	Fatty acids and conjugates	0	5281	HMDB0000827	C01530	S0233
C01533	Syringin	C17H24O9	372.142032348	OC/C=C/c1cc(OC)c(c(c1)OC)O[C@@H]1O[C@H](CO)[C@H]([C@@H]([C@H]1O)O)O	InChI=1S/C17H24O9/c1-23-10-6-9(4-3-5-18)7-11(24-2)16(10)26-17-15(22)14(21)13(20)12(8-19)25-17/h3-4,6-7,12-15,17-22H,5,8H2,1-2H3/b4-3+/t12-,13-,14+,15-,17+/m1/s1	QJVXKWHHAMZTBY-GCPOEHJPSA-N	QJVXKWHHAMZTBY	KEGG_MRN	known_known	C01533	Syringin	Organic compounds	Organic oxygen compounds	Organooxygen compounds	Carbohydrates and carbohydrate conjugates	0	NA	NA	C01533	NA
C01537	Urethane	C3H7NO2	89.047678464	CCOC(=O)N	InChI=1S/C3H7NO2/c1-2-6-3(4)5/h2H2,1H3,(H2,4,5)	JOYRKODLDBILNP-UHFFFAOYSA-N	JOYRKODLDBILNP	KEGG_MRN	known_known	C01537	Urethane	Organic compounds	Organic acids and derivatives	Carboximidic acids and derivatives	NA	0	5641	HMDB0031219	C01537	NA
C01540	Viomycin	C25H43N13O10	685.325584576	NCCC[C@@H](CC(=O)N[C@H]1CNC(=O)[C@@H](NC(=O)/C(=C/NC(=O)N)/NC(=O)[C@@H](NC(=O)[C@@H](NC1=O)CO)CO)[C@H]1C[C@H](O)N=C(N1)N)N	InChI=1S/C25H43N13O10/c26-3-1-2-10(27)4-16(41)32-12-6-30-23(47)18(11-5-17(42)37-24(28)36-11)38-20(44)13(7-31-25(29)48)33-21(45)14(8-39)35-22(46)15(9-40)34-19(12)43/h7,10-12,14-15,17-18,39-40,42H,1-6,8-9,26-27H2,(H,30,47)(H,32,41)(H,33,45)(H,34,43)(H,35,46)(H,38,44)(H3,28,36,37)(H3,29,31,48)/b13-7-/t10-,11+,12-,14-,15-,17-,18-/m0/s1	GXFAIFRPOKBQRV-GHXCTMGLSA-N	GXFAIFRPOKBQRV	KEGG_MRN	known_known	C01540	Viomycin	Organic compounds	Organic acids and derivatives	Peptidomimetics	Hybrid peptides	0	3037981	NA	C01540	NA
C01542	o-Cresol	C7H8O	108.057514876	Cc1ccccc1O	InChI=1S/C7H8O/c1-6-4-2-3-5-7(6)8/h2-5,8H,1H3	QWVGKYWNOKOFNN-UHFFFAOYSA-N	QWVGKYWNOKOFNN	KEGG_MRN	known_known	C01542	o-Cresol	Organic compounds	Benzenoids	Phenols	Cresols	0	335	HMDB0002055	C01542	NA
C01545	1-Octanal	C8H16O	128.120115132	CCCCCCCC=O	InChI=1S/C8H16O/c1-2-3-4-5-6-7-8-9/h8H,2-7H2,1H3	NUJGJRNETVAIRJ-UHFFFAOYSA-N	NUJGJRNETVAIRJ	KEGG_MRN	known_known	C01545	1-Octanal	Organic compounds	Organic oxygen compounds	Organooxygen compounds	Carbonyl compounds	0	454	HMDB0001140	C01545	NA
C01546	2-Furoate	C5H4O3	112.01604398799999	OC(=O)c1ccco1	InChI=1S/C5H4O3/c6-5(7)4-2-1-3-8-4/h1-3H,(H,6,7)	SMNDYUVBFMFKNZ-UHFFFAOYSA-N	SMNDYUVBFMFKNZ	KEGG_MRN	known_known	C01546	2-Furoate	Organic compounds	Organoheterocyclic compounds	Furans	Furoic acid and derivatives	0	6919	HMDB0000617	C01546	n00125
C01548	Acetylene	C2H2	26.015650064	C#C	InChI=1S/C2H2/c1-2/h1-2H	HSFWRNGVRCDJHI-UHFFFAOYSA-N	HSFWRNGVRCDJHI	KEGG_MRN	known_known	C01548	Acetylene	Organic compounds	Acetylides	NA	NA	0	6326	NA	C01548	NA
C01550	Agaritine	C12H17N3O4	267.121906024	OCc1ccc(cc1)NNC(=O)CC[C@@H](C(=O)O)N	InChI=1S/C12H17N3O4/c13-10(12(18)19)5-6-11(17)15-14-9-3-1-8(7-16)2-4-9/h1-4,10,14,16H,5-7,13H2,(H,15,17)(H,18,19)/t10-/m0/s1	SRSPQXBFDCGXIZ-JTQLQIEISA-N	SRSPQXBFDCGXIZ	KEGG_MRN	known_known	C01550	Agaritine	Organic compounds	Organic acids and derivatives	Carboxylic acids and derivatives	Amino acids, peptides, and analogues	0	NA	NA	C01550	NA
C01557	Bergapten	C12H8O4	216.042258736	COc1c2ccc(=O)oc2cc2c1cco2	InChI=1S/C12H8O4/c1-14-12-7-2-3-11(13)16-10(7)6-9-8(12)4-5-15-9/h2-6H,1H3	BGEBZHIAGXMEMV-UHFFFAOYSA-N	BGEBZHIAGXMEMV	KEGG_MRN	known_known	C01557	Bergapten	Organic compounds	Phenylpropanoids and polyketides	Coumarins and derivatives	Furanocoumarins	0	2355	HMDB0030637	C01557	NA
C01561	Calcidiol	C27H44O2	400.334130648	O[C@H]1CCC(=C)/C(=C\C=C\2/CCC[C@]3([C@H]2CC[C@@H]3[C@@H](CCCC(O)(C)C)C)C)/C1	InChI=1S/C27H44O2/c1-19-10-13-23(28)18-22(19)12-11-21-9-7-17-27(5)24(14-15-25(21)27)20(2)8-6-16-26(3,4)29/h11-12,20,23-25,28-29H,1,6-10,13-18H2,2-5H3/b21-11+,22-12-/t20-,23+,24-,25+,27-/m1/s1	JWUBBDSIWDLEOM-DTOXIADCSA-N	JWUBBDSIWDLEOM	KEGG_MRN	known_known	C01561	Calcidiol	Organic compounds	Lipids and lipid-like molecules	Steroids and steroid derivatives	Vitamin D and derivatives	0	5283731	HMDB0003550	C01561	NA
C01562	Calycosin	C16H12O5	284.068473484	COc1ccc(cc1O)c1coc2c(c1=O)ccc(c2)O	InChI=1S/C16H12O5/c1-20-14-5-2-9(6-13(14)18)12-8-21-15-7-10(17)3-4-11(15)16(12)19/h2-8,17-18H,1H3	ZZAJQOPSWWVMBI-UHFFFAOYSA-N	ZZAJQOPSWWVMBI	KEGG_MRN	known_known	C01562	Calycosin	Organic compounds	Phenylpropanoids and polyketides	Isoflavonoids	O-methylated isoflavonoids	0	5280448	NA	C01562	NA
C01563	Carbamate	CH3NO2	61.016378335999995	NC(=O)O	InChI=1S/CH3NO2/c2-1(3)4/h2H2,(H,3,4)	KXDHJXZQYSOELW-UHFFFAOYSA-N	KXDHJXZQYSOELW	KEGG_MRN	known_known	C01563	Carbamate	Organic compounds	Organic acids and derivatives	Organic carbonic acids and derivatives	NA	0	277	HMDB0003551	C01563	NA
C01564	Cetraxate	C17H23NO4	305.162708216	NCC1CCC(CC1)C(=O)Oc1ccc(cc1)CCC(=O)O	InChI=1S/C17H23NO4/c18-11-13-1-6-14(7-2-13)17(21)22-15-8-3-12(4-9-15)5-10-16(19)20/h3-4,8-9,13-14H,1-2,5-7,10-11,18H2,(H,19,20)	FHRSHSOEWXUORL-UHFFFAOYSA-N	FHRSHSOEWXUORL	KEGG_MRN	known_known	C01564	Cetraxate	Organic compounds	Phenylpropanoids and polyketides	Phenylpropanoic acids	NA	0	2680	NA	C01564	NA
C01566	Cyanamide	CH2N2	42.021798063999995	NC#N	InChI=1S/CH2N2/c2-1-3/h2H2	XZMCDFZZKTWFGF-UHFFFAOYSA-N	XZMCDFZZKTWFGF	KEGG_MRN	known_known	C01566	Cyanamide	Organic compounds	Organic nitrogen compounds	Organonitrogen compounds	Amines	0	9864	NA	C01566	NA
C01569	D-Apiitol	C5H12O5	152.06847348399998	OC[C@@H](C(CO)(CO)O)O	InChI=1S/C5H12O5/c6-1-4(9)5(10,2-7)3-8/h4,6-10H,1-3H2/t4-/m0/s1	SDXWEZQDLHNYFR-BYPYZUCNSA-N	SDXWEZQDLHNYFR	KEGG_MRN	known_known	C01569	D-Apiitol	Organic compounds	Organic oxygen compounds	Organooxygen compounds	Carbohydrates and carbohydrate conjugates	0	NA	NA	C01569	NA
[truncated: 5,519 more rows]
