# Supplementary material for: Metabolite annotation from knowns to unknowns through knowledge-guided multi-layer metabolic networking
Source: Nat Commun. 2022 Nov 4;13:6656. doi: 10.1038/s41467-022-34537-6 (PMC9636193; doi:10.1038/s41467-022-34537-6)
Supplement: Supplementary file 12 — Supplementary Data 9 [file 41467_2022_34537_MOESM12_ESM.zip]

Archive with 15 entries (11 files):
- Supplementary_figure_1/
- Supplementary_figure_1/Supplementary_Fig1c_network1_KMRN_known.cys
- Supplementary_figure_1/Supplementary_Fig1d_network1_KMRN_unknown.cys
- Supplementary_figure_10/
- Supplementary_figure_10/network2_neg.cys
- Supplementary_figure_10/network2_pos.cys
- Supplementary_figure_11/
- Supplementary_figure_11/network3_neg.cys
- Supplementary_figure_11/network3_pos.cys
- Supplementary_figure_8/
- Supplementary_figure_8/network1.cys
- Supplementary_figure_8/network2_neg.cys
- Supplementary_figure_8/network2_pos.cys
- Supplementary_figure_8/network3_neg.cys
- Supplementary_figure_8/network3_pos.cys
