# Supplementary material for: Metabolite annotation from knowns to unknowns through knowledge-guided multi-layer metabolic networking
Source: Nat Commun. 2022 Nov 4;13:6656. doi: 10.1038/s41467-022-34537-6 (PMC9636193; doi:10.1038/s41467-022-34537-6)
Supplement: Supplementary file 14 — Source Data [file 41467_2022_34537_MOESM14_ESM.xlsx]

## Sheet: Figure 2a
Figure 2a
Raw data
peak_name	mz	rt	ssc	int	mz_error	rt_error	base_peak	query_peak	isotopeAnnotation	adductAnnotation	neutralLossAnnotation	isfAnnotation
M136T555	136.014	555.339	0.91869	3251.42	0.0024758	0.018	M285T555	M285T555	[M]			ISF
M153T555	153.04	555.321	0.691872	75635	-0.0001092	0	M285T555	M285T555	[M]			ISF
M154T555	154.043	555.339	-0.333223	4252.31	0.0002528	0.018	M285T555	M153T555	[M+1]
M285T555	285.081	555.321	1	45953	0	0	M285T555	M285T555	[M]	[M+H]+
M307T555	307.062	555.321	0.848579	19496	-0.0008472	0	M285T555	M285T555	[M]	[M+Na]+
M308T555	308.066	555.334	0.199476	4764.59	0.0006179	0.013	M285T555	M307T555	[M+1]
M323T555	323.035	555.321	0.762008	7582.54	-0.0013671	0	M285T555	M285T555	[M]	[M+K]+
M324T555	324.04	555.339	0.760826	970.264	0.0012805	0.018	M285T555	M323T555	[M+1]
M569T556	569.152	555.872	0.521344	2363.92	-0.0029179	0.551	M285T555	M285T555	[M]	[2M+H]+
M570T555	570.156	555.334	-0.58076	867.538	0.0007777	-0.538	M285T555	M569T556	[M+1]
M591T555	591.134	555.321	0.839209	8572.11	-0.0024186	0	M285T555	M285T555	[M]	[2M+Na]+
M592T555_1	592.135	555.321	0.176624	2227.39	-0.0022227	0	M285T555	M591T555	[M+1]
M593T555	593.141	555.339	0.318641	661.023	-0.0003507	0.018	M285T555	M591T555	[M+2]
M607T556	607.11	555.944	0.496288	819.674	-0.0006138	0.623	M285T555	M285T555	[M]	[2M+K]+
M112T557	112.039	556.614	0.458582	5919.85	0.001759	1.293	M153T555	M153T555	[M]		[M-C2H3O2+H]+
M127T555	127.057	554.687	0.958507	1325.32	-0.0032098	-0.6345	M153T555	M153T555	[M]		[M-CO2+H]+
M136T555	136.014	555.339	0.432119	3251.42	-0.0027242	0.018	M153T555	M153T555	[M]			ISF
M153T555	153.04	555.321	1	75635	0	0	M153T555	M153T555	[M]		[M-H2O+H]+
M154T555	154.043	555.339	-0.669999	4252.31	0.0002528	0.018	M153T555	M153T555	[M+1]
M212T557	212.071	557.334	0.802059	6653.69	-0.0057958	2.013	M153T555	M153T555	[M]	[M+CH3CN+H]+
M213T557	213.073	557.301	0.479891	1585.35	-0.0019458	-0.033	M153T555	M212T557	[M+1]

## Sheet: Figure 2c-e
Figure 2c-e
Raw data											Summary table (Figure 2c)
peak_name	inchikey1	data_set	ion_mode	has_annot_metdna1	is_top3_metdna1	has_annot_metdna2	is_top3_metdna2				name	value	group
M60T643	PHIQHXFUZVPYII	01_nist_urine	positive	-1	0	1	1				Top3_metdna1	1767	MetDNA1
M60T551	RDHQFKQIGNGIED	01_nist_urine	positive	-1	0	1	1				Top3_metdna2	3325	MetDNA2
M61T171	XSQUKJJJFZCRTK	01_nist_urine	positive	-1	0	1	1				Error_metdna1	682	MetDNA1
M62T172	XSQUKJJJFZCRTK	01_nist_urine	positive	-1	0	1	1				Error_metdna2	49	MetDNA2
M63T171	XSQUKJJJFZCRTK	01_nist_urine	positive	-1	0	1	1				No_annotation_metdna1	1002	MetDNA1
M69T107	RAXXELZNTBOGNW	01_nist_urine	positive	-1	0	1	1				No_annotation_metdna2	77	MetDNA2
M70T713	OTCCIMWXFLJLIA	01_nist_urine	positive	-1	0	1	1
M70T494	QFDRTQONISXGJA	01_nist_urine	positive	-1	0	1	1
M72T289	DDRJAANPRJIHGJ	01_nist_urine	positive	-1	0	1	1
M72T638	BPMFZUMJYQTVII	01_nist_urine	positive	-1	0	1	1
M74T713	OTCCIMWXFLJLIA	01_nist_urine	positive	-1	0	1	1				Summary table (Figure 2d)
M74T462	CHJJGSNFBQVOTG	01_nist_urine	positive	1	1	1	1				label	id	number	percentage
M76T638	BPMFZUMJYQTVII	01_nist_urine	positive	1	0	1	1				1_metdna1	0_no_id	1002	0.290351
M77T336_2	QIAFMBKCNZACKA	01_nist_urine	positive	1	0	1	1				1_metdna1	1_has_id	2449	0.709649
M78T336	QIAFMBKCNZACKA	01_nist_urine	positive	1	0	1	1				2_metdna1	0_error	682	0.278481
M78T170	XSQUKJJJFZCRTK	01_nist_urine	positive	-1	0	1	1				2_metdna1	1_correct	1767	0.721519
M81T574	PRJKNHOMHKJCEJ	01_nist_urine	positive	-1	0	1	1				3_metdna2	0_no_id	77	0.0223124
M83T392	JFLIEFSWGNOPJJ	01_nist_urine	positive	-1	0	-1	0				3_metdna2	1_has_id	3374	0.977688
M84T392	JFLIEFSWGNOPJJ	01_nist_urine	positive	1	0	1	1				4_metdna2	0_error	49	0.0145228
M84T557	KSMRODHGGIIXDV	01_nist_urine	positive	1	0	1	1				4_metdna2	1_correct	3325	0.985477
M84T725	WHUUTDBJXJRKMK	01_nist_urine	positive	-1	0	1	1
M84T531	ODHCTXKNWHHXJC	01_nist_urine	positive	1	0	1	1
M84T681	ZDXPYRJPNDTMRX	01_nist_urine	positive	-1	0	1	1
M84T640	DTERQYGMUDWYAZ	01_nist_urine	positive	-1	0	1	1
M85T550	RDHQFKQIGNGIED	01_nist_urine	positive	1	0	1	1				Summary table (Figure 2e)
M85T644	PHIQHXFUZVPYII	01_nist_urine	positive	-1	0	1	1				rank	tool	n_total	n_correct	cumulative_percentage
M85T530	ODHCTXKNWHHXJC	01_nist_urine	positive	1	0	1	1				1	metdna1	1532	1034	0.674935
M85T558	KSMRODHGGIIXDV	01_nist_urine	positive	1	0	1	1				1	metdna2	2074	2012	0.970106
M86T552	RDHQFKQIGNGIED	01_nist_urine	positive	1	0	1	1				2	metdna1	1532	1081	0.705614
M86T649	TUHVEAJXIMEOSA	01_nist_urine	positive	-1	0	1	1				2	metdna2	2074	2031	0.979267
M86T189_2	MVOYJPOZRLFTCP	01_nist_urine	positive	-1	0	1	1				3	metdna1	1532	1090	0.711488
M86T289	DDRJAANPRJIHGJ	01_nist_urine	positive	-1	0	1	1				3	metdna2	2074	2031	0.979267
M87T648	TUHVEAJXIMEOSA	01_nist_urine	positive	-1	0	1	1				4	metdna1	1532	1092	0.712794
M87T504	LJLLAWRMBZNPMO	01_nist_urine	positive	1	0	1	1				4	metdna2	2074	2031	0.979267
M87T289	DDRJAANPRJIHGJ	01_nist_urine	positive	-1	0	1	1				5	metdna1	1532	1092	0.712794
M88T713	OTCCIMWXFLJLIA	01_nist_urine	positive	-1	0	1	1				5	metdna2	2074	2031	0.979267
M88T504	LJLLAWRMBZNPMO	01_nist_urine	positive	1	0	1	1				6	metdna1	1532	1092	0.712794
M89T334	HCZHHEIFKROPDY	01_nist_urine	positive	1	0	1	1				6	metdna2	2074	2031	0.979267
M91T392	JFLIEFSWGNOPJJ	01_nist_urine	positive	-1	0	1	1				7	metdna1	1532	1092	0.712794
M92T511	WWNNZCOKKKDOPX	01_nist_urine	positive	-1	0	1	1				7	metdna2	2074	2031	0.979267
M93T511	WWNNZCOKKKDOPX	01_nist_urine	positive	-1	0	1	1				8	metdna1	1532	1092	0.712794
M94T511	WWNNZCOKKKDOPX	01_nist_urine	positive	1	0	1	1				8	metdna2	2074	2031	0.979267
M94T454_2	LHQIJBMDNUYRAM	01_nist_urine	positive	1	0	1	1				9	metdna1	1532	1092	0.712794
M95T339	OPTASPLRGRRNAP	01_nist_urine	positive	1	0	1	1				9	metdna2	2074	2031	0.979267
M95T510	WWNNZCOKKKDOPX	01_nist_urine	positive	1	0	1	1				10	metdna1	1532	1092	0.712794
M95T454	LHQIJBMDNUYRAM	01_nist_urine	positive	1	0	1	1				10	metdna2	2074	2031	0.979267
M96T280	DRTQHJPVMGBUCF	01_nist_urine	positive	-1	0	1	1
M96T302	RFCQJGFZUQFYRF	01_nist_urine	positive	1	0	1	1
M96T698	JDHILDINMRGULE	01_nist_urine	positive	-1	0	1	1
M96T455	LHQIJBMDNUYRAM	01_nist_urine	positive	1	0	1	1
M97T302	RFCQJGFZUQFYRF	01_nist_urine	positive	1	0	1	1
M98T745	OYIFNHCXNCRBQI	01_nist_urine	positive	-1	0	1	1
M99T317	POJWUDADGALRAB	01_nist_urine	positive	-1	0	1	1
M101T638	BPMFZUMJYQTVII	01_nist_urine	positive	-1	0	1	1
M102T638	BPMFZUMJYQTVII	01_nist_urine	positive	-1	0	1	1
M102T645	PHIQHXFUZVPYII	01_nist_urine	positive	-1	0	1	1
M103T645	PHIQHXFUZVPYII	01_nist_urine	positive	-1	0	1	1
M104T646	PHIQHXFUZVPYII	01_nist_urine	positive	-1	0	1	1
M105T336_2	QIAFMBKCNZACKA	01_nist_urine	positive	1	0	1	1
M106T337	QIAFMBKCNZACKA	01_nist_urine	positive	1	0	1	1
M106T131	SNICXCGAKADSCV	01_nist_urine	positive	-1	0	1	1
M109T441	ZAYHVCMSTBRABG	01_nist_urine	positive	-1	0	1	1
M109T575	PRJKNHOMHKJCEJ	01_nist_urine	positive	1	1	1	1
M109T698	JDHILDINMRGULE	01_nist_urine	positive	-1	0	1	1
M110T376	LRFVTYWOQMYALW	01_nist_urine	positive	-1	0	1	1
M110T187	MVOYJPOZRLFTCP	01_nist_urine	positive	-1	0	1	1
M110T133	JLQSXXWTCJPCBC	01_nist_urine	positive	-1	0	1	1
M112T339	OPTASPLRGRRNAP	01_nist_urine	positive	1	1	1	1
M112T302	RFCQJGFZUQFYRF	01_nist_urine	positive	1	0	1	1
M112T282	NIDVTARKFBZMOT	01_nist_urine	positive	1	0	1	1
M113T279	DRTQHJPVMGBUCF	01_nist_urine	positive	1	0	1	1
M113T283	NIDVTARKFBZMOT	01_nist_urine	positive	1	0	1	1
M113T339	OPTASPLRGRRNAP	01_nist_urine	positive	1	1	1	1
M114T504	LJLLAWRMBZNPMO	01_nist_urine	positive	1	0	1	1
M114T289_2	DDRJAANPRJIHGJ	01_nist_urine	positive	-1	0	1	1
M115T289_5	DDRJAANPRJIHGJ	01_nist_urine	positive	-1	0	1	1
M116T335	HCZHHEIFKROPDY	01_nist_urine	positive	1	0	1	1
M116T289	DDRJAANPRJIHGJ	01_nist_urine	positive	-1	0	1	1
M117T131	SNICXCGAKADSCV	01_nist_urine	positive	-1	0	1	1
M118T638_2	BPMFZUMJYQTVII	01_nist_urine	positive	1	1	1	1
M118T463	QIVBCDIJIAJPQS	01_nist_urine	positive	-1	0	1	1
M118T485_2	KWIUHFFTVRNATP	01_nist_urine	positive	1	1	-1	0
M119T638	BPMFZUMJYQTVII	01_nist_urine	positive	1	1	1	1
M119T485	KWIUHFFTVRNATP	01_nist_urine	positive	1	1	-1	0
M123T88_2	DFPAKSUCGFBDDF	01_nist_urine	positive	-1	0	1	1
M124T215_2	PFWLFWPASULGAN	01_nist_urine	positive	-1	0	1	1
M124T81	QUNWUDVFRNGTCO	01_nist_urine	positive	-1	0	1	1
M125T429	PTJWIQPHWPFNBW	01_nist_urine	positive	1	0	1	1
M126T527_2	XOAAWQZATWQOTB	01_nist_urine	positive	1	1	1	1
M126T428	PTJWIQPHWPFNBW	01_nist_urine	positive	1	0	1	1
M126T442	ZAYHVCMSTBRABG	01_nist_urine	positive	-1	0	1	1
M126T698	JDHILDINMRGULE	01_nist_urine	positive	1	0	1	1
M127T527	XOAAWQZATWQOTB	01_nist_urine	positive	1	1	1	1
M127T574	PRJKNHOMHKJCEJ	01_nist_urine	positive	1	1	1	1
M127T442	ZAYHVCMSTBRABG	01_nist_urine	positive	-1	0	1	1
M128T574	PRJKNHOMHKJCEJ	01_nist_urine	positive	1	1	1	1
M128T649	TUHVEAJXIMEOSA	01_nist_urine	positive	1	1	1	1
M129T557	KSMRODHGGIIXDV	01_nist_urine	positive	1	0	1	1
M129T714	VEYYWZRYIYDQJM	01_nist_urine	positive	1	0	1	1
M130T557	KSMRODHGGIIXDV	01_nist_urine	positive	1	0	1	1
M130T682	SQVRNKJHWKZAKO	01_nist_urine	positive	1	0	1	1
M130T725	WHUUTDBJXJRKMK	01_nist_urine	positive	1	1	1	1
M130T531	ODHCTXKNWHHXJC	01_nist_urine	positive	1	1	1	1
M130T392_2	JFLIEFSWGNOPJJ	01_nist_urine	positive	1	0	1	1
M130T1010	MXNRLFUSFKVQSK	01_nist_urine	positive	-1	0	1	1
M131T392	JFLIEFSWGNOPJJ	01_nist_urine	positive	1	0	1	1
M131T531	ODHCTXKNWHHXJC	01_nist_urine	positive	1	1	1	1
M131T557	KSMRODHGGIIXDV	01_nist_urine	positive	1	0	1	1
M132T392	JFLIEFSWGNOPJJ	01_nist_urine	positive	1	0	1	1
M132T504	LJLLAWRMBZNPMO	01_nist_urine	positive	1	1	1	1
M132T630_2	CVSVTCORWBXHQV	01_nist_urine	positive	1	1	1	1
M132T132	SNICXCGAKADSCV	01_nist_urine	positive	-1	0	1	1
M133T630	CVSVTCORWBXHQV	01_nist_urine	positive	1	1	1	1
M133T133	SNICXCGAKADSCV	01_nist_urine	positive	-1	0	1	1
M134T630	CVSVTCORWBXHQV	01_nist_urine	positive	1	1	1	1
M135T279	HXNFUBHNUDHIGC	01_nist_urine	positive	1	1	1	1
M135T639	BPMFZUMJYQTVII	01_nist_urine	positive	1	1	1	1
M136T280_2	HXNFUBHNUDHIGC	01_nist_urine	positive	1	0	1	1
M136T555	UBORTCNDUKBEOP	01_nist_urine	positive	-1	0	1	1
M136T527	OUYCCCASQSFEME	01_nist_urine	positive	-1	0	1	1
M136T392	JFLIEFSWGNOPJJ	01_nist_urine	positive	1	0	1	1
M137T280	HXNFUBHNUDHIGC	01_nist_urine	positive	1	0	1	1
M137T294	FDGQSTZJBFJUBT	01_nist_urine	positive	1	1	1	1
M137T393	JFLIEFSWGNOPJJ	01_nist_urine	positive	1	0	1	1
M138T294	FDGQSTZJBFJUBT	01_nist_urine	positive	1	1	1	1
M138T68	HXACOUQIXZGNBF	01_nist_urine	positive	-1	0	1	1
M138T511_2	WWNNZCOKKKDOPX	01_nist_urine	positive	1	1	1	1
M139T511	WWNNZCOKKKDOPX	01_nist_urine	positive	1	1	1	1
M141T586	LEHOTFFKMJEONL	01_nist_urine	positive	1	0	1	1
M144T712	OTCCIMWXFLJLIA	01_nist_urine	positive	-1	0	1	1
M144T335	HCZHHEIFKROPDY	01_nist_urine	positive	1	0	1	1
M144T551	RDHQFKQIGNGIED	01_nist_urine	positive	1	0	1	1
M146T745	OYIFNHCXNCRBQI	01_nist_urine	positive	1	0	1	1
M146T372	DUUGKQCEGZLZNO	01_nist_urine	positive	1	0	1	1
M146T463	QIVBCDIJIAJPQS	01_nist_urine	positive	-1	0	1	1
M146T648	TUHVEAJXIMEOSA	01_nist_urine	positive	1	1	1	1
M147T453	LHQIJBMDNUYRAM	01_nist_urine	positive	1	0	1	1
M147T681	ZDXPYRJPNDTMRX	01_nist_urine	positive	1	1	1	1
M147T649	TUHVEAJXIMEOSA	01_nist_urine	positive	1	1	1	1
M147T1003	KDXKERNSBIXSRK	01_nist_urine	positive	-1	0	1	1
M148T527	XOAAWQZATWQOTB	01_nist_urine	positive	1	1	1	1
M148T429	PTJWIQPHWPFNBW	01_nist_urine	positive	1	0	1	1
M148T68	HXACOUQIXZGNBF	01_nist_urine	positive	-1	0	1	1
M148T723	WHUUTDBJXJRKMK	01_nist_urine	positive	1	1	1	1
M148T807	OPVPGKGADVGKTG	01_nist_urine	positive	1	0	1	1
M149T68	HXACOUQIXZGNBF	01_nist_urine	positive	-1	0	1	1
M149T404	SLEHROROQDYRAW	01_nist_urine	positive	1	0	1	1
M149T212	PFWLFWPASULGAN	01_nist_urine	positive	1	0	1	1
M149T807	OPVPGKGADVGKTG	01_nist_urine	positive	1	0	1	1
M151T587	LEHOTFFKMJEONL	01_nist_urine	positive	1	0	1	1
M152T586	LEHOTFFKMJEONL	01_nist_urine	positive	1	0	1	1
M152T346	UTAIYTHAJQNQDW	01_nist_urine	positive	-1	0	1	1
M153T374	LRFVTYWOQMYALW	01_nist_urine	positive	1	1	1	1
M153T555	UBORTCNDUKBEOP	01_nist_urine	positive	1	0	1	1
M153T280_2	HXNFUBHNUDHIGC	01_nist_urine	positive	1	1	1	1
M153T135	JLQSXXWTCJPCBC	01_nist_urine	positive	-1	0	1	1
M154T277	HXNFUBHNUDHIGC	01_nist_urine	positive	1	1	1	1
M154T555	UBORTCNDUKBEOP	01_nist_urine	positive	1	0	1	1
M154T283	NIDVTARKFBZMOT	01_nist_urine	positive	1	0	1	1
M154T136	JLQSXXWTCJPCBC	01_nist_urine	positive	-1	0	1	1
M155T429	PTJWIQPHWPFNBW	01_nist_urine	positive	1	0	1	1
M155T494	QFDRTQONISXGJA	01_nist_urine	positive	1	0	1	1
M155T282	NIDVTARKFBZMOT	01_nist_urine	positive	1	0	1	1
M156T429	PTJWIQPHWPFNBW	01_nist_urine	positive	1	0	1	1
M157T346_2	RTRQQBHATOEIAF	01_nist_urine	positive	1	0	1	1
M158T713	OTCCIMWXFLJLIA	01_nist_urine	positive	1	1	1	1
M158T346	RTRQQBHATOEIAF	01_nist_urine	positive	1	0	1	1
M159T713	OTCCIMWXFLJLIA	01_nist_urine	positive	1	1	1	1
M159T318	POJWUDADGALRAB	01_nist_urine	positive	1	1	1	1
M159T635	DTERQYGMUDWYAZ	01_nist_urine	positive	-1	0	1	1
M160T317	POJWUDADGALRAB	01_nist_urine	positive	1	1	1	1
M160T235	SEOVTRFCIGRIMH	01_nist_urine	positive	1	0	1	1
M160T639	DTERQYGMUDWYAZ	01_nist_urine	positive	-1	0	1	1
M162T337	QIAFMBKCNZACKA	01_nist_urine	positive	1	1	1	1
M162T745	OYIFNHCXNCRBQI	01_nist_urine	positive	1	1	1	1
M162T549	RDHQFKQIGNGIED	01_nist_urine	positive	1	0	1	1
M162T645_2	PHIQHXFUZVPYII	01_nist_urine	positive	1	1	1	1
M163T429	PTJWIQPHWPFNBW	01_nist_urine	positive	1	0	1	1
M163T338	QIAFMBKCNZACKA	01_nist_urine	positive	1	1	1	1
M163T645_2	PHIQHXFUZVPYII	01_nist_urine	positive	1	1	1	1
M163T131	SNICXCGAKADSCV	01_nist_urine	positive	-1	0	1	1
M164T645_2	PHIQHXFUZVPYII	01_nist_urine	positive	1	1	1	1
M164T131	SNICXCGAKADSCV	01_nist_urine	positive	-1	0	1	1
M165T645	PHIQHXFUZVPYII	01_nist_urine	positive	1	1	1	1
M166T68_2	HXACOUQIXZGNBF	01_nist_urine	positive	-1	0	1	1
M166T404	SLEHROROQDYRAW	01_nist_urine	positive	1	0	1	1
M166T345	UTAIYTHAJQNQDW	01_nist_urine	positive	-1	0	1	1
M167T68_1	HXACOUQIXZGNBF	01_nist_urine	positive	-1	0	1	1
M167T187	MVOYJPOZRLFTCP	01_nist_urine	positive	1	0	1	1
M167T213	PFWLFWPASULGAN	01_nist_urine	positive	1	0	1	1
M168T187	MVOYJPOZRLFTCP	01_nist_urine	positive	1	0	1	1
M168T214	PFWLFWPASULGAN	01_nist_urine	positive	1	0	1	1
M169T586_2	LEHOTFFKMJEONL	01_nist_urine	positive	1	0	1	1
M169T681	ZDXPYRJPNDTMRX	01_nist_urine	positive	1	1	1	1
M169T215	PFWLFWPASULGAN	01_nist_urine	positive	1	0	1	1
M170T586	LEHOTFFKMJEONL	01_nist_urine	positive	1	0	1	1
M170T280	HXNFUBHNUDHIGC	01_nist_urine	positive	1	1	1	1
M170T699	JDHILDINMRGULE	01_nist_urine	positive	1	1	1	1
M171T586	LEHOTFFKMJEONL	01_nist_urine	positive	1	0	1	1
M171T698	JDHILDINMRGULE	01_nist_urine	positive	1	1	1	1
M172T557	KSMRODHGGIIXDV	01_nist_urine	positive	1	0	1	1
M173T334	HCZHHEIFKROPDY	01_nist_urine	positive	1	1	1	1
M173T557	KSMRODHGGIIXDV	01_nist_urine	positive	1	0	1	1
M173T555_1	KSMRODHGGIIXDV	01_nist_urine	positive	1	0	1	1
M175T279	HXNFUBHNUDHIGC	01_nist_urine	positive	1	1	1	1
M176T713	OTCCIMWXFLJLIA	01_nist_urine	positive	1	1	1	1
M176T237	SEOVTRFCIGRIMH	01_nist_urine	positive	1	0	1	1
M180T336	QIAFMBKCNZACKA	01_nist_urine	positive	1	1	1	1
M181T346	RTRQQBHATOEIAF	01_nist_urine	positive	1	0	1	1
M181T81_2	QUNWUDVFRNGTCO	01_nist_urine	positive	-1	0	1	1
M182T336	QIAFMBKCNZACKA	01_nist_urine	positive	1	1	1	1
M182T346	RTRQQBHATOEIAF	01_nist_urine	positive	1	0	1	1
M182T81	QUNWUDVFRNGTCO	01_nist_urine	positive	-1	0	1	1
M182T527	OUYCCCASQSFEME	01_nist_urine	positive	1	1	1	1
M183T494	QFDRTQONISXGJA	01_nist_urine	positive	1	1	1	1
M183T339	QIAFMBKCNZACKA	01_nist_urine	positive	1	0	1	1
M184T68	HXACOUQIXZGNBF	01_nist_urine	positive	-1	0	1	1
M185T494	QFDRTQONISXGJA	01_nist_urine	positive	1	1	1	1
M185T68	HXACOUQIXZGNBF	01_nist_urine	positive	-1	0	1	1
M186T586	LEHOTFFKMJEONL	01_nist_urine	positive	1	0	1	1
M186T68	HXACOUQIXZGNBF	01_nist_urine	positive	-1	0	1	1
M188T462	QIVBCDIJIAJPQS	01_nist_urine	positive	1	0	1	1
M189T462	QIVBCDIJIAJPQS	01_nist_urine	positive	1	0	1	1
M189T558	KSMRODHGGIIXDV	01_nist_urine	positive	1	0	1	1
M189T638	DTERQYGMUDWYAZ	01_nist_urine	positive	1	1	1	1
M189T714_2	VEYYWZRYIYDQJM	01_nist_urine	positive	1	1	1	1
M189T1011	MXNRLFUSFKVQSK	01_nist_urine	positive	-1	0	1	1
M190T335	HCZHHEIFKROPDY	01_nist_urine	positive	1	1	1	1
M190T557	KSMRODHGGIIXDV	01_nist_urine	positive	1	0	1	1
M190T638_2	DTERQYGMUDWYAZ	01_nist_urine	positive	1	1	1	1
M190T714	VEYYWZRYIYDQJM	01_nist_urine	positive	1	1	1	1
M190T1010	MXNRLFUSFKVQSK	01_nist_urine	positive	-1	0	1	1
M191T335	HCZHHEIFKROPDY	01_nist_urine	positive	1	1	1	1
M191T714	VEYYWZRYIYDQJM	01_nist_urine	positive	1	1	1	1
M192T372	DUUGKQCEGZLZNO	01_nist_urine	positive	1	1	1	1
M193T371	DUUGKQCEGZLZNO	01_nist_urine	positive	1	1	1	1
M195T69	RYYVLZVUVIJVGH	01_nist_urine	positive	-1	0	1	1
M196T69	RYYVLZVUVIJVGH	01_nist_urine	positive	-1	0	1	1
M197T395	NOFNCLGCUJJPKU	01_nist_urine	positive	1	1	1	1
M199T346	RTRQQBHATOEIAF	01_nist_urine	positive	1	0	1	1
M200T346	RTRQQBHATOEIAF	01_nist_urine	positive	1	0	1	1
M202T337	QIAFMBKCNZACKA	01_nist_urine	positive	1	1	1	1
M203T339	QIAFMBKCNZACKA	01_nist_urine	positive	1	0	1	1
M204T550	RDHQFKQIGNGIED	01_nist_urine	positive	1	1	1	1
M205T462	QIVBCDIJIAJPQS	01_nist_urine	positive	1	1	1	1
M205T550	RDHQFKQIGNGIED	01_nist_urine	positive	1	1	1	1
M206T68_2	HXACOUQIXZGNBF	01_nist_urine	positive	-1	0	1	1
M206T550	RDHQFKQIGNGIED	01_nist_urine	positive	1	1	1	1
M207T550	RDHQFKQIGNGIED	01_nist_urine	positive	1	1	1	1
M209T776	CQOVPNPJLQNMDC	01_nist_urine	positive	1	1	1	1
M210T776	CQOVPNPJLQNMDC	01_nist_urine	positive	1	0	1	1
M211T557	KSMRODHGGIIXDV	01_nist_urine	positive	1	0	1	1
M211T776	CQOVPNPJLQNMDC	01_nist_urine	positive	1	0	1	1
M212T557	KSMRODHGGIIXDV	01_nist_urine	positive	1	0	1	1
M213T557	KSMRODHGGIIXDV	01_nist_urine	positive	1	0	1	1
M215T712	SUHOQUVVVLNYQR	01_nist_urine	positive	-1	0	1	1
M216T723	JZNWSCPGTDBMEW	01_nist_urine	positive	1	1	1	1
M220T484	GHOKWGTUZJEAQD	01_nist_urine	positive	1	1	1	1
M221T455	LHQIJBMDNUYRAM	01_nist_urine	positive	1	0	1	1
M221T484	GHOKWGTUZJEAQD	01_nist_urine	positive	1	1	1	1
M222T459	LHQIJBMDNUYRAM	01_nist_urine	positive	1	0	1	1
M222T484	GHOKWGTUZJEAQD	01_nist_urine	positive	1	1	1	1
M227T557	KSMRODHGGIIXDV	01_nist_urine	positive	1	0	1	1
M227T776	CQOVPNPJLQNMDC	01_nist_urine	positive	1	1	1	1
M227T289	DDRJAANPRJIHGJ	01_nist_urine	positive	1	0	1	1
M228T427	PTJWIQPHWPFNBW	01_nist_urine	positive	1	1	1	1
M228T776	CQOVPNPJLQNMDC	01_nist_urine	positive	1	1	1	1
M228T289	DDRJAANPRJIHGJ	01_nist_urine	positive	1	0	1	1
M229T557	KSMRODHGGIIXDV	01_nist_urine	positive	1	0	1	1
M229T289	DDRJAANPRJIHGJ	01_nist_urine	positive	1	0	1	1
M231T277	DRTQHJPVMGBUCF	01_nist_urine	positive	1	0	1	1
M235T638	BPMFZUMJYQTVII	01_nist_urine	positive	1	0	1	1
M236T638	BPMFZUMJYQTVII	01_nist_urine	positive	1	0	1	1
M238T456	LHQIJBMDNUYRAM	01_nist_urine	positive	1	1	1	1
M240T492	FEMXZDUTFRTWPE	01_nist_urine	positive	1	1	1	1
M241T492	FEMXZDUTFRTWPE	01_nist_urine	positive	1	1	1	1
M241T760_1	MYYIAHXIVFADCU	01_nist_urine	positive	1	1	1	1
M242T346	RTRQQBHATOEIAF	01_nist_urine	positive	1	0	1	1
M242T484	GHOKWGTUZJEAQD	01_nist_urine	positive	1	1	1	1
M242T760	MYYIAHXIVFADCU	01_nist_urine	positive	1	1	1	1
M243T760	MYYIAHXIVFADCU	01_nist_urine	positive	1	1	1	1
M245T278	DRTQHJPVMGBUCF	01_nist_urine	positive	1	0	1	1
M245T429_1	PTJWIQPHWPFNBW	01_nist_urine	positive	1	1	1	1
M245T347	RTRQQBHATOEIAF	01_nist_urine	positive	1	0	1	1
M246T430	PTJWIQPHWPFNBW	01_nist_urine	positive	1	1	1	1
M247T429_1	PTJWIQPHWPFNBW	01_nist_urine	positive	1	1	1	1
M247T392_1	JFLIEFSWGNOPJJ	01_nist_urine	positive	1	1	1	1
M247T689	AQAKHZVPOOGUCK	01_nist_urine	positive	-1	0	1	1
M248T392	JFLIEFSWGNOPJJ	01_nist_urine	positive	1	0	1	1
M248T689	AQAKHZVPOOGUCK	01_nist_urine	positive	-1	0	1	1
M249T392	JFLIEFSWGNOPJJ	01_nist_urine	positive	1	0	1	1
M250T392	JFLIEFSWGNOPJJ	01_nist_urine	positive	1	0	1	1
M252T739	VKGZCEJTCKHMRL	01_nist_urine	positive	-1	0	1	1
M254T723	JZNWSCPGTDBMEW	01_nist_urine	positive	1	1	1	1
M258T302	RFCQJGFZUQFYRF	01_nist_urine	positive	-1	0	1	1
M258T441	ZAYHVCMSTBRABG	01_nist_urine	positive	1	0	1	1
M258T713_2	SUHOQUVVVLNYQR	01_nist_urine	positive	1	1	1	1
M258T283	NIDVTARKFBZMOT	01_nist_urine	positive	-1	0	1	1
M259T346_2	RTRQQBHATOEIAF	01_nist_urine	positive	1	1	1	1
M259T302	RFCQJGFZUQFYRF	01_nist_urine	positive	-1	0	1	1
M259T713	SUHOQUVVVLNYQR	01_nist_urine	positive	1	1	1	1
M259T282_2	NIDVTARKFBZMOT	01_nist_urine	positive	-1	0	1	1
M260T346	RTRQQBHATOEIAF	01_nist_urine	positive	1	1	1	1
M260T302	RFCQJGFZUQFYRF	01_nist_urine	positive	-1	0	1	1
M263T760	MYYIAHXIVFADCU	01_nist_urine	positive	1	1	1	1
M265T392_1	JFLIEFSWGNOPJJ	01_nist_urine	positive	1	1	1	1
M266T392_4	JFLIEFSWGNOPJJ	01_nist_urine	positive	1	1	1	1
M267T429	PTJWIQPHWPFNBW	01_nist_urine	positive	1	1	1	1
M267T278	DRTQHJPVMGBUCF	01_nist_urine	positive	1	0	1	1
M267T392	JFLIEFSWGNOPJJ	01_nist_urine	positive	1	1	1	1
M268T429	PTJWIQPHWPFNBW	01_nist_urine	positive	1	1	1	1
M268T298_1	OIRDTQYFTABQOQ	01_nist_urine	positive	1	1	1	1
M268T392	JFLIEFSWGNOPJJ	01_nist_urine	positive	1	1	1	1
M269T807	OPVPGKGADVGKTG	01_nist_urine	positive	1	1	1	1
M269T298	OIRDTQYFTABQOQ	01_nist_urine	positive	1	1	1	1
M275T511	WWNNZCOKKKDOPX	01_nist_urine	positive	-1	0	1	1
M276T511	WWNNZCOKKKDOPX	01_nist_urine	positive	-1	0	1	1
M277T511	WWNNZCOKKKDOPX	01_nist_urine	positive	1	0	1	1
M277T827	ZDGJAHTZVHVLOT	01_nist_urine	positive	1	1	1	1
M278T492_1	FEMXZDUTFRTWPE	01_nist_urine	positive	1	1	1	1
M278T827	ZDGJAHTZVHVLOT	01_nist_urine	positive	1	1	1	1
M285T555	UBORTCNDUKBEOP	01_nist_urine	positive	-1	0	1	1
M286T283	NIDVTARKFBZMOT	01_nist_urine	positive	1	1	1	1
M287T807	OPVPGKGADVGKTG	01_nist_urine	positive	1	1	1	1
M287T392	JFLIEFSWGNOPJJ	01_nist_urine	positive	1	1	1	1
M287T283_1	NIDVTARKFBZMOT	01_nist_urine	positive	1	1	1	1
M288T392	JFLIEFSWGNOPJJ	01_nist_urine	positive	1	1	1	1
M289T392	JFLIEFSWGNOPJJ	01_nist_urine	positive	1	1	1	1
M298T145	WUUGFSXJNOTRMR	01_nist_urine	positive	-1	0	1	1
M298T403	SLEHROROQDYRAW	01_nist_urine	positive	1	0	1	1
M298T345	UTAIYTHAJQNQDW	01_nist_urine	positive	1	0	1	1
M299T145	WUUGFSXJNOTRMR	01_nist_urine	positive	-1	0	1	1
M299T404	SLEHROROQDYRAW	01_nist_urine	positive	1	0	1	1
M305T281	HXNFUBHNUDHIGC	01_nist_urine	positive	-1	0	1	1
M305T807	OPVPGKGADVGKTG	01_nist_urine	positive	1	1	1	1
M307T555	UBORTCNDUKBEOP	01_nist_urine	positive	-1	0	1	1
M308T555	UBORTCNDUKBEOP	01_nist_urine	positive	-1	0	1	1
M308T649	TUHVEAJXIMEOSA	01_nist_urine	positive	-1	0	1	1
M310T681	SQVRNKJHWKZAKO	01_nist_urine	positive	1	1	1	1
M321T55	UAUDZVJPLUQNMU	01_nist_urine	positive	-1	0	1	1
M322T55	UAUDZVJPLUQNMU	01_nist_urine	positive	-1	0	1	1
M323T555	UBORTCNDUKBEOP	01_nist_urine	positive	-1	0	1	1
M324T555	UBORTCNDUKBEOP	01_nist_urine	positive	-1	0	1	1
M324T55	UAUDZVJPLUQNMU	01_nist_urine	positive	-1	0	1	1
M330T509	IVOMOUWHDPKRLL	01_nist_urine	positive	1	1	1	1
M331T509	IVOMOUWHDPKRLL	01_nist_urine	positive	1	1	1	1
M332T508	IVOMOUWHDPKRLL	01_nist_urine	positive	1	1	1	1
M332T680	SQVRNKJHWKZAKO	01_nist_urine	positive	1	1	1	1
M333T680	SQVRNKJHWKZAKO	01_nist_urine	positive	1	1	1	1
M333T213	PFWLFWPASULGAN	01_nist_urine	positive	1	0	1	1
M334T213	PFWLFWPASULGAN	01_nist_urine	positive	1	0	1	1
M338T55	UAUDZVJPLUQNMU	01_nist_urine	positive	-1	0	1	1
M339T55	UAUDZVJPLUQNMU	01_nist_urine	positive	-1	0	1	1
M340T55	UAUDZVJPLUQNMU	01_nist_urine	positive	-1	0	1	1
M341T55	UAUDZVJPLUQNMU	01_nist_urine	positive	-1	0	1	1
M343T670	CZMRCDWAGMRECN	01_nist_urine	positive	1	1	1	1
M344T670	CZMRCDWAGMRECN	01_nist_urine	positive	1	1	1	1
M355T55	UAUDZVJPLUQNMU	01_nist_urine	positive	-1	0	1	1
M360T670	CZMRCDWAGMRECN	01_nist_urine	positive	1	1	1	1
M361T69	MFYSYFVPBJMHGN	01_nist_urine	positive	-1	0	1	1
M362T70	MFYSYFVPBJMHGN	01_nist_urine	positive	-1	0	1	1
M365T494	QFDRTQONISXGJA	01_nist_urine	positive	1	1	1	1
M365T669	CZMRCDWAGMRECN	01_nist_urine	positive	1	1	1	1
M366T494	QFDRTQONISXGJA	01_nist_urine	positive	1	1	1	1
M366T737	VKGZCEJTCKHMRL	01_nist_urine	positive	1	0	1	1
M366T669	CZMRCDWAGMRECN	01_nist_urine	positive	1	1	1	1
M367T669	CZMRCDWAGMRECN	01_nist_urine	positive	1	1	1	1
M368T669	CZMRCDWAGMRECN	01_nist_urine	positive	1	1	1	1
M377T376	AUNGANRZJHBGPY	01_nist_urine	positive	1	1	1	1
M378T377	AUNGANRZJHBGPY	01_nist_urine	positive	1	1	1	1
M379T377	AUNGANRZJHBGPY	01_nist_urine	positive	1	1	1	1
M381T669	CZMRCDWAGMRECN	01_nist_urine	positive	1	1	1	1
M382T669	CZMRCDWAGMRECN	01_nist_urine	positive	1	1	1	1
M384T739	VKGZCEJTCKHMRL	01_nist_urine	positive	-1	0	1	1
M385T739	VKGZCEJTCKHMRL	01_nist_urine	positive	-1	0	1	1
M386T739	VKGZCEJTCKHMRL	01_nist_urine	positive	-1	0	1	1
M387T670	CZMRCDWAGMRECN	01_nist_urine	positive	1	1	1	1
M388T670	CZMRCDWAGMRECN	01_nist_urine	positive	1	1	1	1
M398T55_2	UAUDZVJPLUQNMU	01_nist_urine	positive	-1	0	1	1
M399T557	KSMRODHGGIIXDV	01_nist_urine	positive	-1	0	1	1
M412T449	RFDAIACWWDREDC	01_nist_urine	positive	-1	0	1	1
M413T449	RFDAIACWWDREDC	01_nist_urine	positive	-1	0	1	1
M415T378	AUNGANRZJHBGPY	01_nist_urine	positive	1	1	1	1
M422T739	VKGZCEJTCKHMRL	01_nist_urine	positive	-1	0	1	1
M430T449	RFDAIACWWDREDC	01_nist_urine	positive	1	1	1	1
M483T449	RFDAIACWWDREDC	01_nist_urine	positive	1	1	1	1
M484T449	RFDAIACWWDREDC	01_nist_urine	positive	1	1	1	1
M488T449	RFDAIACWWDREDC	01_nist_urine	positive	1	1	1	1
M503T760	MYYIAHXIVFADCU	01_nist_urine	positive	-1	0	1	1
M515T302	RFCQJGFZUQFYRF	01_nist_urine	positive	-1	0	1	1
M516T302	RFCQJGFZUQFYRF	01_nist_urine	positive	-1	0	1	1
M529T392	JFLIEFSWGNOPJJ	01_nist_urine	positive	1	1	1	1
M530T392	JFLIEFSWGNOPJJ	01_nist_urine	positive	1	1	1	1
M531T392	JFLIEFSWGNOPJJ	01_nist_urine	positive	1	1	1	1
M551T392	JFLIEFSWGNOPJJ	01_nist_urine	positive	1	1	1	1
M552T392	JFLIEFSWGNOPJJ	01_nist_urine	positive	1	1	1	1
M553T392	JFLIEFSWGNOPJJ	01_nist_urine	positive	1	1	1	1
M554T392	JFLIEFSWGNOPJJ	01_nist_urine	positive	1	1	1	1
M569T556	UBORTCNDUKBEOP	01_nist_urine	positive	-1	0	1	1
M570T555	UBORTCNDUKBEOP	01_nist_urine	positive	-1	0	1	1
M591T555	UBORTCNDUKBEOP	01_nist_urine	positive	-1	0	1	1
M592T555_1	UBORTCNDUKBEOP	01_nist_urine	positive	-1	0	1	1
M593T555	UBORTCNDUKBEOP	01_nist_urine	positive	-1	0	1	1
M595T346	UTAIYTHAJQNQDW	01_nist_urine	positive	-1	0	1	1
M596T345	UTAIYTHAJQNQDW	01_nist_urine	positive	-1	0	1	1
M607T556	UBORTCNDUKBEOP	01_nist_urine	positive	-1	0	1	1
M615T805	TXCIAUNLDRJGJZ	01_nist_urine	positive	1	1	1	1
M617T345	UTAIYTHAJQNQDW	01_nist_urine	positive	1	0	1	1
M618T345	UTAIYTHAJQNQDW	01_nist_urine	positive	1	0	1	1
M619T346	UTAIYTHAJQNQDW	01_nist_urine	positive	1	0	1	1
M633T345	UTAIYTHAJQNQDW	01_nist_urine	positive	-1	0	1	1
M634T345	UTAIYTHAJQNQDW	01_nist_urine	positive	-1	0	1	1
M649T937	UQZIYBXSHAGNOE	01_nist_urine	positive	-1	0	1	1
M667T937	UQZIYBXSHAGNOE	01_nist_urine	positive	-1	0	1	1
M668T937	UQZIYBXSHAGNOE	01_nist_urine	positive	-1	0	1	1
M669T937	UQZIYBXSHAGNOE	01_nist_urine	positive	-1	0	1	1
M684T938	UQZIYBXSHAGNOE	01_nist_urine	positive	-1	0	1	1
M685T938	UQZIYBXSHAGNOE	01_nist_urine	positive	-1	0	1	1
M686T937	UQZIYBXSHAGNOE	01_nist_urine	positive	-1	0	1	1
M689T937	UQZIYBXSHAGNOE	01_nist_urine	positive	-1	0	1	1
M690T938	UQZIYBXSHAGNOE	01_nist_urine	positive	-1	0	1	1
M691T937	UQZIYBXSHAGNOE	01_nist_urine	positive	-1	0	1	1
M705T937	UQZIYBXSHAGNOE	01_nist_urine	positive	-1	0	1	1
M706T937	UQZIYBXSHAGNOE	01_nist_urine	positive	-1	0	1	1
M707T670	CZMRCDWAGMRECN	01_nist_urine	positive	-1	0	1	1
M60T696	MTCFGRXMJLQNBG	02_nist_plasma	positive	-1	0	1	1
M60T552	RDHQFKQIGNGIED	02_nist_plasma	positive	-1	0	1	1
M65T512	WWNNZCOKKKDOPX	02_nist_plasma	positive	-1	0	1	1
M68T562	ONIBWKKTOPOVIA	02_nist_plasma	positive	1	0	1	1
M69T83	QUNWUDVFRNGTCO	02_nist_plasma	positive	-1	0	1	1
M70T979	ODKSFYDXXFIFQN	02_nist_plasma	positive	-1	0	1	1
M70T720	RHGKLRLOHDJJDR	02_nist_plasma	positive	-1	0	1	1
M70T561	ONIBWKKTOPOVIA	02_nist_plasma	positive	1	0	1	1
M71T720	RHGKLRLOHDJJDR	02_nist_plasma	positive	-1	0	1	1
M71T561	ONIBWKKTOPOVIA	02_nist_plasma	positive	1	0	1	1
M72T540	KZSNJWFQEVHDMF	02_nist_plasma	positive	1	0	1	1
M73T541	KZSNJWFQEVHDMF	02_nist_plasma	positive	1	0	1	1
M77T460	COLNVLDHVKWLRT	02_nist_plasma	positive	-1	0	1	1
M78T513	WWNNZCOKKKDOPX	02_nist_plasma	positive	1	0	1	1
M79T460	COLNVLDHVKWLRT	02_nist_plasma	positive	-1	0	1	1
M81T54	FPIPGXGPPPQFEQ	02_nist_plasma	positive	-1	0	1	1
M81T76	OYHQOLUKZRVURQ	02_nist_plasma	positive	-1	0	1	1
M83T75	OYHQOLUKZRVURQ	02_nist_plasma	positive	-1	0	1	1
M84T393	JFLIEFSWGNOPJJ	02_nist_plasma	positive	-1	0	1	1
M84T726	WHUUTDBJXJRKMK	02_nist_plasma	positive	-1	0	1	1
M84T682	ZDXPYRJPNDTMRX	02_nist_plasma	positive	1	0	1	1
M84T1000	KDXKERNSBIXSRK	02_nist_plasma	positive	-1	0	1	1
M84T556	HXEACLLIILLPRG	02_nist_plasma	positive	-1	0	1	1
M85T552	RDHQFKQIGNGIED	02_nist_plasma	positive	1	0	1	1
M85T680	ZDXPYRJPNDTMRX	02_nist_plasma	positive	-1	0	1	1
M86T551	RDHQFKQIGNGIED	02_nist_plasma	positive	1	0	1	1
M86T547	FFDGPVCHZBVARC	02_nist_plasma	positive	1	1	1	1
M87T632	CVSVTCORWBXHQV	02_nist_plasma	positive	-1	0	-1	0
M90T453	KTHDTJVBEPMMGL	02_nist_plasma	positive	-1	0	1	1
M90T632_2	CVSVTCORWBXHQV	02_nist_plasma	positive	1	0	1	1
M91T545	OUYCCCASQSFEME	02_nist_plasma	positive	1	0	1	1
M91T632	CVSVTCORWBXHQV	02_nist_plasma	positive	1	0	1	1
M92T512	WWNNZCOKKKDOPX	02_nist_plasma	positive	-1	0	1	1
M92T544	OUYCCCASQSFEME	02_nist_plasma	positive	1	0	1	1
M92T632	CVSVTCORWBXHQV	02_nist_plasma	positive	1	0	1	1
M93T513	WWNNZCOKKKDOPX	02_nist_plasma	positive	-1	0	1	1
M93T462	COLNVLDHVKWLRT	02_nist_plasma	positive	-1	0	1	1
M93T55	FPIPGXGPPPQFEQ	02_nist_plasma	positive	-1	0	1	1
M94T512	WWNNZCOKKKDOPX	02_nist_plasma	positive	1	0	1	1
M95T545	OUYCCCASQSFEME	02_nist_plasma	positive	-1	0	1	1
M95T704	JDHILDINMRGULE	02_nist_plasma	positive	-1	0	1	0
M95T513	WWNNZCOKKKDOPX	02_nist_plasma	positive	1	0	1	1
M95T77	OYHQOLUKZRVURQ	02_nist_plasma	positive	-1	0	1	1
M95T55	FPIPGXGPPPQFEQ	02_nist_plasma	positive	-1	0	1	1
M96T279	DRTQHJPVMGBUCF	02_nist_plasma	positive	-1	0	1	1
M96T705	JDHILDINMRGULE	02_nist_plasma	positive	-1	0	1	0
M96T76	OYHQOLUKZRVURQ	02_nist_plasma	positive	-1	0	1	1
M97T76	OYHQOLUKZRVURQ	02_nist_plasma	positive	-1	0	1	1
M99T75	JYGXADMDTFJGBT	02_nist_plasma	positive	-1	0	1	1
M101T75	JYGXADMDTFJGBT	02_nist_plasma	positive	-1	0	1	1
M102T486	KWIUHFFTVRNATP	02_nist_plasma	positive	1	0	1	0
M102T683	ZDXPYRJPNDTMRX	02_nist_plasma	positive	1	0	1	1
M103T460	COLNVLDHVKWLRT	02_nist_plasma	positive	1	0	1	1
M103T727	WHUUTDBJXJRKMK	02_nist_plasma	positive	1	0	1	1
M104T461	COLNVLDHVKWLRT	02_nist_plasma	positive	1	0	1	1
M104T544	FFDGPVCHZBVARC	02_nist_plasma	positive	1	1	1	1
M105T544	FFDGPVCHZBVARC	02_nist_plasma	positive	1	0	1	1
M106T694	MTCFGRXMJLQNBG	02_nist_plasma	positive	1	1	1	1
M109T706	JDHILDINMRGULE	02_nist_plasma	positive	-1	0	1	0
M110T139	JLQSXXWTCJPCBC	02_nist_plasma	positive	-1	0	1	1
M110T706	JDHILDINMRGULE	02_nist_plasma	positive	-1	0	1	0
M112T282	NIDVTARKFBZMOT	02_nist_plasma	positive	-1	0	1	1
M113T279	DRTQHJPVMGBUCF	02_nist_plasma	positive	1	0	1	1
M113T720	RHGKLRLOHDJJDR	02_nist_plasma	positive	-1	0	1	1
M114T279	DRTQHJPVMGBUCF	02_nist_plasma	positive	1	0	1	1
M114T720	RHGKLRLOHDJJDR	02_nist_plasma	positive	-1	0	1	1
M114T290	DDRJAANPRJIHGJ	02_nist_plasma	positive	1	1	1	1
M114T721	RHGKLRLOHDJJDR	02_nist_plasma	positive	-1	0	1	1
M115T291	DDRJAANPRJIHGJ	02_nist_plasma	positive	1	1	1	1
M115T632_2	CVSVTCORWBXHQV	02_nist_plasma	positive	1	1	1	1
M116T978	ODKSFYDXXFIFQN	02_nist_plasma	positive	-1	0	1	1
M116T291	DDRJAANPRJIHGJ	02_nist_plasma	positive	1	1	1	1
M116T561_2	ONIBWKKTOPOVIA	02_nist_plasma	positive	1	1	1	1
M117T561	ONIBWKKTOPOVIA	02_nist_plasma	positive	1	1	1	1
M118T540	KZSNJWFQEVHDMF	02_nist_plasma	positive	1	1	1	1
M118T487_2	KWIUHFFTVRNATP	02_nist_plasma	positive	1	1	1	1
M119T55	WBYWAXJHAXSJNI	02_nist_plasma	positive	-1	0	1	1
M119T544	OUYCCCASQSFEME	02_nist_plasma	positive	-1	0	1	1
M119T540	KZSNJWFQEVHDMF	02_nist_plasma	positive	1	1	1	1
M119T487	KWIUHFFTVRNATP	02_nist_plasma	positive	1	1	1	1
M120T547	OUYCCCASQSFEME	02_nist_plasma	positive	-1	0	1	1
M120T460_2	COLNVLDHVKWLRT	02_nist_plasma	positive	1	0	1	1
M121T460	COLNVLDHVKWLRT	02_nist_plasma	positive	1	0	1	1
M122T460	COLNVLDHVKWLRT	02_nist_plasma	positive	1	0	1	1
M123T544	OUYCCCASQSFEME	02_nist_plasma	positive	1	0	1	1
M123T87	DFPAKSUCGFBDDF	02_nist_plasma	positive	-1	0	1	1
M124T545	OUYCCCASQSFEME	02_nist_plasma	positive	1	0	1	1
M124T87	DFPAKSUCGFBDDF	02_nist_plasma	positive	-1	0	1	1
M125T714	SUHOQUVVVLNYQR	02_nist_plasma	positive	-1	0	-1	0
M126T528_2	XOAAWQZATWQOTB	02_nist_plasma	positive	1	1	1	1
M126T706	JDHILDINMRGULE	02_nist_plasma	positive	-1	0	1	0
M129T393	JFLIEFSWGNOPJJ	02_nist_plasma	positive	-1	0	1	1
M130T393	JFLIEFSWGNOPJJ	02_nist_plasma	positive	-1	0	1	1
M130T556	HXEACLLIILLPRG	02_nist_plasma	positive	1	1	1	1
M130T999	KDXKERNSBIXSRK	02_nist_plasma	positive	-1	0	1	1
M131T728	WHUUTDBJXJRKMK	02_nist_plasma	positive	1	0	1	1
M131T393	JFLIEFSWGNOPJJ	02_nist_plasma	positive	-1	0	1	1
M131T726	WHUUTDBJXJRKMK	02_nist_plasma	positive	1	1	1	1
M131T999	KDXKERNSBIXSRK	02_nist_plasma	positive	-1	0	1	1
M131T556	HXEACLLIILLPRG	02_nist_plasma	positive	1	1	1	1
M131T977	ODKSFYDXXFIFQN	02_nist_plasma	positive	-1	0	1	1
M132T453	KTHDTJVBEPMMGL	02_nist_plasma	positive	1	0	1	1
M132T632_2	CVSVTCORWBXHQV	02_nist_plasma	positive	1	1	1	1
M133T632_2	CVSVTCORWBXHQV	02_nist_plasma	positive	1	1	1	1
M134T632	CVSVTCORWBXHQV	02_nist_plasma	positive	1	1	1	1
M135T55	WBYWAXJHAXSJNI	02_nist_plasma	positive	-1	0	1	1
M136T290	DDRJAANPRJIHGJ	02_nist_plasma	positive	1	1	1	1
M136T272	GFFGJBXGBJISGV	02_nist_plasma	positive	1	1	1	1
M136T393	JFLIEFSWGNOPJJ	02_nist_plasma	positive	-1	0	1	1
M136T544	OUYCCCASQSFEME	02_nist_plasma	positive	-1	0	1	1
M138T512_2	WWNNZCOKKKDOPX	02_nist_plasma	positive	1	1	1	1
M139T512_2	WWNNZCOKKKDOPX	02_nist_plasma	positive	1	1	1	1
M140T512	WWNNZCOKKKDOPX	02_nist_plasma	positive	1	1	1	1
M140T487	KWIUHFFTVRNATP	02_nist_plasma	positive	1	1	1	1
M141T487	KWIUHFFTVRNATP	02_nist_plasma	positive	1	1	1	1
M142T508	NFEXJLMYXXIWPI	02_nist_plasma	positive	-1	0	1	1
M143T529	XOAAWQZATWQOTB	02_nist_plasma	positive	1	1	1	1
M144T552	RDHQFKQIGNGIED	02_nist_plasma	positive	-1	0	1	1
M147T682	ZDXPYRJPNDTMRX	02_nist_plasma	positive	1	1	1	1
M147T999	KDXKERNSBIXSRK	02_nist_plasma	positive	1	1	1	1
M148T69	HXACOUQIXZGNBF	02_nist_plasma	positive	-1	0	1	1
M148T726_2	WHUUTDBJXJRKMK	02_nist_plasma	positive	1	1	1	1
M148T682	ZDXPYRJPNDTMRX	02_nist_plasma	positive	1	1	1	1
M148T998	KDXKERNSBIXSRK	02_nist_plasma	positive	1	1	1	1
M149T57	WBYWAXJHAXSJNI	02_nist_plasma	positive	-1	0	1	1
M149T726	WHUUTDBJXJRKMK	02_nist_plasma	positive	1	1	1	1
M149T681	ZDXPYRJPNDTMRX	02_nist_plasma	positive	1	1	1	1
M150T59	WBYWAXJHAXSJNI	02_nist_plasma	positive	-1	0	1	1
M150T726	WHUUTDBJXJRKMK	02_nist_plasma	positive	1	1	1	1
M152T290	DDRJAANPRJIHGJ	02_nist_plasma	positive	1	1	1	1
M153T140	JLQSXXWTCJPCBC	02_nist_plasma	positive	1	1	1	1
M154T632	CVSVTCORWBXHQV	02_nist_plasma	positive	1	1	1	1
M154T283	NIDVTARKFBZMOT	02_nist_plasma	positive	-1	0	1	1
M154T139	JLQSXXWTCJPCBC	02_nist_plasma	positive	1	1	1	1
M155T429	PTJWIQPHWPFNBW	02_nist_plasma	positive	1	0	1	1
M157T980	ODKSFYDXXFIFQN	02_nist_plasma	positive	1	1	1	1
M159T720	RHGKLRLOHDJJDR	02_nist_plasma	positive	1	0	1	1
M160T818	KCXVZYZYPLLWCC	02_nist_plasma	positive	-1	0	1	1
M160T719	RHGKLRLOHDJJDR	02_nist_plasma	positive	1	0	1	1
M161T1022	PQNASZJZHFPQLE	02_nist_plasma	positive	1	1	1	1
M162T647	PHIQHXFUZVPYII	02_nist_plasma	positive	1	1	1	1
M162T1022	PQNASZJZHFPQLE	02_nist_plasma	positive	1	1	1	1
M163T647	PHIQHXFUZVPYII	02_nist_plasma	positive	1	1	1	1
M165T544	OUYCCCASQSFEME	02_nist_plasma	positive	1	0	1	1
M166T68_2	HXACOUQIXZGNBF	02_nist_plasma	positive	-1	0	1	1
M166T544	OUYCCCASQSFEME	02_nist_plasma	positive	1	0	1	1
M166T60	WBYWAXJHAXSJNI	02_nist_plasma	positive	-1	0	1	1
M166T460_2	COLNVLDHVKWLRT	02_nist_plasma	positive	1	1	1	1
M167T215	PFWLFWPASULGAN	02_nist_plasma	positive	1	1	1	1
M167T544	OUYCCCASQSFEME	02_nist_plasma	positive	1	0	1	1
M167T460	COLNVLDHVKWLRT	02_nist_plasma	positive	1	1	1	1
M168T217	PFWLFWPASULGAN	02_nist_plasma	positive	1	1	1	1
M169T681	ZDXPYRJPNDTMRX	02_nist_plasma	positive	1	1	1	1
M170T725	WHUUTDBJXJRKMK	02_nist_plasma	positive	1	1	1	1
M170T681	ZDXPYRJPNDTMRX	02_nist_plasma	positive	1	1	1	1
M170T706	JDHILDINMRGULE	02_nist_plasma	positive	1	1	1	0
M171T706	JDHILDINMRGULE	02_nist_plasma	positive	1	1	1	0
M175T980	ODKSFYDXXFIFQN	02_nist_plasma	positive	1	1	1	1
M176T512	WWNNZCOKKKDOPX	02_nist_plasma	positive	1	1	1	1
M176T632	CVSVTCORWBXHQV	02_nist_plasma	positive	1	1	1	1
M176T720	RHGKLRLOHDJJDR	02_nist_plasma	positive	1	1	1	1
M176T979	ODKSFYDXXFIFQN	02_nist_plasma	positive	1	1	1	1
M177T719	RHGKLRLOHDJJDR	02_nist_plasma	positive	1	1	1	1
M177T981	ODKSFYDXXFIFQN	02_nist_plasma	positive	1	1	1	1
M181T82	QUNWUDVFRNGTCO	02_nist_plasma	positive	1	0	1	1
M182T83	QUNWUDVFRNGTCO	02_nist_plasma	positive	1	0	1	1
M182T545	OUYCCCASQSFEME	02_nist_plasma	positive	1	1	1	1
M183T545	OUYCCCASQSFEME	02_nist_plasma	positive	1	1	1	1
M184T68	HXACOUQIXZGNBF	02_nist_plasma	positive	-1	0	1	1
M184T714	SUHOQUVVVLNYQR	02_nist_plasma	positive	1	0	1	0
M184T545	OUYCCCASQSFEME	02_nist_plasma	positive	1	1	1	1
M185T682	ZDXPYRJPNDTMRX	02_nist_plasma	positive	1	1	1	1
M185T68	HXACOUQIXZGNBF	02_nist_plasma	positive	-1	0	1	1
M188T461	COLNVLDHVKWLRT	02_nist_plasma	positive	1	1	1	1
M189T461	COLNVLDHVKWLRT	02_nist_plasma	positive	1	1	1	1
M189T636	DTERQYGMUDWYAZ	02_nist_plasma	positive	1	1	1	0
M189T1012	MXNRLFUSFKVQSK	02_nist_plasma	positive	1	1	1	1
M190T461	COLNVLDHVKWLRT	02_nist_plasma	positive	1	1	1	1
M190T1013	MXNRLFUSFKVQSK	02_nist_plasma	positive	1	1	1	1
M191T680	ZDXPYRJPNDTMRX	02_nist_plasma	positive	1	1	1	1
M191T461	COLNVLDHVKWLRT	02_nist_plasma	positive	1	1	1	1
M192T726	WHUUTDBJXJRKMK	02_nist_plasma	positive	1	1	1	1
M192T680	ZDXPYRJPNDTMRX	02_nist_plasma	positive	1	1	1	1
M193T726	WHUUTDBJXJRKMK	02_nist_plasma	positive	1	1	1	1
M197T979	ODKSFYDXXFIFQN	02_nist_plasma	positive	1	1	1	1
M198T633	CVSVTCORWBXHQV	02_nist_plasma	positive	1	1	1	1
M198T721	RHGKLRLOHDJJDR	02_nist_plasma	positive	1	1	1	1
M199T721	RHGKLRLOHDJJDR	02_nist_plasma	positive	1	1	1	1
M200T721	RHGKLRLOHDJJDR	02_nist_plasma	positive	1	1	1	1
M203T943	YDGMGEXADBMOMJ	02_nist_plasma	positive	1	1	1	1
M204T552_1	RDHQFKQIGNGIED	02_nist_plasma	positive	1	1	1	1
M204T944	YDGMGEXADBMOMJ	02_nist_plasma	positive	1	1	1	1
M205T552	RDHQFKQIGNGIED	02_nist_plasma	positive	1	1	1	1
M206T552	RDHQFKQIGNGIED	02_nist_plasma	positive	1	1	1	1
M207T552	RDHQFKQIGNGIED	02_nist_plasma	positive	1	1	1	1
M213T680	ZDXPYRJPNDTMRX	02_nist_plasma	positive	1	1	1	1
M214T726	WHUUTDBJXJRKMK	02_nist_plasma	positive	1	1	1	1
M214T679	ZDXPYRJPNDTMRX	02_nist_plasma	positive	1	1	1	1
M215T726	WHUUTDBJXJRKMK	02_nist_plasma	positive	1	1	1	1
M227T429	PTJWIQPHWPFNBW	02_nist_plasma	positive	1	1	1	1
M227T278	DRTQHJPVMGBUCF	02_nist_plasma	positive	1	1	1	1
M227T291	DDRJAANPRJIHGJ	02_nist_plasma	positive	1	1	1	1
M228T290	DDRJAANPRJIHGJ	02_nist_plasma	positive	1	1	1	1
M229T290_2	DDRJAANPRJIHGJ	02_nist_plasma	positive	1	1	1	1
M235T487	KWIUHFFTVRNATP	02_nist_plasma	positive	1	1	1	1
M236T487	KWIUHFFTVRNATP	02_nist_plasma	positive	1	1	1	1
M237T487	KWIUHFFTVRNATP	02_nist_plasma	positive	1	1	1	1
M240T714	SUHOQUVVVLNYQR	02_nist_plasma	positive	1	1	-1	0
M242T55	FPIPGXGPPPQFEQ	02_nist_plasma	positive	-1	0	1	1
M244T712	SUHOQUVVVLNYQR	02_nist_plasma	positive	1	0	1	0
M245T279	DRTQHJPVMGBUCF	02_nist_plasma	positive	1	1	1	1
M245T429	PTJWIQPHWPFNBW	02_nist_plasma	positive	1	1	1	1
M245T509	NFEXJLMYXXIWPI	02_nist_plasma	positive	-1	0	1	1
M246T279	DRTQHJPVMGBUCF	02_nist_plasma	positive	1	1	1	1
M246T429_1	PTJWIQPHWPFNBW	02_nist_plasma	positive	1	1	1	1
M248T393	JFLIEFSWGNOPJJ	02_nist_plasma	positive	1	0	1	1
M249T393	JFLIEFSWGNOPJJ	02_nist_plasma	positive	1	0	1	1
M249T290	DDRJAANPRJIHGJ	02_nist_plasma	positive	-1	0	1	1
M250T392	JFLIEFSWGNOPJJ	02_nist_plasma	positive	1	0	1	1
M251T528	XOAAWQZATWQOTB	02_nist_plasma	positive	1	0	1	1
M252T76	OYHQOLUKZRVURQ	02_nist_plasma	positive	-1	0	1	1
M253T77_2	OYHQOLUKZRVURQ	02_nist_plasma	positive	-1	0	1	1
M254T77	OYHQOLUKZRVURQ	02_nist_plasma	positive	-1	0	1	1
M256T52	FPIPGXGPPPQFEQ	02_nist_plasma	positive	-1	0	1	1
M258T714	SUHOQUVVVLNYQR	02_nist_plasma	positive	1	1	-1	0
M259T714	SUHOQUVVVLNYQR	02_nist_plasma	positive	1	1	-1	0
M259T55	FPIPGXGPPPQFEQ	02_nist_plasma	positive	-1	0	1	1
M260T714	SUHOQUVVVLNYQR	02_nist_plasma	positive	1	1	-1	0
M261T714	SUHOQUVVVLNYQR	02_nist_plasma	positive	1	1	-1	0
M263T632	CVSVTCORWBXHQV	02_nist_plasma	positive	-1	0	1	1
M264T632	CVSVTCORWBXHQV	02_nist_plasma	positive	-1	0	1	1
M265T393	JFLIEFSWGNOPJJ	02_nist_plasma	positive	1	1	1	1
M266T393	JFLIEFSWGNOPJJ	02_nist_plasma	positive	1	1	1	1
M267T429	PTJWIQPHWPFNBW	02_nist_plasma	positive	1	1	1	1
M267T393	JFLIEFSWGNOPJJ	02_nist_plasma	positive	1	1	1	1
M267T73	JYGXADMDTFJGBT	02_nist_plasma	positive	1	0	1	1
M267T76_1	OYHQOLUKZRVURQ	02_nist_plasma	positive	-1	0	1	1
M268T429	PTJWIQPHWPFNBW	02_nist_plasma	positive	1	1	1	1
M268T393	JFLIEFSWGNOPJJ	02_nist_plasma	positive	1	1	1	1
M268T75	JYGXADMDTFJGBT	02_nist_plasma	positive	1	0	1	1
M268T52	FPIPGXGPPPQFEQ	02_nist_plasma	positive	-1	0	1	1
M269T429	PTJWIQPHWPFNBW	02_nist_plasma	positive	1	1	1	1
M269T54	FPIPGXGPPPQFEQ	02_nist_plasma	positive	1	1	1	1
M270T53_1	FPIPGXGPPPQFEQ	02_nist_plasma	positive	1	1	1	1
M274T508	NFEXJLMYXXIWPI	02_nist_plasma	positive	-1	0	1	1
M275T512	WWNNZCOKKKDOPX	02_nist_plasma	positive	-1	0	1	1
M280T714	SUHOQUVVVLNYQR	02_nist_plasma	positive	1	1	1	0
M281T714	SUHOQUVVVLNYQR	02_nist_plasma	positive	1	1	1	0
M281T77	OYHQOLUKZRVURQ	02_nist_plasma	positive	-1	0	1	1
M282T714	SUHOQUVVVLNYQR	02_nist_plasma	positive	1	1	1	0
M282T77	OYHQOLUKZRVURQ	02_nist_plasma	positive	-1	0	1	1
M283T77_2	OYHQOLUKZRVURQ	02_nist_plasma	positive	-1	0	1	1
M286T285	NIDVTARKFBZMOT	02_nist_plasma	positive	1	1	1	1
M287T393	JFLIEFSWGNOPJJ	02_nist_plasma	positive	1	1	1	1
M287T283	NIDVTARKFBZMOT	02_nist_plasma	positive	1	1	1	1
M288T393	JFLIEFSWGNOPJJ	02_nist_plasma	positive	1	1	1	1
M289T429	PTJWIQPHWPFNBW	02_nist_plasma	positive	1	1	1	1
M289T393	JFLIEFSWGNOPJJ	02_nist_plasma	positive	1	1	1	1
M293T819	KCXVZYZYPLLWCC	02_nist_plasma	positive	1	1	1	1
M294T819	KCXVZYZYPLLWCC	02_nist_plasma	positive	1	1	1	1
M295T432	QBUVFDKTZJNUPP	02_nist_plasma	positive	1	0	1	1
M296T713	SUHOQUVVVLNYQR	02_nist_plasma	positive	1	1	1	0
M296T508_1	NFEXJLMYXXIWPI	02_nist_plasma	positive	-1	0	1	1
M298T714	SUHOQUVVVLNYQR	02_nist_plasma	positive	1	1	1	0
M302T714	SUHOQUVVVLNYQR	02_nist_plasma	positive	1	1	1	0
M303T393	JFLIEFSWGNOPJJ	02_nist_plasma	positive	1	1	1	1
M303T76	OYHQOLUKZRVURQ	02_nist_plasma	positive	-1	0	1	1
M304T393	JFLIEFSWGNOPJJ	02_nist_plasma	positive	1	1	1	1
M305T393	JFLIEFSWGNOPJJ	02_nist_plasma	positive	1	1	1	1
M309T393	JFLIEFSWGNOPJJ	02_nist_plasma	positive	1	1	1	1
M309T76_2	JYGXADMDTFJGBT	02_nist_plasma	positive	-1	0	1	1
M310T393_1	JFLIEFSWGNOPJJ	02_nist_plasma	positive	1	1	1	1
M315T818	KCXVZYZYPLLWCC	02_nist_plasma	positive	1	1	1	1
M315T681	ZDXPYRJPNDTMRX	02_nist_plasma	positive	-1	0	1	1
M316T818	KCXVZYZYPLLWCC	02_nist_plasma	positive	1	1	1	1
M317T819	KCXVZYZYPLLWCC	02_nist_plasma	positive	1	1	1	1
M321T367	WVULKSPCQVQLCU	02_nist_plasma	positive	-1	0	1	1
M321T54_3	UAUDZVJPLUQNMU	02_nist_plasma	positive	-1	0	1	1
M324T714	SUHOQUVVVLNYQR	02_nist_plasma	positive	1	1	1	0
M331T819	KCXVZYZYPLLWCC	02_nist_plasma	positive	1	0	1	1
M331T462	COLNVLDHVKWLRT	02_nist_plasma	positive	-1	0	1	1
M332T819	KCXVZYZYPLLWCC	02_nist_plasma	positive	1	0	1	1
M333T819	KCXVZYZYPLLWCC	02_nist_plasma	positive	1	0	1	1
M334T75	JYGXADMDTFJGBT	02_nist_plasma	positive	1	0	1	1
M337T450	RFDAIACWWDREDC	02_nist_plasma	positive	-1	0	1	1
M338T55	UAUDZVJPLUQNMU	02_nist_plasma	positive	-1	0	1	1
M339T367	WVULKSPCQVQLCU	02_nist_plasma	positive	-1	0	1	1
M339T55	UAUDZVJPLUQNMU	02_nist_plasma	positive	-1	0	1	1
M340T368	WVULKSPCQVQLCU	02_nist_plasma	positive	-1	0	1	1
M340T55	UAUDZVJPLUQNMU	02_nist_plasma	positive	-1	0	1	1
M341T54	UAUDZVJPLUQNMU	02_nist_plasma	positive	-1	0	1	1
M345T76	JYGXADMDTFJGBT	02_nist_plasma	positive	1	1	1	1
M346T75	JYGXADMDTFJGBT	02_nist_plasma	positive	1	1	1	1
M355T54	UAUDZVJPLUQNMU	02_nist_plasma	positive	-1	0	1	1
M363T545_2	OUYCCCASQSFEME	02_nist_plasma	positive	-1	0	1	1
M363T76_1	JYGXADMDTFJGBT	02_nist_plasma	positive	1	1	1	1
M364T76	JYGXADMDTFJGBT	02_nist_plasma	positive	1	1	1	1
M400T281	XOMRRQXKHMYMOC	02_nist_plasma	positive	1	1	1	1
M401T281	XOMRRQXKHMYMOC	02_nist_plasma	positive	1	1	1	1
M402T281	XOMRRQXKHMYMOC	02_nist_plasma	positive	1	1	1	1
M412T450	RFDAIACWWDREDC	02_nist_plasma	positive	-1	0	1	1
M414T367	WVULKSPCQVQLCU	02_nist_plasma	positive	1	1	1	1
M415T367	WVULKSPCQVQLCU	02_nist_plasma	positive	1	1	1	1
M416T367	WVULKSPCQVQLCU	02_nist_plasma	positive	1	1	1	1
M417T368	WVULKSPCQVQLCU	02_nist_plasma	positive	1	1	1	1
M422T281	XOMRRQXKHMYMOC	02_nist_plasma	positive	1	1	1	1
M423T280	XOMRRQXKHMYMOC	02_nist_plasma	positive	1	1	1	1
M428T296	FNPHNLNTJNMAEE	02_nist_plasma	positive	-1	0	1	1
M429T296	FNPHNLNTJNMAEE	02_nist_plasma	positive	-1	0	1	1
M430T296	FNPHNLNTJNMAEE	02_nist_plasma	positive	-1	0	1	1
M432T367	WVULKSPCQVQLCU	02_nist_plasma	positive	1	1	1	1
M433T367	WVULKSPCQVQLCU	02_nist_plasma	positive	1	1	1	1
M434T367	WVULKSPCQVQLCU	02_nist_plasma	positive	1	1	1	1
M435T366	WVULKSPCQVQLCU	02_nist_plasma	positive	1	1	1	1
M448T450	RFDAIACWWDREDC	02_nist_plasma	positive	-1	0	1	1
M449T449	RFDAIACWWDREDC	02_nist_plasma	positive	-1	0	1	1
M450T367	WVULKSPCQVQLCU	02_nist_plasma	positive	1	1	1	1
M451T367	WVULKSPCQVQLCU	02_nist_plasma	positive	1	1	1	1
M452T367	WVULKSPCQVQLCU	02_nist_plasma	positive	1	1	1	1
M453T367	WVULKSPCQVQLCU	02_nist_plasma	positive	1	1	1	1
M466T450	RFDAIACWWDREDC	02_nist_plasma	positive	-1	0	1	1
M467T450	RFDAIACWWDREDC	02_nist_plasma	positive	-1	0	1	1
M468T450	RFDAIACWWDREDC	02_nist_plasma	positive	-1	0	1	1
M472T366	WVULKSPCQVQLCU	02_nist_plasma	positive	1	1	1	1
M473T367	WVULKSPCQVQLCU	02_nist_plasma	positive	1	1	1	1
M474T366	WVULKSPCQVQLCU	02_nist_plasma	positive	1	1	1	1
M475T366_2	WVULKSPCQVQLCU	02_nist_plasma	positive	-1	0	1	1
M483T449	RFDAIACWWDREDC	02_nist_plasma	positive	-1	0	1	1
M484T450	RFDAIACWWDREDC	02_nist_plasma	positive	-1	0	1	1
M488T367	WVULKSPCQVQLCU	02_nist_plasma	positive	1	1	1	1
M488T450	RFDAIACWWDREDC	02_nist_plasma	positive	-1	0	1	1
M489T367	WVULKSPCQVQLCU	02_nist_plasma	positive	1	1	1	1
M489T450	RFDAIACWWDREDC	02_nist_plasma	positive	-1	0	1	1
M494T367	WVULKSPCQVQLCU	02_nist_plasma	positive	1	1	1	1
M495T367_1	WVULKSPCQVQLCU	02_nist_plasma	positive	1	1	1	1
M504T449	RFDAIACWWDREDC	02_nist_plasma	positive	-1	0	1	1
M510T449	RFDAIACWWDREDC	02_nist_plasma	positive	-1	0	1	1
M515T713	SUHOQUVVVLNYQR	02_nist_plasma	positive	1	1	-1	0
M516T715	SUHOQUVVVLNYQR	02_nist_plasma	positive	1	1	-1	0
M524T323_3	IHNKQIMGVNPMTC	02_nist_plasma	positive	-1	0	1	1
M525T323	IHNKQIMGVNPMTC	02_nist_plasma	positive	-1	0	1	1
M526T323	IHNKQIMGVNPMTC	02_nist_plasma	positive	-1	0	1	1
M527T323_3	IHNKQIMGVNPMTC	02_nist_plasma	positive	-1	0	1	1
M529T393	JFLIEFSWGNOPJJ	02_nist_plasma	positive	1	1	1	1
M537T713	SUHOQUVVVLNYQR	02_nist_plasma	positive	1	1	-1	0
M538T714	SUHOQUVVVLNYQR	02_nist_plasma	positive	1	1	-1	0
M539T713	SUHOQUVVVLNYQR	02_nist_plasma	positive	1	1	-1	0
M551T393	JFLIEFSWGNOPJJ	02_nist_plasma	positive	-1	0	1	1
M552T393	JFLIEFSWGNOPJJ	02_nist_plasma	positive	-1	0	1	1
M553T714	SUHOQUVVVLNYQR	02_nist_plasma	positive	1	1	-1	0
M561T78	OYHQOLUKZRVURQ	02_nist_plasma	positive	-1	0	1	1
M562T322_1	IHNKQIMGVNPMTC	02_nist_plasma	positive	-1	0	1	1
M562T78	OYHQOLUKZRVURQ	02_nist_plasma	positive	-1	0	1	1
M563T78_2	OYHQOLUKZRVURQ	02_nist_plasma	positive	-1	0	1	1
M564T77_2	OYHQOLUKZRVURQ	02_nist_plasma	positive	-1	0	1	1
M567T393	JFLIEFSWGNOPJJ	02_nist_plasma	positive	-1	0	1	1
M583T431	QBUVFDKTZJNUPP	02_nist_plasma	positive	-1	0	1	1
M584T431	QBUVFDKTZJNUPP	02_nist_plasma	positive	-1	0	1	1
M585T432	QBUVFDKTZJNUPP	02_nist_plasma	positive	-1	0	1	1
M586T433	QBUVFDKTZJNUPP	02_nist_plasma	positive	-1	0	1	1
M621T431	QBUVFDKTZJNUPP	02_nist_plasma	positive	-1	0	1	1
M676T54	UAUDZVJPLUQNMU	02_nist_plasma	positive	-1	0	1	1
M677T54	UAUDZVJPLUQNMU	02_nist_plasma	positive	-1	0	1	1
M678T53	UAUDZVJPLUQNMU	02_nist_plasma	positive	-1	0	1	1
M900T367	WVULKSPCQVQLCU	02_nist_plasma	positive	1	1	1	1
M901T367	WVULKSPCQVQLCU	02_nist_plasma	positive	1	1	1	1
M922T367	WVULKSPCQVQLCU	02_nist_plasma	positive	-1	0	1	1
M923T367	WVULKSPCQVQLCU	02_nist_plasma	positive	-1	0	1	1
M60T368_1	MTCFGRXMJLQNBG	03_bv2_cell	positive	-1	0	1	1
M60T296	RDHQFKQIGNGIED	03_bv2_cell	positive	-1	0	1	1
M62T387	JZNWSCPGTDBMEW	03_bv2_cell	positive	-1	0	1	1
M68T300	ONIBWKKTOPOVIA	03_bv2_cell	positive	1	0	1	1
M69T362	BTCSSZJGUNDROE	03_bv2_cell	positive	1	0	1	1
M70T397	CKLJMWTZIZZHCS	03_bv2_cell	positive	1	0	1	1
M70T382	RHGKLRLOHDJJDR	03_bv2_cell	positive	-1	0	1	1
M70T302	ONIBWKKTOPOVIA	03_bv2_cell	positive	1	0	1	1
M71T302	ONIBWKKTOPOVIA	03_bv2_cell	positive	1	0	1	1
M72T291	KZSNJWFQEVHDMF	03_bv2_cell	positive	-1	0	1	1
M73T291	KZSNJWFQEVHDMF	03_bv2_cell	positive	1	0	1	1
M74T397	CKLJMWTZIZZHCS	03_bv2_cell	positive	1	0	1	1
M77T248	COLNVLDHVKWLRT	03_bv2_cell	positive	1	0	1	1
M78T248	COLNVLDHVKWLRT	03_bv2_cell	positive	1	0	1	1
M83T30	UAUDZVJPLUQNMU	03_bv2_cell	positive	-1	0	1	1
M84T292	ODHCTXKNWHHXJC	03_bv2_cell	positive	1	0	1	1
M84T364_2	ZDXPYRJPNDTMRX	03_bv2_cell	positive	1	0	1	1
M84T391_2	WHUUTDBJXJRKMK	03_bv2_cell	positive	1	0	1	1
M85T296	RDHQFKQIGNGIED	03_bv2_cell	positive	1	0	1	1
M85T391_2	WHUUTDBJXJRKMK	03_bv2_cell	positive	1	0	1	1
M85T291	ODHCTXKNWHHXJC	03_bv2_cell	positive	1	0	1	1
M85T364_2	ZDXPYRJPNDTMRX	03_bv2_cell	positive	1	0	1	1
M86T296	RDHQFKQIGNGIED	03_bv2_cell	positive	1	0	1	1
M86T391	WHUUTDBJXJRKMK	03_bv2_cell	positive	1	0	1	1
M86T165	DDRJAANPRJIHGJ	03_bv2_cell	positive	-1	0	1	1
M86T482	YHHSONZFOIEMCP	03_bv2_cell	positive	-1	0	1	1
M87T363	BTCSSZJGUNDROE	03_bv2_cell	positive	1	0	1	1
M88T367	MTCFGRXMJLQNBG	03_bv2_cell	positive	1	1	1	1
M88T465	BZQFBWGGLXLEPQ	03_bv2_cell	positive	-1	0	1	1
M88T397	CKLJMWTZIZZHCS	03_bv2_cell	positive	1	0	1	1
M90T438	DRBBFCLWYRJSJZ	03_bv2_cell	positive	1	0	1	1
M93T372	HNDVDQJCIGZPNO	03_bv2_cell	positive	-1	0	1	1
M93T280	LOIYMIARKYCTBW	03_bv2_cell	positive	1	0	1	1
M93T248	COLNVLDHVKWLRT	03_bv2_cell	positive	1	0	1	1
M94T156	GFFGJBXGBJISGV	03_bv2_cell	positive	-1	0	1	1
M95T290	OUYCCCASQSFEME	03_bv2_cell	positive	1	0	1	1
M95T372	JDHILDINMRGULE	03_bv2_cell	positive	1	0	1	1
M95T30	UAUDZVJPLUQNMU	03_bv2_cell	positive	-1	0	1	1
M97T30_2	UAUDZVJPLUQNMU	03_bv2_cell	positive	-1	0	1	1
M98T403	OYIFNHCXNCRBQI	03_bv2_cell	positive	-1	0	1	1
M99T431	AWUCVROLDVIAJX	03_bv2_cell	positive	-1	0	-1	0
M100T300	ONIBWKKTOPOVIA	03_bv2_cell	positive	1	0	1	1
M102T364_2	ZDXPYRJPNDTMRX	03_bv2_cell	positive	1	0	1	1
M103T347	PHIQHXFUZVPYII	03_bv2_cell	positive	1	0	1	1
M103T248	COLNVLDHVKWLRT	03_bv2_cell	positive	1	0	1	1
M103T391	WHUUTDBJXJRKMK	03_bv2_cell	positive	1	0	1	1
M104T248	COLNVLDHVKWLRT	03_bv2_cell	positive	1	0	1	1
M104T391	WHUUTDBJXJRKMK	03_bv2_cell	positive	1	0	1	1
M104T362	BTCSSZJGUNDROE	03_bv2_cell	positive	1	1	1	1
M104T377	SUHOQUVVVLNYQR	03_bv2_cell	positive	-1	0	1	1
M105T377	SUHOQUVVVLNYQR	03_bv2_cell	positive	-1	0	1	1
M106T368	MTCFGRXMJLQNBG	03_bv2_cell	positive	1	1	1	1
M107T368	MTCFGRXMJLQNBG	03_bv2_cell	positive	1	1	1	1
M108T287	XOAAWQZATWQOTB	03_bv2_cell	positive	1	1	1	1
M109T287_1	XOAAWQZATWQOTB	03_bv2_cell	positive	-1	0	1	1
M109T287_2	XOAAWQZATWQOTB	03_bv2_cell	positive	1	1	1	1
M109T371	JDHILDINMRGULE	03_bv2_cell	positive	-1	0	1	1
M112T436	TXCIAUNLDRJGJZ	03_bv2_cell	positive	-1	0	1	1
M113T382	RHGKLRLOHDJJDR	03_bv2_cell	positive	-1	0	1	1
M114T382	RHGKLRLOHDJJDR	03_bv2_cell	positive	-1	0	1	1
M114T438	DRBBFCLWYRJSJZ	03_bv2_cell	positive	1	0	1	1
M114T164	DDRJAANPRJIHGJ	03_bv2_cell	positive	1	1	1	1
M115T438	DRBBFCLWYRJSJZ	03_bv2_cell	positive	1	0	1	1
M115T165	DDRJAANPRJIHGJ	03_bv2_cell	positive	1	1	1	1
M116T397	CKLJMWTZIZZHCS	03_bv2_cell	positive	1	1	1	1
M116T164	DDRJAANPRJIHGJ	03_bv2_cell	positive	1	1	1	1
M116T302	ONIBWKKTOPOVIA	03_bv2_cell	positive	1	1	1	1
M117T397	CKLJMWTZIZZHCS	03_bv2_cell	positive	1	1	1	1
M117T300	ONIBWKKTOPOVIA	03_bv2_cell	positive	1	1	1	1
M118T249	QIVBCDIJIAJPQS	03_bv2_cell	positive	1	0	1	1
M118T373	JJMDCOVWQOJGCB	03_bv2_cell	positive	1	1	1	1
M118T291	KZSNJWFQEVHDMF	03_bv2_cell	positive	1	1	1	1
M118T264	KWIUHFFTVRNATP	03_bv2_cell	positive	1	1	-1	0
M119T155	GFFGJBXGBJISGV	03_bv2_cell	positive	1	0	1	1
M119T290	OUYCCCASQSFEME	03_bv2_cell	positive	1	0	1	1
M119T248	QIVBCDIJIAJPQS	03_bv2_cell	positive	1	0	1	1
M119T291	KZSNJWFQEVHDMF	03_bv2_cell	positive	1	1	1	1
M119T265	KWIUHFFTVRNATP	03_bv2_cell	positive	1	1	-1	0
M120T155	GFFGJBXGBJISGV	03_bv2_cell	positive	1	0	1	1
M120T291	OUYCCCASQSFEME	03_bv2_cell	positive	1	0	1	1
M120T248_2	COLNVLDHVKWLRT	03_bv2_cell	positive	1	0	1	1
M120T265	KWIUHFFTVRNATP	03_bv2_cell	positive	1	1	-1	0
M121T280	LOIYMIARKYCTBW	03_bv2_cell	positive	1	1	1	1
M121T248_3	COLNVLDHVKWLRT	03_bv2_cell	positive	1	0	1	1
M122T248	COLNVLDHVKWLRT	03_bv2_cell	positive	1	0	1	1
M123T438	DRBBFCLWYRJSJZ	03_bv2_cell	positive	-1	0	1	1
M123T290	OUYCCCASQSFEME	03_bv2_cell	positive	1	0	1	1
M123T38	DFPAKSUCGFBDDF	03_bv2_cell	positive	-1	0	1	1
M124T438	DRBBFCLWYRJSJZ	03_bv2_cell	positive	-1	0	1	1
M124T109	LXNHXLLTXMVWPM	03_bv2_cell	positive	-1	0	1	1
M125T377	SUHOQUVVVLNYQR	03_bv2_cell	positive	-1	0	1	1
M125T481	YHHSONZFOIEMCP	03_bv2_cell	positive	-1	0	1	1
M126T287	XOAAWQZATWQOTB	03_bv2_cell	positive	1	1	1	1
M126T372	JDHILDINMRGULE	03_bv2_cell	positive	-1	0	1	1
M127T287	XOAAWQZATWQOTB	03_bv2_cell	positive	1	1	1	1
M128T368	MTCFGRXMJLQNBG	03_bv2_cell	positive	1	1	1	1
M130T391_2	WHUUTDBJXJRKMK	03_bv2_cell	positive	1	1	1	1
M130T291	ODHCTXKNWHHXJC	03_bv2_cell	positive	1	1	1	1
M130T364_2	ZDXPYRJPNDTMRX	03_bv2_cell	positive	1	0	1	1
M131T391_1	WHUUTDBJXJRKMK	03_bv2_cell	positive	1	0	1	1
M131T291	ODHCTXKNWHHXJC	03_bv2_cell	positive	1	1	1	1
M131T391_2	WHUUTDBJXJRKMK	03_bv2_cell	positive	1	1	1	1
M131T364_2	ZDXPYRJPNDTMRX	03_bv2_cell	positive	1	0	1	1
M132T391_1	WHUUTDBJXJRKMK	03_bv2_cell	positive	1	0	1	1
M132T391_2	WHUUTDBJXJRKMK	03_bv2_cell	positive	1	1	1	1
M132T292	ODHCTXKNWHHXJC	03_bv2_cell	positive	1	1	1	1
M132T364	ZDXPYRJPNDTMRX	03_bv2_cell	positive	1	0	1	1
M132T350	CVSVTCORWBXHQV	03_bv2_cell	positive	1	1	1	1
M132T249	QIVBCDIJIAJPQS	03_bv2_cell	positive	1	0	1	1
M134T397	CKLJMWTZIZZHCS	03_bv2_cell	positive	1	1	1	1
M134T110	LXNHXLLTXMVWPM	03_bv2_cell	positive	1	1	1	1
M135T397	CKLJMWTZIZZHCS	03_bv2_cell	positive	1	1	1	1
M135T110	LXNHXLLTXMVWPM	03_bv2_cell	positive	1	1	1	1
M136T103	WUUGFSXJNOTRMR	03_bv2_cell	positive	-1	0	1	1
M136T155_2	GFFGJBXGBJISGV	03_bv2_cell	positive	1	1	1	1
M136T290	OUYCCCASQSFEME	03_bv2_cell	positive	1	0	1	1
M137T154	GFFGJBXGBJISGV	03_bv2_cell	positive	1	1	1	1
M137T290_2	OUYCCCASQSFEME	03_bv2_cell	positive	1	0	1	1
M138T428	LFTYTUAZOPRMMI	03_bv2_cell	positive	-1	0	1	1
M138T154	GFFGJBXGBJISGV	03_bv2_cell	positive	1	1	1	1
M138T290	OUYCCCASQSFEME	03_bv2_cell	positive	1	0	1	1
M139T280	LOIYMIARKYCTBW	03_bv2_cell	positive	1	1	1	1
M140T280	LOIYMIARKYCTBW	03_bv2_cell	positive	1	1	1	1
M142T466	BZQFBWGGLXLEPQ	03_bv2_cell	positive	-1	0	1	1
M143T249	QIVBCDIJIAJPQS	03_bv2_cell	positive	-1	0	1	1
M144T403	OYIFNHCXNCRBQI	03_bv2_cell	positive	1	1	1	1
M144T249	QIVBCDIJIAJPQS	03_bv2_cell	positive	1	0	1	1
M144T295	RDHQFKQIGNGIED	03_bv2_cell	positive	1	0	1	1
M144T348	PHIQHXFUZVPYII	03_bv2_cell	positive	-1	0	1	1
M145T249	QIVBCDIJIAJPQS	03_bv2_cell	positive	1	0	1	1
M145T348	PHIQHXFUZVPYII	03_bv2_cell	positive	1	1	1	1
M146T249	QIVBCDIJIAJPQS	03_bv2_cell	positive	1	0	1	1
M147T249	QIVBCDIJIAJPQS	03_bv2_cell	positive	1	0	1	1
M147T364_2	ZDXPYRJPNDTMRX	03_bv2_cell	positive	1	1	1	1
M148T287	XOAAWQZATWQOTB	03_bv2_cell	positive	1	1	1	1
M148T391_2	WHUUTDBJXJRKMK	03_bv2_cell	positive	1	1	1	1
M148T364	ZDXPYRJPNDTMRX	03_bv2_cell	positive	1	1	1	1
M149T248	COLNVLDHVKWLRT	03_bv2_cell	positive	1	0	1	1
M149T391	WHUUTDBJXJRKMK	03_bv2_cell	positive	1	1	1	1
M149T364	ZDXPYRJPNDTMRX	03_bv2_cell	positive	1	1	1	1
M150T248	COLNVLDHVKWLRT	03_bv2_cell	positive	1	0	1	1
M150T391	WHUUTDBJXJRKMK	03_bv2_cell	positive	1	1	1	1
M151T391	WHUUTDBJXJRKMK	03_bv2_cell	positive	1	1	1	1
M152T292	ODHCTXKNWHHXJC	03_bv2_cell	positive	1	1	1	1
M152T109_2	LXNHXLLTXMVWPM	03_bv2_cell	positive	1	1	1	1
M153T289	ODHCTXKNWHHXJC	03_bv2_cell	positive	1	0	1	1
M153T109	LXNHXLLTXMVWPM	03_bv2_cell	positive	1	1	1	1
M154T108	LXNHXLLTXMVWPM	03_bv2_cell	positive	-1	0	1	1
M156T397	CKLJMWTZIZZHCS	03_bv2_cell	positive	1	1	1	1
M156T290	KZSNJWFQEVHDMF	03_bv2_cell	positive	1	0	1	1
M157T398	CKLJMWTZIZZHCS	03_bv2_cell	positive	1	1	1	1
M158T156	GFFGJBXGBJISGV	03_bv2_cell	positive	1	1	1	1
M159T382	RHGKLRLOHDJJDR	03_bv2_cell	positive	1	0	1	1
M160T382	RHGKLRLOHDJJDR	03_bv2_cell	positive	1	0	1	1
M162T403	OYIFNHCXNCRBQI	03_bv2_cell	positive	1	1	1	1
M162T347_2	PHIQHXFUZVPYII	03_bv2_cell	positive	1	1	1	1
M163T403	OYIFNHCXNCRBQI	03_bv2_cell	positive	1	1	1	1
M163T347	PHIQHXFUZVPYII	03_bv2_cell	positive	1	1	1	1
M164T347	PHIQHXFUZVPYII	03_bv2_cell	positive	1	1	1	1
M165T290	OUYCCCASQSFEME	03_bv2_cell	positive	1	0	1	1
M166T359	QEFRNWWLZKMPFJ	03_bv2_cell	positive	1	1	1	1
M166T290	OUYCCCASQSFEME	03_bv2_cell	positive	1	0	1	1
M166T482	YHHSONZFOIEMCP	03_bv2_cell	positive	-1	0	1	1
M166T248_2	COLNVLDHVKWLRT	03_bv2_cell	positive	1	1	1	1
M167T359	QEFRNWWLZKMPFJ	03_bv2_cell	positive	1	1	1	1
M167T291	OUYCCCASQSFEME	03_bv2_cell	positive	1	0	1	1
M167T248_2	COLNVLDHVKWLRT	03_bv2_cell	positive	1	1	1	1
M168T291	ODHCTXKNWHHXJC	03_bv2_cell	positive	1	1	1	1
M168T427	LFTYTUAZOPRMMI	03_bv2_cell	positive	1	0	1	1
M168T248	COLNVLDHVKWLRT	03_bv2_cell	positive	1	1	1	1
M169T364_2	ZDXPYRJPNDTMRX	03_bv2_cell	positive	1	1	1	1
M169T247	COLNVLDHVKWLRT	03_bv2_cell	positive	1	1	1	1
M170T364	ZDXPYRJPNDTMRX	03_bv2_cell	positive	1	1	1	1
M170T108	LXNHXLLTXMVWPM	03_bv2_cell	positive	1	1	1	1
M170T371	JDHILDINMRGULE	03_bv2_cell	positive	1	1	1	1
M171T364	ZDXPYRJPNDTMRX	03_bv2_cell	positive	1	1	1	1
M171T109	LXNHXLLTXMVWPM	03_bv2_cell	positive	1	1	1	1
M171T372	JDHILDINMRGULE	03_bv2_cell	positive	1	1	1	1
M172T398	CKLJMWTZIZZHCS	03_bv2_cell	positive	1	1	1	1
M172T108	LXNHXLLTXMVWPM	03_bv2_cell	positive	1	1	1	1
M172T471	YDGMGEXADBMOMJ	03_bv2_cell	positive	-1	0	1	1
M173T431	AWUCVROLDVIAJX	03_bv2_cell	positive	1	1	-1	0
M174T290	ODHCTXKNWHHXJC	03_bv2_cell	positive	1	1	1	1
M176T382	RHGKLRLOHDJJDR	03_bv2_cell	positive	1	1	1	1
M177T382	RHGKLRLOHDJJDR	03_bv2_cell	positive	1	1	1	1
M178T371	HNDVDQJCIGZPNO	03_bv2_cell	positive	1	1	1	1
M179T371	HNDVDQJCIGZPNO	03_bv2_cell	positive	1	1	1	1
M182T290	OUYCCCASQSFEME	03_bv2_cell	positive	1	1	1	1
M183T290	OUYCCCASQSFEME	03_bv2_cell	positive	1	1	1	1
M184T403	OYIFNHCXNCRBQI	03_bv2_cell	positive	1	1	1	1
M184T439	RZZPDXZPRHQOCG	03_bv2_cell	positive	1	0	1	1
M184T377	SUHOQUVVVLNYQR	03_bv2_cell	positive	1	0	1	1
M184T482_2	YHHSONZFOIEMCP	03_bv2_cell	positive	1	0	1	1
M184T290	OUYCCCASQSFEME	03_bv2_cell	positive	1	1	1	1
M185T482	YHHSONZFOIEMCP	03_bv2_cell	positive	1	0	1	1
M186T465	BZQFBWGGLXLEPQ	03_bv2_cell	positive	1	1	1	1
M186T482	YHHSONZFOIEMCP	03_bv2_cell	positive	1	0	1	1
M187T482	YHHSONZFOIEMCP	03_bv2_cell	positive	1	0	1	1
M188T359	QEFRNWWLZKMPFJ	03_bv2_cell	positive	1	1	1	1
M191T364	ZDXPYRJPNDTMRX	03_bv2_cell	positive	1	1	1	1
M192T365	ZDXPYRJPNDTMRX	03_bv2_cell	positive	1	1	1	1
M193T365	ZDXPYRJPNDTMRX	03_bv2_cell	positive	1	1	1	1
M194T438	DRBBFCLWYRJSJZ	03_bv2_cell	positive	1	1	1	1
M195T438	DRBBFCLWYRJSJZ	03_bv2_cell	positive	1	0	1	1
M196T438	DRBBFCLWYRJSJZ	03_bv2_cell	positive	1	0	1	1
M198T386	JZNWSCPGTDBMEW	03_bv2_cell	positive	1	1	1	1
M199T386	JZNWSCPGTDBMEW	03_bv2_cell	positive	1	1	1	1
M199T382	RHGKLRLOHDJJDR	03_bv2_cell	positive	1	1	1	1
M200T403	OYIFNHCXNCRBQI	03_bv2_cell	positive	1	1	1	1
M200T372	HNDVDQJCIGZPNO	03_bv2_cell	positive	1	1	1	1
M203T473	YDGMGEXADBMOMJ	03_bv2_cell	positive	1	1	1	1
M204T248_1	COLNVLDHVKWLRT	03_bv2_cell	positive	1	1	1	1
M204T428	LFTYTUAZOPRMMI	03_bv2_cell	positive	-1	0	1	1
M204T296	RDHQFKQIGNGIED	03_bv2_cell	positive	1	1	1	1
M204T473	YDGMGEXADBMOMJ	03_bv2_cell	positive	1	1	1	1
M205T248_1	COLNVLDHVKWLRT	03_bv2_cell	positive	1	1	1	1
M205T248_2	QIVBCDIJIAJPQS	03_bv2_cell	positive	1	1	1	1
M205T296	RDHQFKQIGNGIED	03_bv2_cell	positive	1	1	1	1
M206T403	OYIFNHCXNCRBQI	03_bv2_cell	positive	1	1	1	1
M206T248_1	COLNVLDHVKWLRT	03_bv2_cell	positive	1	1	1	1
M206T248_2	QIVBCDIJIAJPQS	03_bv2_cell	positive	1	1	1	1
M206T296	RDHQFKQIGNGIED	03_bv2_cell	positive	1	1	1	1
M206T75	SNPLKNRPJHDVJA	03_bv2_cell	positive	-1	0	1	1
M207T482	YHHSONZFOIEMCP	03_bv2_cell	positive	-1	0	1	1
M207T295	RDHQFKQIGNGIED	03_bv2_cell	positive	1	1	1	1
M208T465	BZQFBWGGLXLEPQ	03_bv2_cell	positive	1	1	1	1
M209T412	CQOVPNPJLQNMDC	03_bv2_cell	positive	1	1	1	1
M210T359	QEFRNWWLZKMPFJ	03_bv2_cell	positive	1	1	1	1
M210T412	CQOVPNPJLQNMDC	03_bv2_cell	positive	1	0	1	1
M211T412	CQOVPNPJLQNMDC	03_bv2_cell	positive	1	0	1	1
M212T438	DRBBFCLWYRJSJZ	03_bv2_cell	positive	1	1	1	1
M213T438	DRBBFCLWYRJSJZ	03_bv2_cell	positive	1	1	1	1
M214T438	DRBBFCLWYRJSJZ	03_bv2_cell	positive	1	1	1	1
M214T382	RHGKLRLOHDJJDR	03_bv2_cell	positive	1	1	1	1
M215T437	DRBBFCLWYRJSJZ	03_bv2_cell	positive	1	1	1	1
M216T386	JZNWSCPGTDBMEW	03_bv2_cell	positive	1	1	1	1
M217T387	JZNWSCPGTDBMEW	03_bv2_cell	positive	1	1	1	1
M218T386	JZNWSCPGTDBMEW	03_bv2_cell	positive	1	1	1	1
M219T412	WQXXXVRAFAKQJM	03_bv2_cell	positive	1	1	1	1
M220T382	RHGKLRLOHDJJDR	03_bv2_cell	positive	1	1	1	1
M220T412	WQXXXVRAFAKQJM	03_bv2_cell	positive	1	1	1	1
M226T295	RDHQFKQIGNGIED	03_bv2_cell	positive	1	0	1	1
M227T249	QIVBCDIJIAJPQS	03_bv2_cell	positive	1	1	1	1
M227T412	CQOVPNPJLQNMDC	03_bv2_cell	positive	1	1	1	1
M227T163	DDRJAANPRJIHGJ	03_bv2_cell	positive	-1	0	1	1
M228T403	OYIFNHCXNCRBQI	03_bv2_cell	positive	1	1	1	1
M228T412	CQOVPNPJLQNMDC	03_bv2_cell	positive	1	1	1	1
M230T372	AQAKHZVPOOGUCK	03_bv2_cell	positive	1	0	1	1
M235T264	KWIUHFFTVRNATP	03_bv2_cell	positive	1	1	-1	0
M236T264	KWIUHFFTVRNATP	03_bv2_cell	positive	1	1	-1	0
M237T264	KWIUHFFTVRNATP	03_bv2_cell	positive	1	1	-1	0
M238T386_1	JZNWSCPGTDBMEW	03_bv2_cell	positive	1	1	1	1
M239T386	JZNWSCPGTDBMEW	03_bv2_cell	positive	1	1	1	1
M239T30	LYRFLYHAGKPMFH	03_bv2_cell	positive	-1	0	1	1
M240T386	JZNWSCPGTDBMEW	03_bv2_cell	positive	1	1	1	1
M240T30	LYRFLYHAGKPMFH	03_bv2_cell	positive	-1	0	1	1
M242T382	RHGKLRLOHDJJDR	03_bv2_cell	positive	1	1	1	1
M243T249	QIVBCDIJIAJPQS	03_bv2_cell	positive	1	1	1	1
M244T249	QIVBCDIJIAJPQS	03_bv2_cell	positive	1	1	1	1
M247T373	AQAKHZVPOOGUCK	03_bv2_cell	positive	-1	0	1	1
M248T373	AQAKHZVPOOGUCK	03_bv2_cell	positive	1	0	1	1
M249T249	QIVBCDIJIAJPQS	03_bv2_cell	positive	1	1	1	1
M249T372	AQAKHZVPOOGUCK	03_bv2_cell	positive	1	0	1	1
M250T438_1	DRBBFCLWYRJSJZ	03_bv2_cell	positive	1	1	1	1
M251T287_1	XOAAWQZATWQOTB	03_bv2_cell	positive	1	0	1	1
M251T385	RITKHVBHSGLULN	03_bv2_cell	positive	1	1	1	1
M252T287	XOAAWQZATWQOTB	03_bv2_cell	positive	1	0	1	1
M252T385_1	RITKHVBHSGLULN	03_bv2_cell	positive	-1	0	1	1
M253T29	LYRFLYHAGKPMFH	03_bv2_cell	positive	-1	0	1	1
M254T386	JZNWSCPGTDBMEW	03_bv2_cell	positive	1	1	1	1
M257T413	WQXXXVRAFAKQJM	03_bv2_cell	positive	1	1	1	1
M258T377_1	SUHOQUVVVLNYQR	03_bv2_cell	positive	1	1	1	1
M259T377	SUHOQUVVVLNYQR	03_bv2_cell	positive	1	1	1	1
M260T386	JZNWSCPGTDBMEW	03_bv2_cell	positive	1	0	1	1
M260T377	SUHOQUVVVLNYQR	03_bv2_cell	positive	1	1	1	1
M261T386	JZNWSCPGTDBMEW	03_bv2_cell	positive	1	0	1	1
M261T377	SUHOQUVVVLNYQR	03_bv2_cell	positive	1	1	1	1
M264T437	RZZPDXZPRHQOCG	03_bv2_cell	positive	-1	0	1	1
M265T412	CQOVPNPJLQNMDC	03_bv2_cell	positive	1	1	1	1
M265T339	JZRWCGZRTZMZEH	03_bv2_cell	positive	1	0	1	1
M266T339	JZRWCGZRTZMZEH	03_bv2_cell	positive	1	0	1	1
M267T397	CKLJMWTZIZZHCS	03_bv2_cell	positive	1	0	1	1
M269T373	AQAKHZVPOOGUCK	03_bv2_cell	positive	-1	0	1	1
M270T27	LYRFLYHAGKPMFH	03_bv2_cell	positive	-1	0	1	1
M271T28	LYRFLYHAGKPMFH	03_bv2_cell	positive	-1	0	1	1
M273T287	XOAAWQZATWQOTB	03_bv2_cell	positive	-1	0	1	1
M273T385	RITKHVBHSGLULN	03_bv2_cell	positive	1	1	1	1
M280T377	SUHOQUVVVLNYQR	03_bv2_cell	positive	1	1	1	1
M281T292	ODHCTXKNWHHXJC	03_bv2_cell	positive	1	1	1	1
M281T377	SUHOQUVVVLNYQR	03_bv2_cell	positive	1	1	1	1
M282T377	SUHOQUVVVLNYQR	03_bv2_cell	positive	1	1	1	1
M284T30_3	LYRFLYHAGKPMFH	03_bv2_cell	positive	-1	0	1	1
M285T29_5	LYRFLYHAGKPMFH	03_bv2_cell	positive	-1	0	1	1
M289T397	CKLJMWTZIZZHCS	03_bv2_cell	positive	-1	0	1	1
M291T373	AQAKHZVPOOGUCK	03_bv2_cell	positive	-1	0	1	1
M291T463	KDZOASGQNOPSCU	03_bv2_cell	positive	1	1	1	1
M292T463	KDZOASGQNOPSCU	03_bv2_cell	positive	1	1	1	1
M293T29_2	UAUDZVJPLUQNMU	03_bv2_cell	positive	-1	0	1	1
M295T422	OVBPIULPVIDEAO	03_bv2_cell	positive	-1	0	-1	0
M295T391	WHUUTDBJXJRKMK	03_bv2_cell	positive	1	1	1	1
M296T377	SUHOQUVVVLNYQR	03_bv2_cell	positive	1	1	1	1
M296T391	WHUUTDBJXJRKMK	03_bv2_cell	positive	1	1	1	1
M297T377	SUHOQUVVVLNYQR	03_bv2_cell	positive	1	1	1	1
M297T391	WHUUTDBJXJRKMK	03_bv2_cell	positive	1	1	1	1
M298T377	SUHOQUVVVLNYQR	03_bv2_cell	positive	1	1	1	1
M298T102	WUUGFSXJNOTRMR	03_bv2_cell	positive	1	1	1	1
M299T103	WUUGFSXJNOTRMR	03_bv2_cell	positive	1	1	1	1
M302T377	SUHOQUVVVLNYQR	03_bv2_cell	positive	1	1	1	1
M305T397	CKLJMWTZIZZHCS	03_bv2_cell	positive	1	0	1	1
M306T28_2	LYRFLYHAGKPMFH	03_bv2_cell	positive	-1	0	1	1
M307T440	HSCJRCZFDFQWRP	03_bv2_cell	positive	-1	0	1	1
M307T28_2	LYRFLYHAGKPMFH	03_bv2_cell	positive	-1	0	1	1
M310T29_4	UAUDZVJPLUQNMU	03_bv2_cell	positive	-1	0	1	1
M311T30_2	UAUDZVJPLUQNMU	03_bv2_cell	positive	-1	0	1	1
M313T372	AQAKHZVPOOGUCK	03_bv2_cell	positive	-1	0	1	1
M315T364	ZDXPYRJPNDTMRX	03_bv2_cell	positive	1	0	1	1
M316T364	ZDXPYRJPNDTMRX	03_bv2_cell	positive	1	0	1	1
M317T364	ZDXPYRJPNDTMRX	03_bv2_cell	positive	1	0	1	1
M321T30_2	UAUDZVJPLUQNMU	03_bv2_cell	positive	-1	0	1	1
M322T28_2	UAUDZVJPLUQNMU	03_bv2_cell	positive	-1	0	1	1
M323T27	UAUDZVJPLUQNMU	03_bv2_cell	positive	-1	0	1	1
M324T438	TXCIAUNLDRJGJZ	03_bv2_cell	positive	1	0	1	1
M325T358	CZMRCDWAGMRECN	03_bv2_cell	positive	1	1	1	1
M331T247	COLNVLDHVKWLRT	03_bv2_cell	positive	1	1	1	1
M332T247	COLNVLDHVKWLRT	03_bv2_cell	positive	1	1	1	1
M333T247	COLNVLDHVKWLRT	03_bv2_cell	positive	1	1	1	1
M338T30_2	UAUDZVJPLUQNMU	03_bv2_cell	positive	-1	0	1	1
M339T30_3	UAUDZVJPLUQNMU	03_bv2_cell	positive	-1	0	1	1
M340T30_2	UAUDZVJPLUQNMU	03_bv2_cell	positive	-1	0	1	1
M343T359	CZMRCDWAGMRECN	03_bv2_cell	positive	1	1	1	1
M349T428	UDMBCSSLTHHNCD	03_bv2_cell	positive	1	1	-1	0
M350T428	UDMBCSSLTHHNCD	03_bv2_cell	positive	1	1	-1	0
M353T247	COLNVLDHVKWLRT	03_bv2_cell	positive	1	1	1	1
M354T247	COLNVLDHVKWLRT	03_bv2_cell	positive	1	1	1	1
M355T27	UAUDZVJPLUQNMU	03_bv2_cell	positive	-1	0	1	1
M360T437	RZZPDXZPRHQOCG	03_bv2_cell	positive	-1	0	1	1
M360T358	CZMRCDWAGMRECN	03_bv2_cell	positive	1	1	1	1
M361T27	UAUDZVJPLUQNMU	03_bv2_cell	positive	-1	0	1	1
M362T31	UAUDZVJPLUQNMU	03_bv2_cell	positive	-1	0	1	1
M363T290	OUYCCCASQSFEME	03_bv2_cell	positive	-1	0	1	1
M364T289	OUYCCCASQSFEME	03_bv2_cell	positive	1	0	1	1
M370T428	UDMBCSSLTHHNCD	03_bv2_cell	positive	1	1	-1	0
M377T209	AUNGANRZJHBGPY	03_bv2_cell	positive	1	1	1	1
M378T437	RZZPDXZPRHQOCG	03_bv2_cell	positive	-1	0	1	1
M378T209	AUNGANRZJHBGPY	03_bv2_cell	positive	1	1	1	1
M379T29_2	UAUDZVJPLUQNMU	03_bv2_cell	positive	-1	0	1	1
M384T402	VKGZCEJTCKHMRL	03_bv2_cell	positive	1	0	1	1
M385T375	ZJUKTBDSGOFHSH	03_bv2_cell	positive	1	1	1	1
M392T428	UDMBCSSLTHHNCD	03_bv2_cell	positive	1	1	-1	0
M400T166	XOMRRQXKHMYMOC	03_bv2_cell	positive	1	1	1	1
M405T472	HDYANYHVCAPMJV	03_bv2_cell	positive	1	0	1	1
M405T440	HSCJRCZFDFQWRP	03_bv2_cell	positive	1	0	1	1
M406T440	HSCJRCZFDFQWRP	03_bv2_cell	positive	1	0	1	1
M406T472	HDYANYHVCAPMJV	03_bv2_cell	positive	1	0	1	1
M407T440	HSCJRCZFDFQWRP	03_bv2_cell	positive	1	0	1	1
M407T376	ZJUKTBDSGOFHSH	03_bv2_cell	positive	1	1	1	1
M409T249	QIVBCDIJIAJPQS	03_bv2_cell	positive	-1	0	1	1
M410T248	QIVBCDIJIAJPQS	03_bv2_cell	positive	-1	0	1	1
M411T248	QIVBCDIJIAJPQS	03_bv2_cell	positive	-1	0	1	1
M423T438	DRBBFCLWYRJSJZ	03_bv2_cell	positive	-1	0	1	1
M424T438	DRBBFCLWYRJSJZ	03_bv2_cell	positive	1	0	1	1
M425T438_2	DRBBFCLWYRJSJZ	03_bv2_cell	positive	1	0	1	1
M426T438	DRBBFCLWYRJSJZ	03_bv2_cell	positive	1	0	1	1
M428T163	FNPHNLNTJNMAEE	03_bv2_cell	positive	-1	0	1	1
M431T386	JZNWSCPGTDBMEW	03_bv2_cell	positive	1	0	1	1
M431T249	QIVBCDIJIAJPQS	03_bv2_cell	positive	1	0	1	1
M432T386	JZNWSCPGTDBMEW	03_bv2_cell	positive	-1	0	1	1
M439T392	VWWQXMAJTJZDQX	03_bv2_cell	positive	1	0	1	1
M442T422	OVBPIULPVIDEAO	03_bv2_cell	positive	1	1	-1	0
M443T422	OVBPIULPVIDEAO	03_bv2_cell	positive	1	1	-1	0
M444T449	LQEBEXMHBLQMDB	03_bv2_cell	positive	1	0	1	1
M444T422	OVBPIULPVIDEAO	03_bv2_cell	positive	1	1	-1	0
M445T449	LQEBEXMHBLQMDB	03_bv2_cell	positive	1	0	1	1
M448T376	ZJUKTBDSGOFHSH	03_bv2_cell	positive	1	1	1	1
M453T386	JZNWSCPGTDBMEW	03_bv2_cell	positive	1	0	1	1
M454T387	JZNWSCPGTDBMEW	03_bv2_cell	positive	1	0	1	1
M469T386	JZNWSCPGTDBMEW	03_bv2_cell	positive	-1	0	1	1
M489T437	RZZPDXZPRHQOCG	03_bv2_cell	positive	1	1	1	1
M490T437	RZZPDXZPRHQOCG	03_bv2_cell	positive	1	1	1	1
M511T436_1	RZZPDXZPRHQOCG	03_bv2_cell	positive	1	1	1	1
M515T377	SUHOQUVVVLNYQR	03_bv2_cell	positive	1	1	1	1
M516T377	SUHOQUVVVLNYQR	03_bv2_cell	positive	1	1	1	1
M517T377	SUHOQUVVVLNYQR	03_bv2_cell	positive	1	1	1	1
M522T420	MUPFEKGTMRGPLJ	03_bv2_cell	positive	-1	0	1	1
M524T185	IHNKQIMGVNPMTC	03_bv2_cell	positive	-1	0	1	1
M525T185	IHNKQIMGVNPMTC	03_bv2_cell	positive	-1	0	1	1
M526T187	IHNKQIMGVNPMTC	03_bv2_cell	positive	-1	0	1	1
M527T420	MUPFEKGTMRGPLJ	03_bv2_cell	positive	-1	0	1	1
M537T377	SUHOQUVVVLNYQR	03_bv2_cell	positive	1	1	1	1
M538T377	SUHOQUVVVLNYQR	03_bv2_cell	positive	1	1	1	1
M539T377	SUHOQUVVVLNYQR	03_bv2_cell	positive	1	1	1	1
M560T418	PWJFNRJRHXWEPT	03_bv2_cell	positive	1	0	1	1
M567T440	HSCJRCZFDFQWRP	03_bv2_cell	positive	1	1	1	1
M568T440	HSCJRCZFDFQWRP	03_bv2_cell	positive	1	1	1	1
M569T440	HSCJRCZFDFQWRP	03_bv2_cell	positive	1	1	1	1
M569T183	IHNKQIMGVNPMTC	03_bv2_cell	positive	-1	0	1	1
M580T430	BQOHYSXSASDCEA	03_bv2_cell	positive	1	1	1	1
M581T432	BQOHYSXSASDCEA	03_bv2_cell	positive	1	1	1	1
M581T473	HDYANYHVCAPMJV	03_bv2_cell	positive	1	1	1	1
M582T472	HDYANYHVCAPMJV	03_bv2_cell	positive	1	1	1	1
M582T417	PWJFNRJRHXWEPT	03_bv2_cell	positive	1	0	1	1
M583T417	PWJFNRJRHXWEPT	03_bv2_cell	positive	1	0	1	1
M584T440	HSCJRCZFDFQWRP	03_bv2_cell	positive	1	1	1	1
M585T440	HSCJRCZFDFQWRP	03_bv2_cell	positive	1	1	1	1
M586T440	HSCJRCZFDFQWRP	03_bv2_cell	positive	1	1	1	1
M587T440	HSCJRCZFDFQWRP	03_bv2_cell	positive	1	1	1	1
M589T441	HSCJRCZFDFQWRP	03_bv2_cell	positive	1	1	1	1
M590T441	HSCJRCZFDFQWRP	03_bv2_cell	positive	1	1	1	1
M590T450	LQEBEXMHBLQMDB	03_bv2_cell	positive	1	1	1	1
M591T441	HSCJRCZFDFQWRP	03_bv2_cell	positive	1	1	1	1
M591T450	LQEBEXMHBLQMDB	03_bv2_cell	positive	1	1	1	1
M598T473	HDYANYHVCAPMJV	03_bv2_cell	positive	1	1	1	1
M599T473	HDYANYHVCAPMJV	03_bv2_cell	positive	1	1	1	1
M600T473	HDYANYHVCAPMJV	03_bv2_cell	positive	1	1	1	1
M603T472	HDYANYHVCAPMJV	03_bv2_cell	positive	1	1	1	1
M604T417	PWJFNRJRHXWEPT	03_bv2_cell	positive	1	0	1	1
M605T441	HSCJRCZFDFQWRP	03_bv2_cell	positive	1	1	1	1
M608T428	LFTYTUAZOPRMMI	03_bv2_cell	positive	1	1	1	1
M609T427	LFTYTUAZOPRMMI	03_bv2_cell	positive	1	1	1	1
M610T428	LFTYTUAZOPRMMI	03_bv2_cell	positive	1	1	1	1
M611T427	LFTYTUAZOPRMMI	03_bv2_cell	positive	1	1	1	1
M612T449	LQEBEXMHBLQMDB	03_bv2_cell	positive	1	1	1	1
M615T437	TXCIAUNLDRJGJZ	03_bv2_cell	positive	1	1	1	1
M616T437	TXCIAUNLDRJGJZ	03_bv2_cell	positive	1	1	1	1
M617T437	TXCIAUNLDRJGJZ	03_bv2_cell	positive	1	1	1	1
M621T397	BOPGDPNILDQYTO	03_bv2_cell	positive	-1	0	1	1
M625T428	LFTYTUAZOPRMMI	03_bv2_cell	positive	1	1	1	1
M626T417	PWJFNRJRHXWEPT	03_bv2_cell	positive	1	0	1	1
M626T428	LFTYTUAZOPRMMI	03_bv2_cell	positive	1	1	1	1
M627T428	LFTYTUAZOPRMMI	03_bv2_cell	positive	1	1	1	1
M630T428	LFTYTUAZOPRMMI	03_bv2_cell	positive	1	1	1	1
M631T427	LFTYTUAZOPRMMI	03_bv2_cell	positive	1	1	1	1
M632T428	LFTYTUAZOPRMMI	03_bv2_cell	positive	1	1	1	1
M633T427	LFTYTUAZOPRMMI	03_bv2_cell	positive	1	1	1	1
M634T449	LQEBEXMHBLQMDB	03_bv2_cell	positive	1	1	1	1
M637T437	TXCIAUNLDRJGJZ	03_bv2_cell	positive	1	1	1	1
M646T428	LFTYTUAZOPRMMI	03_bv2_cell	positive	1	1	1	1
M647T428	LFTYTUAZOPRMMI	03_bv2_cell	positive	1	1	1	1
M656T450	LQEBEXMHBLQMDB	03_bv2_cell	positive	1	1	1	1
M664T430	BAWFJGJZGIEFAR	03_bv2_cell	positive	1	1	1	1
M666T430	BAWFJGJZGIEFAR	03_bv2_cell	positive	1	0	1	1
M666T397	BOPGDPNILDQYTO	03_bv2_cell	positive	1	1	1	1
M667T430	BAWFJGJZGIEFAR	03_bv2_cell	positive	1	0	1	1
M667T397	BOPGDPNILDQYTO	03_bv2_cell	positive	1	1	1	1
M668T430	LFTYTUAZOPRMMI	03_bv2_cell	positive	1	0	1	1
M686T430	BAWFJGJZGIEFAR	03_bv2_cell	positive	-1	0	-1	0
M687T430_2	BAWFJGJZGIEFAR	03_bv2_cell	positive	1	1	1	1
M688T397	BOPGDPNILDQYTO	03_bv2_cell	positive	1	1	1	1
M689T397	BOPGDPNILDQYTO	03_bv2_cell	positive	1	1	1	1
M690T430	SENPVEZBRZQVST	03_bv2_cell	positive	1	1	1	0
M702T430	BAWFJGJZGIEFAR	03_bv2_cell	positive	-1	0	-1	0
M703T430	BAWFJGJZGIEFAR	03_bv2_cell	positive	1	1	1	1
M710T430	SENPVEZBRZQVST	03_bv2_cell	positive	1	1	1	0
M786T392	VWWQXMAJTJZDQX	03_bv2_cell	positive	1	1	1	1
M787T392	VWWQXMAJTJZDQX	03_bv2_cell	positive	1	1	1	1
M788T392	VWWQXMAJTJZDQX	03_bv2_cell	positive	1	1	1	1
M808T392	VWWQXMAJTJZDQX	03_bv2_cell	positive	1	1	1	1
M810T421	ZSLZBFCDCINBPY	03_bv2_cell	positive	1	1	1	1
M811T421	ZSLZBFCDCINBPY	03_bv2_cell	positive	1	1	1	1
M812T421	ZSLZBFCDCINBPY	03_bv2_cell	positive	1	1	1	1
M1150T440	HSCJRCZFDFQWRP	03_bv2_cell	positive	-1	0	1	1
M1151T440	HSCJRCZFDFQWRP	03_bv2_cell	positive	-1	0	1	1
M1155T441	HSCJRCZFDFQWRP	03_bv2_cell	positive	-1	0	1	1
M1156T440	HSCJRCZFDFQWRP	03_bv2_cell	positive	-1	0	1	1
M58T493	KWIUHFFTVRNATP	04_aging_fly	positive	-1	0	1	1
M60T650	PHIQHXFUZVPYII	04_aging_fly	positive	-1	0	1	1
M62T729	JZNWSCPGTDBMEW	04_aging_fly	positive	-1	0	1	1
M68T564	ONIBWKKTOPOVIA	04_aging_fly	positive	1	0	1	1
M69T685	BTCSSZJGUNDROE	04_aging_fly	positive	-1	0	1	1
M70T686	BTCSSZJGUNDROE	04_aging_fly	positive	1	0	1	1
M70T565	ONIBWKKTOPOVIA	04_aging_fly	positive	1	0	1	1
M71T565	ONIBWKKTOPOVIA	04_aging_fly	positive	1	0	1	1
M71T911	YHHSONZFOIEMCP	04_aging_fly	positive	-1	0	1	1
M74T675	QEFRNWWLZKMPFJ	04_aging_fly	positive	-1	0	1	1
M75T675	QEFRNWWLZKMPFJ	04_aging_fly	positive	-1	0	1	1
M78T390	PVNIIMVLHYAWGP	04_aging_fly	positive	-1	0	1	1
M84T687	ZDXPYRJPNDTMRX	04_aging_fly	positive	-1	0	1	1
M84T733	WHUUTDBJXJRKMK	04_aging_fly	positive	1	0	1	1
M85T651	PHIQHXFUZVPYII	04_aging_fly	positive	-1	0	1	1
M86T654	TUHVEAJXIMEOSA	04_aging_fly	positive	-1	0	1	1
M86T685	BTCSSZJGUNDROE	04_aging_fly	positive	1	1	1	1
M86T496	ROHFNLRQFUQHCH	04_aging_fly	positive	-1	0	1	1
M86T911	YHHSONZFOIEMCP	04_aging_fly	positive	-1	0	1	1
M87T685_2	BTCSSZJGUNDROE	04_aging_fly	positive	-1	0	1	1
M87T497	ROHFNLRQFUQHCH	04_aging_fly	positive	-1	0	1	1
M88T728	OTCCIMWXFLJLIA	04_aging_fly	positive	1	0	1	1
M88T685	BTCSSZJGUNDROE	04_aging_fly	positive	1	0	1	1
M89T685	BTCSSZJGUNDROE	04_aging_fly	positive	1	0	1	1
M90T496	GHOKWGTUZJEAQD	04_aging_fly	positive	-1	0	1	1
M90T756	WQXXXVRAFAKQJM	04_aging_fly	positive	1	0	1	1
M90T631	QNAYBMKLOCPYGJ	04_aging_fly	positive	1	1	1	1
M91T631	QNAYBMKLOCPYGJ	04_aging_fly	positive	1	1	1	1
M96T285	DRTQHJPVMGBUCF	04_aging_fly	positive	-1	0	1	1
M102T733	WHUUTDBJXJRKMK	04_aging_fly	positive	1	0	1	1
M102T676	QEFRNWWLZKMPFJ	04_aging_fly	positive	1	0	1	1
M102T651	PHIQHXFUZVPYII	04_aging_fly	positive	-1	0	1	1
M103T651	PHIQHXFUZVPYII	04_aging_fly	positive	-1	0	1	1
M103T733	WHUUTDBJXJRKMK	04_aging_fly	positive	1	0	1	1
M104T652	PHIQHXFUZVPYII	04_aging_fly	positive	-1	0	1	1
M104T685_2	BTCSSZJGUNDROE	04_aging_fly	positive	1	1	1	1
M104T718	SUHOQUVVVLNYQR	04_aging_fly	positive	-1	0	1	1
M105T685	BTCSSZJGUNDROE	04_aging_fly	positive	1	1	1	1
M105T718	SUHOQUVVVLNYQR	04_aging_fly	positive	-1	0	1	1
M106T691	MTCFGRXMJLQNBG	04_aging_fly	positive	1	1	1	1
M108T533_2	XOAAWQZATWQOTB	04_aging_fly	positive	1	1	1	1
M109T533_1	XOAAWQZATWQOTB	04_aging_fly	positive	-1	0	1	1
M109T533_2	XOAAWQZATWQOTB	04_aging_fly	positive	1	1	1	1
M110T388	UGQMRVRMYYASKQ	04_aging_fly	positive	1	0	1	1
M110T295	FDGQSTZJBFJUBT	04_aging_fly	positive	1	0	1	1
M112T588	NMPZCCZXCOMSDQ	04_aging_fly	positive	1	0	1	1
M112T431	UHDGCWIWMRVCDJ	04_aging_fly	positive	1	0	1	1
M113T285	DRTQHJPVMGBUCF	04_aging_fly	positive	1	0	1	1
M114T285	DRTQHJPVMGBUCF	04_aging_fly	positive	1	0	1	1
M114T296	DDRJAANPRJIHGJ	04_aging_fly	positive	1	1	1	1
M116T728	OTCCIMWXFLJLIA	04_aging_fly	positive	1	0	1	1
M116T564	ONIBWKKTOPOVIA	04_aging_fly	positive	1	1	1	1
M117T564	ONIBWKKTOPOVIA	04_aging_fly	positive	1	1	1	1
M118T493_2	KWIUHFFTVRNATP	04_aging_fly	positive	1	1	1	1
M119T280	GFFGJBXGBJISGV	04_aging_fly	positive	1	0	1	1
M119T388	UGQMRVRMYYASKQ	04_aging_fly	positive	1	0	1	1
M119T545	OUYCCCASQSFEME	04_aging_fly	positive	-1	0	1	1
M119T493	KWIUHFFTVRNATP	04_aging_fly	positive	1	1	1	1
M120T493	KWIUHFFTVRNATP	04_aging_fly	positive	1	1	1	1
M123T545	OUYCCCASQSFEME	04_aging_fly	positive	1	0	1	1
M123T112	DFPAKSUCGFBDDF	04_aging_fly	positive	-1	0	1	1
M124T389_2	PVNIIMVLHYAWGP	04_aging_fly	positive	1	1	1	1
M125T718	SUHOQUVVVLNYQR	04_aging_fly	positive	-1	0	1	1
M125T908	YHHSONZFOIEMCP	04_aging_fly	positive	-1	0	1	1
M125T389	PVNIIMVLHYAWGP	04_aging_fly	positive	1	1	1	1
M126T533_2	XOAAWQZATWQOTB	04_aging_fly	positive	1	1	1	1
M126T389	PVNIIMVLHYAWGP	04_aging_fly	positive	1	1	1	1
M127T533	XOAAWQZATWQOTB	04_aging_fly	positive	1	1	1	1
M127T677	CZMRCDWAGMRECN	04_aging_fly	positive	1	0	1	1
M130T687	ZDXPYRJPNDTMRX	04_aging_fly	positive	1	0	1	1
M130T733	WHUUTDBJXJRKMK	04_aging_fly	positive	1	1	1	1
M131T733_1	WHUUTDBJXJRKMK	04_aging_fly	positive	-1	0	1	1
M131T689	ZDXPYRJPNDTMRX	04_aging_fly	positive	1	0	1	1
M131T733_2	WHUUTDBJXJRKMK	04_aging_fly	positive	1	1	1	1
M132T636	CVSVTCORWBXHQV	04_aging_fly	positive	1	1	1	1
M132T497	ROHFNLRQFUQHCH	04_aging_fly	positive	1	1	1	1
M133T513	FFEARJCKVFRZRR	04_aging_fly	positive	1	0	1	1
M133T636	CVSVTCORWBXHQV	04_aging_fly	positive	1	1	1	1
M134T513	FFEARJCKVFRZRR	04_aging_fly	positive	1	0	1	1
M134T728	OTCCIMWXFLJLIA	04_aging_fly	positive	1	0	1	1
M135T472	NYHBQMYGNKIUIF	04_aging_fly	positive	1	0	1	1
M135T728	OTCCIMWXFLJLIA	04_aging_fly	positive	1	0	1	1
M136T803	UDMBCSSLTHHNCD	04_aging_fly	positive	-1	0	1	1
M136T301	OIRDTQYFTABQOQ	04_aging_fly	positive	1	0	1	1
M136T281	GFFGJBXGBJISGV	04_aging_fly	positive	1	1	1	1
M136T545	OUYCCCASQSFEME	04_aging_fly	positive	1	0	1	1
M137T295_2	FDGQSTZJBFJUBT	04_aging_fly	positive	1	1	1	1
M137T388_2	UGQMRVRMYYASKQ	04_aging_fly	positive	1	0	1	1
M137T301	OIRDTQYFTABQOQ	04_aging_fly	positive	1	0	1	1
M137T281	GFFGJBXGBJISGV	04_aging_fly	positive	1	1	1	1
M138T388	UGQMRVRMYYASKQ	04_aging_fly	positive	1	0	1	1
M138T295	FDGQSTZJBFJUBT	04_aging_fly	positive	1	1	1	1
M138T564	ONIBWKKTOPOVIA	04_aging_fly	positive	1	1	1	1
M139T388	UGQMRVRMYYASKQ	04_aging_fly	positive	1	0	1	1
M139T521	LOIYMIARKYCTBW	04_aging_fly	positive	1	1	1	1
M140T493	KWIUHFFTVRNATP	04_aging_fly	positive	1	1	1	1
M143T533	XOAAWQZATWQOTB	04_aging_fly	positive	1	1	1	1
M146T655_2	TUHVEAJXIMEOSA	04_aging_fly	positive	1	1	1	1
M147T687	ZDXPYRJPNDTMRX	04_aging_fly	positive	1	1	1	1
M147T655	TUHVEAJXIMEOSA	04_aging_fly	positive	1	1	1	1
M148T533	XOAAWQZATWQOTB	04_aging_fly	positive	1	1	1	1
M148T677	QEFRNWWLZKMPFJ	04_aging_fly	positive	-1	0	1	1
M148T733	WHUUTDBJXJRKMK	04_aging_fly	positive	1	1	1	1
M148T687	ZDXPYRJPNDTMRX	04_aging_fly	positive	1	1	1	1
M149T733	WHUUTDBJXJRKMK	04_aging_fly	positive	1	1	1	1
M150T178	RADKZDMFGJYCBB	04_aging_fly	positive	-1	0	1	1
M150T513	FFEARJCKVFRZRR	04_aging_fly	positive	1	1	1	1
M150T733	WHUUTDBJXJRKMK	04_aging_fly	positive	1	1	1	1
M151T675	QEFRNWWLZKMPFJ	04_aging_fly	positive	1	0	1	1
M152T590	ZOOGRGPOEVQQDX	04_aging_fly	positive	1	0	1	1
M152T472_2	NYHBQMYGNKIUIF	04_aging_fly	positive	1	0	1	1
M153T472	NYHBQMYGNKIUIF	04_aging_fly	positive	1	0	1	1
M154T472	NYHBQMYGNKIUIF	04_aging_fly	positive	1	0	1	1
M156T493	KWIUHFFTVRNATP	04_aging_fly	positive	1	1	1	1
M158T727	OTCCIMWXFLJLIA	04_aging_fly	positive	1	1	1	1
M159T295	FDGQSTZJBFJUBT	04_aging_fly	positive	1	1	1	1
M159T728	OTCCIMWXFLJLIA	04_aging_fly	positive	1	1	1	1
M160T295	FDGQSTZJBFJUBT	04_aging_fly	positive	1	1	1	1
M160T564	ONIBWKKTOPOVIA	04_aging_fly	positive	1	1	1	1
M160T78	MVAWJSIDNICKHF	04_aging_fly	positive	-1	0	1	1
M162T651_2	PHIQHXFUZVPYII	04_aging_fly	positive	1	1	1	1
M163T651_3	PHIQHXFUZVPYII	04_aging_fly	positive	1	1	1	1
M164T652	PHIQHXFUZVPYII	04_aging_fly	positive	1	1	1	1
M165T545	OUYCCCASQSFEME	04_aging_fly	positive	1	0	1	1
M165T651	PHIQHXFUZVPYII	04_aging_fly	positive	1	1	1	1
M166T675_2	QEFRNWWLZKMPFJ	04_aging_fly	positive	1	1	1	1
M167T676	QEFRNWWLZKMPFJ	04_aging_fly	positive	1	1	1	1
M168T177	RADKZDMFGJYCBB	04_aging_fly	positive	-1	0	1	1
M169T686	ZDXPYRJPNDTMRX	04_aging_fly	positive	1	1	1	1
M170T734	WHUUTDBJXJRKMK	04_aging_fly	positive	1	1	1	1
M172T569	KSMRODHGGIIXDV	04_aging_fly	positive	1	0	1	1
M176T727	OTCCIMWXFLJLIA	04_aging_fly	positive	1	1	1	1
M181T295	FDGQSTZJBFJUBT	04_aging_fly	positive	1	1	1	1
M182T545	OUYCCCASQSFEME	04_aging_fly	positive	1	1	1	1
M183T544	OUYCCCASQSFEME	04_aging_fly	positive	1	1	1	1
M184T68	HXACOUQIXZGNBF	04_aging_fly	positive	-1	0	1	1
M184T718	SUHOQUVVVLNYQR	04_aging_fly	positive	1	0	1	1
M184T910	YHHSONZFOIEMCP	04_aging_fly	positive	-1	0	1	1
M184T650	PHIQHXFUZVPYII	04_aging_fly	positive	1	1	1	1
M184T495	GHOKWGTUZJEAQD	04_aging_fly	positive	1	1	1	1
M185T686	ZDXPYRJPNDTMRX	04_aging_fly	positive	1	1	1	1
M185T909	YHHSONZFOIEMCP	04_aging_fly	positive	-1	0	1	1
M185T495	GHOKWGTUZJEAQD	04_aging_fly	positive	1	1	1	1
M186T734	WHUUTDBJXJRKMK	04_aging_fly	positive	-1	0	1	1
M186T909	YHHSONZFOIEMCP	04_aging_fly	positive	-1	0	1	1
M188T512	FFEARJCKVFRZRR	04_aging_fly	positive	1	0	1	1
M188T675	QEFRNWWLZKMPFJ	04_aging_fly	positive	1	1	1	1
M189T675	QEFRNWWLZKMPFJ	04_aging_fly	positive	1	1	1	1
M189T569	KSMRODHGGIIXDV	04_aging_fly	positive	1	0	1	1
M190T325	HCZHHEIFKROPDY	04_aging_fly	positive	1	1	1	1
M191T686	ZDXPYRJPNDTMRX	04_aging_fly	positive	1	1	1	1
M192T734	WHUUTDBJXJRKMK	04_aging_fly	positive	1	1	1	1
M198T729	JZNWSCPGTDBMEW	04_aging_fly	positive	1	1	1	1
M199T729	JZNWSCPGTDBMEW	04_aging_fly	positive	1	1	1	1
M200T729	JZNWSCPGTDBMEW	04_aging_fly	positive	1	1	1	1
M202T756	WQXXXVRAFAKQJM	04_aging_fly	positive	1	0	1	1
M202T495	GHOKWGTUZJEAQD	04_aging_fly	positive	1	1	1	1
M203T756	WQXXXVRAFAKQJM	04_aging_fly	positive	1	0	1	1
M203T495	GHOKWGTUZJEAQD	04_aging_fly	positive	1	1	1	1
M204T676	QEFRNWWLZKMPFJ	04_aging_fly	positive	1	1	1	1
M204T803	LFTYTUAZOPRMMI	04_aging_fly	positive	-1	0	1	1
M210T675	QEFRNWWLZKMPFJ	04_aging_fly	positive	1	1	1	1
M211T674	QEFRNWWLZKMPFJ	04_aging_fly	positive	1	1	1	1
M216T729	JZNWSCPGTDBMEW	04_aging_fly	positive	1	1	1	1
M217T729	JZNWSCPGTDBMEW	04_aging_fly	positive	1	1	1	1
M218T729	JZNWSCPGTDBMEW	04_aging_fly	positive	1	1	1	1
M219T756	WQXXXVRAFAKQJM	04_aging_fly	positive	1	1	1	1
M219T79	MVAWJSIDNICKHF	04_aging_fly	positive	-1	0	1	1
M220T462	LHQIJBMDNUYRAM	04_aging_fly	positive	1	1	1	1
M220T756	WQXXXVRAFAKQJM	04_aging_fly	positive	1	1	1	1
M220T77	MVAWJSIDNICKHF	04_aging_fly	positive	-1	0	1	1
M220T495	GHOKWGTUZJEAQD	04_aging_fly	positive	1	1	1	1
M221T756	WQXXXVRAFAKQJM	04_aging_fly	positive	1	1	1	1
M221T495	GHOKWGTUZJEAQD	04_aging_fly	positive	1	1	1	1
M222T495	GHOKWGTUZJEAQD	04_aging_fly	positive	1	1	1	1
M227T570	KSMRODHGGIIXDV	04_aging_fly	positive	-1	0	1	1
M227T720	SUHOQUVVVLNYQR	04_aging_fly	positive	1	0	1	1
M231T564	ONIBWKKTOPOVIA	04_aging_fly	positive	1	1	1	1
M238T729	JZNWSCPGTDBMEW	04_aging_fly	positive	1	1	1	1
M238T462	LHQIJBMDNUYRAM	04_aging_fly	positive	1	1	1	1
M239T729	JZNWSCPGTDBMEW	04_aging_fly	positive	1	1	1	1
M240T729	JZNWSCPGTDBMEW	04_aging_fly	positive	1	1	1	1
M241T756	WQXXXVRAFAKQJM	04_aging_fly	positive	1	1	1	1
M242T495	GHOKWGTUZJEAQD	04_aging_fly	positive	1	1	1	1
M243T496	GHOKWGTUZJEAQD	04_aging_fly	positive	1	1	1	1
M244T432	UHDGCWIWMRVCDJ	04_aging_fly	positive	1	1	1	1
M244T496	GHOKWGTUZJEAQD	04_aging_fly	positive	1	1	1	1
M245T285	DRTQHJPVMGBUCF	04_aging_fly	positive	1	1	1	1
M246T285	DRTQHJPVMGBUCF	04_aging_fly	positive	1	1	1	1
M251T533	XOAAWQZATWQOTB	04_aging_fly	positive	-1	0	1	1
M251T722	RITKHVBHSGLULN	04_aging_fly	positive	1	1	1	1
M252T533	XOAAWQZATWQOTB	04_aging_fly	positive	-1	0	1	1
M253T564	ONIBWKKTOPOVIA	04_aging_fly	positive	1	1	1	1
M254T729	JZNWSCPGTDBMEW	04_aging_fly	positive	1	1	1	1
M255T729	JZNWSCPGTDBMEW	04_aging_fly	positive	1	1	1	1
M257T756	WQXXXVRAFAKQJM	04_aging_fly	positive	1	1	1	1
M257T492	KWIUHFFTVRNATP	04_aging_fly	positive	1	0	1	1
M258T496	GHOKWGTUZJEAQD	04_aging_fly	positive	1	1	1	1
M258T718_1	SUHOQUVVVLNYQR	04_aging_fly	positive	1	1	1	1
M259T496	GHOKWGTUZJEAQD	04_aging_fly	positive	1	1	1	1
M259T718	SUHOQUVVVLNYQR	04_aging_fly	positive	1	1	1	1
M260T729	JZNWSCPGTDBMEW	04_aging_fly	positive	1	1	1	1
M260T462	LHQIJBMDNUYRAM	04_aging_fly	positive	1	1	1	1
M260T718	SUHOQUVVVLNYQR	04_aging_fly	positive	1	1	1	1
M261T462	LHQIJBMDNUYRAM	04_aging_fly	positive	1	1	1	1
M261T718	SUHOQUVVVLNYQR	04_aging_fly	positive	1	1	1	1
M263T756	WQXXXVRAFAKQJM	04_aging_fly	positive	1	1	1	1
M264T825	RZZPDXZPRHQOCG	04_aging_fly	positive	-1	0	1	1
M264T756	WQXXXVRAFAKQJM	04_aging_fly	positive	1	1	1	1
M264T495	GHOKWGTUZJEAQD	04_aging_fly	positive	1	1	1	1
M266T432	UHDGCWIWMRVCDJ	04_aging_fly	positive	1	1	1	1
M268T301	OIRDTQYFTABQOQ	04_aging_fly	positive	1	1	1	1
M269T388	UGQMRVRMYYASKQ	04_aging_fly	positive	1	1	1	1
M269T301	OIRDTQYFTABQOQ	04_aging_fly	positive	1	1	1	1
M270T388	UGQMRVRMYYASKQ	04_aging_fly	positive	1	1	1	1
M270T301	OIRDTQYFTABQOQ	04_aging_fly	positive	1	1	1	1
M271T388	UGQMRVRMYYASKQ	04_aging_fly	positive	1	1	1	1
M271T301	OIRDTQYFTABQOQ	04_aging_fly	positive	1	1	1	1
M273T533	XOAAWQZATWQOTB	04_aging_fly	positive	-1	0	1	1
M274T534	XOAAWQZATWQOTB	04_aging_fly	positive	-1	0	1	1
M276T462	LHQIJBMDNUYRAM	04_aging_fly	positive	1	1	1	1
M277T462	LHQIJBMDNUYRAM	04_aging_fly	positive	1	1	1	1
M277T855	OWQDWQKWSLFFFR	04_aging_fly	positive	1	1	1	1
M277T836	ZDGJAHTZVHVLOT	04_aging_fly	positive	1	1	1	1
M278T855	OWQDWQKWSLFFFR	04_aging_fly	positive	1	1	1	1
M281T717	SUHOQUVVVLNYQR	04_aging_fly	positive	1	1	1	1
M282T717	SUHOQUVVVLNYQR	04_aging_fly	positive	1	1	1	1
M283T718	SUHOQUVVVLNYQR	04_aging_fly	positive	1	1	1	1
M284T471	NYHBQMYGNKIUIF	04_aging_fly	positive	1	1	1	1
M285T472	NYHBQMYGNKIUIF	04_aging_fly	positive	1	1	1	1
M286T472	NYHBQMYGNKIUIF	04_aging_fly	positive	1	1	1	1
M291T389	UGQMRVRMYYASKQ	04_aging_fly	positive	1	1	1	1
M292T389	UGQMRVRMYYASKQ	04_aging_fly	positive	1	1	1	1
M293T389	UGQMRVRMYYASKQ	04_aging_fly	positive	1	1	1	1
M293T831	KCXVZYZYPLLWCC	04_aging_fly	positive	1	1	1	1
M295T295	FDGQSTZJBFJUBT	04_aging_fly	positive	-1	0	1	1
M297T718	SUHOQUVVVLNYQR	04_aging_fly	positive	1	1	1	1
M298T718	SUHOQUVVVLNYQR	04_aging_fly	positive	1	1	1	1
M298T180	WUUGFSXJNOTRMR	04_aging_fly	positive	-1	0	1	1
M299T855	OWQDWQKWSLFFFR	04_aging_fly	positive	1	1	1	1
M306T588	NMPZCCZXCOMSDQ	04_aging_fly	positive	1	0	1	1
M306T472	NYHBQMYGNKIUIF	04_aging_fly	positive	1	1	1	1
M307T388	UGQMRVRMYYASKQ	04_aging_fly	positive	1	1	1	1
M307T472	NYHBQMYGNKIUIF	04_aging_fly	positive	1	1	1	1
M308T389	UGQMRVRMYYASKQ	04_aging_fly	positive	1	1	1	1
M308T472	NYHBQMYGNKIUIF	04_aging_fly	positive	1	1	1	1
M313T391	UGQMRVRMYYASKQ	04_aging_fly	positive	1	1	1	1
M314T390	UGQMRVRMYYASKQ	04_aging_fly	positive	1	1	1	1
M315T831	KCXVZYZYPLLWCC	04_aging_fly	positive	1	1	1	1
M316T831	KCXVZYZYPLLWCC	04_aging_fly	positive	1	1	1	1
M322T472	NYHBQMYGNKIUIF	04_aging_fly	positive	1	1	1	1
M323T472	NYHBQMYGNKIUIF	04_aging_fly	positive	1	1	1	1
M324T472	NYHBQMYGNKIUIF	04_aging_fly	positive	1	1	1	1
M325T472	NYHBQMYGNKIUIF	04_aging_fly	positive	1	1	1	1
M325T676	CZMRCDWAGMRECN	04_aging_fly	positive	1	1	1	1
M326T676	CZMRCDWAGMRECN	04_aging_fly	positive	1	1	1	1
M328T472	NYHBQMYGNKIUIF	04_aging_fly	positive	1	1	1	1
M329T471	NYHBQMYGNKIUIF	04_aging_fly	positive	1	1	1	1
M331T831	KCXVZYZYPLLWCC	04_aging_fly	positive	1	0	1	1
M332T831	KCXVZYZYPLLWCC	04_aging_fly	positive	1	0	1	1
M335T879	DAYLJWODMCOQEW	04_aging_fly	positive	1	1	1	1
M336T879	DAYLJWODMCOQEW	04_aging_fly	positive	1	1	1	1
M343T677	CZMRCDWAGMRECN	04_aging_fly	positive	1	1	1	1
M344T588	NMPZCCZXCOMSDQ	04_aging_fly	positive	1	1	1	1
M346T589	ZOOGRGPOEVQQDX	04_aging_fly	positive	1	1	1	1
M348T759	LNQVTSROQXJCDD	04_aging_fly	positive	1	1	1	1
M348T802	UDMBCSSLTHHNCD	04_aging_fly	positive	1	1	1	1
M349T802	UDMBCSSLTHHNCD	04_aging_fly	positive	1	1	1	1
M350T471	NYHBQMYGNKIUIF	04_aging_fly	positive	1	1	1	1
M350T802	UDMBCSSLTHHNCD	04_aging_fly	positive	1	1	1	1
M351T801	UDMBCSSLTHHNCD	04_aging_fly	positive	1	1	1	1
M353T677	QEFRNWWLZKMPFJ	04_aging_fly	positive	1	0	1	1
M360T825	RZZPDXZPRHQOCG	04_aging_fly	positive	-1	0	1	1
M360T676	CZMRCDWAGMRECN	04_aging_fly	positive	1	1	1	1
M365T676	CZMRCDWAGMRECN	04_aging_fly	positive	1	1	1	1
M366T676	CZMRCDWAGMRECN	04_aging_fly	positive	1	1	1	1
M367T676	CZMRCDWAGMRECN	04_aging_fly	positive	1	1	1	1
M367T908	YHHSONZFOIEMCP	04_aging_fly	positive	-1	0	-1	0
M368T676	CZMRCDWAGMRECN	04_aging_fly	positive	1	1	1	1
M368T909	YHHSONZFOIEMCP	04_aging_fly	positive	-1	0	-1	0
M369T910	YHHSONZFOIEMCP	04_aging_fly	positive	-1	0	1	0
M370T799	UDMBCSSLTHHNCD	04_aging_fly	positive	1	1	1	1
M371T799	UDMBCSSLTHHNCD	04_aging_fly	positive	1	1	1	1
M378T825	RZZPDXZPRHQOCG	04_aging_fly	positive	-1	0	1	1
M381T676	CZMRCDWAGMRECN	04_aging_fly	positive	1	1	1	1
M382T588	NMPZCCZXCOMSDQ	04_aging_fly	positive	1	1	1	1
M382T676	CZMRCDWAGMRECN	04_aging_fly	positive	1	1	1	1
M383T676	CZMRCDWAGMRECN	04_aging_fly	positive	1	1	1	1
M384T676	CZMRCDWAGMRECN	04_aging_fly	positive	1	1	1	1
M385T708	ZJUKTBDSGOFHSH	04_aging_fly	positive	1	1	1	1
M386T800	UDMBCSSLTHHNCD	04_aging_fly	positive	1	1	1	1
M386T293	XOMRRQXKHMYMOC	04_aging_fly	positive	-1	0	1	1
M387T676	CZMRCDWAGMRECN	04_aging_fly	positive	1	1	1	1
M389T912	YHHSONZFOIEMCP	04_aging_fly	positive	-1	0	-1	0
M390T911	YHHSONZFOIEMCP	04_aging_fly	positive	-1	0	-1	0
M400T291	XOMRRQXKHMYMOC	04_aging_fly	positive	1	1	1	1
M401T291	XOMRRQXKHMYMOC	04_aging_fly	positive	1	1	1	1
M405T911	YHHSONZFOIEMCP	04_aging_fly	positive	-1	0	-1	0
M431T729	JZNWSCPGTDBMEW	04_aging_fly	positive	1	0	1	1
M432T729	JZNWSCPGTDBMEW	04_aging_fly	positive	1	0	1	1
M433T728	JZNWSCPGTDBMEW	04_aging_fly	positive	1	0	1	1
M439T735	VWWQXMAJTJZDQX	04_aging_fly	positive	1	0	1	1
M440T736	VWWQXMAJTJZDQX	04_aging_fly	positive	1	0	1	1
M453T729	JZNWSCPGTDBMEW	04_aging_fly	positive	1	0	1	1
M454T729	JZNWSCPGTDBMEW	04_aging_fly	positive	1	0	1	1
M455T729_2	JZNWSCPGTDBMEW	04_aging_fly	positive	1	0	1	1
M461T496	GHOKWGTUZJEAQD	04_aging_fly	positive	-1	0	1	1
M462T495	GHOKWGTUZJEAQD	04_aging_fly	positive	-1	0	1	1
M489T825	RZZPDXZPRHQOCG	04_aging_fly	positive	1	1	1	1
M490T825	RZZPDXZPRHQOCG	04_aging_fly	positive	1	1	1	1
M491T825	RZZPDXZPRHQOCG	04_aging_fly	positive	1	1	1	1
M511T825	RZZPDXZPRHQOCG	04_aging_fly	positive	1	1	1	1
M512T825	RZZPDXZPRHQOCG	04_aging_fly	positive	1	1	1	1
M533T826	RZZPDXZPRHQOCG	04_aging_fly	positive	1	1	1	1
M535T301	OIRDTQYFTABQOQ	04_aging_fly	positive	-1	0	1	1
M537T388	UGQMRVRMYYASKQ	04_aging_fly	positive	1	1	1	1
M538T388	UGQMRVRMYYASKQ	04_aging_fly	positive	1	1	1	1
M539T389	UGQMRVRMYYASKQ	04_aging_fly	positive	1	1	1	1
M559T388	UGQMRVRMYYASKQ	04_aging_fly	positive	-1	0	1	1
M560T783	PWJFNRJRHXWEPT	04_aging_fly	positive	1	0	1	1
M560T388	UGQMRVRMYYASKQ	04_aging_fly	positive	-1	0	1	1
M561T388	UGQMRVRMYYASKQ	04_aging_fly	positive	-1	0	1	1
M562T388	UGQMRVRMYYASKQ	04_aging_fly	positive	-1	0	1	1
M563T803	LFTYTUAZOPRMMI	04_aging_fly	positive	-1	0	1	1
M567T471	NYHBQMYGNKIUIF	04_aging_fly	positive	1	1	1	1
M568T472	NYHBQMYGNKIUIF	04_aging_fly	positive	1	1	1	1
M575T389	UGQMRVRMYYASKQ	04_aging_fly	positive	-1	0	1	1
M576T389	UGQMRVRMYYASKQ	04_aging_fly	positive	-1	0	1	1
M577T802	LFTYTUAZOPRMMI	04_aging_fly	positive	-1	0	1	1
M577T389	UGQMRVRMYYASKQ	04_aging_fly	positive	-1	0	1	1
M578T389	UGQMRVRMYYASKQ	04_aging_fly	positive	-1	0	1	1
M582T783	PWJFNRJRHXWEPT	04_aging_fly	positive	1	0	1	1
M589T472	NYHBQMYGNKIUIF	04_aging_fly	positive	-1	0	1	1
M590T472	NYHBQMYGNKIUIF	04_aging_fly	positive	-1	0	1	1
M591T472	NYHBQMYGNKIUIF	04_aging_fly	positive	1	0	1	1
M605T472	NYHBQMYGNKIUIF	04_aging_fly	positive	-1	0	1	1
M606T472	NYHBQMYGNKIUIF	04_aging_fly	positive	-1	0	1	1
M608T803	LFTYTUAZOPRMMI	04_aging_fly	positive	1	1	1	1
M609T803	LFTYTUAZOPRMMI	04_aging_fly	positive	1	1	1	1
M610T802	LFTYTUAZOPRMMI	04_aging_fly	positive	1	1	1	1
M625T803	LFTYTUAZOPRMMI	04_aging_fly	positive	1	1	1	1
M630T803	LFTYTUAZOPRMMI	04_aging_fly	positive	1	1	1	1
M631T803	LFTYTUAZOPRMMI	04_aging_fly	positive	1	1	1	1
M632T803	LFTYTUAZOPRMMI	04_aging_fly	positive	1	1	1	1
M646T803	LFTYTUAZOPRMMI	04_aging_fly	positive	1	1	1	1
M652T803	LFTYTUAZOPRMMI	04_aging_fly	positive	1	1	1	1
M653T803	LFTYTUAZOPRMMI	04_aging_fly	positive	1	1	1	1
M674T803	LFTYTUAZOPRMMI	04_aging_fly	positive	1	1	1	1
M695T800	UDMBCSSLTHHNCD	04_aging_fly	positive	1	1	1	1
M696T800	UDMBCSSLTHHNCD	04_aging_fly	positive	1	1	1	1
M717T800	UDMBCSSLTHHNCD	04_aging_fly	positive	1	1	1	1
M718T799	UDMBCSSLTHHNCD	04_aging_fly	positive	1	1	1	1
M726T733	VWWQXMAJTJZDQX	04_aging_fly	positive	-1	0	1	1
M741T735	VWWQXMAJTJZDQX	04_aging_fly	positive	-1	0	1	1
M786T736	VWWQXMAJTJZDQX	04_aging_fly	positive	1	1	1	1
M787T736_2	VWWQXMAJTJZDQX	04_aging_fly	positive	1	1	1	1
M788T736	VWWQXMAJTJZDQX	04_aging_fly	positive	1	1	1	1
M789T736	VWWQXMAJTJZDQX	04_aging_fly	positive	1	1	1	1
M808T736	VWWQXMAJTJZDQX	04_aging_fly	positive	1	1	1	1
M809T736	VWWQXMAJTJZDQX	04_aging_fly	positive	1	1	1	1
M810T736	VWWQXMAJTJZDQX	04_aging_fly	positive	1	1	1	1
M824T737	VWWQXMAJTJZDQX	04_aging_fly	positive	1	1	1	1
M830T736	VWWQXMAJTJZDQX	04_aging_fly	positive	1	1	1	1
M831T736	VWWQXMAJTJZDQX	04_aging_fly	positive	1	1	1	1
M852T736	VWWQXMAJTJZDQX	04_aging_fly	positive	1	1	1	1
M60T680	MTCFGRXMJLQNBG	05_200std_in_mice_liver	positive	-1	0	1	1
M60T350	OIPILFWXSMYKGL	05_200std_in_mice_liver	positive	-1	0	1	1
M60T645	PHIQHXFUZVPYII	05_200std_in_mice_liver	positive	-1	0	1	1
M67T342	OPTASPLRGRRNAP	05_200std_in_mice_liver	positive	-1	0	1	1
M68T341	OPTASPLRGRRNAP	05_200std_in_mice_liver	positive	-1	0	1	1
M68T563	ONIBWKKTOPOVIA	05_200std_in_mice_liver	positive	1	0	1	1
M69T681	BTCSSZJGUNDROE	05_200std_in_mice_liver	positive	1	0	1	1
M69T341	OPTASPLRGRRNAP	05_200std_in_mice_liver	positive	-1	0	1	1
M70T562	ONIBWKKTOPOVIA	05_200std_in_mice_liver	positive	-1	0	1	1
M74T469	CHJJGSNFBQVOTG	05_200std_in_mice_liver	positive	1	1	1	1
M77T455	COLNVLDHVKWLRT	05_200std_in_mice_liver	positive	-1	0	1	1
M78T374	PVNIIMVLHYAWGP	05_200std_in_mice_liver	positive	-1	0	1	1
M80T96	DFPAKSUCGFBDDF	05_200std_in_mice_liver	positive	-1	0	1	1
M81T749	GYOZYWVXFNDGLU	05_200std_in_mice_liver	positive	-1	0	1	1
M84T81	NBAKTGXDIBVZOO	05_200std_in_mice_liver	positive	-1	0	1	1
M84T709	WHUUTDBJXJRKMK	05_200std_in_mice_liver	positive	1	0	1	1
M84T675	ZDXPYRJPNDTMRX	05_200std_in_mice_liver	positive	1	0	1	1
M84T992	KDXKERNSBIXSRK	05_200std_in_mice_liver	positive	-1	0	1	1
M84T554	HXEACLLIILLPRG	05_200std_in_mice_liver	positive	-1	0	1	1
M85T643	PHIQHXFUZVPYII	05_200std_in_mice_liver	positive	1	0	1	1
M85T675	ZDXPYRJPNDTMRX	05_200std_in_mice_liver	positive	1	0	1	1
M85T554	HXEACLLIILLPRG	05_200std_in_mice_liver	positive	-1	0	1	1
M86T649	TUHVEAJXIMEOSA	05_200std_in_mice_liver	positive	1	0	1	1
M86T681	BTCSSZJGUNDROE	05_200std_in_mice_liver	positive	1	1	1	1
M86T82	NBAKTGXDIBVZOO	05_200std_in_mice_liver	positive	-1	0	1	1
M86T291	DDRJAANPRJIHGJ	05_200std_in_mice_liver	positive	-1	0	1	1
M86T469	ROHFNLRQFUQHCH	05_200std_in_mice_liver	positive	-1	0	1	0
M87T649	TUHVEAJXIMEOSA	05_200std_in_mice_liver	positive	-1	0	1	1
M87T681	BTCSSZJGUNDROE	05_200std_in_mice_liver	positive	1	0	1	1
M87T349	OIPILFWXSMYKGL	05_200std_in_mice_liver	positive	1	0	1	1
M87T469	ROHFNLRQFUQHCH	05_200std_in_mice_liver	positive	-1	0	1	0
M88T349	OIPILFWXSMYKGL	05_200std_in_mice_liver	positive	1	0	1	1
M92T295	FDGQSTZJBFJUBT	05_200std_in_mice_liver	positive	-1	0	1	0
M93T506	LOIYMIARKYCTBW	05_200std_in_mice_liver	positive	-1	0	1	1
M94T295	FDGQSTZJBFJUBT	05_200std_in_mice_liver	positive	-1	0	1	1
M94T341	OPTASPLRGRRNAP	05_200std_in_mice_liver	positive	1	1	1	1
M95T341	OPTASPLRGRRNAP	05_200std_in_mice_liver	positive	1	0	1	1
M96T282	DRTQHJPVMGBUCF	05_200std_in_mice_liver	positive	-1	0	-1	0
M96T341	OPTASPLRGRRNAP	05_200std_in_mice_liver	positive	1	0	1	1
M96T96	DFPAKSUCGFBDDF	05_200std_in_mice_liver	positive	-1	0	1	1
M98T733	OYIFNHCXNCRBQI	05_200std_in_mice_liver	positive	-1	0	1	1
M99T783	AWUCVROLDVIAJX	05_200std_in_mice_liver	positive	-1	0	1	1
M102T710	WHUUTDBJXJRKMK	05_200std_in_mice_liver	positive	1	0	1	0
M103T644	PHIQHXFUZVPYII	05_200std_in_mice_liver	positive	1	0	1	1
M103T456	COLNVLDHVKWLRT	05_200std_in_mice_liver	positive	-1	0	1	1
M103T289	KUBCEEMXQZUPDQ	05_200std_in_mice_liver	positive	1	0	1	1
M103T57	VHBFFQKBGNRLFZ	05_200std_in_mice_liver	positive	-1	0	1	1
M103T710	WHUUTDBJXJRKMK	05_200std_in_mice_liver	positive	1	0	1	1
M104T644	PHIQHXFUZVPYII	05_200std_in_mice_liver	positive	1	0	1	1
M104T456	COLNVLDHVKWLRT	05_200std_in_mice_liver	positive	-1	0	1	1
M104T681	BTCSSZJGUNDROE	05_200std_in_mice_liver	positive	1	1	1	1
M104T542	FFDGPVCHZBVARC	05_200std_in_mice_liver	positive	1	1	1	1
M105T96	DFPAKSUCGFBDDF	05_200std_in_mice_liver	positive	-1	0	1	1
M105T681	BTCSSZJGUNDROE	05_200std_in_mice_liver	positive	1	1	1	1
M105T542	FFDGPVCHZBVARC	05_200std_in_mice_liver	positive	1	1	1	1
M106T96	DFPAKSUCGFBDDF	05_200std_in_mice_liver	positive	-1	0	1	1
M106T682	MTCFGRXMJLQNBG	05_200std_in_mice_liver	positive	1	1	1	1
M107T456	COLNVLDHVKWLRT	05_200std_in_mice_liver	positive	-1	0	-1	0
M108T527	XOAAWQZATWQOTB	05_200std_in_mice_liver	positive	1	1	1	1
M109T527	XOAAWQZATWQOTB	05_200std_in_mice_liver	positive	-1	0	1	1
M109T526	XOAAWQZATWQOTB	05_200std_in_mice_liver	positive	1	1	1	1
M110T131	RWQNBRDOKXIBIV	05_200std_in_mice_liver	positive	-1	0	1	1
M110T295	FDGQSTZJBFJUBT	05_200std_in_mice_liver	positive	-1	0	1	1
M110T253	DVNYTAVYBRSTGK	05_200std_in_mice_liver	positive	-1	0	1	1
M111T294	FDGQSTZJBFJUBT	05_200std_in_mice_liver	positive	-1	0	1	1
M112T82	NBAKTGXDIBVZOO	05_200std_in_mice_liver	positive	-1	0	1	1
M112T429	UHDGCWIWMRVCDJ	05_200std_in_mice_liver	positive	1	0	1	1
M112T365	CKTSBUTUHBMZGZ	05_200std_in_mice_liver	positive	1	0	1	1
M112T341_2	OPTASPLRGRRNAP	05_200std_in_mice_liver	positive	1	1	1	1
M113T282	DRTQHJPVMGBUCF	05_200std_in_mice_liver	positive	1	0	1	1
M113T429	UHDGCWIWMRVCDJ	05_200std_in_mice_liver	positive	1	0	1	1
M113T342	OPTASPLRGRRNAP	05_200std_in_mice_liver	positive	1	1	1	1
M114T282	DRTQHJPVMGBUCF	05_200std_in_mice_liver	positive	1	0	1	1
M114T342	OPTASPLRGRRNAP	05_200std_in_mice_liver	positive	1	1	1	1
M114T629	CVSVTCORWBXHQV	05_200std_in_mice_liver	positive	1	1	1	1
M114T292	DDRJAANPRJIHGJ	05_200std_in_mice_liver	positive	1	1	1	1
M115T293	DDRJAANPRJIHGJ	05_200std_in_mice_liver	positive	1	1	1	1
M116T308	HCZHHEIFKROPDY	05_200std_in_mice_liver	positive	-1	0	1	1
M116T562	ONIBWKKTOPOVIA	05_200std_in_mice_liver	positive	1	1	1	1
M117T562	ONIBWKKTOPOVIA	05_200std_in_mice_liver	positive	1	1	1	1
M118T486_2	KWIUHFFTVRNATP	05_200std_in_mice_liver	positive	1	1	1	1
M119T276	GFFGJBXGBJISGV	05_200std_in_mice_liver	positive	-1	0	1	1
M119T295	FDGQSTZJBFJUBT	05_200std_in_mice_liver	positive	1	1	1	1
M119T539	OUYCCCASQSFEME	05_200std_in_mice_liver	positive	1	0	1	1
M119T486	KWIUHFFTVRNATP	05_200std_in_mice_liver	positive	1	1	1	1
M120T296	FDGQSTZJBFJUBT	05_200std_in_mice_liver	positive	-1	0	1	0
M120T295	FDGQSTZJBFJUBT	05_200std_in_mice_liver	positive	1	1	1	1
M120T407	HSMNQINEKMPTIC	05_200std_in_mice_liver	positive	1	0	1	1
M120T288	CBQJSKKFNMDLON	05_200std_in_mice_liver	positive	1	0	1	1
M120T456_2	COLNVLDHVKWLRT	05_200std_in_mice_liver	positive	-1	0	1	1
M121T507	LOIYMIARKYCTBW	05_200std_in_mice_liver	positive	1	1	1	1
M121T407	HSMNQINEKMPTIC	05_200std_in_mice_liver	positive	1	0	1	1
M121T289_2	KUBCEEMXQZUPDQ	05_200std_in_mice_liver	positive	1	0	1	1
M121T456	COLNVLDHVKWLRT	05_200std_in_mice_liver	positive	-1	0	1	1
M122T507	LOIYMIARKYCTBW	05_200std_in_mice_liver	positive	1	1	1	1
M122T289	KUBCEEMXQZUPDQ	05_200std_in_mice_liver	positive	1	0	1	1
M122T456	COLNVLDHVKWLRT	05_200std_in_mice_liver	positive	-1	0	1	1
M123T144	JLQSXXWTCJPCBC	05_200std_in_mice_liver	positive	-1	0	-1	0
M123T539	OUYCCCASQSFEME	05_200std_in_mice_liver	positive	1	0	1	1
M123T95	DFPAKSUCGFBDDF	05_200std_in_mice_liver	positive	-1	0	1	1
M124T373	PVNIIMVLHYAWGP	05_200std_in_mice_liver	positive	1	1	1	1
M124T96	DFPAKSUCGFBDDF	05_200std_in_mice_liver	positive	-1	0	1	1
M125T919	YHHSONZFOIEMCP	05_200std_in_mice_liver	positive	-1	0	1	1
M125T373	PVNIIMVLHYAWGP	05_200std_in_mice_liver	positive	1	1	1	1
M125T96	DFPAKSUCGFBDDF	05_200std_in_mice_liver	positive	-1	0	1	1
M126T526_2	XOAAWQZATWQOTB	05_200std_in_mice_liver	positive	1	1	1	1
M126T461	MBLBDJOUHNCFQT	05_200std_in_mice_liver	positive	1	0	1	1
M127T527	XOAAWQZATWQOTB	05_200std_in_mice_liver	positive	1	1	1	1
M127T131	RWQNBRDOKXIBIV	05_200std_in_mice_liver	positive	1	1	1	1
M127T335	APJYDQYYACXCRM	05_200std_in_mice_liver	positive	-1	0	-1	0
M127T253	DVNYTAVYBRSTGK	05_200std_in_mice_liver	positive	1	1	1	1
M128T131	RWQNBRDOKXIBIV	05_200std_in_mice_liver	positive	1	1	1	1
M128T649	TUHVEAJXIMEOSA	05_200std_in_mice_liver	positive	1	1	1	1
M129T82	NBAKTGXDIBVZOO	05_200std_in_mice_liver	positive	-1	0	1	1
M130T381	JFLIEFSWGNOPJJ	05_200std_in_mice_liver	positive	-1	0	1	1
M130T709	WHUUTDBJXJRKMK	05_200std_in_mice_liver	positive	1	1	1	1
M130T675	ZDXPYRJPNDTMRX	05_200std_in_mice_liver	positive	1	0	1	1
M130T81	NBAKTGXDIBVZOO	05_200std_in_mice_liver	positive	-1	0	1	1
M130T992	KDXKERNSBIXSRK	05_200std_in_mice_liver	positive	-1	0	1	1
M130T554	HXEACLLIILLPRG	05_200std_in_mice_liver	positive	1	1	1	1
M131T709	WHUUTDBJXJRKMK	05_200std_in_mice_liver	positive	1	0	1	1
M131T710	WHUUTDBJXJRKMK	05_200std_in_mice_liver	positive	1	1	1	1
M131T675	ZDXPYRJPNDTMRX	05_200std_in_mice_liver	positive	1	0	1	1
M131T255	ZSTKHSQDNIGFLM	05_200std_in_mice_liver	positive	-1	0	1	1
M131T554	HXEACLLIILLPRG	05_200std_in_mice_liver	positive	1	1	1	1
M132T648	TUHVEAJXIMEOSA	05_200std_in_mice_liver	positive	-1	0	-1	0
M132T632_2	CVSVTCORWBXHQV	05_200std_in_mice_liver	positive	1	1	1	1
M132T405	ZADWXFSZEAPBJS	05_200std_in_mice_liver	positive	1	0	1	1
M132T555	HXEACLLIILLPRG	05_200std_in_mice_liver	positive	1	1	1	1
M132T469	ROHFNLRQFUQHCH	05_200std_in_mice_liver	positive	1	0	1	0
M133T682	DCXYFEDJOCDNAF	05_200std_in_mice_liver	positive	1	1	1	1
M133T632	CVSVTCORWBXHQV	05_200std_in_mice_liver	positive	1	1	1	1
M133T469	ROHFNLRQFUQHCH	05_200std_in_mice_liver	positive	1	0	1	0
M134T342	OPTASPLRGRRNAP	05_200std_in_mice_liver	positive	1	1	1	1
M134T725	CKLJMWTZIZZHCS	05_200std_in_mice_liver	positive	1	1	1	1
M134T202	LXNHXLLTXMVWPM	05_200std_in_mice_liver	positive	1	1	1	1
M134T632	CVSVTCORWBXHQV	05_200std_in_mice_liver	positive	1	1	1	1
M134T469	ROHFNLRQFUQHCH	05_200std_in_mice_liver	positive	1	0	1	0
M135T407	YKBGVTZYEHREMT	05_200std_in_mice_liver	positive	-1	0	1	1
M135T342	OPTASPLRGRRNAP	05_200std_in_mice_liver	positive	1	1	1	1
M135T478	ZBSGKPYXQINNGF	05_200std_in_mice_liver	positive	-1	0	1	1
M136T549	UBORTCNDUKBEOP	05_200std_in_mice_liver	positive	-1	0	1	1
M136T301	OIRDTQYFTABQOQ	05_200std_in_mice_liver	positive	-1	0	1	1
M136T277_2	GFFGJBXGBJISGV	05_200std_in_mice_liver	positive	1	1	1	1
M136T380	JFLIEFSWGNOPJJ	05_200std_in_mice_liver	positive	-1	0	1	1
M136T539	OUYCCCASQSFEME	05_200std_in_mice_liver	positive	-1	0	1	1
M137T809	GRSZFWQUAKGDAV	05_200std_in_mice_liver	positive	-1	0	1	1
M137T387_2	UGQMRVRMYYASKQ	05_200std_in_mice_liver	positive	1	0	1	1
M137T295_2	FDGQSTZJBFJUBT	05_200std_in_mice_liver	positive	1	1	1	1
M137T277	GFFGJBXGBJISGV	05_200std_in_mice_liver	positive	1	1	1	1
M138T295	FDGQSTZJBFJUBT	05_200std_in_mice_liver	positive	1	1	1	1
M138T387	UGQMRVRMYYASKQ	05_200std_in_mice_liver	positive	1	0	1	1
M138T461	MBLBDJOUHNCFQT	05_200std_in_mice_liver	positive	1	0	1	1
M139T506	LOIYMIARKYCTBW	05_200std_in_mice_liver	positive	1	1	1	1
M139T295	FDGQSTZJBFJUBT	05_200std_in_mice_liver	positive	1	1	1	1
M140T142_2	JLQSXXWTCJPCBC	05_200std_in_mice_liver	positive	-1	0	-1	0
M140T507	LOIYMIARKYCTBW	05_200std_in_mice_liver	positive	1	1	1	1
M140T486	KWIUHFFTVRNATP	05_200std_in_mice_liver	positive	1	1	1	1
M141T507	LOIYMIARKYCTBW	05_200std_in_mice_liver	positive	1	1	1	1
M141T486	KWIUHFFTVRNATP	05_200std_in_mice_liver	positive	1	1	1	1
M143T526	XOAAWQZATWQOTB	05_200std_in_mice_liver	positive	1	1	1	1
M143T255	ZSTKHSQDNIGFLM	05_200std_in_mice_liver	positive	-1	0	1	1
M144T308	HCZHHEIFKROPDY	05_200std_in_mice_liver	positive	1	0	1	1
M144T733	OYIFNHCXNCRBQI	05_200std_in_mice_liver	positive	1	1	1	1
M144T335	APJYDQYYACXCRM	05_200std_in_mice_liver	positive	-1	0	-1	0
M145T96	DFPAKSUCGFBDDF	05_200std_in_mice_liver	positive	-1	0	1	1
M145T733	OYIFNHCXNCRBQI	05_200std_in_mice_liver	positive	1	1	1	1
M146T405	ZADWXFSZEAPBJS	05_200std_in_mice_liver	positive	-1	0	1	1
M146T82	NBAKTGXDIBVZOO	05_200std_in_mice_liver	positive	-1	0	1	1
M146T649_2	TUHVEAJXIMEOSA	05_200std_in_mice_liver	positive	1	1	1	1
M146T349_2	OIPILFWXSMYKGL	05_200std_in_mice_liver	positive	1	1	1	1
M147T538	OUYCCCASQSFEME	05_200std_in_mice_liver	positive	-1	0	1	0
M147T381	JFLIEFSWGNOPJJ	05_200std_in_mice_liver	positive	-1	0	-1	0
M147T675_2	ZDXPYRJPNDTMRX	05_200std_in_mice_liver	positive	1	1	1	1
M147T82	NBAKTGXDIBVZOO	05_200std_in_mice_liver	positive	-1	0	1	1
M147T649	TUHVEAJXIMEOSA	05_200std_in_mice_liver	positive	1	1	1	1
M147T993	KDXKERNSBIXSRK	05_200std_in_mice_liver	positive	-1	0	1	1
M147T349	OIPILFWXSMYKGL	05_200std_in_mice_liver	positive	1	1	1	1
M148T527	XOAAWQZATWQOTB	05_200std_in_mice_liver	positive	1	1	1	1
M148T539	OUYCCCASQSFEME	05_200std_in_mice_liver	positive	1	0	1	0
M148T709_2	WHUUTDBJXJRKMK	05_200std_in_mice_liver	positive	1	1	1	1
M148T456	COLNVLDHVKWLRT	05_200std_in_mice_liver	positive	1	1	1	1
M148T676	ZDXPYRJPNDTMRX	05_200std_in_mice_liver	positive	1	1	1	1
M148T349	OIPILFWXSMYKGL	05_200std_in_mice_liver	positive	1	1	1	1
M149T456	COLNVLDHVKWLRT	05_200std_in_mice_liver	positive	1	0	1	1
M149T710	WHUUTDBJXJRKMK	05_200std_in_mice_liver	positive	1	1	1	1
M149T675	ZDXPYRJPNDTMRX	05_200std_in_mice_liver	positive	1	1	1	1
M150T342	OPTASPLRGRRNAP	05_200std_in_mice_liver	positive	1	1	1	1
M150T188	RADKZDMFGJYCBB	05_200std_in_mice_liver	positive	1	1	1	1
M150T456	COLNVLDHVKWLRT	05_200std_in_mice_liver	positive	1	0	1	1
M150T709	WHUUTDBJXJRKMK	05_200std_in_mice_liver	positive	1	1	1	1
M152T469	NYHBQMYGNKIUIF	05_200std_in_mice_liver	positive	-1	0	1	1
M152T201	LXNHXLLTXMVWPM	05_200std_in_mice_liver	positive	1	1	1	1
M153T549	UBORTCNDUKBEOP	05_200std_in_mice_liver	positive	1	0	1	1
M153T481	ZBSGKPYXQINNGF	05_200std_in_mice_liver	positive	1	0	1	1
M153T143	JLQSXXWTCJPCBC	05_200std_in_mice_liver	positive	1	1	1	1
M153T203	LXNHXLLTXMVWPM	05_200std_in_mice_liver	positive	1	1	1	1
M154T549	UBORTCNDUKBEOP	05_200std_in_mice_liver	positive	1	0	1	1
M154T143	JLQSXXWTCJPCBC	05_200std_in_mice_liver	positive	1	1	1	1
M154T469	ROHFNLRQFUQHCH	05_200std_in_mice_liver	positive	1	0	1	0
M156T342	OPTASPLRGRRNAP	05_200std_in_mice_liver	positive	1	1	1	1
M156T486	KWIUHFFTVRNATP	05_200std_in_mice_liver	positive	1	1	1	1
M162T733	OYIFNHCXNCRBQI	05_200std_in_mice_liver	positive	1	1	1	1
M162T644_2	PHIQHXFUZVPYII	05_200std_in_mice_liver	positive	1	1	1	1
M163T733	OYIFNHCXNCRBQI	05_200std_in_mice_liver	positive	1	1	1	1
M163T644	PHIQHXFUZVPYII	05_200std_in_mice_liver	positive	1	1	1	1
M164T644	PHIQHXFUZVPYII	05_200std_in_mice_liver	positive	1	1	1	1
M165T539	OUYCCCASQSFEME	05_200std_in_mice_liver	positive	1	0	1	1
M165T644	PHIQHXFUZVPYII	05_200std_in_mice_liver	positive	1	1	1	1
M166T539	OUYCCCASQSFEME	05_200std_in_mice_liver	positive	1	0	1	1
M166T456_2	COLNVLDHVKWLRT	05_200std_in_mice_liver	positive	1	1	1	1
M166T289	KUBCEEMXQZUPDQ	05_200std_in_mice_liver	positive	1	1	1	1
M167T57	VHBFFQKBGNRLFZ	05_200std_in_mice_liver	positive	-1	0	-1	0
M167T456	COLNVLDHVKWLRT	05_200std_in_mice_liver	positive	1	1	1	1
M167T289	KUBCEEMXQZUPDQ	05_200std_in_mice_liver	positive	1	1	1	1
M168T189	RADKZDMFGJYCBB	05_200std_in_mice_liver	positive	1	1	1	1
M168T57	VHBFFQKBGNRLFZ	05_200std_in_mice_liver	positive	-1	0	-1	0
M168T456	COLNVLDHVKWLRT	05_200std_in_mice_liver	positive	1	1	1	1
M168T290	KUBCEEMXQZUPDQ	05_200std_in_mice_liver	positive	1	1	1	1
M170T630	CVSVTCORWBXHQV	05_200std_in_mice_liver	positive	1	1	1	1
M170T709	WHUUTDBJXJRKMK	05_200std_in_mice_liver	positive	1	1	1	1
M170T201	LXNHXLLTXMVWPM	05_200std_in_mice_liver	positive	1	1	1	1
M171T203	LXNHXLLTXMVWPM	05_200std_in_mice_liver	positive	1	1	1	1
M172T308	HCZHHEIFKROPDY	05_200std_in_mice_liver	positive	1	1	1	1
M172T497	DKEXFJVMVGETOO	05_200std_in_mice_liver	positive	1	0	-1	0
M173T783	AWUCVROLDVIAJX	05_200std_in_mice_liver	positive	1	1	1	1
M174T337	JTEJPPKMYBDEMY	05_200std_in_mice_liver	positive	1	0	1	1
M174T255_2	ZSTKHSQDNIGFLM	05_200std_in_mice_liver	positive	1	0	1	1
M175T337	JTEJPPKMYBDEMY	05_200std_in_mice_liver	positive	1	0	1	1
M175T255	ZSTKHSQDNIGFLM	05_200std_in_mice_liver	positive	1	0	1	1
M175T498	DKEXFJVMVGETOO	05_200std_in_mice_liver	positive	-1	0	1	0
M176T337	JTEJPPKMYBDEMY	05_200std_in_mice_liver	positive	1	0	1	1
M176T255	ZSTKHSQDNIGFLM	05_200std_in_mice_liver	positive	1	0	1	1
M181T478	ZBSGKPYXQINNGF	05_200std_in_mice_liver	positive	1	1	1	1
M182T478	ZBSGKPYXQINNGF	05_200std_in_mice_liver	positive	1	1	1	1
M182T539	OUYCCCASQSFEME	05_200std_in_mice_liver	positive	1	1	1	1
M183T539	OUYCCCASQSFEME	05_200std_in_mice_liver	positive	1	1	1	1
M184T732	OYIFNHCXNCRBQI	05_200std_in_mice_liver	positive	1	1	1	1
M184T919	YHHSONZFOIEMCP	05_200std_in_mice_liver	positive	-1	0	1	1
M184T477	GHOKWGTUZJEAQD	05_200std_in_mice_liver	positive	1	1	1	1
M185T676	ZDXPYRJPNDTMRX	05_200std_in_mice_liver	positive	1	1	1	1
M185T919	YHHSONZFOIEMCP	05_200std_in_mice_liver	positive	-1	0	1	1
M186T461	MBLBDJOUHNCFQT	05_200std_in_mice_liver	positive	1	0	1	1
M187T461	MBLBDJOUHNCFQT	05_200std_in_mice_liver	positive	1	0	1	1
M189T659	DTERQYGMUDWYAZ	05_200std_in_mice_liver	positive	1	1	1	1
M189T496	DKEXFJVMVGETOO	05_200std_in_mice_liver	positive	1	1	1	0
M190T308	HCZHHEIFKROPDY	05_200std_in_mice_liver	positive	1	1	1	1
M190T338	JTEJPPKMYBDEMY	05_200std_in_mice_liver	positive	-1	0	-1	0
M191T308	HCZHHEIFKROPDY	05_200std_in_mice_liver	positive	1	1	1	1
M191T337	JTEJPPKMYBDEMY	05_200std_in_mice_liver	positive	1	1	1	1
M192T709	WHUUTDBJXJRKMK	05_200std_in_mice_liver	positive	1	1	1	1
M192T463	LHQIJBMDNUYRAM	05_200std_in_mice_liver	positive	-1	0	1	1
M192T329	VPVOXUSPXFPWBN	05_200std_in_mice_liver	positive	-1	0	1	1
M192T337	JTEJPPKMYBDEMY	05_200std_in_mice_liver	positive	1	1	1	1
M195T783	AWUCVROLDVIAJX	05_200std_in_mice_liver	positive	1	1	1	1
M195T407	HSMNQINEKMPTIC	05_200std_in_mice_liver	positive	1	1	1	1
M196T401	HMLZLHKHNBLLJD	05_200std_in_mice_liver	positive	-1	0	-1	0
M197T401	HMLZLHKHNBLLJD	05_200std_in_mice_liver	positive	1	1	1	1
M198T401	HMLZLHKHNBLLJD	05_200std_in_mice_liver	positive	1	1	1	1
M200T644	PHIQHXFUZVPYII	05_200std_in_mice_liver	positive	1	1	1	1
M202T477	GHOKWGTUZJEAQD	05_200std_in_mice_liver	positive	1	1	1	1
M204T461	MBLBDJOUHNCFQT	05_200std_in_mice_liver	positive	1	0	1	1
M206T918	YHHSONZFOIEMCP	05_200std_in_mice_liver	positive	1	0	-1	0
M207T680	BTCSSZJGUNDROE	05_200std_in_mice_liver	positive	1	0	1	1
M208T630	CVSVTCORWBXHQV	05_200std_in_mice_liver	positive	1	1	1	1
M208T287	CBQJSKKFNMDLON	05_200std_in_mice_liver	positive	1	1	1	1
M209T287	CBQJSKKFNMDLON	05_200std_in_mice_liver	positive	1	1	1	1
M210T455	COLNVLDHVKWLRT	05_200std_in_mice_liver	positive	1	1	1	1
M212T308	HCZHHEIFKROPDY	05_200std_in_mice_liver	positive	1	1	1	1
M217T408	HSMNQINEKMPTIC	05_200std_in_mice_liver	positive	1	1	1	1
M218T408	HSMNQINEKMPTIC	05_200std_in_mice_liver	positive	1	1	1	1
M219T405	ZADWXFSZEAPBJS	05_200std_in_mice_liver	positive	1	0	1	1
M219T255_1	ZSTKHSQDNIGFLM	05_200std_in_mice_liver	positive	1	1	1	1
M220T463	LHQIJBMDNUYRAM	05_200std_in_mice_liver	positive	1	1	1	1
M220T330	VPVOXUSPXFPWBN	05_200std_in_mice_liver	positive	1	1	1	1
M220T477	GHOKWGTUZJEAQD	05_200std_in_mice_liver	positive	1	1	1	1
M220T255	ZSTKHSQDNIGFLM	05_200std_in_mice_liver	positive	1	1	1	1
M221T463	LHQIJBMDNUYRAM	05_200std_in_mice_liver	positive	1	1	1	1
M221T477	GHOKWGTUZJEAQD	05_200std_in_mice_liver	positive	1	1	1	1
M221T255	ZSTKHSQDNIGFLM	05_200std_in_mice_liver	positive	1	1	1	1
M222T461	MBLBDJOUHNCFQT	05_200std_in_mice_liver	positive	1	0	1	1
M222T477	GHOKWGTUZJEAQD	05_200std_in_mice_liver	positive	1	1	1	1
M223T57	VHBFFQKBGNRLFZ	05_200std_in_mice_liver	positive	1	1	1	1
M223T342	OPTASPLRGRRNAP	05_200std_in_mice_liver	positive	1	1	1	1
M224T57	VHBFFQKBGNRLFZ	05_200std_in_mice_liver	positive	1	1	1	1
M224T342	OPTASPLRGRRNAP	05_200std_in_mice_liver	positive	1	1	1	1
M225T57	VHBFFQKBGNRLFZ	05_200std_in_mice_liver	positive	1	1	1	1
M226T57	VHBFFQKBGNRLFZ	05_200std_in_mice_liver	positive	1	1	1	1
M227T281	DRTQHJPVMGBUCF	05_200std_in_mice_liver	positive	1	1	1	1
M227T479	YBJHBAHKTGYVGT	05_200std_in_mice_liver	positive	1	1	1	1
M228T364	CKTSBUTUHBMZGZ	05_200std_in_mice_liver	positive	1	1	1	1
M229T364	CKTSBUTUHBMZGZ	05_200std_in_mice_liver	positive	1	1	1	1
M230T288	CBQJSKKFNMDLON	05_200std_in_mice_liver	positive	1	1	1	1
M231T563	ONIBWKKTOPOVIA	05_200std_in_mice_liver	positive	1	1	1	1
M233T408	HSMNQINEKMPTIC	05_200std_in_mice_liver	positive	1	1	1	1
M235T486	KWIUHFFTVRNATP	05_200std_in_mice_liver	positive	1	1	1	1
M236T486	KWIUHFFTVRNATP	05_200std_in_mice_liver	positive	1	1	1	1
M237T486	KWIUHFFTVRNATP	05_200std_in_mice_liver	positive	1	1	1	1
M238T329	VPVOXUSPXFPWBN	05_200std_in_mice_liver	positive	1	1	1	1
M238T463	LHQIJBMDNUYRAM	05_200std_in_mice_liver	positive	1	1	1	1
M239T408	HSMNQINEKMPTIC	05_200std_in_mice_liver	positive	1	1	1	1
M239T463	LHQIJBMDNUYRAM	05_200std_in_mice_liver	positive	1	1	1	1
M240T463	LHQIJBMDNUYRAM	05_200std_in_mice_liver	positive	1	1	1	1
M241T405	ZADWXFSZEAPBJS	05_200std_in_mice_liver	positive	1	0	1	1
M241T752	MYYIAHXIVFADCU	05_200std_in_mice_liver	positive	1	1	1	1
M242T478	GHOKWGTUZJEAQD	05_200std_in_mice_liver	positive	1	1	1	1
M242T752	MYYIAHXIVFADCU	05_200std_in_mice_liver	positive	1	1	1	1
M243T478	GHOKWGTUZJEAQD	05_200std_in_mice_liver	positive	1	1	1	1
M244T460	MBLBDJOUHNCFQT	05_200std_in_mice_liver	positive	1	0	1	1
M244T429	UHDGCWIWMRVCDJ	05_200std_in_mice_liver	positive	1	1	1	1
M244T479	GHOKWGTUZJEAQD	05_200std_in_mice_liver	positive	1	1	1	1
M245T57_1	VHBFFQKBGNRLFZ	05_200std_in_mice_liver	positive	1	1	1	1
M245T282	DRTQHJPVMGBUCF	05_200std_in_mice_liver	positive	1	1	1	1
M245T460	MBLBDJOUHNCFQT	05_200std_in_mice_liver	positive	1	0	1	1
M245T479	YBJHBAHKTGYVGT	05_200std_in_mice_liver	positive	1	1	1	1
M245T429	UHDGCWIWMRVCDJ	05_200std_in_mice_liver	positive	1	1	1	1
M246T630	CVSVTCORWBXHQV	05_200std_in_mice_liver	positive	1	1	1	1
M246T282	DRTQHJPVMGBUCF	05_200std_in_mice_liver	positive	1	1	1	1
M246T461	MBLBDJOUHNCFQT	05_200std_in_mice_liver	positive	1	0	1	1
M246T479	YBJHBAHKTGYVGT	05_200std_in_mice_liver	positive	1	1	1	1
M247T282	DRTQHJPVMGBUCF	05_200std_in_mice_liver	positive	1	1	1	1
M248T381	JFLIEFSWGNOPJJ	05_200std_in_mice_liver	positive	1	0	-1	0
M249T382	JFLIEFSWGNOPJJ	05_200std_in_mice_liver	positive	1	0	1	1
M250T365	CKTSBUTUHBMZGZ	05_200std_in_mice_liver	positive	1	1	1	1
M251T526	XOAAWQZATWQOTB	05_200std_in_mice_liver	positive	-1	0	1	1
M251T365	CKTSBUTUHBMZGZ	05_200std_in_mice_liver	positive	1	1	1	1
M251T339	JTEJPPKMYBDEMY	05_200std_in_mice_liver	positive	1	1	1	1
M252T526	XOAAWQZATWQOTB	05_200std_in_mice_liver	positive	-1	0	1	1
M252T201	XGYIMTFOTBMPFP	05_200std_in_mice_liver	positive	1	1	1	1
M253T317	VGONTNSXDCQUGY	05_200std_in_mice_liver	positive	1	1	1	1
M253T129	RWQNBRDOKXIBIV	05_200std_in_mice_liver	positive	1	0	-1	0
M253T201	XGYIMTFOTBMPFP	05_200std_in_mice_liver	positive	1	1	1	1
M254T316	VGONTNSXDCQUGY	05_200std_in_mice_liver	positive	1	1	1	1
M254T128	RWQNBRDOKXIBIV	05_200std_in_mice_liver	positive	1	0	-1	0
M254T201	XGYIMTFOTBMPFP	05_200std_in_mice_liver	positive	1	1	1	1
M257T81	NBAKTGXDIBVZOO	05_200std_in_mice_liver	positive	-1	0	1	1
M257T486	KWIUHFFTVRNATP	05_200std_in_mice_liver	positive	1	1	1	1
M258T478	GHOKWGTUZJEAQD	05_200std_in_mice_liver	positive	1	1	1	1
M258T82	NBAKTGXDIBVZOO	05_200std_in_mice_liver	positive	-1	0	1	1
M258T486	KWIUHFFTVRNATP	05_200std_in_mice_liver	positive	1	1	1	1
M260T330	VPVOXUSPXFPWBN	05_200std_in_mice_liver	positive	1	1	1	1
M260T464	LHQIJBMDNUYRAM	05_200std_in_mice_liver	positive	1	1	1	1
M261T884	NBSCHQHZLSJFNQ	05_200std_in_mice_liver	positive	1	1	1	0
M261T464	LHQIJBMDNUYRAM	05_200std_in_mice_liver	positive	1	1	1	1
M262T281	DRTQHJPVMGBUCF	05_200std_in_mice_liver	positive	1	1	1	1
M263T281	DRTQHJPVMGBUCF	05_200std_in_mice_liver	positive	1	1	1	1
M263T469	ROHFNLRQFUQHCH	05_200std_in_mice_liver	positive	1	0	1	0
M264T469	ROHFNLRQFUQHCH	05_200std_in_mice_liver	positive	1	0	1	0
M265T381	JFLIEFSWGNOPJJ	05_200std_in_mice_liver	positive	1	1	1	1
M266T365	CKTSBUTUHBMZGZ	05_200std_in_mice_liver	positive	1	1	1	1
M266T429	UHDGCWIWMRVCDJ	05_200std_in_mice_liver	positive	1	1	1	1
M266T381	JFLIEFSWGNOPJJ	05_200std_in_mice_liver	positive	1	1	1	1
M267T281	DRTQHJPVMGBUCF	05_200std_in_mice_liver	positive	1	1	1	1
M267T479	YBJHBAHKTGYVGT	05_200std_in_mice_liver	positive	1	1	1	1
M267T429	UHDGCWIWMRVCDJ	05_200std_in_mice_liver	positive	1	1	1	1
M267T381	JFLIEFSWGNOPJJ	05_200std_in_mice_liver	positive	1	1	1	1
M268T282	DRTQHJPVMGBUCF	05_200std_in_mice_liver	positive	1	1	1	1
M268T526	XOAAWQZATWQOTB	05_200std_in_mice_liver	positive	-1	0	1	1
M268T479	YBJHBAHKTGYVGT	05_200std_in_mice_liver	positive	1	1	1	1
M268T407	YKBGVTZYEHREMT	05_200std_in_mice_liver	positive	1	1	1	1
M268T299	OIRDTQYFTABQOQ	05_200std_in_mice_liver	positive	1	1	1	1
M269T387	UGQMRVRMYYASKQ	05_200std_in_mice_liver	positive	1	1	1	1
M269T299	OIRDTQYFTABQOQ	05_200std_in_mice_liver	positive	1	1	1	1
M270T387	UGQMRVRMYYASKQ	05_200std_in_mice_liver	positive	1	1	1	1
M270T300	OIRDTQYFTABQOQ	05_200std_in_mice_liver	positive	1	1	1	1
M273T527	XOAAWQZATWQOTB	05_200std_in_mice_liver	positive	-1	0	1	1
M273T295	FDGQSTZJBFJUBT	05_200std_in_mice_liver	positive	-1	0	1	1
M273T486	KWIUHFFTVRNATP	05_200std_in_mice_liver	positive	1	0	1	1
M274T295	FDGQSTZJBFJUBT	05_200std_in_mice_liver	positive	-1	0	1	1
M274T81	NBAKTGXDIBVZOO	05_200std_in_mice_liver	positive	-1	0	1	1
M275T317	VGONTNSXDCQUGY	05_200std_in_mice_liver	positive	1	1	1	1
M275T294	FDGQSTZJBFJUBT	05_200std_in_mice_liver	positive	-1	0	1	1
M275T80	NBAKTGXDIBVZOO	05_200std_in_mice_liver	positive	-1	0	1	1
M276T330	VPVOXUSPXFPWBN	05_200std_in_mice_liver	positive	1	1	1	1
M276T464	LHQIJBMDNUYRAM	05_200std_in_mice_liver	positive	1	1	1	1
[truncated: 1,454 more rows]

## Sheet: Figure 3b
Figure 3b (left panel)			Figure 3b (right panel)
group	num		biotransformation	n
seed	39		HO3P	24
msms	69		O3S	10
abiotic	700		O	7
			C6H8O6	6
			H2O	3
			C3H5NO	2
			C4H4O3	1
			CO2	1

## Sheet: Figure 3c
Figure 3c (left panel)			Figure 3c (right panel)
group	num		biotransformation	n
seed	41		C6H8O6	47
msms	106		O3S	44
abiotic	741		HO3P	30
			O	17
			H2O	11
			C2H2O	4
			CH3	4
			C2H3NO	3
			C4H4O3	2
			C10H10N4O3	1
			C3H5NO	1
			C6H10O4	1
			C6H9O6	1
			H2	1

## Sheet: Figure 3d-f
Figure 3d-i
Figure 3d
from	to	reaction	reaction_id	enzyme	from_formula	to_formula
L0019	Exd000182	Dephosphorylation of phosphate monoester;Dephosphorylation of 5'-ribonucleotide	BTMR0532;BTMR0536	EC 3.1.3.1;EC 3.1.3.2;EC 3.1.3.5	C10H13N4O8P	C10H12N4O5
Exd000182	Exd006669	Hydrolysis of cyclic secondary carboxamide	BTMR0093	EC 3.5.2.X	C10H12N4O5	C10H14N4O6
Exd000182	Exd006670	Alkyl-OH-glucuronidation	BTMR0165	EC 2.4.1.17	C10H12N4O5	C16H20N4O11
Exd000182	Exd006671	Alkyl-OH-glucuronidation	BTMR0165	EC 2.4.1.17	C10H12N4O5	C16H20N4O11
Exd000182	Exd006672	Alkyl-OH-glucuronidation	BTMR0165	EC 2.4.1.17	C10H12N4O5	C16H20N4O11
Exd000182	Exd006673	Sulfation of primary alcohol	BTMR0501	EC 2.8.2.2	C10H12N4O5	C10H12N4O8S
Exd000182	Exd006674	Sulfation of secondary alcohol	BTMR0502	EC 2.8.2.2	C10H12N4O5	C10H12N4O8S
Exd000182	Exd006675	Sulfation of secondary alcohol	BTMR0502	EC 2.8.2.2	C10H12N4O5	C10H12N4O8S
Figure 3e
from	to	ms2_score	edge_value	edge_label
M267T372_NEG	M347T406_NEG	0.952378	0.9524	ms2_sim
M267T372_NEG	M347T826_NEG	0.998423	0.9984	ms2_sim
M267T372_NEG	M347T406_NEG	0.952378	O3S	rp
M267T372_NEG	M347T826_NEG	0.998423	HO3P	rp
Figure 3i
from	to	ms2_score	edge_value	edge_label
M267T372	M347T406	0.952378	0.9524	ms2_sim
M267T372	M347T826	0.998423	0.9984	ms2_sim
M267T372	M347T406	0.952378	O3S	rp
M267T372	M347T826	0.998423	HO3P	rp
M267T372	M92T372	-1	ISF	peak_correlation
M267T372	M135T372	-1	ISF	peak_correlation
M135T372	M136T372	-1	[M+1]	peak_correlation
M267T372	M267T372	-1	[M-H]-	peak_correlation
M267T372	M268T372	-1	[M+1]	peak_correlation
M267T372	M269T372	-1	[M+2]	peak_correlation
M267T372	M270T372	-1	[M+3]	peak_correlation
M267T372	M289T373	-1	[M+Na-2H]-	peak_correlation
M267T372	M303T372	-1	[M+Cl]-	peak_correlation
M303T372	M304T372	-1	[M+1]	peak_correlation
M267T372	M535T372	-1	[2M-H]-	peak_correlation
M535T372	M536T372	-1	[M+1]	peak_correlation
M535T372	M537T372	-1	[M+2]	peak_correlation
M267T372	M557T372	-1	[2M+Na-2H]-	peak_correlation
M557T372	M558T372	-1	[M+1]	peak_correlation
M267T372	M803T372	-1	[3M-H]-	peak_correlation
M267T372	M825T372	-1	[3M+Na-2H]-	peak_correlation
M347T406	M111T408_1	-1	ISF	peak_correlation
M347T406	M347T406	-1	[M-H]-	peak_correlation
M347T406	M348T406	-1	[M+1]	peak_correlation
M347T826	M347T826	-1	[M-H]-	peak_correlation
M347T826	M348T826	-1	[M+1]	peak_correlation
M347T826	M349T826	-1	[M+2]	peak_correlation
M347T826	M350T826	-1	[M+3]	peak_correlation
M347T826	M385T826	-1	[M+K-2H]-	peak_correlation
M347T826	M695T827	-1	[2M-H]-	peak_correlation
M695T827	M696T826	-1	[M+1]	peak_correlation
M695T827	M697T825_1	-1	[M+2]	peak_correlation
M347T826	M1043T825	-1	[3M-H]-	peak_correlation

## Sheet: Figure 3i
Figure 3i
raw data								Summary table
peak_name	ion_mode	standard_validation	spectra_DB_validation	insilico_msms_validation				name	n
M102T626	pos	FALSE	FALSE	FALSE				standard_validation	28
M118T640	neg	TRUE	TRUE	TRUE				spectra_DB_validation	53
M120T641	pos	TRUE	TRUE	TRUE				insilico_msms_validation	165
M120T705	pos	FALSE	TRUE	TRUE
M120T613	pos	FALSE	FALSE	TRUE
M120T626	pos	TRUE	TRUE	TRUE
M120T440_2	pos	FALSE	TRUE	TRUE
M138T760	pos	FALSE	FALSE	FALSE
M140T702	neg	FALSE	FALSE	FALSE
M142T573	pos	FALSE	FALSE	TRUE
M154T693	neg	TRUE	TRUE	TRUE
M154T679	neg	TRUE	TRUE	TRUE
M156T804	pos	FALSE	TRUE	TRUE
M156T703	pos	TRUE	TRUE	TRUE
M156T683	pos	TRUE	TRUE	TRUE
M156T511	pos	FALSE	FALSE	TRUE
M161T459	neg	FALSE	TRUE	TRUE
M162T426	pos	FALSE	FALSE	TRUE
M162T578	pos	TRUE	TRUE	TRUE
M163T541	pos	FALSE	FALSE	FALSE
M163T460	pos	FALSE	FALSE	TRUE
M163T509	pos	FALSE	FALSE	TRUE
M164T173	neg	FALSE	FALSE	FALSE
M166T237	pos	FALSE	TRUE	TRUE
M170T680	pos	TRUE	TRUE	TRUE
M175T473	neg	FALSE	FALSE	TRUE
M175T445	neg	FALSE	FALSE	TRUE
M176T233	neg	FALSE	FALSE	FALSE
M176T584	neg	FALSE	FALSE	TRUE
M178T682	pos	TRUE	TRUE	TRUE
M178T639	neg	FALSE	TRUE	TRUE
M179T485	neg	FALSE	TRUE	TRUE
M179T503	neg	FALSE	TRUE	TRUE
M180T570	pos	TRUE	TRUE	TRUE
M180T701	pos	FALSE	TRUE	TRUE
M180T647	pos	FALSE	TRUE	TRUE
M180T632	pos	FALSE	TRUE	TRUE
M182T174	neg	FALSE	TRUE	TRUE
M194T347	neg	FALSE	TRUE	TRUE
M194T289	neg	FALSE	TRUE	TRUE
M196T503	neg	FALSE	FALSE	TRUE
M197T424	pos	FALSE	FALSE	FALSE
M198T508	pos	FALSE	FALSE	TRUE
M198T526	pos	FALSE	FALSE	TRUE
M202T580	pos	FALSE	FALSE	TRUE
M202T648	pos	FALSE	FALSE	TRUE
M203T380_1	pos	FALSE	FALSE	TRUE
M203T459	pos	FALSE	FALSE	TRUE
M204T172	neg	FALSE	TRUE	TRUE
M205T525	pos	FALSE	FALSE	TRUE
M210T290_1	neg	FALSE	FALSE	TRUE
M215T307	neg	FALSE	FALSE	TRUE
M217T343	neg	FALSE	FALSE	TRUE
M218T576	pos	FALSE	FALSE	TRUE
M221T527	pos	FALSE	FALSE	TRUE
M228T355	pos	TRUE	TRUE	TRUE
M232T289	neg	FALSE	FALSE	FALSE
M233T437	neg	FALSE	FALSE	TRUE
M239T535_2	neg	FALSE	FALSE	TRUE
M239T540	neg	FALSE	TRUE	TRUE
M239T524	neg	FALSE	TRUE	TRUE
M239T748	neg	TRUE	TRUE	TRUE
M243T843	pos	TRUE	TRUE	TRUE
M243T862	pos	TRUE	TRUE	TRUE
M243T904	pos	FALSE	FALSE	FALSE
M250T237	neg	FALSE	FALSE	TRUE
M252T300	pos	FALSE	TRUE	TRUE
M252T361	pos	FALSE	TRUE	TRUE
M253T348	pos	FALSE	FALSE	TRUE
M257T540	pos	FALSE	FALSE	TRUE
M259T903	neg	FALSE	FALSE	FALSE
M259T844	neg	TRUE	TRUE	TRUE
M259T862	neg	TRUE	TRUE	TRUE
M259T881	neg	TRUE	TRUE	TRUE
M261T881	pos	TRUE	TRUE	TRUE
M266T393	neg	FALSE	FALSE	TRUE
M267T372	neg	TRUE	TRUE	TRUE
M268T289	pos	FALSE	FALSE	TRUE
M269T397	pos	TRUE	TRUE	TRUE
M269T290	pos	FALSE	TRUE	TRUE
M269T373	pos	TRUE	TRUE	TRUE
M269T300	pos	FALSE	FALSE	TRUE
M281T846_2	neg	TRUE	TRUE	TRUE
M282T454	neg	TRUE	TRUE	TRUE
M284T454	pos	TRUE	TRUE	TRUE
M285T537_2	neg	FALSE	FALSE	TRUE
M285T450	neg	FALSE	FALSE	TRUE
M289T306	neg	FALSE	TRUE	TRUE
M305T863	neg	FALSE	FALSE	TRUE
M313T761	neg	FALSE	FALSE	TRUE
M313T491	neg	FALSE	FALSE	TRUE
M319T869	neg	TRUE	TRUE	TRUE
M321T631	neg	FALSE	FALSE	TRUE
M326T288	neg	FALSE	FALSE	TRUE
M327T300	neg	FALSE	FALSE	TRUE
M327T358	neg	FALSE	FALSE	TRUE
M329T664	neg	FALSE	FALSE	TRUE
M339T880	neg	FALSE	FALSE	TRUE
M341T735	neg	FALSE	FALSE	TRUE
M341T750	neg	FALSE	FALSE	TRUE
M345T440	neg	FALSE	FALSE	TRUE
M346T873	neg	FALSE	FALSE	TRUE
M346T669	neg	FALSE	FALSE	TRUE
M346T793	neg	FALSE	FALSE	TRUE
M346T744	neg	FALSE	FALSE	TRUE
M347T406	neg	FALSE	FALSE	TRUE
M348T909	pos	FALSE	FALSE	TRUE
M348T886	pos	FALSE	FALSE	TRUE
M349T406	pos	FALSE	FALSE	TRUE
M351T893	neg	FALSE	FALSE	TRUE
M351T829	neg	FALSE	FALSE	TRUE
M351T655	pos	FALSE	FALSE	TRUE
M353T773_2	neg	FALSE	FALSE	TRUE
M357T524	neg	FALSE	FALSE	TRUE
M357T542	neg	FALSE	FALSE	TRUE
M359T179	pos	FALSE	TRUE	TRUE
M362T819	neg	FALSE	TRUE	TRUE
M362T795	neg	FALSE	TRUE	TRUE
M362T858	neg	FALSE	FALSE	TRUE
M364T818	pos	TRUE	TRUE	TRUE
M364T858	pos	TRUE	TRUE	TRUE
M364T796	pos	FALSE	FALSE	TRUE
M365T801	neg	FALSE	FALSE	TRUE
M365T834	neg	FALSE	FALSE	TRUE
M365T684	neg	FALSE	FALSE	TRUE
M365T780	neg	FALSE	FALSE	TRUE
M365T668	pos	FALSE	FALSE	TRUE
M369T687	neg	FALSE	FALSE	TRUE
M370T796	pos	FALSE	FALSE	TRUE
M370T745	pos	FALSE	FALSE	TRUE
M370T661	neg	FALSE	FALSE	TRUE
M381T931	pos	FALSE	FALSE	TRUE
M383T724	pos	FALSE	FALSE	TRUE
M385T823	neg	FALSE	FALSE	TRUE
M399T750	neg	FALSE	FALSE	TRUE
M401T753_2	pos	FALSE	FALSE	TRUE
M413T675	neg	FALSE	FALSE	TRUE
M425T821	neg	FALSE	FALSE	TRUE
M426T695	neg	FALSE	FALSE	TRUE
M426T775	neg	FALSE	FALSE	TRUE
M426T669_2	neg	FALSE	FALSE	TRUE
M427T787	neg	FALSE	FALSE	TRUE
M428T694	pos	FALSE	FALSE	TRUE
M428T775	pos	FALSE	FALSE	TRUE
M433T203	neg	FALSE	TRUE	TRUE
M442T691	neg	FALSE	FALSE	TRUE
M445T828	neg	FALSE	FALSE	TRUE
M445T669	pos	FALSE	FALSE	TRUE
M451T710	neg	FALSE	FALSE	TRUE
M455T796	neg	FALSE	FALSE	TRUE
M458T789	neg	FALSE	FALSE	TRUE
M459T845	neg	FALSE	FALSE	TRUE
M459T822	neg	FALSE	FALSE	TRUE
M460T857	neg	FALSE	FALSE	TRUE
M461T821	pos	FALSE	FALSE	TRUE
M473T832	neg	FALSE	FALSE	TRUE
M479T945	neg	FALSE	FALSE	TRUE
M479T918	neg	FALSE	FALSE	TRUE
M502T769	neg	FALSE	FALSE	TRUE
M508T886	pos	FALSE	FALSE	TRUE
M518T880	neg	FALSE	FALSE	TRUE
M518T799	neg	FALSE	FALSE	TRUE
M543T822	neg	FALSE	FALSE	TRUE
M554T928	neg	FALSE	FALSE	TRUE
M557T708	neg	FALSE	FALSE	TRUE
M560T755	neg	FALSE	FALSE	TRUE
M560T785	neg	FALSE	FALSE	TRUE
M578T792_2	pos	FALSE	FALSE	TRUE
M579T893_2	neg	FALSE	FALSE	TRUE
M635T736	neg	FALSE	FALSE	TRUE
M661T801	neg	FALSE	FALSE	TRUE
M694T825	neg	FALSE	FALSE	TRUE
M715T797	neg	FALSE	FALSE	TRUE
M733T801	neg	FALSE	FALSE	TRUE
M811T824	neg	FALSE	FALSE	TRUE

## Sheet: Figure 4a
Figure 4a (left panel)			Figure 4b (right panel)
group	number		label	value
seed	173		known	293
msms	927		unknown	634
abiotic	3301

## Sheet: Figure 4b
Figure 4b
raw data																	summary table
peak_name	mz	rt	id_kegg	formula	adduct	isotope	confidence_level	peak_group_id	num_peaks	vali_insilico	vali_metfrag	vali_cfmid	vali_msfinder				Group	Validation	n
M119T225_POS	119.052	224.9	KeggExd018837	C8H8O2	[M-H2O+H]+	[M]	level3.2	[202]	3	FALSE	FALSE	FALSE	FALSE				cfmid	FALSE	198
M119T281_2_POS	119.085	280.6	KeggExd007949	C9H12O	[M-H2O+H]+	[M]	level3.2	[204]	8	TRUE	TRUE	TRUE	TRUE				cfmid	TRUE	95
M119T418_POS	119.085	418.4	KeggExd062750	C4H7NO2	[M+NH4]+	[M]	level3.2	[203]	4	TRUE	FALSE	FALSE	TRUE				metfrag	FALSE	87
M120T319_POS	120.08	319.4	KeggExd147046	C8H11NO	[M-H2O+H]+	[M]	level3.2	[208]	2	TRUE	TRUE	TRUE	TRUE				metfrag	TRUE	206
M121T369_POS	121.1	368.7	KeggExd062747	C4H9NO2	[M+NH4]+	[M]	level3.2	[210]	1	TRUE	FALSE	FALSE	TRUE				msfinder	FALSE	97
M124T355_POS	124.039	355.5	KeggExd019532	C6H7NO3	[M-H2O+H]+	[M]	level3.2	[212]	5	TRUE	TRUE	FALSE	TRUE				msfinder	TRUE	196
M126T303_POS	126.054	302.8	KeggExd062747	C4H9NO2	[M+Na]+	[M]	level3.2	[216]	3	TRUE	FALSE	FALSE	TRUE				insilico_msms (any)	FALSE	56
M126T407_POS	126.054	406.7	KeggExd028783	C6H9NO3	[M-H2O+H]+	[M]	level3.2	[217]	1	FALSE	FALSE	FALSE	FALSE				insilico_msms (any)	TRUE	237
M126T460_POS	126.054	459.9	KeggExd062747	C4H9NO2	[M+Na]+	[M]	level3.2	[218]	2	TRUE	FALSE	FALSE	TRUE
M138T404_POS	138.091	404	KeggExd147046	C8H11NO	[M+H]+	[M]	level3.2	[262]	1	TRUE	TRUE	TRUE	TRUE
M143T311_POS	143.081	311.1	KeggExd007826	C6H7NO2	[M+NH4]+	[M]	level3.2	[283]	3	TRUE	TRUE	TRUE	TRUE
M143T455_POS	143.07	454.5	KeggExd024979	C5H14NS	[M+Na]+	[M]	level3.2	[282]	6	FALSE	FALSE	FALSE	FALSE
M144T405_POS	144.064	405.4	KeggExd028783	C6H9NO3	[M+H]+	[M]	level3.2	[289]	3	TRUE	TRUE	FALSE	TRUE
M144T469_POS	144.064	469.4	KeggExd028784;KeggExd028783	C6H9NO3;C6H9NO3	[M+H]+;[M+H]+	[M];[M]	level3.2;level3.2	[285]	2	TRUE	TRUE	TRUE	TRUE
M144T555_POS	144.065	554.7	KeggExd028784	C6H9NO3	[M+H]+	[M]	level3.2	[287]	8	TRUE	TRUE	FALSE	TRUE
M148T524_POS	148.096	523.9	KeggExd030614	C6H13NO3	[M+H]+	[M]	level3.2	[309]	2	TRUE	TRUE	TRUE	TRUE
M148T710_POS	148.096	709.9	KeggExd030614	C6H13NO3	[M+H]+	[M]	level3.2	[308]	3	TRUE	TRUE	TRUE	TRUE
M151T386_POS	151.074	386.1	KeggExd110883	C9H10O2	[M+H]+	[M]	level3.2	[317]	6	TRUE	TRUE	FALSE	TRUE
M153T254_POS	153.057	253.5	KeggExd110161	C8H8O3	[M+H]+	[M]	level3.2	[331]	4	TRUE	TRUE	TRUE	TRUE
M153T382_POS	153.09	381.6	KeggExd110185	C9H12O2	[M+H]+	[M]	level3.2	[332]	3	FALSE	FALSE	FALSE	FALSE
M157T261_POS	157.096	260.7	KeggExd124920	C7H9NO2	[M+NH4]+	[M]	level3.2	[356]	1	TRUE	TRUE	FALSE	TRUE
M161T325_POS	161.059	324.5	KeggExd064092;KeggExd062459;KeggExd022753;KeggExd062460	C8H10O2;C8H10O2;C8H10O2;C8H10O2	[M+Na]+;[M+Na]+;[M+Na]+;[M+Na]+	[M];[M];[M];[M]	level3.2;level3.2;level3.2;level3.2	[369]	5	TRUE	TRUE	TRUE	TRUE
M163T299_POS	163.041	299.4	KeggExd099475	C6H10O3S	[M+H]+	[M]	level3.2	[383]	6	TRUE	TRUE	FALSE	TRUE
M164T302_POS	164.106	301.9	KeggExd068638	C10H13NO	[M+H]+	[M]	level3.2	[395]	3	TRUE	FALSE	TRUE	TRUE
M164T645_1_POS	164.091	645	KeggExd062696	C6H13NO4	[M+H]+	[M]	level3.2	[394]	2	TRUE	TRUE	FALSE	TRUE
M168T258_POS	168.065	257.6	KeggExd124919;KeggExd086594;KeggExd007829;KeggExd086583	C8H9NO3;C8H9NO3;C8H9NO3;C8H9NO3	[M+H]+;[M+H]+;[M+H]+;[M+H]+	[M];[M];[M];[M]	level3.2;level3.2;level3.2;level3.2	[411]	3	TRUE	TRUE	TRUE	TRUE
M168T459_POS	168.065	458.6	KeggExd028786;KeggExd062694	C6H11NO3;C6H11NO3	[M+Na]+;[M+Na]+	[M];[M]	level3.2;level3.2	[413]	1	TRUE	TRUE	FALSE	TRUE
M169T409_POS	169.048	408.7	KeggExd002194	C8H8O4	[M+H]+	[M]	level3.2	[418]	5	FALSE	FALSE	FALSE	FALSE
M173T261_POS	173.042	261.1	KeggExd124186	C7H8O5	[M+H]+	[M]	level3.2	[440]	1	TRUE	TRUE	FALSE	TRUE
M175T253_POS	175.039	253.3	KeggExd110161	C8H8O3	[M+Na]+	[M]	level3.2	[451]	3	FALSE	FALSE	FALSE	FALSE
M177T374_POS	177.053	374.3	KeggExd030261	C8H10O3	[M+Na]+	[M]	level3.2	[458]	1	TRUE	TRUE	FALSE	TRUE
M177T390_POS	177.032	389.9	KeggExd062459;KeggExd022753;KeggExd062460	C8H10O2;C8H10O2;C8H10O2	[M+K]+;[M+K]+;[M+K]+	[M];[M];[M]	level3.2;level3.2;level3.2	[455]	2	TRUE	TRUE	FALSE	TRUE
M177T560_POS	177.086	559.8	KeggExd019488	C6H9NO4	[M+NH4]+	[M]	level3.2	[462]	4	TRUE	TRUE	FALSE	TRUE
M178T456_POS	178.052	455.5	KeggExd005533;KeggExd001791	C9H9NO4;C9H9NO4	[M-H2O+H]+;[M-H2O+H]+	[M];[M]	level3.2;level3.2	[463]	4	TRUE	FALSE	FALSE	TRUE
M178T550_POS	178.052	550.3	KeggExd135411	C7H9NO3	[M+Na]+	[M]	level3.2	[465]	3	FALSE	FALSE	FALSE	FALSE
M180T428_POS	180.067	428.2	KeggExd099475	C6H10O3S	[M+NH4]+	[M]	level3.2	[474]	4	TRUE	TRUE	FALSE	TRUE
M180T492_POS	180.065	491.8	KeggExd005242	C9H9NO3	[M+H]+	[M]	level3.2	[473]	5	TRUE	TRUE	TRUE	TRUE
M182T440_POS	182.044	440.3	KeggExd031565	C6H9NO4	[M+Na]+	[M]	level3.2	[483]	3	TRUE	FALSE	FALSE	TRUE
M183T446_POS	183.064	445.9	KeggExd009460	C9H10O4	[M+H]+	[M]	level3.2	[493]	2	FALSE	FALSE	FALSE	FALSE
M184T398_POS	184.059	398.4	KeggExd065672	C8H9NO4	[M+H]+	[M]	level3.2	[495]	9	TRUE	TRUE	TRUE	TRUE
M185T217_2_POS	185.091	217.3	KeggExd124919;KeggExd086594	C8H9NO3;C8H9NO3	[M+NH4]+;[M+NH4]+	[M];[M]	level3.2;level3.2	[503]	6	TRUE	TRUE	FALSE	TRUE
M186T257_POS	186.075	257.5	KeggExd002194;KeggExd063373	C8H8O4;C8H8O4	[M+NH4]+;[M+NH4]+	[M];[M]	level3.2;level3.2	[504]	6	TRUE	TRUE	FALSE	TRUE
M186T338_POS	186.075	338.3	KeggExd063373	C8H8O4	[M+NH4]+	[M]	level3.2	[505]	4	TRUE	TRUE	FALSE	TRUE
M186T399_POS	186.111	398.5	KeggExd030266;KeggExd048287	C9H12O3;C9H12O3	[M+NH4]+;[M+NH4]+	[M];[M]	level3.2;level3.2	[507]	5	TRUE	FALSE	FALSE	TRUE
M186T407_POS	186.075	407.4	KeggExd002194	C8H8O4	[M+NH4]+	[M]	level3.2	[506]	3	TRUE	FALSE	FALSE	TRUE
M191T333_POS	191.069	332.8	KeggExd048287;KeggExd030266	C9H12O3;C9H12O3	[M+Na]+;[M+Na]+	[M];[M]	level3.2;level3.2	[532]	5	TRUE	TRUE	FALSE	TRUE
M194T431_POS	194.08	430.8	KeggExd003180;KeggExd003181	C10H13NO4;C10H13NO4	[M-H2O+H]+;[M-H2O+H]+	[M];[M]	level3.2;level3.2	[545]	2	FALSE	FALSE	FALSE	FALSE
M196T388_POS	196.059	387.9	KeggExd005533;KeggExd001791	C9H9NO4;C9H9NO4	[M+H]+;[M+H]+	[M];[M]	level3.2;level3.2	[552]	12	TRUE	TRUE	TRUE	TRUE
M196T420_POS	196.059	420.3	KeggExd005533;KeggExd001791	C9H9NO4;C9H9NO4	[M+H]+;[M+H]+	[M];[M]	level3.2;level3.2	[555]	6	TRUE	TRUE	TRUE	TRUE
M200T447_POS	200.09	447.1	KeggExd009460	C9H10O4	[M+NH4]+	[M]	level3.2	[580]	1	TRUE	FALSE	FALSE	TRUE
M202T267_POS	202.085	267.4	KeggExd004170	C10H13NO2	[M+Na]+	[M]	level3.2	[589]	2	TRUE	TRUE	FALSE	TRUE
M203T794_POS	203.065	794	KeggExd062749	C4H11NO5S	[M+NH4]+	[M]	level3.2	[595]	1	TRUE	TRUE	FALSE	FALSE
M206T337_POS	206.044	337.1	KeggExd012883;KeggExd012880;KeggExd005182	C7H8O4S;C7H8O4S;C7H8O4S	[M+NH4]+;[M+NH4]+;[M+NH4]+	[M];[M];[M]	level3.2;level3.2;level3.2	[607]	3	TRUE	TRUE	FALSE	TRUE
M207T386_1_POS	207.041	386.1	KeggExd030266;KeggExd048287	C9H12O3;C9H12O3	[M+K]+;[M+K]+	[M];[M]	level3.2;level3.2	[608]	1	FALSE	FALSE	FALSE	FALSE
M210T334_POS	210.075	334.2	KeggExd023364;KeggExd021375;KeggExd085675;KeggExd085776;KeggExd020151	C10H11NO4;C10H11NO4;C10H11NO4;C10H11NO4;C10H11NO4	[M+H]+;[M+H]+;[M+H]+;[M+H]+;[M+H]+	[M];[M];[M];[M];[M]	level3.2;level3.2;level3.2;level3.2;level3.2	[624]	11	TRUE	TRUE	TRUE	TRUE
M212T365_POS	212.09	364.8	KeggExd003180;KeggExd003181	C10H13NO4;C10H13NO4	[M+H]+;[M+H]+	[M];[M]	level3.2;level3.2	[630]	1	TRUE	TRUE	FALSE	TRUE
M212T704_POS	212.075	704.1	KeggExd110297	C6H10O7	[M+NH4]+	[M]	level3.2	[629]	2	FALSE	FALSE	FALSE	FALSE
M213T302_POS	213.086	301.8	KeggExd001791;KeggExd005533	C9H9NO4;C9H9NO4	[M+NH4]+;[M+NH4]+	[M];[M]	level3.2;level3.2	[637]	3	FALSE	FALSE	FALSE	FALSE
M213T490_POS	213.086	490.5	KeggExd005533	C9H9NO4	[M+NH4]+	[M]	level3.2	[636]	4	FALSE	FALSE	FALSE	FALSE
M213T519_POS	213.014	519.1	KeggExd009647	C5H11O8P	[M-H2O+H]+	[M]	level3.2	[634]	4	TRUE	FALSE	FALSE	TRUE
M214T633_POS	214.07	633.2	KeggExd038149;KeggExd038200	C9H13NO6;C9H13NO6	[M-H2O+H]+;[M-H2O+H]+	[M];[M]	level3.2;level3.2	[641]	3	FALSE	FALSE	FALSE	FALSE
M214T841_POS	214.033	841.3	KeggExd009549	C5H11NO6S	[M+H]+	[M]	level3.2	[640]	1	TRUE	FALSE	FALSE	TRUE
M215T265_POS	215.101	264.9	KeggExd083350	C12H16O2	[M+Na]+	[M]	level3.2	[645]	2	TRUE	TRUE	TRUE	TRUE
M217T250_POS	217.015	249.5	KeggExd068360;KeggExd064094;KeggExd028564	C8H8O5S;C8H8O5S;C8H8O5S	[M+H]+;[M+H]+;[M+H]+	[M];[M];[M]	level3.2;level3.2;level3.2	[648]	2	TRUE	TRUE	TRUE	TRUE
M217T703_POS	217.03	703.2	KeggExd110297	C6H10O7	[M+Na]+	[M]	level3.2	[649]	6	TRUE	FALSE	FALSE	TRUE
M218T387_POS	218.041	387.3	KeggExd005533;KeggExd001791	C9H9NO4;C9H9NO4	[M+Na]+;[M+Na]+	[M];[M]	level3.2;level3.2	[654]	9	TRUE	TRUE	TRUE	TRUE
M218T420_POS	218.041	420.3	KeggExd005533;KeggExd001791	C9H9NO4;C9H9NO4	[M+Na]+;[M+Na]+	[M];[M]	level3.2;level3.2	[655]	2	FALSE	FALSE	FALSE	FALSE
M219T606_POS	218.992	606.3	KeggExd001794	C7H6O6S	[M+H]+	[M]	level3.2	[661]	1	TRUE	FALSE	FALSE	TRUE
M220T338_POS	220.062	338.3	KeggExd133047	C9H11NO4	[M+Na]+	[M]	level3.2	[669]	6	FALSE	FALSE	FALSE	FALSE
M220T392_POS	220.095	391.7	KeggExd007045	C10H15NO3	[M+Na]+	[M]	level3.2	[672]	2	TRUE	TRUE	FALSE	TRUE
M225T678_POS	225.009	677.9	KeggExd028796;KeggExd028797;KeggExd018526	C6H10O8S;C6H10O8S;C6H10O8S	[M-H2O+H]+;[M-H2O+H]+;[M-H2O+H]+	[M];[M];[M]	level3.2;level3.2;level3.2	[691]	3	TRUE	FALSE	FALSE	TRUE
M226T257_POS	226.067	257.4	KeggExd001927;KeggExd002200	C10H11NO5;C10H11NO5	[M+H]+;[M+H]+	[M];[M]	level3.2;level3.2	[693]	1	TRUE	TRUE	FALSE	TRUE
M227T538_POS	227.173	537.8	KeggExd141075	C12H24N2O3	[M-H2O+H]+	[M]	level3.2	[698]	6	TRUE	TRUE	TRUE	TRUE
M229T430_POS	229.117	429.6	KeggExd003180;KeggExd003181	C10H13NO4;C10H13NO4	[M+NH4]+;[M+NH4]+	[M];[M]	level3.2;level3.2	[709]	1	TRUE	TRUE	FALSE	TRUE
M229T733_POS	229.081	733.3	KeggExd148943	C8H14N4O3S	[M-H2O+H]+	[M]	level3.2	[707]	1	TRUE	TRUE	FALSE	FALSE
M230T308_POS	230.047	308.4	KeggExd131850;KeggExd131851	C9H13NO5S;C9H13NO5S	[M-H2O+H]+;[M-H2O+H]+	[M];[M]	level3.2;level3.2	[711]	1	TRUE	TRUE	FALSE	TRUE
M230T630_POS	230.075	630.1	KeggExd055847	C6H12O6S	[M+NH4]+	[M]	level3.2	[713]	4	FALSE	FALSE	FALSE	FALSE
M230T733_POS	230.064	733.3	KeggExd062693	C6H15NO6S	[M+H]+	[M]	level3.2	[712]	3	FALSE	FALSE	FALSE	FALSE
M231T621_POS	231.024	620.7	KeggExd148842	C5H11O8P	[M+H]+	[M]	level3.2	[716]	1	FALSE	FALSE	FALSE	FALSE
M231T730_POS	231.025	729.6	KeggExd148842	C5H11O8P	[M+H]+	[M]	level3.2	[715]	2	TRUE	TRUE	TRUE	TRUE
M231T841_POS	231.059	840.8	KeggExd009549	C5H11NO6S	[M+NH4]+	[M]	level3.2	[717]	1	TRUE	FALSE	TRUE	TRUE
M232T267_POS	232.063	267.5	KeggExd050145;KeggExd023364;KeggExd021375;KeggExd085675;KeggExd085776;KeggExd020151	C10H11NO4;C10H11NO4;C10H11NO4;C10H11NO4;C10H11NO4;C10H11NO4	[M+Na]+;[M+Na]+;[M+Na]+;[M+Na]+;[M+Na]+;[M+Na]+	[M];[M];[M];[M];[M];[M]	level3.2;level3.2;level3.2;level3.2;level3.2;level3.2	[720]	2	TRUE	TRUE	TRUE	TRUE
M232T334_POS	232.057	334.5	KeggExd023364;KeggExd085776;KeggExd021375;KeggExd085675;KeggExd020151	C10H11NO4;C10H11NO4;C10H11NO4;C10H11NO4;C10H11NO4	[M+Na]+;[M+Na]+;[M+Na]+;[M+Na]+;[M+Na]+	[M];[M];[M];[M];[M]	level3.2;level3.2;level3.2;level3.2;level3.2	[719]	6	FALSE	FALSE	FALSE	FALSE
M234T250_POS	234.041	249.7	KeggExd068360;KeggExd064094;KeggExd028564	C8H8O5S;C8H8O5S;C8H8O5S	[M+NH4]+;[M+NH4]+;[M+NH4]+	[M];[M];[M]	level3.2;level3.2;level3.2	[726]	3	TRUE	TRUE	TRUE	TRUE
M236T511_POS	236.021	510.6	KeggExd001794	C7H6O6S	[M+NH4]+	[M]	level3.2	[729]	1	TRUE	FALSE	FALSE	TRUE
M237T434_POS	237.052	434.4	KeggExd124931	C7H9NO5S	[M+NH4]+	[M]	level3.2	[732]	3	TRUE	TRUE	FALSE	TRUE
M237T468_POS	237.053	468.1	KeggExd124931	C7H9NO5S	[M+NH4]+	[M]	level3.2	[733]	2	TRUE	TRUE	FALSE	TRUE
M240T476_POS	240.083	475.6	KeggExd011940	C11H10O5	[M+NH4]+	[M]	level3.2	[741]	3	FALSE	FALSE	FALSE	FALSE
M241T552_POS	241.08	552.1	KeggExd057113;KeggExd013434	C10H9NO5;C10H9NO5	[M+NH4]+;[M+NH4]+	[M];[M]	level3.2;level3.2	[747]	1	TRUE	TRUE	FALSE	TRUE
M243T276_POS	243.096	275.7	KeggExd061388;KeggExd001927;KeggExd002200	C10H11NO5;C10H11NO5;C10H11NO5	[M+NH4]+;[M+NH4]+;[M+NH4]+	[M];[M];[M]	level3.2;level3.2;level3.2	[761]	1	TRUE	TRUE	FALSE	TRUE
M243T361_POS	243.136	360.8	KeggExd115394	C16H20O3	[M-H2O+H]+	[M]	level3.2	[762]	1	TRUE	TRUE	FALSE	TRUE
M246T375_POS	246.042	375.5	KeggExd131808;KeggExd131819	C9H11NO5S;C9H11NO5S	[M+H]+;[M+H]+	[M];[M]	level3.2;level3.2	[773]	1	TRUE	TRUE	TRUE	TRUE
M246T470_POS	246.093	470.1	KeggExd002280;KeggExd007855;KeggExd002279;KeggExd007856	C10H12O6;C10H12O6;C10H12O6;C10H12O6	[M+NH4]+;[M+NH4]+;[M+NH4]+;[M+NH4]+	[M];[M];[M];[M]	level3.2;level3.2;level3.2;level3.2	[774]	3	TRUE	TRUE	FALSE	TRUE
M247T296_POS	247.091	296.1	KeggExd065674	C9H11NO6	[M+NH4]+	[M]	level3.2	[777]	1	TRUE	TRUE	FALSE	TRUE
M247T571_POS	247.091	570.9	KeggExd062693;KeggExd148943	C6H15NO6S;C8H14N4O3S	[M+NH4]+;[M+H]+	[M];[M]	level3.2;level3.2	[780];[781]	4	TRUE	TRUE	TRUE	TRUE
M248T308_POS	248.057	308.4	KeggExd131850;KeggExd131851	C9H13NO5S;C9H13NO5S	[M+H]+;[M+H]+	[M];[M]	level3.2;level3.2	[785]	5	TRUE	TRUE	TRUE	TRUE
M248T624_POS	248.058	624.2	KeggExd148842	C5H11O8P	[M+NH4]+	[M]	level3.2	[786]	1	FALSE	FALSE	FALSE	FALSE
M248T694_POS	248.049	694.2	KeggExd148842	C5H11O8P	[M+NH4]+	[M]	level3.2	[784]	1	TRUE	TRUE	FALSE	TRUE
M248T712_POS	248.112	711.9	KeggExd148944	C8H14N4O2S	[M+NH4]+	[M]	level3.2	[787]	3	TRUE	TRUE	FALSE	FALSE
M249T453_POS	249.088	453	KeggExd019869	C9H13NO4S	[M+NH4]+	[M]	level3.2	[790]	8	TRUE	TRUE	FALSE	TRUE
M249T631_2_POS	249.108	630.8	KeggExd038149;KeggExd038200	C9H13NO6;C9H13NO6	[M+NH4]+;[M+NH4]+	[M];[M]	level3.2;level3.2	[791]	9	TRUE	TRUE	FALSE	TRUE
M250T399_POS	250.036	399.2	KeggExd065671	C9H9NO6	[M+Na]+	[M]	level3.2	[793]	4	TRUE	FALSE	FALSE	TRUE
M250T430_POS	250.036	430.2	KeggExd062699;KeggExd065671	C6H13NO6S;C9H9NO6	[M+Na]+;[M+Na]+	[M];[M]	level3.2;level3.2	[794]	7	TRUE	TRUE	FALSE	TRUE
M251T279_POS	251.047	278.5	KeggExd102439	C14H12O2	[M+K]+	[M]	level3.2	[798]	3	TRUE	TRUE	FALSE	TRUE
M252T355_POS	252.033	355.5	KeggExd065669;KeggExd065670	C9H11NO5;C9H11NO5	[M+K]+;[M+K]+	[M];[M]	level3.2;level3.2	[804]	3	TRUE	FALSE	TRUE	TRUE
M252T517_POS	252.088	517.2	KeggExd110840	C12H17N2O3S	[M-H2O+H]+	[M]	level3.2	[805]	3	TRUE	TRUE	TRUE	FALSE
M252T532_POS	252.088	532.3	KeggExd110840	C12H17N2O3S	[M-H2O+H]+	[M]	level3.2	[806]	6	TRUE	TRUE	TRUE	FALSE
M253T635_POS	253.046	635.3	KeggExd135410	C7H9NO6S	[M+NH4]+	[M]	level3.2	[807]	2	TRUE	TRUE	FALSE	TRUE
M257T737_POS	257.004	737.2	KeggExd103301	C6H9O9P	[M+H]+	[M]	level3.2	[817]	4	TRUE	TRUE	TRUE	TRUE
M258T456_POS	258.006	455.5	KeggExd001796;KeggExd005538	C9H9NO7S;C9H9NO7S	[M-H2O+H]+;[M-H2O+H]+	[M];[M]	level3.2;level3.2	[820]	2	FALSE	FALSE	FALSE	FALSE
M258T748_POS	258.143	747.8	KeggExd050319	C11H21N3O5	[M-H2O+H]+	[M]	level3.2	[824]	3	TRUE	TRUE	TRUE	TRUE
M261T358_POS	261.143	357.9	KeggExd115394	C16H20O3	[M+H]+	[M]	level3.2	[832]	9	TRUE	TRUE	TRUE	TRUE
M262T526_POS	262.037	526	KeggExd000923;KeggExd032618;KeggExd147048	C9H11NO6S;C9H11NO6S;C9H11NO6S	[M+H]+;[M+H]+;[M+H]+	[M];[M];[M]	level3.2;level3.2;level3.2	[833]	7	TRUE	TRUE	TRUE	TRUE
M263T331_POS	263.101	330.8	KeggExd056269	C10H15NO4S	[M+NH4]+	[M]	level3.2	[838]	2	TRUE	TRUE	TRUE	TRUE
M263T412_POS	263.101	412.3	KeggExd056269	C10H15NO4S	[M+NH4]+	[M]	level3.2	[837]	3	TRUE	TRUE	FALSE	TRUE
M264T330_POS	264.125	330.4	KeggExd083344	C14H17NO4	[M+H]+	[M]	level3.2	[845]	8	TRUE	TRUE	TRUE	TRUE
M264T357_POS	264.052	357.4	KeggExd048376	C9H10O6S	[M+NH4]+	[M]	level3.2	[840]	7	TRUE	FALSE	FALSE	TRUE
M264T700_POS	264.117	700	KeggExd148943	C8H14N4O3S	[M+NH4]+	[M]	level3.2	[843]	1	TRUE	TRUE	FALSE	FALSE
M264T736_POS	264.118	735.7	KeggExd148943	C8H14N4O3S	[M+NH4]+	[M]	level3.2	[844]	3	TRUE	TRUE	FALSE	FALSE
M265T678_POS	265.002	678	KeggExd028796;KeggExd028797;KeggExd018526	C6H10O8S;C6H10O8S;C6H10O8S	[M+Na]+;[M+Na]+;[M+Na]+	[M];[M];[M]	level3.2;level3.2;level3.2	[847]	4	FALSE	FALSE	FALSE	FALSE
M267T358_POS	267.072	358.4	KeggExd001853;KeggExd033390	C9H14O9;C9H14O9	[M+H]+;[M+H]+	[M];[M]	level3.2;level3.2	[853]	6	TRUE	FALSE	FALSE	TRUE
M267T469_POS	267.168	468.8	KeggExd141075	C12H24N2O3	[M+Na]+	[M]	level3.2	[858]	3	TRUE	TRUE	FALSE	TRUE
M267T594_POS	267.108	594	KeggExd028930;KeggExd029702	C10H20O9;C10H20O9	[M-H2O+H]+;[M-H2O+H]+	[M];[M]	level3.2;level3.2	[857]	4	TRUE	TRUE	FALSE	FALSE
M267T620_3_POS	267.109	620.5	KeggExd028930;KeggExd029702	C10H20O9;C10H20O9	[M-H2O+H]+;[M-H2O+H]+	[M];[M]	level3.2;level3.2	[855]	3	TRUE	FALSE	FALSE	TRUE
M269T571_POS	269.072	570.9	KeggExd148943	C8H14N4O3S	[M+Na]+	[M]	level3.2	[863]	2	FALSE	FALSE	FALSE	FALSE
M269T615_POS	268.981	615.1	KeggExd148842	C5H11O8P	[M+K]+	[M]	level3.2	[860]	3	TRUE	FALSE	FALSE	TRUE
M269T659_POS	268.998	658.7	KeggExd004896;KeggExd004895;KeggExd004893;KeggExd004894	C5H10O9S;C5H10O9S;C5H10O9S;C5H10O9S	[M+Na]+;[M+Na]+;[M+Na]+;[M+Na]+	[M];[M];[M];[M]	level3.2;level3.2;level3.2;level3.2	[861]	9	FALSE	FALSE	FALSE	FALSE
M269T733_POS	269.071	733.3	KeggExd148943	C8H14N4O3S	[M+Na]+	[M]	level3.2	[862]	2	TRUE	TRUE	FALSE	FALSE
M272T472_POS	272.056	472.1	KeggExd051301	C9H15NO6	[M+K]+	[M]	level3.2	[870]	2	FALSE	FALSE	FALSE	FALSE
M278T362_POS	278.067	362.2	KeggExd059500	C10H16NO4PS	[M+H]+	[M]	level3.2	[885]	4	TRUE	TRUE	FALSE	FALSE
M278T681_POS	278.14	681.2	KeggExd148705	C10H16N2O6	[M+NH4]+	[M]	level3.2	[886]	1	FALSE	FALSE	FALSE	FALSE
M279T737_POS	278.985	737.2	KeggExd103301	C6H9O9P	[M+Na]+	[M]	level3.2	[887]	2	FALSE	FALSE	FALSE	FALSE
M280T447_POS	280.046	446.5	KeggExd083425;KeggExd083424;KeggExd048297;KeggExd009467;KeggExd030289;KeggExd030288	C9H10O7S;C9H10O7S;C9H10O7S;C9H10O7S;C9H10O7S;C9H10O7S	[M+NH4]+;[M+NH4]+;[M+NH4]+;[M+NH4]+;[M+NH4]+;[M+NH4]+	[M];[M];[M];[M];[M];[M]	level3.2;level3.2;level3.2;level3.2;level3.2;level3.2	[890]	3	TRUE	TRUE	TRUE	TRUE
M281T248_POS	281.147	248	KeggExd083344	C14H17NO4	[M+NH4]+	[M]	level3.2	[892]	2	TRUE	TRUE	FALSE	TRUE
M283T352_POS	283.127	351.8	KeggExd115394	C16H20O3	[M+Na]+	[M]	level3.2	[896]	6	TRUE	TRUE	TRUE	TRUE
M283T622_POS	283.093	621.7	KeggExd148705	C10H16N2O6	[M+Na]+	[M]	level3.2	[895]	3	TRUE	TRUE	FALSE	TRUE
M284T331_POS	284.061	330.8	KeggExd059507	C10H16NO5P	[M+Na]+	[M]	level3.2	[898]	7	TRUE	TRUE	FALSE	FALSE
M284T378_POS	284.092	377.9	KeggExd001853;KeggExd033390	C9H14O9;C9H14O9	[M+NH4]+;[M+NH4]+	[M];[M]	level3.2;level3.2	[899]	1	TRUE	TRUE	FALSE	TRUE
M285T653_POS	284.97	653.1	KeggExd004896;KeggExd004895;KeggExd004893;KeggExd004894	C5H10O9S;C5H10O9S;C5H10O9S;C5H10O9S	[M+K]+;[M+K]+;[M+K]+;[M+K]+	[M];[M];[M];[M]	level3.2;level3.2;level3.2;level3.2	[902]	4	FALSE	FALSE	FALSE	FALSE
M285T673_POS	284.97	672.9	KeggExd004895;KeggExd004896;KeggExd004893;KeggExd004894	C5H10O9S;C5H10O9S;C5H10O9S;C5H10O9S	[M+K]+;[M+K]+;[M+K]+;[M+K]+	[M];[M];[M];[M]	level3.2;level3.2;level3.2;level3.2	[901]	6	FALSE	FALSE	FALSE	FALSE
M288T648_POS	288.074	648	KeggExd001046	C9H15NO8	[M+Na]+	[M]	level3.2	[910]	9	TRUE	TRUE	FALSE	TRUE
M289T575_POS	289.054	574.7	KeggExd001852;KeggExd001853;KeggExd033390;KeggExd083579	C9H14O9;C9H14O9;C9H14O9;C9H14O9	[M+Na]+;[M+Na]+;[M+Na]+;[M+Na]+	[M];[M];[M];[M]	level3.2;level3.2;level3.2;level3.2	[913]	4	TRUE	TRUE	FALSE	TRUE
M293T589_POS	293.062	589.2	KeggExd028516;KeggExd028515;KeggExd028517;KeggExd028518	C6H13NO9S;C6H13NO9S;C6H13NO9S;C6H13NO9S	[M+NH4]+;[M+NH4]+;[M+NH4]+;[M+NH4]+	[M];[M];[M];[M]	level3.2;level3.2;level3.2;level3.2	[928]	4	TRUE	TRUE	FALSE	FALSE
M294T702_POS	294.099	702.5	KeggExd058200	C10H18N2O6P	[M+H]+	[M]	level3.2	[931]	1	TRUE	TRUE	FALSE	FALSE
M295T367_POS	295.103	366.8	KeggExd065217;KeggExd004249	C11H20O10;C11H20O10	[M-H2O+H]+;[M-H2O+H]+	[M];[M]	level3.2;level3.2	[935]	5	TRUE	FALSE	FALSE	TRUE
M295T628_POS	295.1	627.7	KeggExd028929;KeggExd004249;KeggExd065217	C11H20O10;C11H20O10;C11H20O10	[M-H2O+H]+;[M-H2O+H]+;[M-H2O+H]+	[M];[M];[M]	level3.2;level3.2;level3.2	[932]	2	TRUE	TRUE	FALSE	TRUE
M296T635_POS	296.077	635.3	KeggExd005245	C13H15NO8	[M-H2O+H]+	[M]	level3.2	[938]	6	FALSE	FALSE	FALSE	FALSE
M298T455_POS	297.997	454.7	KeggExd001796;KeggExd005538	C9H9NO7S;C9H9NO7S	[M+Na]+;[M+Na]+	[M];[M]	level3.2;level3.2	[939]	7	FALSE	FALSE	FALSE	FALSE
M300T362_POS	300.049	362.2	KeggExd059500	C10H16NO4PS	[M+Na]+	[M]	level3.2	[940]	2	TRUE	TRUE	FALSE	TRUE
M300T730_POS	300.082	729.7	KeggExd061262	C8H14N2O7S	[M+NH4]+	[M]	level3.2	[942]	4	TRUE	TRUE	FALSE	TRUE
M301T435_POS	301.055	435.3	KeggExd002211	C10H14O9	[M+Na]+	[M]	level3.2	[944]	6	TRUE	TRUE	FALSE	FALSE
M302T528_POS	302.084	527.9	KeggExd003105	C10H17NO8	[M+Na]+	[M]	level3.2	[947]	1	TRUE	TRUE	TRUE	FALSE
M302T629_POS	302.084	628.8	KeggExd003105	C10H17NO8	[M+Na]+	[M]	level3.2	[946]	10	TRUE	TRUE	FALSE	FALSE
M302T742_POS	302.132	742.1	KeggExd039980	C12H21N3O7	[M-H2O+H]+	[M]	level3.2	[948]	2	TRUE	TRUE	TRUE	TRUE
M304T406_POS	304.128	406	KeggExd002733	C10H14N4O6	[M+NH4]+	[M]	level3.2	[955]	8	TRUE	TRUE	FALSE	TRUE
M305T495_POS	305.085	495	KeggExd065218	C10H18O9	[M+Na]+	[M]	level3.2	[956]	11	TRUE	TRUE	TRUE	TRUE
M307T410_POS	307.046	410.2	KeggExd098668	C10H12N4O5	[M+K]+	[M]	level3.2	[963]	4	TRUE	TRUE	FALSE	TRUE
M308T606_POS	308.027	605.6	KeggExd007401;KeggExd007402	C6H10O11S;C6H10O11S	[M+NH4]+;[M+NH4]+	[M];[M]	level3.2;level3.2	[967]	1	FALSE	FALSE	FALSE	FALSE
M309T645_POS	309.115	645	KeggExd137806;KeggExd036703;KeggExd067057	C12H22O10;C12H22O10;C12H22O10	[M-H2O+H]+;[M-H2O+H]+;[M-H2O+H]+	[M];[M];[M]	level3.2;level3.2;level3.2	[969]	6	TRUE	TRUE	FALSE	FALSE
M310T457_POS	310.089	457.4	KeggExd048845	C14H15NO7	[M+H]+	[M]	level3.2	[972]	7	TRUE	TRUE	TRUE	TRUE
M311T279_POS	311.067	279.2	KeggExd018838	C8H8O2	[2M+K]+	[M]	level3.2	[975]	10	TRUE	TRUE	FALSE	TRUE
M314T633_POS	314.082	633.3	KeggExd005245	C13H15NO8	[M+H]+	[M]	level3.2	[982]	5	TRUE	FALSE	TRUE	TRUE
M318T628_POS	318.055	628.4	KeggExd003105	C10H17NO8	[M+K]+	[M]	level3.2	[990]	6	FALSE	FALSE	FALSE	FALSE
M319T253_POS	319.162	253.3	KeggExd022671;KeggExd022670	C17H19NO4;C17H19NO4	[M+NH4]+;[M+NH4]+	[M];[M]	level3.2;level3.2	[995]	2	TRUE	TRUE	FALSE	TRUE
M319T422_POS	319.164	421.6	KeggExd022670;KeggExd022671	C17H19NO4;C17H19NO4	[M+NH4]+;[M+NH4]+	[M];[M]	level3.2;level3.2	[996]	3	TRUE	TRUE	FALSE	TRUE
M319T448_POS	319.067	448.1	KeggExd003010;KeggExd003011	C12H16O11;C12H16O11	[M-H2O+H]+;[M-H2O+H]+	[M];[M]	level3.2;level3.2	[993]	1	TRUE	TRUE	TRUE	FALSE
M319T455_POS	319.1	454.5	KeggExd001135	C11H22NO7	[M+K]+	[M]	level3.2	[994]	3	TRUE	TRUE	FALSE	FALSE
M321T591_POS	321.079	590.6	KeggExd028795;KeggExd028794;KeggExd028793	C12H18O11;C12H18O11;C12H18O11	[M-H2O+H]+;[M-H2O+H]+;[M-H2O+H]+	[M];[M];[M]	level3.2;level3.2;level3.2	[998]	8	TRUE	TRUE	TRUE	TRUE
M323T432_POS	323.104	431.9	KeggExd131841	C10H15N3O6S	[M+NH4]+	[M]	level3.2	[1002]	2	TRUE	TRUE	FALSE	TRUE
M324T403_POS	324.132	403.3	KeggExd141882	C16H19N3O3	[M+Na]+	[M]	level3.2	[1004]	5	FALSE	FALSE	FALSE	FALSE
M325T551_POS	325.05	550.9	KeggExd002733	C10H14N4O6	[M+K]+	[M]	level3.2	[1006]	7	TRUE	TRUE	FALSE	TRUE
M325T713_POS	325.109	712.5	KeggExd029697	C12H22O11	[M-H2O+H]+	[M]	level3.2	[1008]	4	TRUE	FALSE	FALSE	TRUE
M325T776_POS	325.079	776.2	KeggExd061254	C9H16N4O7S	[M+H]+	[M]	level3.2	[1007]	7	TRUE	TRUE	TRUE	FALSE
M327T457_POS	327.115	457.4	KeggExd048845	C14H15NO7	[M+NH4]+	[M]	level3.2	[1011]	6	TRUE	TRUE	TRUE	TRUE
M328T440_POS	328.1	440.3	KeggExd005159;KeggExd005158	C14H19NO9;C14H19NO9	[M-H2O+H]+;[M-H2O+H]+	[M];[M]	level3.2;level3.2	[1016]	4	TRUE	TRUE	TRUE	TRUE
M328T547_POS	328.102	546.8	KeggExd005159;KeggExd005158	C14H19NO9;C14H19NO9	[M-H2O+H]+;[M-H2O+H]+	[M];[M]	level3.2;level3.2	[1017]	11	TRUE	TRUE	TRUE	TRUE
M329T387_POS	329.084	386.7	KeggExd002212;KeggExd048336;KeggExd048335;KeggExd085677;KeggExd005974;KeggExd085778;KeggExd021377;KeggExd050311;KeggExd020152	C12H18O9;C14H16O9;C14H16O9;C14H16O9;C14H16O9;C14H16O9;C14H16O9;C14H16O9;C14H16O9	[M+Na]+;[M+H]+;[M+H]+;[M+H]+;[M+H]+;[M+H]+;[M+H]+;[M+H]+;[M+H]+	[M];[M];[M];[M];[M];[M];[M];[M];[M]	level3.2;level3.2;level3.2;level3.2;level3.2;level3.2;level3.2;level3.2;level3.2	[1018];[1019]	2	TRUE	TRUE	TRUE	TRUE
M330T627_POS	330.136	627.5	KeggExd004249;KeggExd028929;KeggExd065217	C11H20O10;C11H20O10;C11H20O10	[M+NH4]+;[M+NH4]+;[M+NH4]+	[M];[M];[M]	level3.2;level3.2;level3.2	[1023]	5	TRUE	TRUE	TRUE	TRUE
M330T730_POS	330.079	729.6	KeggExd002549	C11H17NO9	[M+Na]+	[M]	level3.2	[1022]	2	TRUE	TRUE	FALSE	TRUE
M331T424_POS	331.172	423.5	KeggExd124432	C15H24N4O3	[M+Na]+	[M]	level3.2	[1024]	2	TRUE	TRUE	FALSE	FALSE
M332T382_POS	332.095	381.6	KeggExd048311;KeggExd048312;KeggExd007386;KeggExd005535;KeggExd005534;KeggExd007385;KeggExd001793;KeggExd001792	C13H14O9;C13H14O9;C13H14O9;C13H14O9;C13H14O9;C13H14O9;C13H14O9;C13H14O9	[M+NH4]+;[M+NH4]+;[M+NH4]+;[M+NH4]+;[M+NH4]+;[M+NH4]+;[M+NH4]+;[M+NH4]+	[M];[M];[M];[M];[M];[M];[M];[M]	level3.2;level3.2;level3.2;level3.2;level3.2;level3.2;level3.2;level3.2	[1025]	4	TRUE	TRUE	TRUE	TRUE
M332T619_POS	332.132	619.4	KeggExd115704	C13H18N2O5S	[M+NH4]+	[M]	level3.2	[1027]	5	TRUE	TRUE	FALSE	TRUE
M333T747_POS	333.162	746.7	KeggExd148951	C13H24N4O4S	[M+H]+	[M]	level3.2	[1029]	2	TRUE	TRUE	FALSE	FALSE
M335T385_POS	335.065	385.5	KeggExd000890;KeggExd000891	C12H16O12;C12H16O12	[M-H2O+H]+;[M-H2O+H]+	[M];[M]	level3.2;level3.2	[1032]	4	TRUE	FALSE	TRUE	TRUE
M335T650_POS	335.091	649.8	KeggExd028929;KeggExd004249;KeggExd065217	C11H20O10;C11H20O10;C11H20O10	[M+Na]+;[M+Na]+;[M+Na]+	[M];[M];[M]	level3.2;level3.2;level3.2	[1036]	9	TRUE	TRUE	FALSE	TRUE
M337T498_POS	337.055	497.6	KeggExd001792;KeggExd001793	C13H14O9;C13H14O9	[M+Na]+;[M+Na]+	[M];[M]	level3.2;level3.2	[1038]	3	TRUE	FALSE	FALSE	TRUE
M338T440_POS	338.084	440.3	KeggExd135428	C15H15NO8	[M+H]+	[M]	level3.2	[1040]	6	TRUE	TRUE	TRUE	TRUE
M338T476_POS	338.084	475.5	KeggExd135428	C15H15NO8	[M+H]+	[M]	level3.2	[1041]	2	TRUE	TRUE	TRUE	TRUE
M338T572_POS	338.084	571.5	KeggExd131821	C15H17NO9	[M-H2O+H]+	[M]	level3.2	[1039]	5	TRUE	TRUE	TRUE	TRUE
M339T752_POS	339.089	751.6	KeggExd013752;KeggExd013753;KeggExd013754;KeggExd013755;KeggExd021942;KeggExd021943;KeggExd021945;KeggExd021944	C12H20O12;C12H20O12;C12H20O12;C12H20O12;C12H20O12;C12H20O12;C12H20O12;C12H20O12	[M-H2O+H]+;[M-H2O+H]+;[M-H2O+H]+;[M-H2O+H]+;[M-H2O+H]+;[M-H2O+H]+;[M-H2O+H]+;[M-H2O+H]+	[M];[M];[M];[M];[M];[M];[M];[M]	level3.2;level3.2;level3.2;level3.2;level3.2;level3.2;level3.2;level3.2	[1043]	2	TRUE	TRUE	FALSE	FALSE
M339T781_POS	339.09	781.3	KeggExd013752;KeggExd013753;KeggExd021942;KeggExd021943;KeggExd021945;KeggExd013754;KeggExd013755;KeggExd021944	C12H20O12;C12H20O12;C12H20O12;C12H20O12;C12H20O12;C12H20O12;C12H20O12;C12H20O12	[M-H2O+H]+;[M-H2O+H]+;[M-H2O+H]+;[M-H2O+H]+;[M-H2O+H]+;[M-H2O+H]+;[M-H2O+H]+;[M-H2O+H]+	[M];[M];[M];[M];[M];[M];[M];[M]	level3.2;level3.2;level3.2;level3.2;level3.2;level3.2;level3.2;level3.2	[1044]	1	FALSE	FALSE	FALSE	FALSE
M340T483_POS	340.099	483	KeggExd032617;KeggExd147047;KeggExd000922;KeggExd032616	C15H19NO9;C15H19NO9;C15H19NO9;C15H19NO9	[M-H2O+H]+;[M-H2O+H]+;[M-H2O+H]+;[M-H2O+H]+	[M];[M];[M];[M]	level3.2;level3.2;level3.2;level3.2	[1046]	6	TRUE	TRUE	TRUE	TRUE
M340T521_POS	340.1	521.2	KeggExd032617;KeggExd032616;KeggExd147047;KeggExd000922	C15H19NO9;C15H19NO9;C15H19NO9;C15H19NO9	[M-H2O+H]+;[M-H2O+H]+;[M-H2O+H]+;[M-H2O+H]+	[M];[M];[M];[M]	level3.2;level3.2;level3.2;level3.2	[1045]	2	TRUE	TRUE	TRUE	TRUE
M342T503_POS	342.116	502.8	KeggExd140268	C15H19NO8	[M+H]+	[M]	level3.2	[1050]	6	TRUE	TRUE	TRUE	TRUE
M343T676_POS	343.093	676.1	KeggExd061256	C9H18N4O8S	[M+H]+	[M]	level3.2	[1051]	5	TRUE	TRUE	FALSE	FALSE
M344T356_POS	344.132	356.2	KeggExd131847;KeggExd131848;KeggExd017005;KeggExd028553;KeggExd048321	C15H21NO8;C15H21NO8;C15H21NO8;C15H21NO8;C15H21NO8	[M+H]+;[M+H]+;[M+H]+;[M+H]+;[M+H]+	[M];[M];[M];[M];[M]	level3.2;level3.2;level3.2;level3.2;level3.2	[1056]	1	TRUE	TRUE	TRUE	TRUE
M344T555_2_POS	344.129	554.7	KeggExd028553;KeggExd048321;KeggExd017005	C15H21NO8;C15H21NO8;C15H21NO8	[M+H]+;[M+H]+;[M+H]+	[M];[M];[M]	level3.2;level3.2;level3.2	[1055]	4	TRUE	TRUE	TRUE	TRUE
M346T387_POS	346.11	387.2	KeggExd011284	C18H17O7	[M+H]+	[M]	level3.2	[1063]	6	TRUE	TRUE	FALSE	FALSE
M346T458_POS	346.11	458	KeggExd048335;KeggExd005974;KeggExd048336;KeggExd050311;KeggExd085777;KeggExd021376;KeggExd085676;KeggExd018461;KeggExd018462	C14H16O9;C14H16O9;C14H16O9;C14H16O9;C14H16O9;C14H16O9;C14H16O9;C14H16O9;C14H16O9	[M+NH4]+;[M+NH4]+;[M+NH4]+;[M+NH4]+;[M+NH4]+;[M+NH4]+;[M+NH4]+;[M+NH4]+;[M+NH4]+	[M];[M];[M];[M];[M];[M];[M];[M];[M]	level3.2;level3.2;level3.2;level3.2;level3.2;level3.2;level3.2;level3.2;level3.2	[1060]	2	TRUE	TRUE	TRUE	TRUE
M348T745_POS	348.162	745	KeggExd147808	C16H23N5O5	[M-H2O+H]+	[M]	level3.2	[1067]	2	TRUE	TRUE	TRUE	TRUE
M349T676_POS	349.109	676.5	KeggExd137806;KeggExd036703	C12H22O10;C12H22O10	[M+Na]+;[M+Na]+	[M];[M]	level3.2;level3.2	[1068]	6	TRUE	TRUE	FALSE	TRUE
M350T445_POS	350.084	444.6	KeggExd057043	C16H15NO8	[M+H]+	[M]	level3.2	[1069]	4	TRUE	TRUE	TRUE	TRUE
M350T619_POS	350.118	619	KeggExd028778;KeggExd028779	C12H16N2O9;C12H16N2O9	[M+NH4]+;[M+NH4]+	[M];[M]	level3.2;level3.2	[1070]	2	TRUE	TRUE	FALSE	TRUE
M351T467_POS	351.028	467.5	KeggExd110843	C11H14N2O7S2	[M+H]+	[M]	level3.2	[1071]	1	TRUE	TRUE	FALSE	TRUE
M351T701_POS	351.051	701.3	KeggExd001798;KeggExd002975;KeggExd002978;KeggExd002977;KeggExd001797;KeggExd002976;KeggExd001799;KeggExd021915;KeggExd021914;KeggExd021916	C12H16O13;C12H16O13;C12H16O13;C12H16O13;C12H16O13;C12H16O13;C12H16O13;C12H16O13;C12H16O13;C12H16O13	[M-H2O+H]+;[M-H2O+H]+;[M-H2O+H]+;[M-H2O+H]+;[M-H2O+H]+;[M-H2O+H]+;[M-H2O+H]+;[M-H2O+H]+;[M-H2O+H]+;[M-H2O+H]+	[M];[M];[M];[M];[M];[M];[M];[M];[M];[M]	level3.2;level3.2;level3.2;level3.2;level3.2;level3.2;level3.2;level3.2;level3.2;level3.2	[1072]	1	FALSE	FALSE	FALSE	FALSE
M352T249_POS	352.158	249.4	KeggExd106915	C15H21N5O5	[M+H]+	[M]	level3.2	[1080]	4	TRUE	TRUE	FALSE	TRUE
M352T393_POS	352.1	393.4	KeggExd019678;KeggExd008645;KeggExd057096;KeggExd110044	C16H17NO8;C16H17NO8;C16H17NO8;C14H19NO8	[M+H]+;[M+H]+;[M+H]+;[M+Na]+	[M];[M];[M];[M]	level3.2;level3.2;level3.2;level3.2	[1075];[1077]	2	TRUE	TRUE	TRUE	TRUE
M355T440_POS	355.11	440.3	KeggExd135428	C15H15NO8	[M+NH4]+	[M]	level3.2	[1084]	13	TRUE	TRUE	TRUE	TRUE
M356T492_POS	356.095	491.7	KeggExd131821;KeggExd005248	C15H17NO9;C15H17NO9	[M+H]+;[M+H]+	[M];[M]	level3.2;level3.2	[1085]	2	FALSE	FALSE	FALSE	FALSE
M357T558_POS	357.101	558	KeggExd001177;KeggExd000972;KeggExd002232;KeggExd001175;KeggExd001176;KeggExd002233;KeggExd000971;KeggExd000969;KeggExd000970;KeggExd002230;KeggExd002231;KeggExd001174	C12H20O12;C12H20O12;C12H20O12;C12H20O12;C12H20O12;C12H20O12;C12H20O12;C12H20O12;C12H20O12;C12H20O12;C12H20O12;C12H20O12	[M+H]+;[M+H]+;[M+H]+;[M+H]+;[M+H]+;[M+H]+;[M+H]+;[M+H]+;[M+H]+;[M+H]+;[M+H]+;[M+H]+	[M];[M];[M];[M];[M];[M];[M];[M];[M];[M];[M];[M]	level3.2;level3.2;level3.2;level3.2;level3.2;level3.2;level3.2;level3.2;level3.2;level3.2;level3.2;level3.2	[1089]	6	TRUE	TRUE	TRUE	TRUE
M357T742_POS	357.099	741.6	KeggExd013752;KeggExd013753;KeggExd021942;KeggExd021943;KeggExd021944;KeggExd021945;KeggExd013754;KeggExd013755	C12H20O12;C12H20O12;C12H20O12;C12H20O12;C12H20O12;C12H20O12;C12H20O12;C12H20O12	[M+H]+;[M+H]+;[M+H]+;[M+H]+;[M+H]+;[M+H]+;[M+H]+;[M+H]+	[M];[M];[M];[M];[M];[M];[M];[M]	level3.2;level3.2;level3.2;level3.2;level3.2;level3.2;level3.2;level3.2	[1088]	5	FALSE	FALSE	FALSE	FALSE
M358T367_POS	358.146	367.4	KeggExd068321	C16H20O8	[M+NH4]+	[M]	level3.2	[1094]	3	TRUE	TRUE	TRUE	TRUE
M358T506_POS	358.11	506.2	KeggExd032617;KeggExd032616;KeggExd147047;KeggExd000922	C15H19NO9;C15H19NO9;C15H19NO9;C15H19NO9	[M+H]+;[M+H]+;[M+H]+;[M+H]+	[M];[M];[M];[M]	level3.2;level3.2;level3.2;level3.2	[1091]	4	TRUE	TRUE	TRUE	TRUE
M358T541_POS	358.109	541.4	KeggExd032617;KeggExd032616;KeggExd147047;KeggExd000922	C15H19NO9;C15H19NO9;C15H19NO9;C15H19NO9	[M+H]+;[M+H]+;[M+H]+;[M+H]+	[M];[M];[M];[M]	level3.2;level3.2;level3.2;level3.2	[1090]	16	TRUE	TRUE	TRUE	TRUE
M359T667_POS	359.032	667.3	KeggExd050165;KeggExd050167;KeggExd050166	C11H14NO9S;C11H14NO9S;C11H14NO9S	[M+Na]+;[M+Na]+;[M+Na]+	[M];[M];[M]	level3.2;level3.2;level3.2	[1095]	12	TRUE	TRUE	FALSE	FALSE
M360T670_POS	360.146	669.7	KeggExd029697	C12H22O11	[M+NH4]+	[M]	level3.2	[1098]	17	TRUE	TRUE	TRUE	TRUE
M360T713_POS	360.146	713.2	KeggExd029697	C12H22O11	[M+NH4]+	[M]	level3.2	[1100]	1	TRUE	TRUE	TRUE	TRUE
M362T492_POS	362.105	492.3	KeggExd002201;KeggExd061389;KeggExd056296;KeggExd005151;KeggExd085947;KeggExd005152;KeggExd009462;KeggExd009461;KeggExd023905;KeggExd023903	C14H16O10;C14H16O10;C14H16O10;C14H16O10;C14H16O10;C14H16O10;C14H16O10;C14H16O10;C14H16O10;C14H16O10	[M+NH4]+;[M+NH4]+;[M+NH4]+;[M+NH4]+;[M+NH4]+;[M+NH4]+;[M+NH4]+;[M+NH4]+;[M+NH4]+;[M+NH4]+	[M];[M];[M];[M];[M];[M];[M];[M];[M];[M]	level3.2;level3.2;level3.2;level3.2;level3.2;level3.2;level3.2;level3.2;level3.2;level3.2	[1106]	1	TRUE	TRUE	TRUE	TRUE
M362T696_POS	362.104	696.1	KeggExd023905	C14H16O10	[M+NH4]+	[M]	level3.2	[1104]	1	TRUE	TRUE	TRUE	TRUE
M364T487_POS	364.065	486.7	KeggExd061394	C15H13N3O6S	[M+H]+	[M]	level3.2	[1108]	1	TRUE	TRUE	FALSE	TRUE
M365T644_POS	365.081	644.4	KeggExd137806;KeggExd036703;KeggExd067057	C12H22O10;C12H22O10;C12H22O10	[M+K]+;[M+K]+;[M+K]+	[M];[M];[M]	level3.2;level3.2;level3.2	[1110]	9	TRUE	FALSE	FALSE	TRUE
M366T317_POS	366.26	317	KeggExd047005	C21H32O4	[M+NH4]+	[M]	level3.2	[1113]	2	TRUE	TRUE	FALSE	TRUE
M367T728_POS	367.06	727.8	KeggExd022992;KeggExd022989;KeggExd022991;KeggExd022990;KeggExd002738;KeggExd002739;KeggExd001701;KeggExd002740	C12H16NO10S;C12H16NO10S;C12H16NO10S;C12H16NO10S;C10H14N4O9S;C10H14N4O9S;C10H15N4O9P;C10H14N4O9S	[M+H]+;[M+H]+;[M+H]+;[M+H]+;[M+H]+;[M+H]+;[M+H]+;[M+H]+	[M];[M];[M];[M];[M];[M];[M];[M]	level3.2;level3.2;level3.2;level3.2;level3.2;level3.2;level3.2;level3.2	[1114]	5	TRUE	TRUE	FALSE	TRUE
M369T393_POS	369.125	392.9	KeggExd019678;KeggExd008645;KeggExd057096;KeggExd124434	C16H17NO8;C16H17NO8;C16H17NO8;C15H22N4O6S	[M+NH4]+;[M+NH4]+;[M+NH4]+;[M-H2O+H]+	[M];[M];[M];[M]	level3.2;level3.2;level3.2;level3.2	[1117];[1118]	10	TRUE	TRUE	TRUE	TRUE
M372T650_POS	372.089	649.8	KeggExd048371;KeggExd048372;KeggExd001795	C15H17NO10;C15H17NO10;C15H17NO10	[M+H]+;[M+H]+;[M+H]+	[M];[M];[M]	level3.2;level3.2;level3.2	[1120]	20	TRUE	TRUE	TRUE	TRUE
M373T492_POS	373.121	491.8	KeggExd131821;KeggExd005248	C15H17NO9;C15H17NO9	[M+NH4]+;[M+NH4]+	[M];[M]	level3.2;level3.2	[1124]	5	TRUE	TRUE	TRUE	TRUE
M374T396_POS	374.08	395.6	KeggExd019678;KeggExd008645;KeggExd057096	C16H17NO8;C16H17NO8;C16H17NO8	[M+Na]+;[M+Na]+;[M+Na]+	[M];[M];[M]	level3.2;level3.2;level3.2	[1126]	2	FALSE	FALSE	FALSE	FALSE
M374T751_POS	374.125	751	KeggExd021942;KeggExd013752;KeggExd013753;KeggExd021943;KeggExd021945;KeggExd021944;KeggExd013754;KeggExd013755	C12H20O12;C12H20O12;C12H20O12;C12H20O12;C12H20O12;C12H20O12;C12H20O12;C12H20O12	[M+NH4]+;[M+NH4]+;[M+NH4]+;[M+NH4]+;[M+NH4]+;[M+NH4]+;[M+NH4]+;[M+NH4]+	[M];[M];[M];[M];[M];[M];[M];[M]	level3.2;level3.2;level3.2;level3.2;level3.2;level3.2;level3.2;level3.2	[1130]	1	TRUE	TRUE	TRUE	TRUE
M374T781_POS	374.126	780.7	KeggExd021942;KeggExd013752;KeggExd013753;KeggExd021943;KeggExd021945;KeggExd021944;KeggExd013754;KeggExd013755	C12H20O12;C12H20O12;C12H20O12;C12H20O12;C12H20O12;C12H20O12;C12H20O12;C12H20O12	[M+NH4]+;[M+NH4]+;[M+NH4]+;[M+NH4]+;[M+NH4]+;[M+NH4]+;[M+NH4]+;[M+NH4]+	[M];[M];[M];[M];[M];[M];[M];[M]	level3.2;level3.2;level3.2;level3.2;level3.2;level3.2;level3.2;level3.2	[1128]	1	TRUE	TRUE	TRUE	TRUE
M374T793_POS	374.126	792.7	KeggExd021942;KeggExd013752;KeggExd013753;KeggExd021943;KeggExd021945;KeggExd021944;KeggExd013754;KeggExd013755	C12H20O12;C12H20O12;C12H20O12;C12H20O12;C12H20O12;C12H20O12;C12H20O12;C12H20O12	[M+NH4]+;[M+NH4]+;[M+NH4]+;[M+NH4]+;[M+NH4]+;[M+NH4]+;[M+NH4]+;[M+NH4]+	[M];[M];[M];[M];[M];[M];[M];[M]	level3.2;level3.2;level3.2;level3.2;level3.2;level3.2;level3.2;level3.2	[1129]	4	TRUE	TRUE	TRUE	TRUE
M374T818_POS	374.125	817.6	KeggExd021942;KeggExd013752;KeggExd013753	C12H20O12;C12H20O12;C12H20O12	[M+NH4]+;[M+NH4]+;[M+NH4]+	[M];[M];[M]	level3.2;level3.2;level3.2	[1131]	2	TRUE	TRUE	TRUE	TRUE
M375T280_POS	375.1	279.9	KeggExd085973	C17H20O8	[M+Na]+	[M]	level3.2	[1132]	7	TRUE	TRUE	FALSE	TRUE
M375T541_POS	375.136	541.4	KeggExd032617;KeggExd032616;KeggExd147047;KeggExd000922	C15H19NO9;C15H19NO9;C15H19NO9;C15H19NO9	[M+NH4]+;[M+NH4]+;[M+NH4]+;[M+NH4]+	[M];[M];[M];[M]	level3.2;level3.2;level3.2;level3.2	[1133]	8	TRUE	TRUE	TRUE	TRUE
M376T399_POS	376.12	399.2	KeggExd009466;KeggExd048296;KeggExd030287;KeggExd009465;KeggExd048295;KeggExd030285;KeggExd030286	C15H18O10;C15H18O10;C15H18O10;C15H18O10;C15H18O10;C15H18O10;C15H18O10	[M+NH4]+;[M+NH4]+;[M+NH4]+;[M+NH4]+;[M+NH4]+;[M+NH4]+;[M+NH4]+	[M];[M];[M];[M];[M];[M];[M]	level3.2;level3.2;level3.2;level3.2;level3.2;level3.2;level3.2	[1135]	4	FALSE	FALSE	FALSE	FALSE
M376T440_POS	376.039	440.3	KeggExd135428	C15H15NO8	[M+K]+	[M]	level3.2	[1134]	3	FALSE	FALSE	FALSE	FALSE
M378T491_POS	378.077	491.1	KeggExd131821;KeggExd005248	C15H17NO9;C15H17NO9	[M+Na]+;[M+Na]+	[M];[M]	level3.2;level3.2	[1136]	3	FALSE	FALSE	FALSE	FALSE
M378T616_POS	378.136	616.4	KeggExd048206	C14H23N3O7S	[M+H]+	[M]	level3.2	[1137]	2	TRUE	TRUE	FALSE	TRUE
M379T558_POS	379.082	558	KeggExd001177;KeggExd000972;KeggExd002232;KeggExd001175;KeggExd001176;KeggExd002233;KeggExd000971;KeggExd000969;KeggExd000970;KeggExd002230;KeggExd002231;KeggExd001174	C12H20O12;C12H20O12;C12H20O12;C12H20O12;C12H20O12;C12H20O12;C12H20O12;C12H20O12;C12H20O12;C12H20O12;C12H20O12;C12H20O12	[M+Na]+;[M+Na]+;[M+Na]+;[M+Na]+;[M+Na]+;[M+Na]+;[M+Na]+;[M+Na]+;[M+Na]+;[M+Na]+;[M+Na]+;[M+Na]+	[M];[M];[M];[M];[M];[M];[M];[M];[M];[M];[M];[M]	level3.2;level3.2;level3.2;level3.2;level3.2;level3.2;level3.2;level3.2;level3.2;level3.2;level3.2;level3.2	[1140]	4	TRUE	TRUE	FALSE	TRUE
M379T741_POS	379.08	741	KeggExd021942;KeggExd013752;KeggExd013753;KeggExd021943;KeggExd021945;KeggExd021944;KeggExd013754;KeggExd013755	C12H20O12;C12H20O12;C12H20O12;C12H20O12;C12H20O12;C12H20O12;C12H20O12;C12H20O12	[M+Na]+;[M+Na]+;[M+Na]+;[M+Na]+;[M+Na]+;[M+Na]+;[M+Na]+;[M+Na]+	[M];[M];[M];[M];[M];[M];[M];[M]	level3.2;level3.2;level3.2;level3.2;level3.2;level3.2;level3.2;level3.2	[1138]	2	TRUE	TRUE	FALSE	TRUE
M379T752_POS	379.081	751.6	KeggExd021942;KeggExd021943;KeggExd021945;KeggExd021944;KeggExd013752;KeggExd013753;KeggExd013754;KeggExd013755	C12H20O12;C12H20O12;C12H20O12;C12H20O12;C12H20O12;C12H20O12;C12H20O12;C12H20O12	[M+Na]+;[M+Na]+;[M+Na]+;[M+Na]+;[M+Na]+;[M+Na]+;[M+Na]+;[M+Na]+	[M];[M];[M];[M];[M];[M];[M];[M]	level3.2;level3.2;level3.2;level3.2;level3.2;level3.2;level3.2;level3.2	[1141]	1	TRUE	TRUE	FALSE	TRUE
M379T792_POS	379.08	792.3	KeggExd021942;KeggExd013752;KeggExd013753;KeggExd021943;KeggExd021944;KeggExd021945;KeggExd013754;KeggExd013755	C12H20O12;C12H20O12;C12H20O12;C12H20O12;C12H20O12;C12H20O12;C12H20O12;C12H20O12	[M+Na]+;[M+Na]+;[M+Na]+;[M+Na]+;[M+Na]+;[M+Na]+;[M+Na]+;[M+Na]+	[M];[M];[M];[M];[M];[M];[M];[M]	level3.2;level3.2;level3.2;level3.2;level3.2;level3.2;level3.2;level3.2	[1139]	2	TRUE	TRUE	FALSE	TRUE
M380T493_POS	380.092	493	KeggExd147047;KeggExd000922;KeggExd032617;KeggExd032616	C15H19NO9;C15H19NO9;C15H19NO9;C15H19NO9	[M+Na]+;[M+Na]+;[M+Na]+;[M+Na]+	[M];[M];[M];[M]	level3.2;level3.2;level3.2;level3.2	[1143]	16	TRUE	TRUE	FALSE	TRUE
M380T506_POS	380.091	505.9	KeggExd032617;KeggExd032616;KeggExd000922;KeggExd147047	C15H19NO9;C15H19NO9;C15H19NO9;C15H19NO9	[M+Na]+;[M+Na]+;[M+Na]+;[M+Na]+	[M];[M];[M];[M]	level3.2;level3.2;level3.2;level3.2	[1144]	2	FALSE	FALSE	FALSE	FALSE
M380T568_POS	380.188	568.4	KeggExd022935	C17H25N5O5	[M+H]+	[M]	level3.2	[1147]	4	TRUE	TRUE	FALSE	FALSE
M380T706_POS	380.114	706.2	KeggExd001732;KeggExd001731	C14H23NO12;C14H23NO12	[M-H2O+H]+;[M-H2O+H]+	[M];[M]	level3.2;level3.2	[1146]	4	TRUE	TRUE	FALSE	TRUE
M381T399_POS	381.075	399.2	KeggExd009466;KeggExd048296;KeggExd030287;KeggExd009465;KeggExd048295;KeggExd030285;KeggExd030286	C15H18O10;C15H18O10;C15H18O10;C15H18O10;C15H18O10;C15H18O10;C15H18O10	[M+Na]+;[M+Na]+;[M+Na]+;[M+Na]+;[M+Na]+;[M+Na]+;[M+Na]+	[M];[M];[M];[M];[M];[M];[M]	level3.2;level3.2;level3.2;level3.2;level3.2;level3.2;level3.2	[1149]	5	FALSE	FALSE	FALSE	FALSE
M382T340_POS	382.112	340	KeggExd023911;KeggExd023910	C17H16O9;C17H16O9	[M+NH4]+;[M+NH4]+	[M];[M]	level3.2;level3.2	[1152]	1	TRUE	TRUE	FALSE	TRUE
M382T345_POS	382.255	345.4	KeggExd046666	C21H32O5	[M+NH4]+	[M]	level3.2	[1154]	4	TRUE	TRUE	FALSE	TRUE
M384T340_POS	384.271	340.4	KeggExd046667	C21H34O5	[M+NH4]+	[M]	level3.2	[1159]	5	TRUE	TRUE	FALSE	TRUE
M384T365_POS	384.27	365.4	KeggExd046667	C21H34O5	[M+NH4]+	[M]	level3.2	[1158]	2	TRUE	TRUE	FALSE	TRUE
M384T752_POS	384.088	752.4	KeggExd022992;KeggExd022989;KeggExd022991;KeggExd022990	C12H16NO10S;C12H16NO10S;C12H16NO10S;C12H16NO10S	[M+NH4]+;[M+NH4]+;[M+NH4]+;[M+NH4]+	[M];[M];[M];[M]	level3.2;level3.2;level3.2;level3.2	[1155]	1	TRUE	TRUE	TRUE	FALSE
M385T442_POS	385.109	441.8	KeggExd022676	C16H17NO7S	[M+NH4]+	[M]	level3.2	[1160]	2	TRUE	FALSE	FALSE	TRUE
M387T494_POS	387.068	494.3	KeggExd023910	C17H16O9	[M+Na]+	[M]	level3.2	[1165]	5	FALSE	FALSE	FALSE	FALSE
M388T706_POS	388.12	706.2	KeggExd058199	C13H24N3O7P	[M+Na]+	[M]	level3.2	[1167]	2	TRUE	TRUE	FALSE	TRUE
M388T815_POS	388.13	815.4	KeggExd058199	C13H24N3O7P	[M+Na]+	[M]	level3.2	[1168]	1	TRUE	TRUE	FALSE	TRUE
M391T457_POS	391.131	457.4	KeggExd003183;KeggExd003182	C15H19NO10;C15H19NO10	[M+NH4]+;[M+NH4]+	[M];[M]	level3.2;level3.2	[1173]	3	TRUE	TRUE	FALSE	TRUE
M391T662_POS	391.029	662.3	KeggExd104812;KeggExd058181;KeggExd058182;KeggExd058180	C12H16O12;C12H16O12;C12H16O12;C12H16O12	[M+K]+;[M+K]+;[M+K]+;[M+K]+	[M];[M];[M];[M]	level3.2;level3.2;level3.2;level3.2	[1172]	2	TRUE	FALSE	FALSE	TRUE
M391T751_POS	391.132	751	KeggExd003182;KeggExd003183	C15H19NO10;C15H19NO10	[M+NH4]+;[M+NH4]+	[M];[M]	level3.2;level3.2	[1174]	4	TRUE	TRUE	TRUE	TRUE
M393T469_POS	393.038	468.8	KeggExd001942;KeggExd001943;KeggExd001944;KeggExd001941;KeggExd002038;KeggExd002664;KeggExd002665;KeggExd002037;KeggExd002036;KeggExd002035	C12H18O12;C12H18O12;C12H18O12;C12H18O12;C12H18O12;C12H18O12;C12H18O12;C12H18O12;C12H18O12;C12H18O12	[M+K]+;[M+K]+;[M+K]+;[M+K]+;[M+K]+;[M+K]+;[M+K]+;[M+K]+;[M+K]+;[M+K]+	[M];[M];[M];[M];[M];[M];[M];[M];[M];[M]	level3.2;level3.2;level3.2;level3.2;level3.2;level3.2;level3.2;level3.2;level3.2;level3.2	[1175]	4	FALSE	FALSE	FALSE	FALSE
M394T455_POS	394.11	455.1	KeggExd146943	C16H21NO9	[M+Na]+	[M]	level3.2	[1177]	1	TRUE	TRUE	FALSE	TRUE
M395T688_POS	395.138	688.1	KeggExd086081	C14H24N3O8S	[M+H]+	[M]	level3.2	[1178]	2	TRUE	TRUE	FALSE	FALSE
M397T399_POS	397.05	399.1	KeggExd009466;KeggExd048296;KeggExd030287;KeggExd009465;KeggExd048295;KeggExd030286;KeggExd030285	C15H18O10;C15H18O10;C15H18O10;C15H18O10;C15H18O10;C15H18O10;C15H18O10	[M+K]+;[M+K]+;[M+K]+;[M+K]+;[M+K]+;[M+K]+;[M+K]+	[M];[M];[M];[M];[M];[M];[M]	level3.2;level3.2;level3.2;level3.2;level3.2;level3.2;level3.2	[1181]	6	FALSE	FALSE	FALSE	FALSE
M397T637_POS	397.223	637.3	KeggExd022935	C17H25N5O5	[M+NH4]+	[M]	level3.2	[1182]	5	FALSE	FALSE	FALSE	FALSE
M397T743_POS	397.031	743.4	KeggExd024583;KeggExd024584;KeggExd024585;KeggExd032461;KeggExd032462;KeggExd083574	C12H16O12;C12H16O12;C12H16O12;C12H16O12;C12H16O12;C12H16O12	[M-H+2Na]+;[M-H+2Na]+;[M-H+2Na]+;[M-H+2Na]+;[M-H+2Na]+;[M-H+2Na]+	[M];[M];[M];[M];[M];[M]	level3.2;level3.2;level3.2;level3.2;level3.2;level3.2	[1180]	11	TRUE	TRUE	TRUE	TRUE
M398T706_POS	398.126	706.2	KeggExd001732;KeggExd001731	C14H23NO12;C14H23NO12	[M+H]+;[M+H]+	[M];[M]	level3.2;level3.2	[1184]	3	TRUE	TRUE	TRUE	TRUE
M402T504_POS	402.135	504.2	KeggExd048207	C16H23N3O7S	[M+H]+	[M]	level3.2	[1189]	3	TRUE	TRUE	FALSE	TRUE
M403T425_POS	403.156	425	KeggExd131840	C16H24N3O9	[M+H]+	[M]	level3.2	[1191]	2	TRUE	TRUE	FALSE	FALSE
M414T843_POS	414.156	842.8	KeggExd005976	C17H20N2O9	[M+NH4]+	[M]	level3.2	[1198]	1	TRUE	TRUE	FALSE	FALSE
M417T688_POS	417.12	688.1	KeggExd086081	C14H24N3O8S	[M+Na]+	[M]	level3.2	[1199]	1	FALSE	FALSE	FALSE	FALSE
M420T423_POS	420.182	423.3	KeggExd131840	C16H24N3O9	[M+NH4]+	[M]	level3.2	[1200]	2	TRUE	TRUE	FALSE	FALSE
M436T678_POS	436.076	677.9	KeggExd028799;KeggExd028802;KeggExd018528;KeggExd018529;KeggExd028803;KeggExd028800	C12H18O14S;C12H18O14S;C12H18O14S;C12H18O14S;C12H18O14S;C12H18O14S	[M+NH4]+;[M+NH4]+;[M+NH4]+;[M+NH4]+;[M+NH4]+;[M+NH4]+	[M];[M];[M];[M];[M];[M]	level3.2;level3.2;level3.2;level3.2;level3.2;level3.2	[1207]	2	TRUE	TRUE	FALSE	FALSE
M444T639_1_POS	444.182	639.5	KeggExd022938	C19H27N5O6	[M+Na]+	[M]	level3.2	[1208]	7	TRUE	TRUE	FALSE	FALSE
M445T499_POS	445.166	498.9	KeggExd112175	C21H21N3O7	[M+NH4]+	[M]	level3.2	[1209]	6	TRUE	TRUE	FALSE	TRUE
M447T757_POS	447.102	756.7	KeggExd110842	C17H22N2O10S	[M+H]+	[M]	level3.2	[1210]	5	TRUE	TRUE	TRUE	FALSE
M448T342_2_POS	448.301	342.5	KeggExd046031;KeggExd046032;KeggExd045855	C26H41NO5;C26H41NO5;C26H41NO5	[M+H]+;[M+H]+;[M+H]+	[M];[M];[M]	level3.2;level3.2;level3.2	[1211]	7	TRUE	TRUE	TRUE	TRUE
M450T590_POS	450.148	590.5	KeggExd050162;KeggExd050163;KeggExd050161;KeggExd050164	C17H22NO12;C17H22NO12;C17H22NO12;C17H22NO12	[M+NH4]+;[M+NH4]+;[M+NH4]+;[M+NH4]+	[M];[M];[M];[M]	level3.2;level3.2;level3.2;level3.2	[1214]	3	TRUE	TRUE	FALSE	FALSE
M450T615_POS	450.148	615.1	KeggExd050161;KeggExd050163;KeggExd050162;KeggExd050164	C17H22NO12;C17H22NO12;C17H22NO12;C17H22NO12	[M+NH4]+;[M+NH4]+;[M+NH4]+;[M+NH4]+	[M];[M];[M];[M]	level3.2;level3.2;level3.2;level3.2	[1215]	4	FALSE	FALSE	FALSE	FALSE
M455T502_POS	455.182	502.3	KeggExd067056	C18H32O14	[M-H2O+H]+	[M]	level3.2	[1216]	3	TRUE	TRUE	TRUE	TRUE
M463T667_POS	463.015	667.3	KeggExd018529;KeggExd018528;KeggExd028799;KeggExd028802;KeggExd028800;KeggExd028803	C12H18O14S;C12H18O14S;C12H18O14S;C12H18O14S;C12H18O14S;C12H18O14S	[M-H+2Na]+;[M-H+2Na]+;[M-H+2Na]+;[M-H+2Na]+;[M-H+2Na]+;[M-H+2Na]+	[M];[M];[M];[M];[M];[M]	level3.2;level3.2;level3.2;level3.2;level3.2;level3.2	[1222]	7	TRUE	TRUE	FALSE	TRUE
M469T756_POS	469.083	756.2	KeggExd110842	C17H22N2O10S	[M+Na]+	[M]	level3.2	[1223]	3	TRUE	TRUE	FALSE	FALSE
M470T343_POS	470.282	342.6	KeggExd045855;KeggExd046031;KeggExd046032	C26H41NO5;C26H41NO5;C26H41NO5	[M+Na]+;[M+Na]+;[M+Na]+	[M];[M];[M]	level3.2;level3.2;level3.2	[1224]	2	FALSE	FALSE	FALSE	FALSE
M473T662_POS	473.031	662.4	KeggExd010391;KeggExd010388;KeggExd010389;KeggExd010390	C12H19O16P;C12H19O16P;C12H19O16P;C12H19O16P	[M+Na]+;[M+Na]+;[M+Na]+;[M+Na]+	[M];[M];[M];[M]	level3.2;level3.2;level3.2;level3.2	[1225]	4	TRUE	TRUE	FALSE	TRUE
M475T674_POS	475.008	673.7	KeggExd013775;KeggExd013782;KeggExd021971;KeggExd013763;KeggExd013770;KeggExd013777;KeggExd013780;KeggExd021960;KeggExd013764;KeggExd013776;KeggExd013771;KeggExd013762;KeggExd021970;KeggExd013769;KeggExd021969;KeggExd013781;KeggExd021966;KeggExd013765;KeggExd013772;KeggExd013778;KeggExd021954;KeggExd021961;KeggExd021967;KeggExd021972;KeggExd013783	C12H20O15S;C12H20O15S;C12H20O15S;C12H20O15S;C12H20O15S;C12H20O15S;C12H20O15S;C12H20O15S;C12H20O15S;C12H20O15S;C12H20O15S;C12H20O15S;C12H20O15S;C12H20O15S;C12H20O15S;C12H20O15S;C12H20O15S;C12H20O15S;C12H20O15S;C12H20O15S;C12H20O15S;C12H20O15S;C12H20O15S;C12H20O15S;C12H20O15S	[M+K]+;[M+K]+;[M+K]+;[M+K]+;[M+K]+;[M+K]+;[M+K]+;[M+K]+;[M+K]+;[M+K]+;[M+K]+;[M+K]+;[M+K]+;[M+K]+;[M+K]+;[M+K]+;[M+K]+;[M+K]+;[M+K]+;[M+K]+;[M+K]+;[M+K]+;[M+K]+;[M+K]+;[M+K]+	[M];[M];[M];[M];[M];[M];[M];[M];[M];[M];[M];[M];[M];[M];[M];[M];[M];[M];[M];[M];[M];[M];[M];[M];[M]	level3.2;level3.2;level3.2;level3.2;level3.2;level3.2;level3.2;level3.2;level3.2;level3.2;level3.2;level3.2;level3.2;level3.2;level3.2;level3.2;level3.2;level3.2;level3.2;level3.2;level3.2;level3.2;level3.2;level3.2;level3.2	[1226]	6	TRUE	TRUE	TRUE	FALSE
M500T414_POS	500.197	413.8	KeggExd109644	C26H30FN2O8	[M-H2O+H]+	[M]	level3.2	[1232]	4	TRUE	TRUE	TRUE	FALSE
M505T498_POS	505.179	497.5	KeggExd039847;KeggExd039892;KeggExd065214;KeggExd029698	C18H32O16;C18H32O16;C18H32O16;C18H32O16	[M+H]+;[M+H]+;[M+H]+;[M+H]+	[M];[M];[M];[M]	level3.2;level3.2;level3.2;level3.2	[1234]	8	TRUE	TRUE	FALSE	TRUE
M508T743_POS	508.125	742.7	KeggExd002551;KeggExd002552;KeggExd002550;KeggExd002553;KeggExd002554	C17H27NO15;C17H27NO15;C17H27NO15;C17H27NO15;C17H27NO15	[M+Na]+;[M+Na]+;[M+Na]+;[M+Na]+;[M+Na]+	[M];[M];[M];[M];[M]	level3.2;level3.2;level3.2;level3.2;level3.2	[1235]	5	TRUE	TRUE	TRUE	FALSE
M518T440_POS	518.208	439.7	KeggExd109644	C26H30FN2O8	[M+H]+	[M]	level3.2	[1238]	4	TRUE	TRUE	FALSE	FALSE
M527T608_POS	527.188	607.9	KeggExd148950	C18H29N4O11S	[M+NH4]+	[M]	level3.2	[1239]	3	FALSE	FALSE	FALSE	FALSE
M541T450_POS	541.259	449.8	KeggExd046538	C27H40O11	[M+H]+	[M]	level3.2	[1241]	13	TRUE	TRUE	TRUE	TRUE
M558T450_POS	558.285	449.8	KeggExd046538	C27H40O11	[M+NH4]+	[M]	level3.2	[1244]	17	TRUE	TRUE	TRUE	TRUE
M630T406_POS	630.226	406.1	KeggExd002212	C12H18O9	[2M+NH4]+	[M]	level3.2	[1247]	3	FALSE	FALSE	FALSE	FALSE
M86T401_POS	86.06	400.6	KeggExd062747	C4H9NO2	[M-H2O+H]+	[M]	level3.2	[178]	1	FALSE	FALSE	FALSE	FALSE
M96T437_POS	96.0442	436.9	KeggExd028785	C5H7NO2	[M-H2O+H]+	[M]	level3.2	[183]	2	TRUE	TRUE	TRUE	TRUE

## Sheet: Figure 4d
Figure 4d (left panel)
Dataset	Seed	MS2 network	Correlation network
Plasma (human)	135	383	1774
BV2 Cell (mouse)	188	581	2827
Head tissue (fruit fly)	187	387	1883
Liver tissue (mouse)	209	377	2464
Figure 4d (right panel)
dataset	number
nist_plasma_pos	310
nist_plasma_pos	73
bv2_cell_pos	398
bv2_cell_pos	183
fruit_fly_pos	265
fruit_fly_pos	122
mouse_liver_pos	270
mouse_liver_pos	107

## Sheet: Figure 4e
Figure 4e
formula_difference	number
O3S	1367
C6H8O6	1258
H2	756
O	231
H2O	208
C2H2O	165
C2H3NO	140
HO3P	134
CH2	100
	89
C6H10O5	55
C7H12O6	54
CH3	48
C6H11O5	37
C6H9O6	32
CO2	29
C7H10O6	18
H-2O	12
C23H34N4O19P2	11
C11H18O10	10
C15H8O2	9
C12H20O10	8
CO	8
C15H9O5	7
C30H25O12	7
C8H12O7	7
C12H16O10	6
C2H4	6
C2O3	6
C3H2O3	6
C10H15N3O6S	5
C15H9O4	5
C33H50O8	5
H	5
C19H20N3O11P	4
C3H6NO	4
C5H7NO3	4
C27H40O2	3
CH6N7O15P3S	3
C29H49N3O17P2	2
C30H48O2	2
C3H3O5P	2
C5H8NO3	2
C6H10O4	2
C12H22N2O7	1
C14H26O	1
C18H14N2O7	1
C2H4O	1
C3H2O	1
C61H100O11P2	1
C67H110O16P2	1
C6H13N4O	1
C7H4O4	1
C7H5NO	1
C8H13NO	1
HO3S	1

[truncated: 31 more sheets: Figure 5b, Figure 5c, Figure 5d, Figure 5e, Figure 5g, Figure 5h, Supplementary Figure 2a, Supplementary Figure 2b, Supplementary Figure 6a, Supplementary Figure 6b, Supplementary Figure 6c, Supplementary Figure 6d, Supplementary Figure 7, Supplementary Figure 10a, Supplementary Figure 10b, Supplementary Figure 10c, Supplementary Figure 12a, Supplementary Figure 12b, Supplementary Figure 13a, Supplementary Figure 13b …]
